# Supplementary material for: Integrated transcriptome and metabolome analysis revealed that HaMYB1 modulates anthocyanin accumulation to deepen sunflower flower color
Source: Plant Cell Rep. 2024 Feb 21;43(3):74. doi: 10.1007/s00299-023-03098-3 (PMC10879246; doi:10.1007/s00299-023-03098-3)
Supplement: Supplementary file 3 — Figure S3. Identification of HanMYB1. Sequence analysis of HannXRQ_Chr01g0013481. The phylogenetic relationship of MYB transcriptional factors in sunflowers and Arabidopsis. The expression levels of HanMYB1 in overexpression lines. (XLSX 43 KB) [file 299_2023_3098_MOESM3_ESM.xlsx]

## Sheet: TableS1
Table S1 List of all metabolites contents
Compounds	Formula	Class1	Class2	Han1 rep1	Han1 rep2	Han1 rep3	Han2_1	Han2 rep2	Han2 rep3	Han3 1	Han3 rep2	Han3 rep3	Han4 rep1	Han4 rep2	Han4 rep3	Han5 rep1	Han5 rep2	Han5 rep3	Han1	Han2	Han3	Han4	Han5	cpd_ID	kegg_map
3-O-Methylgallic Acid	C8H8O5	Tannins	Tannin	9	9	9	9	9	9	9	4854.6	9	12309	10041	9	17697	13683	16020	9	9	1624.2	7453	15800	C05616	ko00627,ko01120
Ethyl gallate	C9H10O5	Tannins	Tannin	92925	130400	179420	314950	191990	570500	282910	401290	472260	69287	118310	48345	33157	29212	28257	134248	359147	385487	78647.3	30208.7	--	--
Isoliquiritigenin	C15H12O4	Flavonoids	Chalcones	6738.7	6378.4	5736.2	32945	24065	25781	141450	76022	42147	9	9	9	9	5746.8	9	6284.43	27597	86539.7	9	1921.6	C08650	ko00941,ko01061,ko01110
Calycosin	C16H12O5	Flavonoids	Isoflavones	53762	36906	18599	98223	87480	73384	616480	467950	163530	9	9	9	9	4476	8084.5	36422.3	86362.3	415987	9	4189.83	C01562	ko00943,ko01110
Kaempferol (3,5,7,4'-Tetrahydroxyflavone)	C15H10O6	Flavonoids	Flavonols	9494.4	9628.6	8999.4	5221.4	10242	5971.8	2789.1	3507.3	9	3602.5	4221.9	3672.2	6867.2	2897.1	3729.1	9374.13	7145.07	2101.8	3832.2	4497.8	C05903	ko00941,ko00944,ko01061,ko01100,ko01110
Eriodictyol (5,7,3',4'-Tetrahydroxyflavanone)	C15H12O6	Flavonoids	Dihydroflavone	22171	24113	20295	124250	168850	212120	38901	282510	115070	9	9	2279	2157.8	9	2541.1	22193	168407	145494	765.667	1569.3	C05631	ko00941,ko01100,ko01110
Diosmetin (5,7,3'-Trihydroxy-4'-methoxyflavone)	C16H12O6	Flavonoids	Flavonoid	1978.1	972.63	1060.7	3536.1	9167.9	5602.9	14443	27825	6196.1	477.29	1889.7	1297.2	858.88	424.92	1871.7	1337.14	6102.3	16154.7	1221.4	1051.83	C10038	--
Rhamnocitrin (7-Methylkaempferol)*	C16H12O6	Flavonoids	Flavonoid	78698	67683	82203	115870	164020	95513	131070	143660	117890	5409.1	15613	5389.2	2861.5	11913	12262	76194.7	125134	130873	8803.77	9012.17	C17059	--
Hispidulin (5,7,4'-Trihydroxy-6-methoxyflavone)*	C16H12O6	Flavonoids	Flavonoid	80901	64492	82010	113750	150170	102160	121940	146700	111070	4236.7	17626	5418.4	2387	10256	15096	75801	122027	126570	9093.7	9246.33	C10058	--
Ellagic acid	C14H6O8	Tannins	Tannin	9459.2	11789	4822.9	9	9	9	9	9	9	97245	116290	133830	24907	19899	19171	8690.37	9	9	115788	21325.7	C10788	--
Quercetin	C15H10O7	Flavonoids	Flavonols	6880.9	9	45858	9	9	13133	9	9	9	17581	43484	9	69851	47213	62643	17582.6	4383.67	9	20358	59902.3	C00389	ko00941,ko00944,ko01100,ko01110,ko04152
Dihydrokaempferide	C16H14O6	Flavonoids	Flavonols	184210	124610	125800	232520	272180	169990	161070	157300	173060	130230	143460	156200	174820	235490	167590	144873	224897	163810	143297	192633	--	--
Dihydroquercetin(Taxifolin)	C15H12O7	Flavonoids	Dihydroflavonol	30823	20993	19726	8846.1	20298	6835.1	66613	35646	19519	7477.3	19041	60176	66672	95556	47160	23847.3	11993.1	40592.7	28898.1	69796	C01617	ko00941,ko01061,ko01100,ko01110
Epigallocatechin	C15H14O7	Flavonoids	Flavanols	9	9	9	9	9	9	86717	9	9	71173	71231	97607	35451	47457	39779	9	9	28911.7	80003.7	40895.7	C12136	ko00941,ko01110
Nepetin (5,7,3',4'-Tetrahydroxy-6-methoxyflavone)	C16H12O7	Flavonoids	Flavonoid	9082.2	6705.2	10753	28593	33916	40474	26943	40050	18603	9	9	9	9	9	9	8846.8	34327.7	28532	9	9	--	--
Azaleatin (5-O-Methylquercetin)	C16H12O7	Flavonoids	Flavonols	24625	15777	5555	16583	21836	11912	22145	19450	14729	3469.5	2790.5	9214.1	6534.5	16361	9069.8	15319	16777	18774.7	5158.03	10655.1	C10022	--
3-O-Methylquercetin	C16H12O7	Flavonoids	Flavonols	3316.9	2999.2	9	3078.8	2878.1	1773.5	8564.8	4296.4	1540.6	2631.3	9	8428.9	9	9	9	2108.37	2576.8	4800.6	3689.73	9	C04443	ko00944
Isorhamnetin	C16H12O7	Flavonoids	Flavonols	5301.9	3977.6	9247	3983.5	1801.6	4103.2	2768	2300.2	1460.7	1707.9	1977	9	1558.2	9	9	6175.5	3296.1	2176.3	1231.3	525.4	C10084	--
1-O-Galloyl-rhamnose	C13H16O9	Tannins	Tannin	9	9	9	9	9	9	9	9	9	9	9	9	36558	44923	31591	9	9	9	9	37690.7	--	--
5-Hydroxy-3,7,4'-trimethoxyflavone	C18H16O6	Flavonoids	Flavonoid	3727.2	3469.7	3756	3670.8	3715	3924.9	4473.1	4078.9	3558.8	3243.3	3477.8	4560.6	3448.1	3845.6	3319	3650.97	3770.23	4036.93	3760.57	3537.57	--	--
4'-Hydroxy-5,6,7-trimethoxyflavone	C18H16O6	Flavonoids	Flavonoid	174540	56839	48397	80443	69207	86545	181140	257930	50397	9	9	9	9	9	9	93258.7	78731.7	163156	9	9	C14986	--
Quercetin-3',4'-dimethyl ether	C17H14O7	Flavonoids	Flavonols	41225	36067	52102	27774	17735	21608	33215	24741	25937	45116	51997	39292	9	9	9	43131.3	22372.3	27964.3	45468.3	9	--	--
4',5,7-Trihydroxy-3',6-dimethoxyflavone (Jaceosidin)	C17H14O7	Flavonoids	Flavonoid	89016	56367	144540	158900	675200	145370	811010	1131500	730370	15223	32430	13546	9347.5	14630	54435	96641	326490	890960	20399.7	26137.5	--	--
Cirsiliol (3',4',5-Trihydroxy-6,7-Dimethoxyflavone)	C17H14O7	Flavonoids	Flavonoid	63538	39109	95524	109280	402840	110160	572000	799650	491130	9913.4	22705	12708	5278.9	11592	38300	66057	207427	620927	15108.8	18390.3	C10033	--
3,7-Di-O-methylquercetin	C17H14O7	Flavonoids	Flavonols	8627.1	5116.7	2001.3	8892.9	8724	3671	3426.3	3615	9	9	1370.6	756.23	9	9	9	5248.37	7095.97	2350.1	711.943	9	C01265	ko00944
Quercetagetin-3-Methyl Ether	C16H12O8	Flavonoids	Flavonoid	8246.9	10492	16756	5159.4	12779	3081.1	6259	16133	1820.3	1806.9	2014.8	1699.4	4184.5	7345	3950.7	11831.6	7006.5	8070.77	1840.37	5160.07	--	--
6-O-Galloyl-D-glucose	C13H16O10	Tannins	Tannin	26436000	26696000	11192000	28311000	32583000	18957000	30928000	32729000	11976000	2865200	2534800	9050200	1871900	6062700	1795000	2.14413e+07	26617000	25211000	4.81673e+06	3243200	--	--
1-O-Galloyl-D-glucose	C13H16O10	Tannins	Tannin	3002700	2591000	2150200	1510300	1851100	1380000	1598600	2124000	823500	2082900	2103100	2600300	3991900	2207500	2770200	2581300	1.58047e+06	1.51537e+06	2262100	2.98987e+06	C01158	ko01061
2-O-Galloyl-D-glucose	C13H16O10	Tannins	Tannin	26020000	28062000	11713000	29176000	32873000	19143000	31785000	32062000	12095000	3278100	2470400	10806000	2264700	5999300	1807700	2.19317e+07	27064000	25314000	5.51817e+06	3.35723e+06	--	--
Galloyl Methyl gallate	C15H12O9	Tannins	Tannin	11156	10485	13935	19448	13250	11496	9029	17215	18784	10235	13469	4975.2	3648.5	2267.9	3206	11858.7	14731.3	15009.3	9559.73	3040.8	--	--
5,6,7,4'-Tetramethoxyflavone	C19H18O6	Flavonoids	Flavonoid	5774.2	5818.1	5695.9	6334	5565.1	4590.1	3882.9	5314.6	5754.3	3299.7	3834	3821.6	6219	5063.2	4622.1	5762.73	5496.4	4983.93	3651.77	5301.43	C14472	--
5,7-Dihydroxy-3',4',5'-trimethoxyflavone	C18H16O7	Flavonoids	Flavonoid	84863	56947	78077	369200	479000	584790	224640	345950	258430	1620.2	3478.9	2694.8	1578.7	5187.4	5061.2	73295.7	477663	276340	2597.97	3942.43	C19807	--
Nevadensin	C18H16O7	Flavonoids	Flavonols	3271300	5009400	3541400	3186300	4347200	3303100	3603400	5281500	2067500	177170	720780	420010	341420	310810	511770	3940700	3612200	3650800	439320	388000	C10111	--
Eupatilin (5,7-Dihydroxy-3',4',6-Trimethoxyflavone)*	C18H16O7	Flavonoids	Flavonoid	48371	37306	45425	228290	294790	368030	136450	219670	152980	9	9	9	1307.8	3481.6	3867.5	43700.7	297037	169700	9	2885.63	C10040	--
Penduletin (5,4'-Dihydroxy-3,6,7-trimethoxyflavone)	C18H16O7	Flavonoids	Flavonoid	270350	164800	203840	617780	819240	805190	2002700	3354900	1367100	34763	64317	75231	10605	35311	37619	212997	747403	2.24157e+06	58103.7	27845	--	--
Eupatorin (5,3'-Dihydroxy-6,7,4'-trimethoxyflavone)*	C18H16O7	Flavonoids	Flavonoid	32481	22431	30343	148070	186000	226980	88804	135970	101230	687.69	1213.7	1514.3	562.41	1550.4	1840.9	28418.3	187017	108668	1138.56	1317.9	--	--
Cirsilineol (4',5-Dihydroxy-3',6,7-trimethoxyflavone)	C18H16O7	Flavonoids	Flavonoid	832350	513650	600930	1856300	2384300	2273900	6179500	10702000	4172200	110260	207500	242560	31322	110110	116700	648977	2171500	7017900	186773	86044	C10032	--
5,6,7,4'-Tetramethoxyflavanone	C19H20O6	Flavonoids	Flavonoid	10275	6689.6	8008.3	48253	60728	76087	27094	43718	35776	9	9	9	9	9	9	8324.3	61689.3	35529.3	9	9	C15118	--
5,7,4',5'-Tetrahydro-3',6-dimethoxyflavone	C17H14O8	Flavonoids	Flavonoid	1499.2	1204.4	1217.4	7532	10278	12313	3685.3	7096.9	5617.9	9	9	9	9	9	9	1307	10041	5466.7	9	9	--	--
Penduletin 4'-Methyl Ether (5-Hydroxy-3,6,7,4'-Tetramethoxyflavone)	C19H18O7	Flavonoids	Flavonoid	577940	390700	333560	2485300	3042900	3219300	1458000	2630100	1250500	42705	72287	61923	12187	23476	19567	434067	2.91583e+06	1.77953e+06	58971.7	18410	--	--
5-Hydroxy-6,7,3',4'-tetramethoxyflavone	C19H18O7	Flavonoids	Flavonoid	2744.7	1282.3	2353.3	5709.6	5217.6	10589	2187.5	2341.4	3207.1	9	9	9	9	9	9	2126.77	7172.07	2578.67	9	9	--	--
Chrysosplenol D	C18H16O8	Flavonoids	Flavonols	342840	435240	373650	412310	708260	430870	1142700	1303400	818390	20504	57590	38850	26133	26440	46387	383910	517147	1.08816e+06	38981.3	32986.7	C04552	--
4',5,7-Trihydroxy-3',3,6-Trimethoxyflavone (Jaceidin)	C18H16O8	Flavonoids	Flavonoid	21195	17166	20333	99147	147660	167180	284610	662520	254920	2944.2	3949.7	2085.3	894.54	2480.2	4277.9	19564.7	137996	400683	2993.07	2550.88	--	--
Sudachitin	C18H16O8	Flavonoids	Flavonoid	168050	115400	158590	781890	1160600	1273000	2409300	4829000	1850900	14595	24696	13933	9252.5	16680	27995	147347	1071830	3.02973e+06	17741.3	17975.8	--	--
Acerosin	C18H16O8	Flavonoids	Flavonoid	111910	134290	135310	152020	238480	168220	385010	422790	303150	5782.6	17751	8453.2	10195	10611	19082	127170	186240	370317	10662.3	13296	C09982	--
3,4',5,6,7-Pentamethoxyflavone	C20H20O7	Flavonoids	Flavonoid	1963.9	3006	3708	6215.6	4697.5	8063.5	2127.3	2599.6	4080.2	3414.2	4364.7	9	2534.8	2343.7	2574.9	2892.63	6325.53	2935.7	2595.97	2484.47	--	--
Hymenoxin	C19H18O8	Flavonoids	Flavonols	6537.8	8930.1	6700.1	20417	32609	23262	9689.3	13033	5352.5	9	9	9	9	9	9	7389.33	25429.3	9358.27	9	9	--	--
Casticin (5,3'-Dihydroxy-3,6,7,4'-Tetramethoxyflavone)	C19H18O8	Flavonoids	Dihydroflavone	9	9	9	6053.4	13924	7591.4	11711	21373	8097.5	9	9	9	9	9	9	9	9189.6	13727.2	9	9	--	--
5-Hydroxy-6,7,8,3',4'-pentamethoxyflavone	C20H20O8	Flavonoids	Flavonoid	59293	45723	43266	158560	181480	231990	59589	110250	76202	16705	20039	14433	15643	13962	15006	49427.3	190677	82013.7	17059	14870.3	--	--
Nobiletin (5,6,7,8,3',4'-Hexamethoxyflavone)	C21H22O8	Flavonoids	Flavonoid	374730	352510	378640	346530	340120	337310	337750	333770	346600	335490	358490	304520	368460	364170	369920	368627	341320	339373	332833	367517	C10112	--
Cyanidin-3-O-arabinoside	C20H19O10+	Flavonoids	Anthocyanins	9	9	9	9	9	9	9	9	9	15963000	9644400	22478000	79093000	74619000	75031000	9	9	9	1.60285e+07	7.62477e+07	--	--
Apigenin-6-C-glucoside (Isovitexin)	C21H20O10	Flavonoids	Flavonoid carbonoside	9	9	9	7819.8	7111.9	10488	27800	20823	18774	6472.5	9	14218	9	10030	9	9	8473.23	22465.7	6899.83	3349.33	C01714	ko00944
Genistein-7-O-galactoside	C21H20O10	Flavonoids	Isoflavones	22980	18376	26133	13307	20775	12199	24603	29577	33585	25844	14921	30444	29245	36940	13450	22496.3	15427	29255	23736.3	26545	--	--
Quercetin-3-O-xyloside (Reynoutrin)	C20H18O11	Flavonoids	Flavonols	986670	905690	1042100	2010000	2540500	1606900	1527300	1631400	1076800	3111700	3426200	7200100	2239700	3476400	2303900	978153	2.05247e+06	1.41183e+06	4.57933e+06	2.67333e+06	--	--
Avicularin(Quercetin-3-O-α-L-arabinofuranoside)	C20H18O11	Flavonoids	Flavonols	983750	821370	924040	1611400	1988000	1375500	1165700	1491100	1014900	3300800	3118400	6655900	1850200	3265700	2214000	909720	1658300	1223900	4.35837e+06	2443300	--	--
Naringenin-4'-O-glucoside	C21H22O10	Flavonoids	Flavonoid	18524	14450	29547	29600	32432	51594	34646	28841	39454	148330	222510	168970	338300	312110	261840	20840.3	37875.3	34313.7	179937	304083	--	--
Dihydrocharcone-4'-O-glucoside	C21H24O10	Flavonoids	Chalcones	288840	234130	265770	299500	325750	227600	251430	391540	214420	312690	416400	445010	171230	245690	171390	262913	284283	285797	391367	196103	--	--
Phloretin-2'-O-glucoside (Phlorizin)	C21H24O10	Flavonoids	Chalcones	691710	499170	988590	220750	216810	227040	304540	340500	335770	602110	664990	661380	806470	734170	641060	726490	221533	326937	642827	727233	C01604	ko00941,ko01110
Ellagic acid-4-O-rhamnoside	C20H16O12	Tannins	Tannin	3516.5	2010.2	1570.5	2447.1	9	9	9	1911.9	2041.6	2223.6	2025.1	2200.1	8985	8081.5	8402	2365.73	821.7	1320.83	2149.6	8489.5	--	--
Isorhamnetin-3-O-arabinoside	C21H20O11	Flavonoids	Flavonols	10489	11330	9897.6	13283	12942	6822.7	10839	8596.3	7310.5	8055.5	9997.3	14916	5535.4	8210.9	5953.5	10572.2	11015.9	8915.27	10989.6	6566.6	--	--
Kaempferol-3-O-glucoside (Astragalin)	C21H20O11	Flavonoids	Flavonols	194540	172190	268240	3232000	2500900	2758600	3282800	6383500	2703700	345560	291130	197200	942650	817190	1092800	211657	2830500	4.12333e+06	277963	950880	C12249	ko00944,ko01110
Quercetin-3-O-rhamnoside(Quercitrin)	C21H20O11	Flavonoids	Flavonols	83821	67062	50453	39159	37025	22867	74065	51801	30834	72998	64954	534630	35925	43807	37360	67112	33017	52233.3	224194	39030.7	C01750	ko00944
Luteolin-7-O-glucoside (Cynaroside)	C21H20O11	Flavonoids	Flavonoid	459690	402950	536020	453080	431120	475000	359000	614090	437310	343470	408330	536440	456220	584500	395050	466220	453067	470133	429413	478590	C03951	ko00944
Carthamone	C21H20O11	Flavonoids	Chalcones	8581.6	7845.2	8091.7	102050	58579	95236	123110	216280	142270	22096	19268	6455.8	17214	10378	18204	8172.83	85288.3	160553	15939.9	15265.3	C08598	--
Kaempferol-3-O-galactoside (Trifolin)	C21H20O11	Flavonoids	Flavonols	48244	37274	79247	72806	66874	65753	100450	148440	135420	68205	65535	66278	65092	67159	45090	54921.7	68477.7	128103	66672.7	59113.7	C12626	ko00944
Cyanidin-3-O-glucoside (Kuromanin)	C21H21O11+	Flavonoids	Anthocyanins	9	9	9	9	9	9	9	9	9	4070300	2586900	4885100	31976000	28283000	28154000	9	9	9	3.84743e+06	29471000	C08604	ko00942
Dihydrokaempferol-7-O-glucoside	C21H22O11	Flavonoids	Flavonoid	160760	144940	204440	102850	83335	55099	92167	213560	134140	5460700	8330200	6536300	3755200	4161600	3522800	170047	80428	146622	6.77573e+06	3813200	--	--
Dihydrokaempferol-3-O-glucoside	C21H22O11	Flavonoids	Dihydroflavonol	334820	252630	672790	341820	597690	154020	283330	966780	407890	406260	525740	858620	1553100	1278900	758530	420080	364510	552667	596873	1.19684e+06	--	--
Taxifolin-3-O-rhamnoside (Astilbin)	C21H22O11	Flavonoids	Dihydroflavonol	167950	126230	277160	195120	363630	112980	211920	583280	291680	270390	402200	701860	927540	717590	503540	190447	223910	362293	458150	716223	C17449	--
Eriodictyol-7-O-glucoside	C21H22O11	Flavonoids	Dihydroflavone	32415	19985	56893	128090	267020	108040	249600	518780	277640	58486	107720	138200	148090	84386	72812	36431	167717	348673	101469	101763	--	--
Eriodictyol-3'-O-glucoside	C21H22O11	Flavonoids	Dihydroflavone	248990	164230	556430	451870	561920	332770	1361600	1978100	2273600	131350	154340	321760	243900	267500	127100	323217	448853	1871100	202483	212833	--	--
Acacetin-7-O-glucuronide	C26H20O8	Flavonoids	Flavonoid	47504	41364	43545	43674	80638	26778	38043	71172	26173	16870	9682.9	9353.2	20746	27069	17408	44137.7	50363.3	45129.3	11968.7	21741	--	--
Tetahydroxyflavone-7-O-glucuronide	C21H18O12	Flavonoids	Flavonoid	20234	11108	28746	15856	21198	9197.4	14702	16528	7441.4	9438.1	13058	20718	22096	24314	16494	20029.3	15417.1	12890.5	14404.7	20968	--	--
Diosmetin-7-O-galactoside*	C22H22O11	Flavonoids	Flavonoid	61086	57443	9	63427	80393	76150	154690	180550	111040	9	28097	23595	9	9	9	39512.7	73323.3	148760	17233.7	9	--	--
Chrysoeriol-7-O-glucoside*	C22H22O11	Flavonoids	Flavonoid	6221100	5879100	7707700	4971200	5575400	2952800	2118900	2712800	2156000	2319600	1769700	3016700	3898700	4044000	4403600	6.60263e+06	4499800	2.32923e+06	2.36867e+06	4.11543e+06	--	--
Hispidulin-8-C-glucoside	C22H22O11	Flavonoids	Flavonoid carbonoside	448630	443380	375940	407520	384870	342280	502870	352490	405580	469920	450030	396650	493170	378170	419110	422650	378223	420313	438867	430150	--	--
Isorhamnetin-3-O-rhamnoside	C22H22O11	Flavonoids	Flavonols	68786	42096	31146	9	9	9	4645.3	9	9	10326	9870.3	33809	9	9	9	47342.7	9	1554.43	18001.8	9	--	--
Peonidin-3-O-glucoside	C22H23O11+	Flavonoids	Anthocyanins	1153100	1039900	1284200	913030	1032900	816740	444420	541840	400460	655280	601690	755840	669940	738540	706550	1.15907e+06	920890	462240	670937	705010	C12141	ko00942
Ellagic acid-4-O-glucoside	C20H16O13	Tannins	Tannin	157730	173680	197010	120270	111800	137650	126630	82682	175860	92762	84297	78498	112740	105390	146470	176140	123240	128391	85185.7	121533	--	--
Quercetin-4'-O-glucoside (Spiraeoside)*	C21H20O12	Flavonoids	Flavonols	7858800	8760900	10734000	18365000	16060000	14221000	16177000	18865000	15959000	8682900	7040300	6769800	13050000	11030000	13725000	9117900	1.62153e+07	1.70003e+07	7.49767e+06	1.26017e+07	--	--
Quercetin-3-O-glucoside (Isoquercitrin)	C21H20O12	Flavonoids	Flavonols	3544300	3412400	3284800	20389000	21172000	17948000	24770000	21246000	21418000	3844100	4363500	5266800	7847400	10758000	9145700	3.41383e+06	1.98363e+07	22478000	4.49147e+06	9.25037e+06	C05623	ko00944,ko01100,ko01110
Quercetin-3-O-galactoside (Hyperin)	C21H20O12	Flavonoids	Flavonols	5721400	5324500	5359900	30232000	29550000	24206000	36262000	25534000	28482000	6138600	6481500	8123600	12045000	15594000	13965000	5468600	27996000	3.00927e+07	6.91457e+06	13868000	C10073	--
Isohyperoside*	C21H20O12	Flavonoids	Flavonols	714480	554880	666640	2913700	3224700	2232900	2450700	2880000	2157200	483100	478240	858870	1416800	2291900	1491300	645333	2.79043e+06	2.49597e+06	606737	1.73333e+06	--	--
Taxifolin-3'-O-glucoside	C21H22O12	Flavonoids	Flavonoid	242720	208180	178070	506390	407420	405740	529290	361510	422290	192530	207240	152340	278830	352910	334020	209657	439850	437697	184037	321920	--	--
Maplexin C (2,3-Di-O-Galloyl-1,5-Anhydro-D-Glucitol)	C20H20O13	Tannins	Tannin	17050	26290	10494	20516	25831	13242	88573	21001	30959	9894.2	7930.7	79386	6471.7	22574	5197.7	17944.7	19863	46844.3	32403.6	11414.5	--	--
Maplexin D (2,4-Di-O-Galloyl-1,5-Anhydro-D-Glucitol)	C20H20O13	Tannins	Tannin	2341	3987	9	3687.3	9	9	22607	2685.9	8164.4	1567.5	9	4648.3	1564.4	2525.6	9	2112.33	1235.1	11152.4	2074.93	1366.33	--	--
Apigenin-7-O-(6''-acetyl)glucoside	C23H22O11	Flavonoids	Flavonoid	17442	19911	4970.7	16067	20418	8046.4	22900	13024	5557.8	5347.4	4553.6	16052	9	5981.5	9	14107.9	14843.8	13827.3	8651	1999.83	--	--
Kaempferide-3-O-glucuronide	C22H20O12	Flavonoids	Flavonols	60104	66355	71302	33450	49759	24477	37789	16388	13858	1286100	772080	3232900	1103900	1575700	742760	65920.3	35895.3	22678.3	1.76369e+06	1.14079e+06	--	--
Quercetin-3-O-glucuronide	C21H18O13	Flavonoids	Flavonols	245140	257170	281570	9	9	9	48810	62590	41436	438190	428530	1160200	443120	494330	499760	261293	9	50945.3	675640	479070	--	--
Quercetin-5-O-glucuronide	C21H18O13	Flavonoids	Flavonols	2948200	2707600	3043300	2399400	4011000	1758800	9	9	9	3383200	4197700	4942700	4181400	4892500	4303200	2899700	2.72307e+06	9	4.17453e+06	4.45903e+06	--	--
Isorhamnetin-7-O-glucoside (Brassicin)	C22H22O12	Flavonoids	Flavonols	2348400	1381600	748710	1788400	1925100	911970	1947200	1701700	962010	516740	583830	1052000	569340	1329100	480630	1.4929e+06	1.54182e+06	1536970	717523	793023	--	--
Isorhamnetin-3-O-Glucoside	C22H22O12	Flavonoids	Flavonols	225120	220610	186080	652970	814430	582150	1755800	2372800	668630	9	9	9	9	9	60111	210603	683183	1.59908e+06	9	20043	--	--
Dihydromyricetin-3-O-glucoside	C21H22O13	Flavonoids	Dihydroflavonol	168660	137220	140550	24251	19853	17978	9	9	9	40756	29089	43503	30817	40148	29820	148810	20694	9	37782.7	33595	--	--
Silibinin	C25H22O10	Flavonoids	Dihydroflavonol	9	9	9	6029.9	3785.5	10262	9101.8	8766.5	9729.1	9	9	9	9	9	9	9	6692.47	9199.13	9	9	C07610	--
1,4-Di-O-Galloyl-D-glucose	C20H20O14	Tannins	Tannin	31161	29724	15648	41797	42188	26892	53248	50316	21281	3673.9	3713.8	20176	4185.2	6694.4	9	25511	36959	41615	9187.9	3629.53	--	--
Kaempferol-3-O-(6''-acetyl)glucoside	C23H22O12	Flavonoids	Flavonols	100990	57847	127340	99596	122970	89434	80017	88953	69545	85813	111340	137130	168540	151240	196810	95392.3	104000	79505	111428	172197	--	--
Tricin-7-O-Glucoside	C23H24O12	Flavonoids	Flavonoid	26433	33774	22382	221970	292390	195330	559690	911960	282460	30804	20556	66748	6756.9	18195	98227	27529.7	236563	584703	39369.3	41059.6	--	--
Patuletin-3-O-glucoside	C22H22O13	Flavonoids	Flavonoid	1180000	1139700	1829000	2101900	2291100	921120	3188900	3448400	1708500	50288	69396	240180	153330	352200	158890	1382900	1.77137e+06	2.78193e+06	119955	221473	--	--
Kaempferol-3-O-(2''-O-acetyl)glucuronide	C23H20O13	Flavonoids	Flavonols	3075700	2813200	2790000	1376800	1899600	950500	1119400	1184300	717170	811960	954550	1575900	729840	860900	770620	2.89297e+06	1.40897e+06	1.00696e+06	1.11414e+06	787120	--	--
Cyanidin-3-O-(6''-O-malonyl)arabinoside	C23H21O13+	Flavonoids	Anthocyanins	20629	16346	36574	84661	27638	17162	96611	23362	12100	30206000	20895000	24678000	131320000	117060000	121210000	24516.3	43153.7	44024.3	2.52597e+07	1.23197e+08	--	--
Quercetin-3-O-(6''-acetyl)galactoside	C23H22O13	Flavonoids	Flavonols	1079100	779920	708350	1457500	1530100	1117900	1290900	412750	712990	2356100	2831400	2826000	3093800	4439700	3254700	855790	1368500	805547	2.67117e+06	3.59607e+06	--	--
Eupatilin-7-O-glucoside	C24H26O12	Flavonoids	Flavonoid	30532	32510	49403	186620	134710	256100	75804	143000	168580	9	9	9	9	9	9	37481.7	192477	129128	9	9	--	--
Pelargonidin-3-O-(6''-O-malonyl)glucoside	C24H23O13+	Flavonoids	Anthocyanins	9	9	9	9	9	9	9	9	9	45500	27452	25404	293070	199580	267760	9	9	9	32785.3	253470	C12642	ko00942
Quercetin-3-O-(2''-acetyl)glucuronide	C23H20O14	Flavonoids	Flavonols	96197	75120	101260	42666	43094	15094	55772	37416	30844	2678900	1962900	2050000	3083700	2465800	2307100	90859	33618	41344	2230600	2.61887e+06	--	--
Isorhamnetin-3-O-(6''-acetylglucoside)	C24H24O13	Flavonoids	Flavonols	307670	120390	115170	122330	82332	98035	54491	43473	88105	33266	48237	24422	16717	21405	19794	181077	100899	62023	35308.3	19305.3	--	--
Kaempferol-3-O-(6''-malonyl)galactoside	C24H22O14	Flavonoids	Flavonols	1048400	893520	1376000	1038900	1180100	1001000	595160	996780	889690	997910	1076400	1662800	1924500	2262600	1837100	1.10597e+06	1.07333e+06	827210	1.2457e+06	2.00807e+06	--	--
Kaempferol-3-O-(6''-malonyl)glucoside	C24H22O14	Flavonoids	Flavonols	932990	906860	1461100	969720	1296300	984760	619940	1001500	818180	937580	1113000	1674700	1927700	2353800	1854600	1.10032e+06	1.08359e+06	813207	1241760	2.04537e+06	--	--
Cyanidin-3-O-(6''-O-malonyl)glucoside	C24H23O14+	Flavonoids	Anthocyanins	9	9	9	9	9	9	9	9	9	31541000	26067000	23505000	190130000	184940000	172970000	9	9	9	2.70377e+07	182680000	C12643	ko00942
Laricitrin-3-O-(6''-acetyl)glucoside	C24H24O14	Flavonoids	Flavonoid	39547	82975	9	29585	49988	30924	141730	51525	9	86759	29840	296210	26994	34069	35420	40843.7	36832.3	64421.3	137603	32161	--	--
Chrysoeriol-7-O-(6''-malonyl)glucoside	C25H24O14	Flavonoids	Flavonoid	436880	233580	490820	222320	271980	247050	72073	129140	88604	54148	35881	102430	186190	295100	246050	387093	247117	96605.7	64153	242447	--	--
Quercetin-7-O-(6''-malonyl)glucoside	C24H22O15	Flavonoids	Flavonols	6304400	3696200	3065900	6514500	5798800	5263300	3208000	1268400	2784000	6618100	3584600	7822700	21387000	21515000	18116000	4355500	5.85887e+06	2.42013e+06	6.00847e+06	2.03393e+07	--	--
Quercetin-3-O-(6''-malonyl)glucoside	C24H22O15	Flavonoids	Flavonols	3434200	2956500	3975500	1558200	1826500	1104800	2078300	623710	1381100	5426800	6762400	8006500	13491000	14495000	14136000	3455400	1496500	1.36104e+06	6731900	1.40407e+07	C12638	ko00944
Quercetin-3-O-(6''-malonyl)galactoside	C24H22O15	Flavonoids	Flavonols	3176900	1449700	1618700	2999800	2654600	3016800	1872500	840210	2100900	3641000	3140300	3353600	8015700	7883100	7719600	2.08177e+06	2890400	1.60454e+06	3378300	7872800	--	--
Isorhamnetin-3-O-(6''-malonylglucoside)	C25H24O15	Flavonoids	Flavonoid	292500	224990	172600	185880	177170	155240	423180	632840	242350	9	9	9	9	9	9	230030	172763	432790	9	9	--	--
Quercetin-3-O-(2''-Galloyl)Arabinoside	C27H22O15	Flavonoids	Flavonols	13283	19517	6382.8	9385.8	11230	6342	9882.9	9509.3	7079.8	68574	53022	30375	11481	9700.8	8743.1	13060.9	8985.93	8824	50657	9974.97	--	--
Kaempferol-3-O-(6''-p-Coumaroyl)glucoside (Tiliroside)	C30H26O13	Flavonoids	Flavonols	9288.1	8154.2	17003	24676	22191	33388	14225	29028	17574	5280	8431.6	5822.3	4788.3	3918.2	6740.3	11481.8	26751.7	20275.7	6511.3	5148.93	C17140	--
Kaempferol-3-O-neohesperidoside	C27H30O15	Flavonoids	Flavonols	17811	9	9	33876	43758	27300	36786	58395	9	9	9	9	9	9	9	5943	34978	31730	9	9	--	--
Quercetin-3-O-sambubioside	C26H28O16	Flavonoids	Flavonols	90974	80762	87228	2071500	3117200	923510	165320	1204700	99645	402600	546430	551860	554230	629740	522830	86321.3	2.0374e+06	489888	500297	568933	C12637	ko00944
Gallocatechin-(4α→8)-gallocatechin	C30H26O14	Flavonoids	Flavanols	99682	99211	111060	30573	25805	28653	93921	33323	61699	84584	79018	104480	60132	69826	72158	103318	28343.7	62981	89360.7	67372	--	--
Quercetin-3-O-rutinoside (Rutin)	C27H30O16	Flavonoids	Flavonols	226440	220050	246360	581520	611460	170490	532560	508040	239490	138890	132030	195830	90281	116160	98679	230950	454490	426697	155583	101707	C05625	ko00944,ko01100,ko01110
Luteolin-7,3'-di-O-glucoside	C27H30O16	Flavonoids	Flavonoid	12574	19123	17488	115680	122920	153290	57147	135300	71536	19486	13915	18384	67756	99243	69486	16395	130630	87994.3	17261.7	78828.3	--	--
Luteolin-7-O-gentiobioside	C27H30O16	Flavonoids	Flavonoid	20197	12251	9	123530	153180	104900	58006	127120	65708	24096	11428	33298	53877	90954	65125	10819	127203	83611.3	22940.7	69985.3	--	--
Kaempferol-3,7-di-O-glucoside	C27H30O16	Flavonoids	Flavonoid	148130	106430	113750	34911	45162	9	96820	46387	79569	93531	85153	125740	79084	90868	69711	122770	26694	74258.7	101475	79887.7	--	--
Quercetin-3-O-neohesperidoside	C27H30O16	Flavonoids	Flavonols	97998	86331	83646	44134	39606	38246	48802	49226	39079	20910	31540	37539	41529	43421	43767	89325	40662	45702.3	29996.3	42905.7	--	--
Isorhamnetin-3-O-(2''-O-xylosyl)glucoside	C27H30O16	Flavonoids	Flavonols	9	9	9	15637	10760	14218	28482	31123	30410	22296	23704	27238	32564	34415	33842	9	13538.3	30005	24412.7	33607	--	--
Cyanidin-3,5-O-diglucoside (Cyanin)	C27H31O16+	Flavonoids	Anthocyanins	9	9	9	9	9	9	9	9	9	97591	81272	227250	496130	534820	410620	9	9	9	135371	480523	C08639	ko00942
Cyanidin-3-O-(3'',6''-O-dimalonyl)glucoside	C27H25O17+	Flavonoids	Anthocyanins	9	9	9	9	9	9	9	9	9	211150	93625	102660	1774700	1670400	1438900	9	9	9	135812	1628000	C16289	ko00942
Kaempferol-3-O-glucuronide-7-O-glucoside	C27H28O17	Flavonoids	Flavonols	56688	44403	50054	47205	58181	28616	9	9	9	21040	25644	20037	34115	39613	41700	50381.7	44667.3	9	22240.3	38476	--	--
Isorhamnetin-3-O-rutinoside (Narcissin)	C28H32O16	Flavonoids	Flavonoid	135830	87470	148880	231890	239860	90340	344650	140690	114250	24295	23532	43589	13306	9830.3	19490	124060	187363	199863	30472	14208.8	--	--
Hispidulin-8-C-(2''-O-glucosyl)glucoside	C28H32O16	Flavonoids	Flavonoid carbonoside	193040	271640	547180	211490	183480	89927	154880	199310	165230	118570	131720	111860	118310	83994	38508	337287	161632	173140	120717	80270.7	--	--
Chrysoeriol-6-C-glucoside-4'-O-glucoside	C28H32O16	Flavonoids	Flavonoid	209480	227320	250560	195760	220000	203870	73605	232280	129940	23238	54238	54137	9	49233	76995	229120	206543	145275	43871	42079	--	--
Peonidin-3,5-O-diglucoside	C28H33O16+	Flavonoids	Anthocyanins	9	9	9	9	9	9	9	9	9	5683.6	5649	7644.6	50488	45430	63132	9	9	9	6325.73	53016.7	--	--
Quercetin-3-O-(2''-O-galactosyl)glucoside	C27H30O17	Flavonoids	Flavonols	299370	192860	673490	175610	139390	327920	72739	80353	119490	217130	523700	110080	868760	466790	770780	388573	214307	90860.7	283637	702110	--	--
Quercetin-3-O-sophoroside (Baimaside)	C27H30O17	Flavonoids	Flavonols	1500600	1302700	1530300	4750200	5214500	3027300	2967000	2266400	2045600	1064900	1275900	1939200	1914100	3159700	2649400	1.44453e+06	4.33067e+06	2.42633e+06	1.42667e+06	2574400	C12667	ko00944
6-Hydroxykaempferol-7,6-O-Diglucoside	C27H30O17	Flavonoids	Flavonols	20648000	19669000	22785000	11057000	11357000	7477500	15729000	10913000	11425000	7827300	7830500	14535000	10788000	12950000	10777000	21034000	9.96383e+06	12689000	1.00643e+07	11505000	--	--
6-Hydroxykaempferol-3,6-O-Diglucoside	C27H30O17	Flavonoids	Flavonols	1421800	1497000	1324800	4645800	4955400	2604900	2712400	2033100	1850700	1086200	1249500	1657600	1848100	2709000	2355400	1.41453e+06	4068700	2.19873e+06	1331100	2.30417e+06	--	--
Isorhamnetin-3,7-O-diglucoside	C28H32O17	Flavonoids	Flavonols	769610	712600	702960	395590	397970	295240	473300	328880	386630	146350	145630	254510	114380	174280	147770	728390	362933	396270	182163	145477	--	--
Kaempferol-3-O-(6''-Acetyl)glucosyl-(1→3)-Galactoside	C29H32O17	Flavonoids	Flavonols	6709.3	8297.3	9	9	1695.1	1913.2	3051.7	3854.7	3646.6	9050	2926.3	6143	6905	7864.8	12328	5005.2	1205.77	3517.67	6039.77	9032.6	--	--
Quercetin-3-O-(6''-acetyl)glucosyl-(1→3)-Galactoside	C29H32O18	Flavonoids	Flavonols	3224.8	2196.3	3402.1	2123.3	3651.2	1797.3	2893.9	1189.4	2753.1	7809.8	8301.8	8717.3	8672	13547	12684	2941.07	2523.93	2278.8	8276.3	11634.3	--	--
Quercetin-3-O-(2''-malonyl)glucoside-7-O-arabinoside	C29H30O19	Flavonoids	Flavonols	9	9	9	9	9	9	12298	9	10836	122110	134940	141200	129780	156270	129840	9	9	7714.33	132750	138630	--	--
Isorhamnetin-3-O-(6''-acetylglucosyl)(1→3)-glucoside	C30H34O18	Flavonoids	Flavonols	94703	54907	63030	9	9	9	9	9	9	133960	76661	205350	50641	83300	70753	70880	9	9	138657	68231.3	--	--
Quercetin-3-O-(6''-malonyl)glucosyl-5-O-glucoside	C30H32O20	Flavonoids	Flavonols	576110	478560	528310	397470	393080	246060	225980	24466	178870	303520	382880	368750	587210	921290	817000	527660	345537	143105	351717	775167	--	--
Quercetin-7-O-(6''-malonyl)glucosyl-5-O-glucoside	C30H32O20	Flavonoids	Flavonols	340140	363340	335830	185440	190730	153400	267300	176410	211470	348030	312150	348150	343170	402380	303310	346437	176523	218393	336110	349620	--	--
Quercetin-7-O-(2''-malonyl)glucosyl-5-O-glucoside	C30H32O20	Flavonoids	Flavonols	834770	721230	1146900	296510	260600	205730	492050	139920	446720	828710	1179400	1019800	1279700	1327900	1343800	900967	254280	359563	1.0093e+06	1.31713e+06	--	--
Isorhamnetin-3-O-(6''-malonylglucoside)-7-O-glucoside	C31H34O20	Flavonoids	Flavonols	377980	500420	416290	352760	406970	400580	9	9	9	454090	564540	484700	476960	574790	604630	431563	386770	9	501110	552127	--	--
Quercetin-3-O-xylosyl(1→2)glucosyl(1→2)glucoside	C32H38O21	Flavonoids	Flavonols	7646.6	11200	10600	135790	159370	73898	21363	137090	9630.7	35834	40017	51035	45603	58162	47759	9815.53	123019	56027.9	42295.3	50508	--	--
Quercetin-3-O-(2'',6''-digalloyl)-glucoside	C35H28O20	Flavonoids	Flavonols	9	9	9	9	9	9	9	9	9	26702	41106	9	9	9	9	9	9	9	22605.7	9	--	--
Quercetin-3-O-(2'',3''-digalloyl)-glucoside	C35H28O20	Flavonoids	Flavonols	9	9	9	9	9	9	9	9	9	136800	141700	104780	229640	216390	257110	9	9	9	127760	234380	--	--
Kaempferol-3-O-sophorotrioside	C33H40O21	Flavonoids	Flavonols	2867.3	4747.2	3562.2	3951.9	7275.2	4509.3	4208.7	2161.8	4223.9	9	9	3817.2	6519.6	5016.6	7086.6	3725.57	5245.47	3531.47	1278.4	6207.6	C12635	ko00944
Quercetin-3-O-(2'''-Caffeoyl)sophoroside	C36H36O20	Flavonoids	Flavonols	37531	19932	19929	5543.8	9	9	9	9	9	9	9	14638	15520	30367	20468	25797.3	1853.93	9	4885.33	22118.3	--	--
6-Hydroxykaempferol-3,7,6-O-triglycoside	C33H40O22	Flavonoids	Flavonols	221240	202440	250820	643990	597230	501010	343690	290480	247720	171660	236250	309000	278430	445390	372460	224833	580743	293963	238970	365427	--	--
6-Hydroxykaempferol-3,6-O-Diglucoside-7-O-Glucuronic Acid	C33H38O23	Flavonoids	Flavonols	9	10347	5600.4	9	9	9	9	9	9	18316	14420	18800	9	11415	5113.6	5318.8	9	9	17178.7	5512.53	--	--
Kaempferol-3-O-(6''''-malonyl)sophorotrioside	C36H42O24	Flavonoids	Flavonols	18912	15455	17522	19696	22552	11839	4771.8	7601.1	9	9	9	9	9	9	9	17296.3	18029	4127.3	9	9	--	--
Quercetin-3-O-(6''-sinapoyl)glucoside-7-O-(6''-malonyl)glucoside	C41H42O24	Flavonoids	Flavonols	1419.2	9375	13883	7227.3	7949.4	2955.2	9299.7	16597	6170.8	9	9	9	9	9	9	8225.73	6043.97	10689.2	9	9	--	--
