# Supplementary material for: Integrated transcriptome and metabolome analysis revealed that HaMYB1 modulates anthocyanin accumulation to deepen sunflower flower color
Source: Plant Cell Rep. 2024 Feb 21;43(3):74. doi: 10.1007/s00299-023-03098-3 (PMC10879246; doi:10.1007/s00299-023-03098-3)
Supplement: Supplementary file 4 — Supplementary file4 (XLSX 14798 KB) [file 299_2023_3098_MOESM4_ESM.xlsx]

## Sheet: TableS2
Table S2 List of all gene expression
ID	locus	gene type	Han1	Han2	Han3	Han4	Han5	Han1 rep1	Han1 rep2	Han1 rep3	Han2 rep1	Han2 rep2	Han2 rep3	Han3 rep1	Han3 rep2	Han3 rep3	Han4 rep1	Han4 rep2	Han4 rep3	Han5 rep1	Han5 rep2	Han5 rep3	COG	GO	Entry	Pathway	Pfam	Annotation
HannXRQ_Chr04g0119211	Chr4:150091757-150096089	gene	30.4053	25.1053	18.6803	29.8767	34.7063	28.153	30.655	32.408	26.095	20.879	28.342	17.122	17.53	21.389	30.672	28.277	30.681	33.755	33.511	36.853	S	GO:0005575,GO:0005623,GO:0005886,GO:0016020,GO:0044464,GO:0071944	-	-	BTB,NPH3	Belongs to the NPH3 family
HannXRQ_Chr12g0365111	Chr12:36705848-36712670	gene	12.2483	7.89967	6.20567	9.43833	14.8027	9.572	10.432	16.741	8.7	4.916	10.083	3.949	6.174	8.494	12.232	13.294	2.789	17.666	10.984	15.758	K	GO:0005575,GO:0005622,GO:0005623,GO:0005737,GO:0005739,GO:0043226,GO:0043227,GO:0043229,GO:0043231,GO:0044424,GO:0044444,GO:0044464	2.7.7.6	-	RNA_pol,RPOL_N	DNA-dependent RNA polymerase catalyzes the transcription of DNA into RNA using the four ribonucleoside triphosphates as substrates
HannXRQ_Chr14g0447831	Chr14:132967576-132970829	gene	8.29433	11.2423	16.12	5.44033	12.8623	8.429	9.141	7.313	6.264	19.03	8.433	5.082	2.085	41.193	11.496	3.579	1.246	3.758	7.732	27.097	S	-	-	-	DUF1685	Protein of unknown function (DUF1685)
HannXRQ_Chr09g0276581	Chr9:207328362-207332676	gene	25.976	27.3183	20.9453	23.6803	28.4037	23.354	23.737	30.837	26.52	25.57	29.865	20.313	25.237	17.286	20.387	24.305	26.349	26.799	24.995	33.417	A	-	-	ko03015,ko03040,map03015,map03040	RRM_1	Heterogeneous nuclear ribonucleoprotein
HannXRQ_Chr14g0430611	Chr14:30479534-30489924	gene	2.56233	2.61567	1.33167	0	0.0963333	1.649	4.184	1.854	2.036	3.016	2.795	1.342	1.017	1.636	0	0	0	0	0	0.289	NA	NA	NA	NA	NA	NA
HannXRQ_Chr05g0148211	Chr5:149040983-149046519	gene	16.5817	16.898	18.3773	4.002	5.797	18.586	13.833	17.326	15.164	20.217	15.313	12.32	15.527	27.285	5.209	3.587	3.21	3.073	8.31	6.008	C	GO:0003674,GO:0003824,GO:0004148,GO:0005575,GO:0005622,GO:0005623,GO:0005634,GO:0005730,GO:0005737,GO:0006082,GO:0006084,GO:0006085,GO:0006086,GO:0006090,GO:0006139,GO:0006163,GO:0006164,GO:0006637,GO:0006725,GO:0006732,GO:0006753,GO:0006790,GO:0006793,GO:0006796,GO:0006807,GO:0008150,GO:0008152,GO:0009058,GO:0009108,GO:0009117,GO:0009150,GO:0009152,GO:0009165,GO:0009259,GO:0009260,GO:0009507,GO:…	1.8.1.4	ko00010,ko00020,ko00260,ko00280,ko00620,ko00630,ko00640,ko01100,ko01110,ko01120,ko01130,ko01200,map00010,map00020,map00260,map00280,map00620,map00630,map00640,map01100,map01110,map01120,map01130,map01200	Pyr_redox_2,Pyr_redox_dim	Belongs to the class-I pyridine nucleotide-disulfide oxidoreductase family
HannXRQ_Chr12g0370291	Chr12:63830948-63831510	gene	6.667	3.83733	3.69667	8.26767	6.03433	6.242	6.561	7.198	3.458	1.951	6.103	5.374	0	5.716	7.751	10.483	6.569	4.624	5.06	8.419	P	GO:0005575,GO:0005622,GO:0005623,GO:0005737,GO:0009507,GO:0009536,GO:0043226,GO:0043227,GO:0043229,GO:0043231,GO:0044424,GO:0044444,GO:0044464	1.14.15.20	ko00860,ko01100,ko01110,map00860,map01100,map01110	Heme_oxygenase	inactive heme oxygenase 2
HannXRQ_Chr04g0094741	Chr4:1915763-1916563	gene	0	6.85533	8.08633	12.7383	5.72433	0	0	0	6.189	4.365	10.012	9.616	4.414	10.229	9.535	15.946	12.734	6.619	4.528	6.026	NA	NA	NA	NA	NA	NA
HannXRQ_Chr17g0534741	Chr17:3883944-3894933	gene	23.4227	25.109	18.906	19.6817	20.8437	21.363	26.078	22.827	24.407	23.372	27.548	18.972	19.672	18.074	22.561	20.356	16.128	21.946	19.351	21.234	T	GO:0001932,GO:0001934,GO:0003674,GO:0003824,GO:0004672,GO:0004674,GO:0005575,GO:0005622,GO:0005623,GO:0005737,GO:0006464,GO:0006468,GO:0006793,GO:0006796,GO:0006807,GO:0006950,GO:0007154,GO:0007165,GO:0007346,GO:0008150,GO:0008152,GO:0009893,GO:0009987,GO:0010562,GO:0010604,GO:0016301,GO:0016310,GO:0016740,GO:0016772,GO:0016773,GO:0019220,GO:0019222,GO:0019538,GO:0023014,GO:0023052,GO:0031098,GO:…	2.7.11.1	-	Pkinase	serine threonine-protein kinase
HannXRQ_Chr04g0110901	Chr4:102446115-102452160	gene	11.5993	6.25333	4.595	3.36467	5.35667	11.448	11.298	12.052	7.412	5.489	5.859	3.795	4.758	5.232	3.504	3.51	3.08	5.574	4.745	5.751	C	-	-	-	MPC	Mediates the uptake of pyruvate into mitochondria
HannXRQ_Chr02g0037381	Chr2:32963665-32973228	gene	62.5453	73.7747	64.387	66.1	71.0877	62.314	66.383	58.939	81.348	74.597	65.379	65.282	72.014	55.865	68.697	71.825	57.778	66.994	77.931	68.338	S	GO:0000302,GO:0000304,GO:0005575,GO:0005622,GO:0005623,GO:0006950,GO:0006979,GO:0007154,GO:0007584,GO:0008150,GO:0008219,GO:0009579,GO:0009605,GO:0009987,GO:0009991,GO:0010035,GO:0010343,GO:0012501,GO:0016020,GO:0031667,GO:0031668,GO:0031669,GO:0031670,GO:0033554,GO:0034357,GO:0034599,GO:0034614,GO:0035690,GO:0036473,GO:0042221,GO:0042493,GO:0042651,GO:0044424,GO:0044436,GO:0044464,GO:0050896,GO:…	-	-	DUF3506,UVR	executer 1
HannXRQ_Chr11g0340131	Chr11:108990092-108993365	gene	0	0	0.121667	0.152333	0	0	0	0	0	0	0	0.122	0.184	0.059	0.121	0.131	0.205	0	0	0	L	-	-	-	Retrotran_gag_2,gag_pre-integrs,rve,zf-CCHC	zinc finger
HannXRQ_Chr11g0332721	Chr11:56989637-56995561	gene	6.18333	4.20367	5.15067	4.45067	4.18733	5.542	6.471	6.537	4.073	3.821	4.717	3.373	7.219	4.86	4.593	4.754	4.005	4.765	3.025	4.772	TZ	-	-	-	FH2	Formin Homology 2 Domain
HannXRQ_Chr10g0297821	Chr10:132226217-132226606	gene	0	0	0	0	0	0	0	0	0	0	0	0	0	0	0	0	0	0	0	0	K	GO:0003674,GO:0003700,GO:0006355,GO:0008150,GO:0009889,GO:0010468,GO:0010556,GO:0019219,GO:0019222,GO:0031323,GO:0031326,GO:0050789,GO:0050794,GO:0051171,GO:0051252,GO:0060255,GO:0065007,GO:0080090,GO:0140110,GO:1903506,GO:2000112,GO:2001141	-	ko04612,ko05152,ko05166,map04612,map05152,map05166	CBFD_NFYB_HMF	Nuclear transcription factor Y subunit
HannXRQ_Chr01g0021781	Chr1:124595896-124597486	gene	1.13167	5.011	4.07933	0	0	1.718	1.677	0	3.536	7.856	3.641	12.238	0	0	0	0	0	0	0	0	NA	NA	NA	NA	NA	NA
HannXRQ_Chr10g0309091	Chr10:207919454-207922366	gene	102.762	95.681	107.135	109.377	89.4387	110.228	115.193	82.864	104.888	97.943	84.212	128.519	93.371	99.514	96.772	82.526	148.833	86.414	98.519	83.383	-	-	-	-	-	-
HannXRQ_Chr12g0354891	Chr12:1796287-1796706	gene	0.757667	0.640667	3.16833	1.00567	0.572	1.399	0	0.874	0.48	0.948	0.494	4.746	3.834	0.925	0.471	2.546	0	0.898	0	0.818	-	-	-	-	-	-
HannXRQ_Chr06g0183001	Chr6:83897965-83900766	gene	1.57133	1.26267	0.601	1.3	2.543	0.828	3	0.886	0.608	1.802	1.378	0.601	0.85	0.352	0.835	0.774	2.291	1.366	1.495	4.768	S	-	-	-	DUF868	Plant protein of unknown function (DUF868)
HannXRQ_Chr15g0481951	Chr15:68193818-68194588	gene	4.85033	4.92333	5.243	3.407	3.82533	5.336	4.216	4.999	3.922	4.388	6.46	4.395	7.049	4.285	2.307	4.438	3.476	3.181	4.285	4.01	E	GO:0003674,GO:0003824,GO:0004795,GO:0005488,GO:0005575,GO:0005622,GO:0005623,GO:0005737,GO:0008144,GO:0016829,GO:0016835,GO:0016838,GO:0019842,GO:0030170,GO:0036094,GO:0043167,GO:0043168,GO:0044424,GO:0044464,GO:0048037,GO:0050662,GO:0070279,GO:0097159,GO:1901363	4.2.3.1	ko00260,ko00750,ko01100,ko01110,ko01120,ko01230,map00260,map00750,map01100,map01110,map01120,map01230	PALP	Threonine synthase
HannXRQ_Chr02g0051521	Chr2:149131079-149138110	gene	17.1607	25.0453	21.8903	36.6923	36.8687	18.484	18.87	14.128	27.778	25.202	22.156	17.073	30.985	17.613	38.768	36.373	34.936	33.606	39.472	37.528	E	-	-	-	Sacchrp_dh_NADP	Saccharopine dehydrogenase NADP binding domain
HannXRQ_Chr10g0310601	Chr10:215153401-215158076	gene	73.673	81.1403	71.2403	72.819	89.4163	64.823	68.595	87.601	81.119	81.99	80.312	59.516	70.291	83.914	82.944	83.159	52.354	91.483	85.281	91.485	A	GO:0003674,GO:0003676,GO:0003723,GO:0003729,GO:0003743,GO:0005488,GO:0005575,GO:0005622,GO:0005623,GO:0005737,GO:0005829,GO:0006412,GO:0006413,GO:0006417,GO:0006446,GO:0006518,GO:0006807,GO:0006950,GO:0006970,GO:0008135,GO:0008150,GO:0008152,GO:0009058,GO:0009059,GO:0009628,GO:0009651,GO:0009889,GO:0009894,GO:0009987,GO:0010467,GO:0010468,GO:0010556,GO:0010608,GO:0019219,GO:0019222,GO:0019538,GO:…	-	ko03013,ko03015,ko03018,map03013,map03015,map03018	PABP,RRM_1	Polyadenylate-binding protein
HannXRQ_Chr04g0101391	Chr4:31089827-31113982	gene	0.360667	0.056	0	0	0.305333	0.316	0.618	0.148	0	0	0.168	0	0	0	0	0	0	0	0.5	0.416	O	GO:0000003,GO:0000323,GO:0000325,GO:0002376,GO:0003006,GO:0003674,GO:0003824,GO:0004175,GO:0004197,GO:0005575,GO:0005576,GO:0005615,GO:0005618,GO:0005622,GO:0005623,GO:0005737,GO:0005764,GO:0005773,GO:0005783,GO:0005788,GO:0006508,GO:0006807,GO:0006950,GO:0006952,GO:0006955,GO:0007275,GO:0008150,GO:0008152,GO:0008219,GO:0008233,GO:0008234,GO:0009056,GO:0009057,GO:0009505,GO:0009555,GO:0009605,GO:…	-	-	Inhibitor_I29,Peptidase_C1	Belongs to the peptidase C1 family
HannXRQ_Chr17g0538071	Chr17:16172352-16175714	gene	10.342	9.80167	8.965	13.0167	17.713	8.362	10.104	12.56	9.697	9.304	10.404	7.967	6.682	12.246	12.185	15.214	11.651	15.848	18.324	18.967	U	GO:0000149,GO:0000325,GO:0003674,GO:0005484,GO:0005488,GO:0005515,GO:0005575,GO:0005622,GO:0005623,GO:0005737,GO:0005773,GO:0005774,GO:0006810,GO:0006886,GO:0006906,GO:0006996,GO:0008104,GO:0008150,GO:0009605,GO:0009606,GO:0009628,GO:0009629,GO:0009630,GO:0009657,GO:0009660,GO:0009705,GO:0009959,GO:0009987,GO:0010118,GO:0012505,GO:0015031,GO:0015833,GO:0016020,GO:0016021,GO:0016043,GO:0016050,GO:…	-	ko04130,ko04145,map04130,map04145	SNARE,Syntaxin,Syntaxin_2	Syntaxin-like protein
HannXRQ_Chr07g0188641	Chr7:16617360-16626663	gene	85.9867	121.781	96.0913	116.022	87.978	92.119	90.283	75.558	160.355	88.251	116.737	110.539	107.764	69.971	136.494	102.117	109.454	97.379	102.957	63.598	LT	GO:0000166,GO:0000719,GO:0003674,GO:0003824,GO:0003904,GO:0003913,GO:0005488,GO:0006139,GO:0006259,GO:0006281,GO:0006290,GO:0006725,GO:0006807,GO:0006950,GO:0006974,GO:0008150,GO:0008152,GO:0009314,GO:0009411,GO:0009416,GO:0009628,GO:0009650,GO:0009987,GO:0016829,GO:0016830,GO:0033554,GO:0034641,GO:0036094,GO:0043167,GO:0043168,GO:0043170,GO:0044237,GO:0044238,GO:0044260,GO:0046483,GO:0048037,GO:…	4.1.99.3	-	DNA_photolyase	photo-lyase
HannXRQ_Chr12g0372411	Chr12:73192720-73200080	gene	96.1823	81.8687	88.1463	83.1267	86.1297	89.911	90.566	108.07	84.026	73.185	88.395	88.537	86.16	89.742	68.24	82.242	98.898	86.708	83.454	88.227	O	GO:0000502,GO:0005575,GO:0005622,GO:0005623,GO:0005839,GO:0019774,GO:0032991,GO:0044424,GO:0044464,GO:1902494,GO:1905368,GO:1905369	3.4.25.1	ko03050,map03050	Proteasome	The proteasome is a multicatalytic proteinase complex which is characterized by its ability to cleave peptides with Arg, Phe, Tyr, Leu, and Glu adjacent to the leaving group at neutral or slightly basic pH
HannXRQ_Chr01g0013451	Chr1:82057470-82062334	gene	0	0	0	0	0	0	0	0	0	0	0	0	0	0	0	0	0	0	0	0	NA	NA	NA	NA	NA	NA
HannXRQ_Chr06g0178511	Chr6:50195495-50205708	gene	5.567	4.51233	2.82667	6.13267	6.746	6.187	5.53	4.984	4.819	3.818	4.9	3.53	2.139	2.811	8.517	6.123	3.758	6.904	6.642	6.692	Z	GO:0001558,GO:0003674,GO:0003779,GO:0005488,GO:0005515,GO:0005575,GO:0005622,GO:0005623,GO:0005856,GO:0006996,GO:0007010,GO:0007015,GO:0008064,GO:0008092,GO:0008150,GO:0009605,GO:0009606,GO:0009628,GO:0009629,GO:0009630,GO:0009987,GO:0010639,GO:0010817,GO:0015629,GO:0016043,GO:0022607,GO:0030029,GO:0030036,GO:0030832,GO:0030833,GO:0030834,GO:0030835,GO:0030837,GO:0031333,GO:0032271,GO:0032272,GO:…	-	ko04666,ko04810,ko05203,map04666,map04810,map05203	Gelsolin,VHP	Gelsolin homology domain
HannXRQ_Chr15g0478181	Chr15:54086573-54092078	gene	11.4873	11.0187	12.1927	12.7997	13.2217	10.295	15.072	9.095	10.139	10.609	12.308	12.27	15.262	9.046	14.245	14.932	9.222	13.029	12.71	13.926	S	-	-	-	Sm_multidrug_ex	Putative small multi-drug export protein
HannXRQ_Chr11g0340201	Chr11:109402656-109408302	gene	0.111	0	0.113	0.0226667	0.0433333	0.202	0.131	0	0	0	0	0.205	0	0.134	0.068	0	0	0.13	0	0	T	-	-	-	B_lectin,PAN_2,Pkinase,S_locus_glycop	divergent subfamily of APPLE domains
HannXRQ_Chr02g0054111	Chr2:160513599-160515229	gene	3.872	10.598	4.95433	5.42433	5.806	5.023	2.536	4.057	12.298	11.79	7.706	4.934	3.915	6.014	4.718	6.618	4.937	5.838	4.746	6.834	NA	NA	NA	NA	NA	NA
HannXRQ_Chr15g0487761	Chr15:102476590-102482244	gene	0.213667	1.01333	0.826333	0.702667	0.448667	0.254	0.149	0.238	0.889	1.29	0.861	0.879	1.096	0.504	1.025	0.388	0.695	0.294	0.696	0.356	S	-	-	-	DUF1336	Protein of unknown function (DUF1336)
HannXRQ_Chr06g0173551	Chr6:27652482-27653732	gene	0	0	0	0.184	0.165333	0	0	0	0	0	0	0	0	0	0	0.363	0.189	0	0.35	0.146	NA	NA	NA	NA	NA	NA
HannXRQ_Chr09g0267191	Chr9:178177764-178180309	gene	0.081	0.0856667	0	0	0.117	0.243	0	0	0	0	0.257	0	0	0	0	0	0	0.351	0	0	-	-	-	-	SPRY	-
HannXRQ_Chr09g0271171	Chr9:192233978-192238105	gene	59.8663	100.269	132.533	178.05	167.842	92.69	75.843	11.066	132.8	135.552	32.456	164.744	166.542	66.312	198.854	179.57	155.725	150.895	208.716	143.916	E	GO:0003674,GO:0005215,GO:0005575,GO:0005623,GO:0005886,GO:0005911,GO:0006810,GO:0006811,GO:0006812,GO:0006820,GO:0008150,GO:0008324,GO:0008509,GO:0008514,GO:0009506,GO:0009628,GO:0010232,GO:0010233,GO:0015075,GO:0015077,GO:0015078,GO:0015291,GO:0015293,GO:0015294,GO:0015295,GO:0015318,GO:0015672,GO:0015711,GO:0016020,GO:0022804,GO:0022857,GO:0022890,GO:0030054,GO:0032501,GO:0034220,GO:0044464,GO:…	-	-	PTR2	POT family
HannXRQ_Chr02g0043871	Chr2:95048095-95055628	gene	27.1417	30.4577	26.8213	27.1977	29.6023	23.202	25.744	32.479	29.7	28.903	32.77	23.676	25.824	30.964	31.002	30.831	19.76	30.52	27.29	30.997	S	GO:0003674,GO:0005488,GO:0005515,GO:0005575,GO:0005622,GO:0005623,GO:0005819,GO:0005856,GO:0005874,GO:0005876,GO:0008017,GO:0008092,GO:0015630,GO:0015631,GO:0043226,GO:0043228,GO:0043229,GO:0043232,GO:0044422,GO:0044424,GO:0044430,GO:0044446,GO:0044464,GO:0051011,GO:0099080,GO:0099081,GO:0099512,GO:0099513	-	-	HAUS5	HAUS augmin-like complex subunit 5
HannXRQ_Chr10g0313281	Chr10:225706379-225710929	gene	127.291	113.386	137.369	104.823	137.123	120.625	131.177	130.07	107.272	108.649	124.236	127.871	134.441	149.796	112.35	132.501	69.618	146.017	134.955	130.397	O	GO:0003674,GO:0003824,GO:0004180,GO:0004185,GO:0005575,GO:0005622,GO:0005623,GO:0005737,GO:0005773,GO:0006508,GO:0006807,GO:0008150,GO:0008152,GO:0008233,GO:0008236,GO:0008238,GO:0009056,GO:0009057,GO:0009987,GO:0016787,GO:0017171,GO:0019538,GO:0030163,GO:0043170,GO:0043226,GO:0043227,GO:0043229,GO:0043231,GO:0044237,GO:0044238,GO:0044248,GO:0044257,GO:0044260,GO:0044265,GO:0044267,GO:0044424,GO:…	-	-	Peptidase_S10	Belongs to the peptidase S10 family
HannXRQ_Chr02g0039401	Chr2:47082062-47084307	gene	5.36267	4.24733	5.70767	4.95567	6.42633	5.757	4.937	5.394	4.128	3.81	4.804	4.703	6.363	6.057	6.512	6.665	1.69	5.963	5.975	7.341	-	-	-	-	-	-
HannXRQ_Chr10g0312011	Chr10:220971542-220974150	gene	0.523333	0.282	0	0	0.205667	0.164	0.639	0.767	0	0.499	0.347	0	0	0	0	0	0	0.158	0.172	0.287	S	-	-	-	Remorin_C	Remorin, C-terminal region
HannXRQ_Chr12g0378561	Chr12:113751573-113754427	gene	1.425	0.483	1.61933	0.399333	0.399	1.832	1.651	0.792	0.87	0.43	0.149	2.581	1.158	1.119	0.569	0.308	0.321	0.95	0	0.247	K	GO:0000976,GO:0000981,GO:0000988,GO:0000989,GO:0001067,GO:0001076,GO:0001134,GO:0001135,GO:0001158,GO:0003674,GO:0003676,GO:0003677,GO:0003690,GO:0003700,GO:0005488,GO:0005575,GO:0005622,GO:0005623,GO:0005634,GO:0006355,GO:0006357,GO:0008150,GO:0009889,GO:0009890,GO:0009892,GO:0009987,GO:0010468,GO:0010556,GO:0010558,GO:0010605,GO:0010629,GO:0019219,GO:0019222,GO:0030154,GO:0031323,GO:0031324,GO:…	-	-	Myb_DNA-binding	ODORANT1-like
HannXRQ_Chr13g0414851	Chr13:155113390-155118608	gene	0	0	0	0	0.0133333	0	0	0	0	0	0	0	0	0	0	0	0	0.04	0	0	NA	NA	NA	NA	NA	NA
HannXRQ_Chr15g0479681	Chr15:59705028-59706695	gene	0.157333	0.298667	0.166333	0	0	0.124	0	0.348	0.382	0.252	0.262	0.126	0.127	0.246	0	0	0	0	0	0	NA	NA	NA	NA	NA	NA
HannXRQ_Chr16g0501871	Chr16:15957746-15960469	gene	0.141333	0.289667	0.180333	0.0403333	0	0.424	0	0	0.546	0.323	0	0.432	0.109	0	0	0	0.121	0	0	0	Q	GO:0000162,GO:0002376,GO:0003674,GO:0003824,GO:0004497,GO:0005575,GO:0005622,GO:0005623,GO:0005737,GO:0005739,GO:0005783,GO:0005886,GO:0006082,GO:0006520,GO:0006568,GO:0006576,GO:0006586,GO:0006725,GO:0006790,GO:0006807,GO:0006950,GO:0006952,GO:0006955,GO:0007275,GO:0008150,GO:0008152,GO:0008652,GO:0009058,GO:0009072,GO:0009073,GO:0009308,GO:0009309,GO:0009314,GO:0009416,GO:0009605,GO:0009607,GO:…	1.14.14.19,1.14.14.32,1.14.14.43,1.14.14.45	ko00140,ko00380,ko00966,ko01100,ko01110,ko01210,ko04913,ko04917,ko04927,ko04934,map00140,map00380,map00966,map01100,map01110,map01210,map04913,map04917,map04927,map04934	p450	Belongs to the cytochrome P450 family
HannXRQ_Chr05g0134911	Chr5:31966738-31972349	gene	0.642	7.045	5.21767	5.39867	6.93167	1.086	0.331	0.509	7.194	8.62	5.321	4.075	5.719	5.859	5.068	7.336	3.792	7.19	6.582	7.023	S	-	-	-	XH,XS,zf-XS	XH domain
HannXRQ_Chr15g0481441	Chr15:65872848-65873851	gene	0	0	0	0	0	0	0	0	0	0	0	0	0	0	0	0	0	0	0	0	S	-	-	-	DPBB_1	EG45-like domain containing protein
HannXRQ_Chr03g0061611	Chr3:8977258-8977509	gene	0	0	0	0	0	0	0	0	0	0	0	0	0	0	0	0	0	0	0	0	NA	NA	NA	NA	NA	NA
HannXRQ_Chr09g0275921	Chr9:205883889-205884782	gene	0	0	0	0	0	0	0	0	0	0	0	0	0	0	0	0	0	0	0	0	S	GO:0005575,GO:0005576,GO:0005622,GO:0005623,GO:0005737,GO:0005773,GO:0005886,GO:0009507,GO:0009536,GO:0016020,GO:0031224,GO:0031225,GO:0031226,GO:0043226,GO:0043227,GO:0043229,GO:0043231,GO:0044424,GO:0044425,GO:0044444,GO:0044459,GO:0044464,GO:0046658,GO:0048046,GO:0071944	-	-	Cu_bind_like	Plastocyanin-like domain
HannXRQ_Chr03g0073081	Chr3:89912969-89913522	gene	0.326667	0	0.342333	0.542667	0.661	0	0.98	0	0	0	0	0.511	0.516	0	0.507	0.548	0.573	0.484	1.059	0.44	O	GO:0005575,GO:0005622,GO:0005623,GO:0005737,GO:0006810,GO:0008150,GO:0008152,GO:0009536,GO:0015886,GO:0043226,GO:0043227,GO:0043229,GO:0043231,GO:0044424,GO:0044444,GO:0044464,GO:0051179,GO:0051181,GO:0051234,GO:0055114,GO:0071702,GO:0071705,GO:1901678	-	-	Cytochrom_C_asm	Cytochrome c biogenesis protein CcsA
HannXRQ_Chr14g0452271	Chr14:147541073-147542182	gene	0.397667	1.33167	0.293667	0.365667	4.92267	0.353	0.344	0.496	2.724	0.897	0.374	0	0.181	0.7	0.712	0.385	0	9.687	3.534	1.547	S	GO:0005575,GO:0005622,GO:0005623,GO:0005737,GO:0005777,GO:0042579,GO:0043226,GO:0043227,GO:0043229,GO:0043231,GO:0044424,GO:0044444,GO:0044464	-	-	DUF677	UPF0496 protein
HannXRQ_Chr09g0252181	Chr9:111947181-111949919	gene	13.3993	15.829	9.88133	11.73	14.7357	13.023	13.53	13.645	13.832	17.783	15.872	8.975	11.222	9.447	13.562	12.688	8.94	12.405	16.824	14.978	L	GO:0003674,GO:0003824,GO:0004518,GO:0005575,GO:0005622,GO:0005623,GO:0005634,GO:0005737,GO:0006139,GO:0006401,GO:0006725,GO:0006807,GO:0008150,GO:0008152,GO:0009056,GO:0009057,GO:0009987,GO:0016070,GO:0016787,GO:0016788,GO:0019439,GO:0034641,GO:0034655,GO:0043170,GO:0043226,GO:0043227,GO:0043229,GO:0043231,GO:0044237,GO:0044238,GO:0044248,GO:0044260,GO:0044265,GO:0044270,GO:0044424,GO:0044464,GO:…	-	-	SNase	Staphylococcal nuclease homologues
HannXRQ_Chr13g0392431	Chr13:39354029-39359873	gene	38.9003	32.5677	28.8783	24.8967	31.6693	37.469	37.482	41.75	31.806	33.579	32.318	18.379	35.333	32.923	29.566	31.699	13.425	33.63	25.244	36.134	EF	GO:0005575,GO:0005622,GO:0005623,GO:0005737,GO:0005829,GO:0005886,GO:0005911,GO:0009506,GO:0016020,GO:0030054,GO:0044424,GO:0044444,GO:0044464,GO:0055044,GO:0071944	-	-	Pribosyltran,Pribosyltran_N	ribose-phosphate pyrophosphokinase
HannXRQ_Chr04g0112711	Chr4:116190877-116216469	gene	0.024	0	0	0	0	0.072	0	0	0	0	0	0	0	0	0	0	0	0	0	0	O	-	-	-	Cupin_1	seed storage protein
HannXRQ_Chr07g0190771	Chr7:31169944-31171293	gene	1.26967	1.45333	1.10033	1.32133	0.320333	2.032	1.587	0.19	1.255	2.89	0.215	1.861	0.835	0.605	1.435	0.444	2.085	0.391	0.214	0.356	O	-	2.3.2.27	-	zf-RING_2	RING-H2 zinc finger protein
HannXRQ_Chr12g0366181	Chr12:41789050-41795354	gene	2.39067	2.01633	8.533	19.8823	4.17033	1.132	1.153	4.887	1.722	2.45	1.877	14.669	5.511	5.419	5.759	3.116	50.772	3.033	1.971	7.507	T	GO:0000160,GO:0001101,GO:0003674,GO:0003824,GO:0004672,GO:0004673,GO:0004721,GO:0004888,GO:0005488,GO:0005515,GO:0005575,GO:0005622,GO:0005623,GO:0005737,GO:0005783,GO:0005886,GO:0006464,GO:0006468,GO:0006470,GO:0006793,GO:0006796,GO:0006807,GO:0006810,GO:0006811,GO:0006820,GO:0006950,GO:0006952,GO:0006970,GO:0007154,GO:0007165,GO:0007231,GO:0007275,GO:0008150,GO:0008152,GO:0008272,GO:0009267,GO:…	2.7.13.3	ko04075,map04075	CHASE,HATPase_c,HisKA,Response_reg	Histidine kinase
HannXRQ_Chr03g0086661	Chr3:146805754-146807297	gene	8.15933	6.181	9.287	4.47433	0.0453333	6.059	9.249	9.17	6.554	4.419	7.57	7.903	11.173	8.785	5.016	6.105	2.302	0	0	0.136	E	GO:0000166,GO:0000287,GO:0003674,GO:0005488,GO:0005507,GO:0005515,GO:0005575,GO:0005576,GO:0005618,GO:0005622,GO:0005623,GO:0005737,GO:0005739,GO:0008150,GO:0009507,GO:0009526,GO:0009532,GO:0009536,GO:0009570,GO:0009941,GO:0010035,GO:0010038,GO:0030312,GO:0031967,GO:0031975,GO:0036094,GO:0042221,GO:0042802,GO:0042803,GO:0043167,GO:0043168,GO:0043169,GO:0043226,GO:0043227,GO:0043229,GO:0043231,GO:…	1.1.1.86	ko00290,ko00770,ko01100,ko01110,ko01130,ko01210,ko01230,map00290,map00770,map01100,map01110,map01130,map01210,map01230	IlvC,IlvN	Acetohydroxy acid isomeroreductase, catalytic domain
HannXRQ_Chr16g0531011	Chr16:178653163-178657898	gene	10.328	4.79667	3.258	4.52567	4.739	4.378	22.573	4.033	3.829	2.446	8.115	2.45	2.474	4.85	3.607	5.894	4.076	5.55	3.23	5.437	UY	GO:0000972,GO:0000973,GO:0003674,GO:0003676,GO:0003682,GO:0003712,GO:0003713,GO:0003723,GO:0003729,GO:0005048,GO:0005198,GO:0005215,GO:0005488,GO:0005575,GO:0005622,GO:0005623,GO:0005634,GO:0005635,GO:0005643,GO:0005654,GO:0005737,GO:0005829,GO:0006139,GO:0006259,GO:0006260,GO:0006403,GO:0006405,GO:0006406,GO:0006606,GO:0006611,GO:0006725,GO:0006807,GO:0006810,GO:0006886,GO:0006913,GO:0006996,GO:…	-	ko03013,ko05164,map03013,map05164	Nucleoporin2	Nuclear pore complex protein
HannXRQ_Chr12g0369731	Chr12:62160951-62161624	gene	0.912667	0.936333	0.308	0	0	1.84	0.898	0	0.473	2.336	0	0.468	0	0.456	0	0	0	0	0	0	Z	GO:0003674,GO:0003774,GO:0003777,GO:0003824,GO:0005488,GO:0005515,GO:0005575,GO:0005622,GO:0005623,GO:0005737,GO:0005856,GO:0005871,GO:0005875,GO:0006810,GO:0006928,GO:0007017,GO:0007018,GO:0008017,GO:0008092,GO:0008150,GO:0008574,GO:0009524,GO:0009987,GO:0010970,GO:0015630,GO:0015631,GO:0016462,GO:0016787,GO:0016817,GO:0016818,GO:0016887,GO:0017111,GO:0030705,GO:0032991,GO:0042623,GO:0043226,GO:…	-	-	Kinesin	Belongs to the TRAFAC class myosin-kinesin ATPase superfamily. Kinesin family
HannXRQ_Chr15g0496631	Chr15:169175322-169178718	gene	28.923	29.4807	29.1977	39.871	22.03	33.874	35.402	17.493	28.611	41.255	18.576	37.38	30.897	19.316	22.671	23.584	73.358	16.63	28.882	20.578	K	-	-	-	Auxin_resp,B3	Auxin response factors (ARFs) are transcriptional factors that bind specifically to the DNA sequence 5'-TGTCTC-3' found in the auxin-responsive promoter elements (AuxREs)
HannXRQ_Chr05g0155001	Chr5:187452979-187457579	gene	11.789	6.50833	6.69767	22.6353	10.5817	12.664	12.359	10.344	6.905	5.168	7.452	7.818	7.228	5.047	9.609	7.089	51.208	9.067	10.152	12.526	L	GO:0003674,GO:0003824,GO:0004518,GO:0004527,GO:0005575,GO:0005618,GO:0005622,GO:0005623,GO:0005737,GO:0005829,GO:0005886,GO:0006139,GO:0006725,GO:0006807,GO:0006950,GO:0006974,GO:0008150,GO:0008152,GO:0008408,GO:0009380,GO:0009987,GO:0016020,GO:0016787,GO:0016788,GO:0030312,GO:0032991,GO:0033554,GO:0034641,GO:0043170,GO:0044237,GO:0044238,GO:0044424,GO:0044444,GO:0044464,GO:0046483,GO:0050896,GO:…	-	-	RNase_T	exonuclease
HannXRQ_Chr16g0532411	Chr16:185405028-185416135	gene	1.73867	0.248	2.95167	0.216667	0.736667	0.71	0.404	4.102	0	0.18	0.564	3.01	0.973	4.872	0.06	0.388	0.202	0.57	0.499	1.141	A	-	-	-	AAA_11,AAA_12	Conserved gene of
HannXRQ_Chr14g0437081	Chr14:80463220-80464025	gene	0.255	0	0	0.268	0.122667	0.765	0	0	0	0	0	0	0	0	0.386	0.418	0	0.368	0	0	NA	NA	NA	NA	NA	NA
HannXRQ_Chr03g0070761	Chr3:71186171-71189852	gene	22.792	26.684	19.8103	20.7703	29.391	22.346	21.509	24.521	25.827	28.61	25.615	19.776	18.398	21.257	21.309	19.715	21.287	27.264	25.485	35.424	H	GO:0005575,GO:0005622,GO:0005623,GO:0005634,GO:0043226,GO:0043227,GO:0043229,GO:0043231,GO:0044424,GO:0044464	-	-	Lysine_decarbox	Cytokinin-activating enzyme working in the direct activation pathway. Phosphoribohydrolase that converts inactive cytokinin nucleotides to the biologically active free-base forms
HannXRQ_Chr03g0064321	Chr3:23090955-23091404	gene	227.863	242.064	231.158	199.534	214.516	228.558	230.284	224.748	243.238	245.464	237.491	228.102	232.584	232.788	225.754	210.057	162.792	213.792	215.637	214.12	J	-	-	ko03010,map03010	KOW,Ribosomal_L26	60S ribosomal Protein
HannXRQ_Chr05g0161691	Chr5:212255271-212266385	gene	11.5513	11.7183	10.076	11.0767	13.8827	10.332	11.724	12.598	10.783	9.291	15.081	9.556	9.294	11.378	9.925	12.034	11.271	13.185	13.858	14.605	DZ	GO:0003674,GO:0005085,GO:0005086,GO:0005088,GO:0005488,GO:0005515,GO:0005543,GO:0005575,GO:0005622,GO:0005623,GO:0005737,GO:0005794,GO:0005829,GO:0008150,GO:0008289,GO:0012505,GO:0016020,GO:0017016,GO:0017112,GO:0017137,GO:0019899,GO:0031267,GO:0035091,GO:0043167,GO:0043168,GO:0043226,GO:0043227,GO:0043229,GO:0043231,GO:0044424,GO:0044444,GO:0044464,GO:0051020,GO:0065007,GO:0065009,GO:0070300,GO:…	-	-	BRX,BRX_N,FYVE,PH_12,RCC1	Pleckstrin homology domain
HannXRQ_Chr16g0511391	Chr16:78231250-78237238	gene	30.417	18.6417	18.9637	19.5497	35.6917	28.045	28.362	34.844	17.565	19.201	19.159	16.334	21.505	19.052	23.68	23.848	11.121	40.017	28.485	38.573	S	GO:0000151,GO:0005575,GO:0005622,GO:0005623,GO:0008150,GO:0031461,GO:0032991,GO:0044424,GO:0044464,GO:0048509,GO:0048519,GO:0050789,GO:0050793,GO:0051093,GO:0065007,GO:0080008,GO:1902183,GO:1902184,GO:1902494,GO:1990234	-	-	WD40	WD domain, G-beta repeat
HannXRQ_Chr17g0540071	Chr17:22434465-22439200	gene	19.1607	20.2927	15.4683	14.4227	21.4987	20.709	16.455	20.318	21.748	21.659	17.471	15.289	16.632	14.484	16.825	14.604	11.839	23.352	19.507	21.637	F	GO:0000166,GO:0003674,GO:0005488,GO:0005507,GO:0005524,GO:0005575,GO:0005622,GO:0005623,GO:0005737,GO:0005739,GO:0008144,GO:0009507,GO:0009532,GO:0009536,GO:0009570,GO:0017076,GO:0030554,GO:0032553,GO:0032555,GO:0032559,GO:0035639,GO:0036094,GO:0043167,GO:0043168,GO:0043169,GO:0043226,GO:0043227,GO:0043229,GO:0043231,GO:0044422,GO:0044424,GO:0044434,GO:0044435,GO:0044444,GO:0044446,GO:0044464,GO:…	6.3.3.1	ko00230,ko01100,ko01110,ko01130,map00230,map01100,map01110,map01130	AIRS,AIRS_C	Phosphoribosylformylglycinamidine cyclo-ligase, chloroplastic mitochondrial-like
HannXRQ_Chr10g0306021	Chr10:194373602-194375704	gene	21.7143	15.9417	15.0313	18.5787	16.5807	22.193	16.182	26.768	17.586	13.216	17.023	14.014	13.366	17.714	18.529	20.049	17.158	14.246	15.592	19.904	-	-	-	-	-	-
HannXRQ_Chr03g0077201	Chr3:114364740-114367162	gene	0.639	1.732	1.93333	1.55833	0.109667	1.454	0.236	0.227	2.119	3.077	0	4.191	1.369	0.24	1.222	0	3.453	0.117	0	0.212	-	-	-	-	-	-
HannXRQ_Chr14g0447411	Chr14:131158249-131160922	gene	63.9927	70.419	36.951	61.961	55.396	60.977	66.877	64.124	69.113	68.84	73.304	34.513	35.114	41.226	62.801	65.361	57.721	56.102	59.972	50.114	G	-	2.4.1.228	ko00601,ko00603,ko01100,map00601,map00603,map01100	Gb3_synth,Gly_transf_sug	Glycosyltransferase sugar-binding region containing DXD motif
HannXRQ_Chr16g0522361	Chr16:145326266-145326805	gene	0	0	0	0	0.127333	0	0	0	0	0	0	0	0	0	0	0	0	0	0.382	0	J	-	-	ko03010,map03010	Ribosomal_L12,Ribosomal_L12_N	RIBOSOMAL protein
HannXRQ_Chr05g0161211	Chr5:211025335-211027391	gene	0	0.278667	2.708	0.998333	0	0	0	0	0.629	0.207	0	4.563	3.561	0	0.206	0	2.789	0	0	0	NA	NA	NA	NA	NA	NA
HannXRQ_Chr13g0416881	Chr13:161501805-161510674	gene	22.5597	24.5647	17.487	49.3657	57.7367	15.849	11.923	39.907	21.517	20.35	31.827	7.278	2.601	42.582	66.511	72.928	8.658	69.627	49.644	53.939	S	GO:0005575,GO:0005622,GO:0005623,GO:0005737,GO:0005829,GO:0005856,GO:0005875,GO:0005886,GO:0015630,GO:0016020,GO:0032991,GO:0043226,GO:0043228,GO:0043229,GO:0043232,GO:0044422,GO:0044424,GO:0044430,GO:0044444,GO:0044446,GO:0044464,GO:0071944	-	-	DUF4005,IQ	iq-domain
HannXRQ_Chr15g0493811	Chr15:146582954-146587527	gene	0.03	0.101667	0.0973333	0	0.0306667	0	0	0.09	0	0	0.305	0.098	0.099	0.095	0	0	0	0.092	0	0	S	-	-	-	WEMBL	Weak chloroplast movement under blue light
HannXRQ_Chr11g0342801	Chr11:124413097-124419898	gene	129.33	138.423	154.779	167.041	127.618	134.094	133.707	120.188	155.586	128.379	131.304	151.133	179.764	133.44	153.137	132.505	215.481	132.64	142.194	108.02	Q	GO:0000302,GO:0000305,GO:0003674,GO:0003824,GO:0004362,GO:0005575,GO:0005622,GO:0005623,GO:0005737,GO:0005777,GO:0006950,GO:0006979,GO:0008150,GO:0008152,GO:0009636,GO:0009987,GO:0010035,GO:0015036,GO:0015037,GO:0015038,GO:0016209,GO:0016491,GO:0016651,GO:0016667,GO:0016668,GO:0019725,GO:0042221,GO:0042579,GO:0042592,GO:0043226,GO:0043227,GO:0043229,GO:0043231,GO:0044424,GO:0044444,GO:0044464,GO:…	1.8.1.7	ko00480,ko04918,map00480,map04918	Pyr_redox_2,Pyr_redox_dim	Belongs to the class-I pyridine nucleotide-disulfide oxidoreductase family
HannXRQ_Chr05g0160161	Chr5:208058503-208060569	gene	1.597	4.77467	3.828	3.66567	1.369	3.222	1.48	0.089	5.754	8.57	0	4.436	5.356	1.692	8.797	1.552	0.648	0	1.199	2.908	-	-	-	-	-	-
HannXRQ_Chr06g0176821	Chr6:40102305-40102712	gene	0.622333	0.162667	0	0	0	0.48	0.937	0.45	0	0.488	0	0	0	0	0	0	0	0	0	0	A	GO:0000175,GO:0000288,GO:0000291,GO:0000932,GO:0000956,GO:0003674,GO:0003824,GO:0004518,GO:0004527,GO:0004532,GO:0004535,GO:0004540,GO:0005575,GO:0005622,GO:0005623,GO:0005737,GO:0006139,GO:0006401,GO:0006402,GO:0006417,GO:0006725,GO:0006807,GO:0008150,GO:0008152,GO:0008408,GO:0009056,GO:0009057,GO:0009889,GO:0009890,GO:0009892,GO:0009987,GO:0010468,GO:0010556,GO:0010558,GO:0010605,GO:0010608,GO:…	-	ko03018,map03018	CAF1	CCR4-associated factor 1 homolog
HannXRQ_Chr08g0218531	Chr8:37422030-37431630	gene	27.4237	22.356	15.3333	9.47467	27.3507	24.552	28.662	29.057	20.508	21.88	24.68	5.936	4.908	35.156	10.587	14.534	3.303	25.225	25.586	31.241	Z	GO:0003674,GO:0003774,GO:0003777,GO:0003824,GO:0005575,GO:0005622,GO:0005623,GO:0005856,GO:0005871,GO:0005875,GO:0006928,GO:0007017,GO:0007018,GO:0008150,GO:0009987,GO:0015630,GO:0016462,GO:0016787,GO:0016817,GO:0016818,GO:0016887,GO:0017111,GO:0032991,GO:0043226,GO:0043228,GO:0043229,GO:0043232,GO:0044422,GO:0044424,GO:0044430,GO:0044446,GO:0044464	-	ko04144,ko04728,map04144,map04728	Arm,Kinesin	Armadillo repeat-containing kinesin-like protein
HannXRQ_Chr09g0240821	Chr9:19898946-19900691	gene	0.118333	0	0	0	0.0423333	0.12	0.235	0	0	0	0	0	0	0	0	0	0	0	0.127	0	T	-	-	-	Malectin_like,Pkinase_Tyr	Carbohydrate-binding protein of the ER
HannXRQ_Chr13g0407241	Chr13:115344823-115347092	gene	0.875333	4.716	9.48433	2.68133	0.122667	1.539	0.956	0.131	3.456	9.951	0.741	14.948	13.227	0.278	0.706	0	7.338	0	0	0.368	K	GO:0000003,GO:0001067,GO:0001101,GO:0003006,GO:0003674,GO:0003676,GO:0003677,GO:0003700,GO:0005488,GO:0005575,GO:0005622,GO:0005623,GO:0005634,GO:0006355,GO:0007275,GO:0008150,GO:0009555,GO:0009653,GO:0009719,GO:0009725,GO:0009753,GO:0009791,GO:0009888,GO:0009889,GO:0009908,GO:0010033,GO:0010154,GO:0010468,GO:0010556,GO:0019219,GO:0019222,GO:0022414,GO:0031323,GO:0031326,GO:0032501,GO:0032502,GO:…	-	-	NAM	NAC transcription factor
HannXRQ_Chr07g0199171	Chr7:78478081-78480096	gene	32.0687	33.401	59.771	67.1857	52.1183	36.546	24.021	35.639	30.953	43.442	25.808	69.81	42.911	66.592	49.411	52.379	99.767	55.778	56.331	44.246	NA	NA	NA	NA	NA	NA
HannXRQ_Chr09g0261751	Chr9:157205641-157209624	gene	0	0	0	0	0.0266667	0	0	0	0	0	0	0	0	0	0	0	0	0	0	0.08	I	GO:0003674,GO:0003824,GO:0005575,GO:0005622,GO:0005623,GO:0005737,GO:0005783,GO:0005789,GO:0006082,GO:0006629,GO:0006631,GO:0006633,GO:0006636,GO:0008150,GO:0008152,GO:0008610,GO:0009058,GO:0009628,GO:0009987,GO:0012505,GO:0016020,GO:0016053,GO:0016491,GO:0016705,GO:0019752,GO:0031984,GO:0032787,GO:0033559,GO:0042175,GO:0042389,GO:0043226,GO:0043227,GO:0043229,GO:0043231,GO:0043436,GO:0044237,GO:…	1.14.19.25,1.14.19.35,1.14.19.36	-	DUF3474,FA_desaturase	Fatty acid desaturase
HannXRQ_Chr09g0242311	Chr9:30687336-30692531	gene	16.769	15.818	15.547	21.4593	18.74	19.751	15.48	15.076	18.832	18.283	10.339	17.146	15.121	14.374	25.773	15.567	23.038	17.917	19.449	18.854	C	-	-	-	Mito_carr	Belongs to the mitochondrial carrier (TC 2.A.29) family
HannXRQ_Chr15g0474931	Chr15:39673127-39681968	gene	2.404	2.34667	1.66533	3.336	3.51967	1.348	1.316	4.548	1.665	1.233	4.142	0.823	0.762	3.411	3.877	5.593	0.538	3.96	1.634	4.965	S	-	-	-	NT-C2	BEST Arabidopsis thaliana protein match is nucleolar protein
HannXRQ_Chr14g0455351	Chr14:156893866-156894528	gene	0.295333	0	1.187	0.786	0.259	0.886	0	0	0	0	0	0.902	0.607	2.052	0	0	2.358	0	0	0.777	K	GO:0000160,GO:0001101,GO:0003674,GO:0003676,GO:0003677,GO:0003700,GO:0005488,GO:0005575,GO:0005622,GO:0005623,GO:0005634,GO:0006355,GO:0006950,GO:0006952,GO:0007154,GO:0007165,GO:0008150,GO:0009719,GO:0009723,GO:0009725,GO:0009753,GO:0009755,GO:0009867,GO:0009873,GO:0009889,GO:0009987,GO:0010033,GO:0010468,GO:0010556,GO:0019219,GO:0019222,GO:0023052,GO:0031323,GO:0031326,GO:0032870,GO:0035556,GO:…	-	ko04016,ko04075,map04016,map04075	AP2	ethylene-responsive transcription factor
HannXRQ_Chr10g0317961	Chr10:240923894-240926826	gene	2.53367	0.441333	0.608333	1.604	1.00733	0.604	6.926	0.071	0.621	0.383	0.32	0.461	0.465	0.899	1.98	2.143	0.689	1.817	0.477	0.728	C	GO:0005575,GO:0005622,GO:0005623,GO:0005737,GO:0009507,GO:0009509,GO:0009532,GO:0009536,GO:0009570,GO:0009575,GO:0043226,GO:0043227,GO:0043229,GO:0043231,GO:0044422,GO:0044424,GO:0044434,GO:0044435,GO:0044444,GO:0044446,GO:0044464	-	-	AAA,DUF825	Plant protein of unknown function (DUF825)
HannXRQ_Chr09g0275901	Chr9:205869626-205873676	gene	0.119	0.126	0.586	0.183333	0.156	0.124	0	0.233	0	0.378	0	1.137	0.128	0.493	0.125	0	0.425	0.359	0	0.109	S	-	-	-	Ank_2,Ank_4,Ank_5,PGG	ankyrin repeat-containing protein
HannXRQ_Chr04g0096021	Chr4:7062486-7073324	gene	0.301667	0.439667	0.0713333	1.904	2.22767	0.315	0	0.59	0.216	0.213	0.89	0.214	0	0	2.542	1.375	1.795	2.224	2.434	2.025	P	-	-	-	STAS,Sulfate_transp	sulfate transporter
HannXRQ_Chr08g0222241	Chr8:53902551-53907093	gene	31.8907	23.3873	26.8927	31.3867	20.393	23.979	27.143	44.55	23.246	24.195	22.721	24.727	29.412	26.539	24.191	32.497	37.472	21.361	19.082	20.736	S	GO:0000003,GO:0001101,GO:0002213,GO:0002376,GO:0003006,GO:0006508,GO:0006511,GO:0006807,GO:0006950,GO:0006952,GO:0006955,GO:0007154,GO:0007165,GO:0007275,GO:0008150,GO:0008152,GO:0009056,GO:0009057,GO:0009314,GO:0009416,GO:0009605,GO:0009607,GO:0009611,GO:0009617,GO:0009620,GO:0009625,GO:0009628,GO:0009639,GO:0009641,GO:0009719,GO:0009725,GO:0009753,GO:0009755,GO:0009791,GO:0009814,GO:0009861,GO:…	-	ko04075,map04075	F-box-like	Coronatine-insensitive protein
HannXRQ_Chr04g0102211	Chr4:35459940-35460836	gene	0	0	0	0	0	0	0	0	0	0	0	0	0	0	0	0	0	0	0	0	Q	GO:0003674,GO:0003824,GO:0004497,GO:0005575,GO:0006082,GO:0006725,GO:0006790,GO:0006807,GO:0006950,GO:0006952,GO:0008150,GO:0008152,GO:0009058,GO:0009605,GO:0009607,GO:0009987,GO:0016020,GO:0016143,GO:0016491,GO:0016705,GO:0016709,GO:0019748,GO:0019757,GO:0019760,GO:0034641,GO:0042343,GO:0042430,GO:0043207,GO:0043436,GO:0044237,GO:0044281,GO:0044550,GO:0046483,GO:0050896,GO:0051704,GO:0051707,GO:…	1.14.13.53,1.14.13.89,1.14.14.19,1.14.14.32	ko00140,ko00905,ko00943,ko01100,ko01110,ko04913,ko04917,ko04927,ko04934,map00140,map00905,map00943,map01100,map01110,map04913,map04917,map04927,map04934	p450	Belongs to the cytochrome P450 family
HannXRQ_Chr16g0521661	Chr16:141871885-141873144	gene	3.73533	5.831	1.98267	1.87667	8.94367	2.983	3.72	4.503	6.992	4.883	5.618	0	5.619	0.329	2.341	2.533	0.756	10.693	5.24	10.898	L	-	-	-	DUF4413,Dimer_Tnp_hAT,zf-BED	BED zinc finger,hAT family dimerization domain
HannXRQ_Chr05g0131361	Chr5:11958082-11958777	gene	0	0	0	0	0	0	0	0	0	0	0	0	0	0	0	0	0	0	0	0	O	GO:0000122,GO:0000165,GO:0000187,GO:0000209,GO:0000715,GO:0000731,GO:0001666,GO:0001932,GO:0001934,GO:0002020,GO:0002165,GO:0002218,GO:0002221,GO:0002224,GO:0002253,GO:0002376,GO:0002682,GO:0002684,GO:0002753,GO:0002755,GO:0002756,GO:0002757,GO:0002758,GO:0002764,GO:0003674,GO:0005488,GO:0005515,GO:0005575,GO:0005622,GO:0005623,GO:0005634,GO:0005654,GO:0005737,GO:0005739,GO:0005740,GO:0005741,GO:…	-	ko03320,ko04137,ko04144,ko05012,ko05167,map03320,map04137,map04144,map05012,map05167	ubiquitin	intracellular transport of virus
HannXRQ_Chr10g0288101	Chr10:58283290-58287054	gene	25.9013	0.0533333	0.106333	28.8103	8.872	37.382	30.73	9.592	0.16	0	0	0	0.319	0	12.363	4.572	69.496	6.572	14.876	5.168	Q	GO:0003674,GO:0003824,GO:0007275,GO:0007568,GO:0008150,GO:0008152,GO:0010150,GO:0016491,GO:0016679,GO:0016682,GO:0032501,GO:0032502,GO:0048366,GO:0048367,GO:0048731,GO:0048827,GO:0048856,GO:0055114,GO:0090693,GO:0099402	-	-	2OG-FeII_Oxy,DIOX_N	Belongs to the iron ascorbate-dependent oxidoreductase family
HannXRQ_Chr09g0262631	Chr9:160679744-160684404	gene	52.9447	57.3733	30.8373	57.7753	44.598	59.759	56.725	42.35	56.271	62.483	53.366	32.174	32.211	28.127	63.425	54.64	55.261	37.276	52.635	43.883	NA	NA	NA	NA	NA	NA
HannXRQ_Chr14g0447201	Chr14:130583406-130586398	gene	0.140667	0.0493333	0.098	0.0553333	0	0.073	0.213	0.136	0	0.148	0	0.222	0	0.072	0	0	0.166	0	0	0	T	-	2.7.11.1	ko04010,ko04064,ko04620,ko04621,ko04624,ko04722,ko05133,ko05140,ko05142,ko05145,ko05152,ko05162,ko05164,map04010,map04064,map04620,map04621,map04624,map04722,map05133,map05140,map05142,map05145,map05152,map05162,map05164	EGF_CA,GUB_WAK_bind,Pkinase,Pkinase_Tyr,WAK	wall-associated receptor kinase-like
HannXRQ_Chr03g0083941	Chr3:138610154-138610762	gene	1.962	1.33333	1.604	0.694667	1.15667	1.93	0.942	3.014	0.662	1.634	1.704	0.982	0	3.83	0.649	0.702	0.733	0.929	1.695	0.846	-	-	-	-	-	-
HannXRQ_Chr15g0471451	Chr15:26150024-26153381	gene	52.3377	106.773	99.9073	100.713	91.368	55.015	62.916	39.082	121.199	108.462	90.657	107.194	111.906	80.622	91.112	72.22	138.808	94.769	101.386	77.949	O	GO:0005575,GO:0005622,GO:0005623,GO:0005737,GO:0005773,GO:0006508,GO:0006511,GO:0006807,GO:0008150,GO:0008152,GO:0009056,GO:0009057,GO:0009314,GO:0009411,GO:0009416,GO:0009628,GO:0009987,GO:0010224,GO:0019538,GO:0019941,GO:0030163,GO:0043170,GO:0043226,GO:0043227,GO:0043229,GO:0043231,GO:0043632,GO:0044237,GO:0044238,GO:0044248,GO:0044257,GO:0044260,GO:0044265,GO:0044267,GO:0044424,GO:0044444,GO:…	-	ko03320,map03320	ubiquitin	Ubiquitin-2 like Rad60 SUMO-like
HannXRQ_Chr01g0005731	Chr1:38927661-38931913	gene	36.085	36.6413	33.3197	36.3527	39.4	36.454	36.198	35.603	37.042	38.697	34.185	29.781	31.849	38.329	42.556	40.489	26.013	39.741	38.131	40.328	K	-	-	ko00230,ko00240,ko01100,ko03020,ko05016,ko05169,map00230,map00240,map01100,map03020,map05016,map05169	RNA_pol_Rpb4	DNA-directed RNA polymerases IV and V subunit
HannXRQ_Chr05g0145691	Chr5:132556897-132557954	gene	2.43867	1.92133	0	126.006	79.647	3.253	1.953	2.11	0.772	1.017	3.975	0	0	0	132.268	150.766	94.985	72.999	89.387	76.555	NA	NA	NA	NA	NA	NA
HannXRQ_Chr11g0333621	Chr11:62613294-62614355	gene	0	0	0	0.062	0	0	0	0	0	0	0	0	0	0	0.186	0	0	0	0	0	S	-	-	-	MP,RVP,zf-CCHC	Zinc knuckle family protein
HannXRQ_Chr04g0107341	Chr4:71764139-71769881	gene	0.0126667	0.0136667	28.9983	24.6357	27.4317	0	0.038	0	0	0	0.041	23.362	39.654	23.979	24.189	25.45	24.268	27.968	24.693	29.634	T	GO:0003674,GO:0003824,GO:0004672,GO:0004674,GO:0004675,GO:0004888,GO:0005575,GO:0005622,GO:0005623,GO:0005634,GO:0005886,GO:0006464,GO:0006468,GO:0006793,GO:0006796,GO:0006807,GO:0007154,GO:0007165,GO:0007166,GO:0007167,GO:0007178,GO:0008150,GO:0008152,GO:0009909,GO:0009910,GO:0009987,GO:0016020,GO:0016301,GO:0016310,GO:0016740,GO:0016772,GO:0016773,GO:0019199,GO:0019538,GO:0023052,GO:0036211,GO:…	-	-	Pkinase,Pkinase_Tyr	belongs to the protein kinase superfamily
HannXRQ_Chr03g0090731	Chr3:160666184-160672569	gene	51.6783	31.1503	34.3803	37.4597	46.7197	51.543	54.184	49.308	29.828	36.133	27.49	36.259	34.61	32.272	36.247	33.854	42.278	51.162	44.949	44.048	T	-	2.7.11.1	ko04626,ko05145,map04626,map05145	EF-hand_1,EF-hand_6,EF-hand_7,EF-hand_8,Pkinase	EF-hand domain
HannXRQ_Chr17g0569131	Chr17:207387703-207395587	gene	12.6367	11.0627	11.4627	13.5973	14.5943	11.701	12.654	13.555	11.307	13.172	8.709	13.513	9.503	11.372	13.639	11.651	15.502	15.073	16.58	12.13	A	GO:0003674,GO:0003676,GO:0003723,GO:0003724,GO:0003824,GO:0004004,GO:0004386,GO:0005488,GO:0005575,GO:0005622,GO:0005623,GO:0005634,GO:0005730,GO:0005737,GO:0006139,GO:0006396,GO:0006725,GO:0006807,GO:0008026,GO:0008150,GO:0008152,GO:0008186,GO:0009987,GO:0010467,GO:0016070,GO:0016462,GO:0016787,GO:0016817,GO:0016818,GO:0016887,GO:0017111,GO:0031974,GO:0031981,GO:0034641,GO:0042623,GO:0043170,GO:…	3.6.4.13	ko03040,map03040	AAA_22,DEAD,HA2,Helicase_C,OB_NTP_bind	ATP-dependent RNA helicase
HannXRQ_Chr10g0287701	Chr10:54869584-54871292	gene	0	0.402	3.08033	0	0	0	0	0	0	0	1.206	0	5.851	3.39	0	0	0	0	0	0	NA	NA	NA	NA	NA	NA
HannXRQ_Chr04g0111431	Chr4:105865899-105866408	gene	0	0	0	0	0	0	0	0	0	0	0	0	0	0	0	0	0	0	0	0	K	-	-	-	HLH	transcription factor
HannXRQ_Chr13g0403611	Chr13:99434962-99457369	gene	22.1007	17.0637	0	0.0893333	0.0856667	18.474	22.051	25.777	14.223	14.583	22.385	0	0	0	0.268	0	0	0	0.14	0.117	S	-	-	-	F-box,FIST,FIST_C	F-box domain
HannXRQ_Chr06g0163761	Chr6:285934-286330	gene	0	0.689667	0	0.226333	0.629667	0	0	0	1.385	0.684	0	0	0	0	0.679	0	0	0	0.709	1.18	A	GO:0000171,GO:0000172,GO:0000966,GO:0001682,GO:0003674,GO:0003824,GO:0004518,GO:0004519,GO:0004521,GO:0004526,GO:0004540,GO:0004549,GO:0005575,GO:0005622,GO:0005623,GO:0005634,GO:0005654,GO:0005655,GO:0005730,GO:0005732,GO:0006139,GO:0006396,GO:0006399,GO:0006401,GO:0006725,GO:0006807,GO:0008033,GO:0008150,GO:0008152,GO:0009056,GO:0009057,GO:0009987,GO:0010467,GO:0016070,GO:0016078,GO:0016787,GO:…	3.1.26.5	ko03008,ko03013,map03008,map03013	POP1,POPLD	ribonucleases P MRP protein subunit POP1
HannXRQ_Chr03g0065011	Chr3:28121352-28128481	gene	28.237	24.5653	32.7107	22.1977	21.2793	20.89	22.241	41.58	23.14	23.558	26.998	29.999	29.164	38.969	18.353	27.387	20.853	23.099	15.063	25.676	IT	GO:0003674,GO:0003824,GO:0004143,GO:0005575,GO:0005623,GO:0005886,GO:0005911,GO:0006793,GO:0006796,GO:0007275,GO:0008150,GO:0008152,GO:0009506,GO:0009987,GO:0016020,GO:0016301,GO:0016310,GO:0016740,GO:0016772,GO:0016773,GO:0022622,GO:0030054,GO:0032501,GO:0032502,GO:0044237,GO:0044464,GO:0048364,GO:0048366,GO:0048367,GO:0048731,GO:0048827,GO:0048856,GO:0055044,GO:0071944,GO:0099402	2.7.1.107	ko00561,ko00564,ko01100,ko01110,ko04070,ko04072,ko05231,map00561,map00564,map01100,map01110,map04070,map04072,map05231	DAGK_acc,DAGK_cat	Diacylglycerol kinase
HannXRQ_Chr05g0156461	Chr5:194227514-194233081	gene	0.037	0.503667	0.153333	11.5103	0.462667	0	0.111	0	0.586	0.925	0	0.347	0	0.113	0.919	0	33.612	0.329	0.36	0.699	T	-	-	ko04144,map04144	ArfGap	Putative GTPase activating protein for Arf
HannXRQ_Chr15g0491831	Chr15:130789699-130792374	gene	0.025	0	0	0	0	0	0.075	0	0	0	0	0	0	0	0	0	0	0	0	0	NA	NA	NA	NA	NA	NA
HannXRQ_Chr11g0322321	Chr11:7826674-7828194	gene	0	0	0	0	0	0	0	0	0	0	0	0	0	0	0	0	0	0	0	0	NA	NA	NA	NA	NA	NA
HannXRQ_Chr16g0500441	Chr16:10415622-10421138	gene	10.995	10.9627	12.2003	12.4697	11.4037	9.404	12.173	11.408	9.88	11.264	11.744	10.978	14.035	11.588	10.087	9.942	17.38	11.629	9.911	12.671	A	GO:0000375,GO:0000377,GO:0000398,GO:0003674,GO:0003676,GO:0003677,GO:0003690,GO:0003697,GO:0003723,GO:0003724,GO:0003725,GO:0003824,GO:0004004,GO:0004386,GO:0005488,GO:0005575,GO:0005622,GO:0005623,GO:0005634,GO:0005681,GO:0005730,GO:0005737,GO:0005911,GO:0006139,GO:0006396,GO:0006397,GO:0006403,GO:0006405,GO:0006406,GO:0006611,GO:0006725,GO:0006807,GO:0006810,GO:0006886,GO:0006913,GO:0006950,GO:…	3.6.4.13	ko03013,ko03015,ko03040,ko05164,map03013,map03015,map03040,map05164	DEAD,Helicase_C	DEAD-box ATP-dependent RNA helicase
HannXRQ_Chr12g0384391	Chr12:159870832-159872076	gene	0.226	0.420667	1.22367	0	0	0.174	0.341	0.163	0.538	0.354	0.37	1.242	0.179	2.25	0	0	0	0	0	0	-	-	-	-	DBD_Tnp_Mut,MULE,SWIM	-
HannXRQ_Chr10g0288141	Chr10:58537824-58540537	gene	1.657	0.705667	0.348	4.562	7.58933	1.371	1.673	1.927	1.587	0.348	0.182	0.698	0.176	0.17	11.067	2.619	0	8.747	9.212	4.809	G	GO:0003674,GO:0005215,GO:0005372,GO:0005575,GO:0005623,GO:0005886,GO:0005887,GO:0006810,GO:0006811,GO:0006833,GO:0008150,GO:0015250,GO:0015267,GO:0015318,GO:0015840,GO:0016020,GO:0016021,GO:0019755,GO:0022803,GO:0022838,GO:0022857,GO:0031224,GO:0031226,GO:0034220,GO:0042044,GO:0042886,GO:0044425,GO:0044459,GO:0044464,GO:0051179,GO:0051234,GO:0055085,GO:0071702,GO:0071705,GO:0071944	-	-	MIP	Belongs to the MIP aquaporin (TC 1.A.8) family
HannXRQ_Chr16g0528351	Chr16:168839524-168839996	gene	0.173333	1.12267	0	0	0	0	0.52	0	0.548	0	2.82	0	0	0	0	0	0	0	0	0	S	-	-	-	-	Plant transposon protein
HannXRQ_Chr09g0275101	Chr9:204031696-204037236	gene	1.19767	0.541333	0.943	0.377	0.392667	1.746	1.193	0.654	0.359	0.71	0.555	1.066	0.897	0.866	0.352	0.381	0.398	0.504	0.368	0.306	Q	-	-	-	2OG-FeII_Oxy,DIOX_N	non-haem dioxygenase in morphine synthesis N-terminal
HannXRQ_Chr15g0481091	Chr15:64790406-64791348	gene	0	0.0733333	0.213333	0.655	0.200333	0	0	0	0	0	0.22	0	0.64	0	1.048	0.68	0.237	0.2	0.219	0.182	NA	NA	NA	NA	NA	NA
HannXRQ_Chr15g0479301	Chr15:57977752-57978492	gene	0	0	0	0	0.085	0	0	0	0	0	0	0	0	0	0	0	0	0.255	0	0	K	GO:0003674,GO:0003676,GO:0003677,GO:0003700,GO:0005488,GO:0005575,GO:0005622,GO:0005623,GO:0005634,GO:0006355,GO:0008150,GO:0009889,GO:0010468,GO:0010556,GO:0019219,GO:0019222,GO:0031323,GO:0031326,GO:0043076,GO:0043078,GO:0043226,GO:0043227,GO:0043229,GO:0043231,GO:0043565,GO:0044424,GO:0044464,GO:0050789,GO:0050794,GO:0051171,GO:0051252,GO:0060255,GO:0065007,GO:0080090,GO:0097159,GO:0140110,GO:…	-	-	SRF-TF	Agamous-like MADS-box protein
HannXRQ_Chr11g0331321	Chr11:49168509-49172901	gene	10.6917	11.31	15.455	18.403	12.389	11.271	12.259	8.545	11.774	12.587	9.569	18.032	17.237	11.096	10.937	12.492	31.78	9.776	14.87	12.521	T	GO:0003674,GO:0003824,GO:0004672,GO:0004674,GO:0005575,GO:0005623,GO:0005886,GO:0006464,GO:0006468,GO:0006793,GO:0006796,GO:0006807,GO:0008150,GO:0008152,GO:0009987,GO:0016020,GO:0016301,GO:0016310,GO:0016740,GO:0016772,GO:0016773,GO:0019538,GO:0036211,GO:0043170,GO:0043412,GO:0044237,GO:0044238,GO:0044260,GO:0044267,GO:0044464,GO:0071704,GO:0071944,GO:0140096,GO:1901564	-	-	Pkinase,Pkinase_Tyr	Protein tyrosine kinase
HannXRQ_Chr16g0520451	Chr16:134184368-134187244	gene	0.122667	0.064	0	0.669667	0.534667	0	0.368	0	0	0.192	0	0	0	0	0.952	0.412	0.645	0.909	0.199	0.496	-	GO:0000003,GO:0000212,GO:0000226,GO:0000280,GO:0003006,GO:0006139,GO:0006259,GO:0006310,GO:0006725,GO:0006807,GO:0006996,GO:0007010,GO:0007017,GO:0007049,GO:0007051,GO:0007059,GO:0007127,GO:0007129,GO:0007131,GO:0007140,GO:0007275,GO:0007276,GO:0008150,GO:0008152,GO:0009553,GO:0009555,GO:0009987,GO:0016043,GO:0019953,GO:0022402,GO:0022412,GO:0022414,GO:0022607,GO:0032501,GO:0032502,GO:0032504,GO:…	-	-	-	-
HannXRQ_Chr01g0029311	Chr1:148231261-148234239	gene	0	0	0.0226667	0	0	0	0	0	0	0	0	0	0.068	0	0	0	0	0	0	0	T	-	-	ko03460,map03460	LRR_8,NB-ARC	Belongs to the disease resistance NB-LRR family
HannXRQ_Chr17g0546851	Chr17:48498398-48500098	gene	69.7417	36.789	10.823	50.451	104.931	49.294	59.685	100.246	26.071	34.399	49.897	9.843	10.058	12.568	59.491	83.984	7.878	101.14	103.291	110.363	NA	NA	NA	NA	NA	NA
HannXRQ_Chr11g0336421	Chr11:79110237-79111266	gene	7.40133	7.57267	9.47933	16.295	14.3213	4.108	8.326	9.77	11.379	0.963	10.376	4.179	21.751	2.508	15.62	13.452	19.813	18.56	14.985	9.419	P	GO:0003674,GO:0003824,GO:0004364,GO:0005575,GO:0005622,GO:0005623,GO:0005737,GO:0006464,GO:0006518,GO:0006575,GO:0006749,GO:0006790,GO:0006807,GO:0008150,GO:0008152,GO:0009507,GO:0009526,GO:0009532,GO:0009536,GO:0009570,GO:0009636,GO:0009719,GO:0009725,GO:0009735,GO:0009941,GO:0009987,GO:0010033,GO:0010731,GO:0015036,GO:0015037,GO:0015038,GO:0016209,GO:0016491,GO:0016667,GO:0016672,GO:0016740,GO:…	1.8.5.1,2.5.1.18	ko00053,ko00480,ko01100,map00053,map00480,map01100	GST_C_2,GST_N_3	Glutathione S-transferase DHAR3
HannXRQ_Chr14g0439361	Chr14:93612517-93615690	gene	18.0853	20.383	16.0687	21.541	22.975	16.716	17.619	19.921	22.428	18.748	19.973	15.918	13.052	19.236	20.102	23.94	20.581	24.079	21.985	22.861	S	GO:0005575,GO:0016020	-	-	DUF92	Integral membrane protein DUF92
HannXRQ_Chr10g0286171	Chr10:45147132-45152970	gene	26.9333	25.6527	30.5587	34.541	23.1283	29.427	27.427	23.946	30.593	28.137	18.228	30.767	29.292	31.617	29.482	19.118	55.023	24.904	24.574	19.907	A	GO:0003674,GO:0003676,GO:0003677,GO:0003723,GO:0003729,GO:0005488,GO:0005575,GO:0005622,GO:0005623,GO:0005634,GO:0005737,GO:0005829,GO:0008150,GO:0043226,GO:0043227,GO:0043229,GO:0043231,GO:0044424,GO:0044444,GO:0044464,GO:0048519,GO:0048577,GO:0048579,GO:0048580,GO:0048581,GO:0048583,GO:0048585,GO:0048586,GO:0048587,GO:0050789,GO:0050793,GO:0051093,GO:0051239,GO:0051241,GO:0065007,GO:0097159,GO:…	-	-	KH_1,STAR_dimer	KH domain-containing protein
HannXRQ_Chr04g0096881	Chr4:10954466-10954945	gene	0.540667	0	0.138333	0	0	1.224	0.398	0	0	0	0	0.415	0	0	0	0	0	0	0	0	NA	NA	NA	NA	NA	NA
HannXRQ_Chr04g0095761	Chr4:5928535-5939997	gene	8.98867	11.5923	14.877	20.0297	11.5697	9.698	8.971	8.297	13.363	11.052	10.362	16.731	13.343	14.557	17.612	17.768	24.709	8.527	13.687	12.495	T	-	-	ko03015,ko04071,ko04111,ko04151,ko04152,ko04261,ko04390,ko04391,ko04530,ko04728,ko05142,ko05160,ko05165,map03015,map04071,map04111,map04151,map04152,map04261,map04390,map04391,map04530,map04728,map05142,map05160,map05165	WD40	phosphatase 2A 55 kDa regulatory subunit B
HannXRQ_Chr03g0088381	Chr3:154220591-154227853	gene	88.564	85.8827	87.7897	84.0223	84.186	86.125	84.118	95.449	92.379	79.461	85.808	82.078	99.477	81.814	96.074	88.793	67.2	90.865	78.438	83.255	S	GO:0003674,GO:0003824,GO:0005575,GO:0005622,GO:0005623,GO:0005737,GO:0005768,GO:0005794,GO:0005802,GO:0008150,GO:0008152,GO:0008168,GO:0008757,GO:0012505,GO:0016740,GO:0016741,GO:0031410,GO:0031982,GO:0031984,GO:0032259,GO:0043226,GO:0043227,GO:0043229,GO:0043231,GO:0044422,GO:0044424,GO:0044431,GO:0044444,GO:0044446,GO:0044464,GO:0097708,GO:0098791	-	-	Methyltransf_29	Putative S-adenosyl-L-methionine-dependent methyltransferase
HannXRQ_Chr02g0041961	Chr2:74277595-74280956	gene	29.6157	18.9423	21.2157	14.1827	9.92267	30.007	51.025	7.815	23.34	23.251	10.236	26.389	24.14	13.118	9.133	7.44	25.975	14.594	8.04	7.134	T	-	-	-	Pkinase,Pkinase_Tyr	Protein kinase 2B, chloroplastic-like
HannXRQ_Chr05g0145641	Chr5:132212629-132238036	gene	52.0003	50.1893	53.4253	63.5317	63.8977	47.22	52.941	55.84	49.571	48.7	52.297	57.28	48.612	54.384	58.102	64.33	68.163	62.542	64.371	64.78	O	GO:0001101,GO:0003674,GO:0003824,GO:0004843,GO:0005575,GO:0005622,GO:0005623,GO:0005634,GO:0005737,GO:0005829,GO:0006508,GO:0006807,GO:0007154,GO:0007165,GO:0008150,GO:0008152,GO:0008233,GO:0008234,GO:0009719,GO:0009725,GO:0009753,GO:0009755,GO:0009867,GO:0009987,GO:0010033,GO:0016787,GO:0019538,GO:0019783,GO:0023052,GO:0032870,GO:0036459,GO:0042221,GO:0043170,GO:0043226,GO:0043227,GO:0043229,GO:…	3.4.19.12	ko04068,ko05168,ko05169,ko05203,map04068,map05168,map05169,map05203	MATH,UCH,USP7_C2,USP7_ICP0_bdg	Belongs to the peptidase C19 family
HannXRQ_Chr13g0413551	Chr13:149888509-149889603	gene	8.93667	1.41233	2.73567	5.07267	3.623	7.087	18.774	0.949	1.042	0.514	2.681	2.575	3.121	2.511	4.596	7.736	2.886	6.337	3.201	1.331	S	-	-	-	TPR_1	Essential for the assembly of the photosystem I (PSI) complex. May act as a chaperone-like factor to guide the assembly of the PSI subunits
HannXRQ_Chr02g0043381	Chr2:88469692-88476667	gene	56.2347	62.0147	63.4527	64.2787	58.137	59.029	56.774	52.901	60.109	64.314	61.621	65.277	62.278	62.803	57.95	56.166	78.72	56.251	61.694	56.466	S	-	-	-	DUF572	Coiled-coil domain-containing protein 130-like
HannXRQ_Chr03g0084851	Chr3:141943577-141944932	gene	9.32233	50.621	49.6767	29.1583	51.665	14.736	9.306	3.925	66.598	63.993	21.272	67.319	62.935	18.776	12.389	7.886	67.2	45.63	76.433	32.932	T	GO:0003674,GO:0003824,GO:0004672,GO:0004674,GO:0005575,GO:0005622,GO:0005623,GO:0006464,GO:0006468,GO:0006793,GO:0006796,GO:0006807,GO:0006810,GO:0006811,GO:0006812,GO:0006814,GO:0006950,GO:0006952,GO:0006970,GO:0006972,GO:0007154,GO:0007165,GO:0008150,GO:0008152,GO:0009605,GO:0009607,GO:0009620,GO:0009628,GO:0009651,GO:0009987,GO:0015672,GO:0016301,GO:0016310,GO:0016740,GO:0016772,GO:0016773,GO:…	2.7.11.11	ko04068,ko04140,ko04150,ko04151,ko04152,ko04211,ko04213,ko04371,ko04530,ko04710,ko04714,ko04910,ko04920,ko04921,ko04922,ko04931,ko04932,ko05410,ko05418,map04068,map04140,map04150,map04151,map04152,map04211,map04213,map04371,map04530,map04710,map04714,map04910,map04920,map04921,map04922,map04931,map04932,map05410,map05418	NAF,Pkinase	Non-specific serine threonine protein kinase
HannXRQ_Chr14g0434051	Chr14:60758569-60759078	gene	0	0	0	0	0	0	0	0	0	0	0	0	0	0	0	0	0	0	0	0	T	-	-	-	LRRNT_2,LRR_4,LRR_8,Pkinase,Pkinase_Tyr	Belongs to the protein kinase superfamily. Ser Thr protein kinase family
HannXRQ_Chr03g0091811	Chr3:163083171-163084670	gene	0.087	21.265	20.4773	0.615	8.84833	0.261	0	0	27.28	19.637	16.878	21.791	26.166	13.475	0.264	1.283	0.298	9.558	9.773	7.214	CG	GO:0001101,GO:0003674,GO:0003824,GO:0005575,GO:0005622,GO:0005623,GO:0005737,GO:0005829,GO:0006066,GO:0006082,GO:0006629,GO:0006714,GO:0006720,GO:0006721,GO:0006950,GO:0006970,GO:0008150,GO:0008152,GO:0008194,GO:0008300,GO:0009056,GO:0009628,GO:0009651,GO:0009687,GO:0009719,GO:0009725,GO:0009737,GO:0009987,GO:0010033,GO:0016020,GO:0016042,GO:0016054,GO:0016107,GO:0016115,GO:0016740,GO:0016757,GO:…	2.4.1.218	-	UDPGT	Belongs to the UDP-glycosyltransferase family
HannXRQ_Chr02g0038861	Chr2:44591552-44598089	gene	0	0	0	0	0	0	0	0	0	0	0	0	0	0	0	0	0	0	0	0	U	GO:0000145,GO:0005575,GO:0005576,GO:0005615,GO:0005622,GO:0005623,GO:0005737,GO:0005829,GO:0005938,GO:0006810,GO:0006887,GO:0006892,GO:0006893,GO:0008150,GO:0009987,GO:0016192,GO:0031982,GO:0032940,GO:0032991,GO:0043226,GO:0043227,GO:0043230,GO:0044421,GO:0044424,GO:0044444,GO:0044448,GO:0044464,GO:0046903,GO:0048193,GO:0051179,GO:0051234,GO:0070062,GO:0071944,GO:0098876,GO:0099023,GO:0099568,GO:…	-	-	Sec10	exocyst complex component
HannXRQ_Chr14g0439451	Chr14:94529011-94535796	gene	1.25967	2.61633	3.48167	1.21667	1.17733	0.659	0.804	2.316	1.441	1.172	5.236	0.419	1.608	8.418	1.08	1.349	1.221	1.19	1.042	1.3	T	GO:0002252,GO:0002376,GO:0003674,GO:0003824,GO:0004672,GO:0004674,GO:0004675,GO:0004888,GO:0005575,GO:0005622,GO:0005623,GO:0005634,GO:0005654,GO:0005737,GO:0005886,GO:0006464,GO:0006468,GO:0006793,GO:0006796,GO:0006807,GO:0006950,GO:0006952,GO:0007154,GO:0007165,GO:0007166,GO:0007167,GO:0007178,GO:0008104,GO:0008150,GO:0008152,GO:0009605,GO:0009607,GO:0009615,GO:0009987,GO:0016020,GO:0016301,GO:…	-	-	LRRNT_2,LRR_1,LRR_4,LRR_8,Pkinase,Pkinase_Tyr	Belongs to the protein kinase superfamily. Ser Thr protein kinase family
HannXRQ_Chr11g0340721	Chr11:113611777-113614344	gene	2.38233	1.74567	2.387	0	0.0446667	3.204	2.085	1.858	1.413	3.178	0.646	2.018	2.116	3.027	0	0	0	0	0	0.134	NA	NA	NA	NA	NA	NA
HannXRQ_Chr17g0563781	Chr17:174636508-174642445	gene	3.151	1.44333	3.06067	1.89533	0.724333	3.722	2.924	2.807	1.308	1.291	1.731	2.956	5.596	0.63	1.832	1.784	2.07	0.962	1.052	0.159	G	-	3.2.1.2	ko00500,map00500	Glyco_hydro_14	beta-amylase
HannXRQ_Chr06g0172451	Chr6:24285022-24289670	gene	60.8603	52.0347	57.697	43.39	37.0243	64.189	61.653	56.739	55.288	49.129	51.687	61.611	53.564	57.916	41.756	37.255	51.159	34.819	37.803	38.451	U	GO:0000815,GO:0005575,GO:0005622,GO:0005623,GO:0005737,GO:0005768,GO:0010008,GO:0012505,GO:0016020,GO:0031090,GO:0031410,GO:0031982,GO:0032991,GO:0036452,GO:0043226,GO:0043227,GO:0043229,GO:0044422,GO:0044424,GO:0044425,GO:0044433,GO:0044440,GO:0044444,GO:0044446,GO:0044464,GO:0097708,GO:0098588,GO:0098796,GO:0098805	-	ko04144,ko04217,map04144,map04217	Snf7	Belongs to the SNF7 family
HannXRQ_Chr10g0300961	Chr10:159456874-159459984	gene	10.1173	6.09633	5.72333	49.3343	29.0197	12.117	8.731	9.504	5.509	10.019	2.761	5.375	7.672	4.123	47.617	70.671	29.715	32.695	37.565	16.799	DO	-	-	ko04110,ko04111,ko04113,ko04114,ko04120,ko05166,ko05203,map04110,map04111,map04113,map04114,map04120,map05166,map05203	ANAPC4_WD40,WD40	Cell division cycle 20.2, cofactor of APC complex-like
HannXRQ_Chr11g0346821	Chr11:142754601-142757933	gene	16.6843	18.725	31.086	28.1047	19.129	14.166	16.062	19.825	19.112	18.571	18.492	32.411	31.342	29.505	23.601	24.126	36.587	19.243	18.15	19.994	C	GO:0005575,GO:0005622,GO:0005623,GO:0005737,GO:0009507,GO:0009536,GO:0043226,GO:0043227,GO:0043229,GO:0043231,GO:0044424,GO:0044444,GO:0044464	-	ko00195,map00195	Fer2	Ferredoxins are iron-sulfur proteins that transfer electrons in a wide variety of metabolic reactions
HannXRQ_Chr05g0147401	Chr5:143770748-143772652	gene	6.22167	5.39667	7.317	5.98067	5.607	7.001	5.951	5.713	5.112	6.653	4.425	7.697	7.309	6.945	6.721	5.3	5.921	5.545	5.831	5.445	G	GO:0000003,GO:0000323,GO:0002165,GO:0003006,GO:0003376,GO:0003674,GO:0005215,GO:0005319,GO:0005575,GO:0005622,GO:0005623,GO:0005737,GO:0005764,GO:0005765,GO:0005768,GO:0005770,GO:0005773,GO:0005774,GO:0006810,GO:0006869,GO:0006897,GO:0006915,GO:0006928,GO:0006950,GO:0006996,GO:0007033,GO:0007034,GO:0007040,GO:0007041,GO:0007154,GO:0007165,GO:0007186,GO:0007275,GO:0007276,GO:0007281,GO:0007292,GO:…	-	-	MFS_1,Sugar_tr	Major Facilitator Superfamily
HannXRQ_Chr17g0535761	Chr17:7337194-7341465	gene	49.9937	62.436	84.8377	111.35	37.976	64.804	55.753	29.424	64.218	80.319	42.771	99.301	81.329	73.883	97.565	67.586	168.899	40.224	42.238	31.466	U	GO:0001101,GO:0003674,GO:0003824,GO:0004439,GO:0004445,GO:0005975,GO:0006066,GO:0006629,GO:0006644,GO:0006650,GO:0006793,GO:0006796,GO:0007275,GO:0008150,GO:0008152,GO:0009056,GO:0009719,GO:0009725,GO:0009737,GO:0009791,GO:0009845,GO:0009987,GO:0010033,GO:0016311,GO:0016787,GO:0016788,GO:0016791,GO:0019637,GO:0019751,GO:0030258,GO:0032501,GO:0032502,GO:0032957,GO:0033993,GO:0034485,GO:0034593,GO:…	-	-	Exo_endo_phos	Type I inositol 1,4,5-trisphosphate 5-phosphatase
HannXRQ_Chr11g0346261	Chr11:140887540-140887993	gene	20.955	0	9.79067	0	0	15.305	23.899	23.661	0	0	0	21.021	0	8.351	0	0	0	0	0	0	NA	NA	NA	NA	NA	NA
HannXRQ_Chr08g0237461	Chr8:152653520-152688939	gene	1.07933	3.31333	2.85733	3.554	4.34067	0.847	0.275	2.116	4.357	2.294	3.289	2.872	2.9	2.8	2.848	5.239	2.575	3.805	6.247	2.97	A	-	-	ko03013,ko03015,map03013,map03015	PWI	Serine arginine repetitive matrix protein
HannXRQ_Chr02g0053941	Chr2:159722530-159726940	gene	2.443	4.163	3.26267	4.38867	3.84533	1.093	2.241	3.995	4.724	2.554	5.211	1.891	2.583	5.314	4.412	7.757	0.997	4.421	2.419	4.696	T	GO:0005575,GO:0005623,GO:0005886,GO:0016020,GO:0044464,GO:0071944	-	-	PBD,RhoGAP	P21-Rho-binding domain
HannXRQ_Chr01g0008191	Chr1:56291772-56296736	gene	2.07633	5.26367	5.63133	19.2653	2.963	1.94	1.199	3.09	5.856	4.797	5.138	8.225	3.921	4.748	4.111	3.177	50.508	3.238	2.249	3.402	G	-	-	-	Glyco_hydro_31	Glycosyl hydrolases family 31
HannXRQ_Chr08g0219801	Chr8:41841219-41843856	gene	0	0	0	0	0	0	0	0	0	0	0	0	0	0	0	0	0	0	0	0	T	-	-	-	B_lectin,DUF3403,PAN_2,Pkinase,Pkinase_Tyr,S_locus_glycop	Serine threonine-protein kinase
HannXRQ_Chr08g0234191	Chr8:126957622-126958682	gene	0.218667	0	0.592667	0.362667	0.102333	0	0	0.656	0	0	0	0.712	0.719	0.347	0.706	0.382	0	0	0	0.307	NA	NA	NA	NA	NA	NA
HannXRQ_Chr09g0255411	Chr9:130495540-130498640	gene	0	0	0	0	0.0883333	0	0	0	0	0	0	0	0	0	0	0	0	0	0	0.265	C	GO:0003674,GO:0003824,GO:0003958,GO:0005575,GO:0005622,GO:0005623,GO:0005737,GO:0005783,GO:0006725,GO:0008150,GO:0008152,GO:0009507,GO:0009536,GO:0009698,GO:0009987,GO:0012505,GO:0016491,GO:0016651,GO:0016653,GO:0019748,GO:0043226,GO:0043227,GO:0043229,GO:0043231,GO:0044237,GO:0044424,GO:0044444,GO:0044464,GO:0055114,GO:0071704,GO:1901360	1.6.2.4	-	FAD_binding_1,Flavodoxin_1,NAD_binding_1	belongs to the flavoprotein pyridine nucleotide cytochrome reductase family
HannXRQ_Chr07g0202021	Chr7:86739523-86740095	gene	14.029	15.106	15.7687	13.6917	19.4923	14.018	13.013	15.056	15.127	13.894	16.297	11.827	15.807	19.672	15.522	12.69	12.863	21.399	17.295	19.783	-	-	-	-	-	-
HannXRQ_Chr08g0232161	Chr8:114388147-114391274	gene	0.0913333	0	0.0983333	0.166333	0.298667	0	0	0.274	0	0	0	0.198	0	0.097	0.393	0.106	0	0.469	0	0.427	K	GO:0003674,GO:0003700,GO:0005575,GO:0005622,GO:0005623,GO:0005634,GO:0006355,GO:0008150,GO:0009314,GO:0009416,GO:0009628,GO:0009637,GO:0009889,GO:0010468,GO:0010556,GO:0019219,GO:0019222,GO:0031323,GO:0031326,GO:0043226,GO:0043227,GO:0043229,GO:0043231,GO:0044424,GO:0044464,GO:0050789,GO:0050794,GO:0050896,GO:0051171,GO:0051252,GO:0060255,GO:0065007,GO:0080090,GO:0140110,GO:1903506,GO:2000112,GO:…	-	-	HLH	transcription factor
HannXRQ_Chr06g0173121	Chr6:26104253-26105846	gene	0.137	0.851333	0.569	8.40333	0.609667	0.208	0.203	0	1.072	1.482	0	0.636	1.071	0	3.154	0.91	21.146	0	1.098	0.731	-	-	-	-	-	-
HannXRQ_Chr13g0412311	Chr13:144824614-144825711	gene	0.167333	0	0.183333	0.127667	0.0626667	0	0	0.502	0	0	0	0	0.55	0	0.18	0	0.203	0	0.188	0	T	GO:0000003,GO:0001558,GO:0003674,GO:0003824,GO:0004672,GO:0005575,GO:0005618,GO:0005623,GO:0005886,GO:0005911,GO:0006464,GO:0006468,GO:0006793,GO:0006796,GO:0006807,GO:0006950,GO:0006952,GO:0007275,GO:0008150,GO:0008152,GO:0009506,GO:0009605,GO:0009607,GO:0009620,GO:0009719,GO:0009723,GO:0009725,GO:0009741,GO:0009787,GO:0009788,GO:0009791,GO:0009856,GO:0009966,GO:0009968,GO:0009987,GO:0010033,GO:…	-	-	Malectin_like,Pkinase_Tyr	receptor-like protein kinase
HannXRQ_Chr09g0240471	Chr9:18336044-18338036	gene	0.891	0.853333	0.938333	9.227	6.36533	0.309	1.206	1.158	0.636	0.942	0.982	0.943	0.952	0.92	6.858	7.084	13.739	7.438	4.885	6.773	T	-	-	ko04014,map04014	LRR_3,NB-ARC,TIR	TMV resistance protein N-like
HannXRQ_Chr05g0161161	Chr5:210541035-210545669	gene	1.60467	0	0.0396667	0	0.140333	1.287	0.457	3.07	0	0	0	0.119	0	0	0	0	0	0.113	0	0.308	CG	GO:0003674,GO:0003824,GO:0005575,GO:0005622,GO:0005623,GO:0008194,GO:0015020,GO:0016740,GO:0016757,GO:0016758,GO:0035251,GO:0043226,GO:0043227,GO:0043229,GO:0043231,GO:0044424,GO:0044464,GO:0046527,GO:0050403,GO:0050502,GO:0080043,GO:0080044	2.4.1.324	-	UDPGT	Belongs to the UDP-glycosyltransferase family
HannXRQ_Chr01g0012641	Chr1:78347693-78348031	gene	0	0	0	0	0	0	0	0	0	0	0	0	0	0	0	0	0	0	0	0	J	GO:0000003,GO:0000502,GO:0003006,GO:0003674,GO:0003676,GO:0003723,GO:0003729,GO:0003743,GO:0005488,GO:0005575,GO:0005622,GO:0005623,GO:0005634,GO:0005737,GO:0005829,GO:0005852,GO:0005886,GO:0006139,GO:0006351,GO:0006352,GO:0006412,GO:0006413,GO:0006417,GO:0006518,GO:0006725,GO:0006807,GO:0006950,GO:0006970,GO:0007275,GO:0008135,GO:0008150,GO:0008152,GO:0009058,GO:0009059,GO:0009314,GO:0009416,GO:…	-	ko03013,ko05160,map03013,map05160	PCI,eIF3_N	component of the eukaryotic translation initiation factor 3 (eIF-3) complex, which is involved in protein synthesis of a specialized repertoire of mRNAs and, together with other initiation factors, stimulates binding of mRNA and methionyl-tRNAi to the 40S ribosome. The eIF-3 complex specifically targets and initiates translation of a subset of mRNAs involved in cell proliferation
HannXRQ_Chr02g0056091	Chr2:169023169-169025800	gene	21.6743	22.741	19.2737	25.4467	20.328	20.273	17.986	26.764	26.169	20.97	21.084	20.062	24.047	13.712	27.146	27.763	21.431	19.166	20.005	21.813	P	GO:0005575,GO:0005622,GO:0005623,GO:0005737,GO:0009507,GO:0009536,GO:0043226,GO:0043227,GO:0043229,GO:0043231,GO:0044424,GO:0044444,GO:0044464	1.14.15.20	ko00860,ko01100,ko01110,map00860,map01100,map01110	Heme_oxygenase	Heme oxygenase 2
HannXRQ_Chr04g0104541	Chr4:49732354-49734130	gene	0.55	14.253	13.2923	28.0583	24.4133	0.489	0.358	0.803	16.872	16.036	9.851	17.802	10.057	12.018	29.999	24.044	30.132	22.151	26.307	24.782	G	GO:0000325,GO:0003674,GO:0005215,GO:0005372,GO:0005575,GO:0005622,GO:0005623,GO:0005737,GO:0005773,GO:0005774,GO:0005886,GO:0005887,GO:0006810,GO:0006811,GO:0006833,GO:0008150,GO:0009705,GO:0015204,GO:0015250,GO:0015267,GO:0015318,GO:0015840,GO:0016020,GO:0016021,GO:0019755,GO:0022803,GO:0022838,GO:0022857,GO:0031090,GO:0031224,GO:0031226,GO:0034220,GO:0042044,GO:0042807,GO:0042886,GO:0042887,GO:…	-	-	MIP	Belongs to the MIP aquaporin (TC 1.A.8) family
HannXRQ_Chr04g0114411	Chr4:126718854-126725588	gene	14.919	12.7133	11.4927	8.98833	10.4857	13.977	15.704	15.076	11.36	13.841	12.939	12.786	10.739	10.953	9.598	9.936	7.431	9.896	11.264	10.297	D	GO:0000003,GO:0000151,GO:0000152,GO:0003006,GO:0005575,GO:0005622,GO:0005623,GO:0005634,GO:0005680,GO:0005737,GO:0005819,GO:0005856,GO:0007275,GO:0007346,GO:0008150,GO:0009504,GO:0009653,GO:0009719,GO:0009725,GO:0009733,GO:0009790,GO:0009791,GO:0009793,GO:0009888,GO:0009933,GO:0009987,GO:0010014,GO:0010015,GO:0010033,GO:0010071,GO:0010154,GO:0015630,GO:0022414,GO:0022622,GO:0030154,GO:0031461,GO:…	-	ko04110,ko04111,ko04113,ko04114,ko04120,ko04914,ko05166,map04110,map04111,map04113,map04114,map04120,map04914,map05166	ANAPC3,TPR_1,TPR_16,TPR_19,TPR_2,TPR_8	Cell division cycle protein 27 homolog
HannXRQ_Chr03g0088401	Chr3:154345620-154349886	gene	22.2987	14.893	10.3297	9.46667	15.9567	21.362	21.489	24.045	11.253	11.184	22.242	6.824	8.614	15.551	9.93	16.475	1.995	15.515	14.138	18.217	U	GO:0000003,GO:0001101,GO:0003002,GO:0003006,GO:0003674,GO:0003824,GO:0004439,GO:0005575,GO:0005622,GO:0005623,GO:0005634,GO:0005886,GO:0005975,GO:0006066,GO:0006629,GO:0006644,GO:0006650,GO:0006793,GO:0006796,GO:0006950,GO:0006970,GO:0007154,GO:0007165,GO:0007275,GO:0007389,GO:0008150,GO:0008152,GO:0009056,GO:0009628,GO:0009651,GO:0009653,GO:0009719,GO:0009725,GO:0009737,GO:0009790,GO:0009791,GO:…	3.1.3.36	ko00562,ko01100,ko04070,map00562,map01100,map04070	Exo_endo_phos	Type I inositol 1,4,5-trisphosphate 5-phosphatase CVP2-like
HannXRQ_Chr15g0481021	Chr15:64479749-64480123	gene	0	0	0	0	0	0	0	0	0	0	0	0	0	0	0	0	0	0	0	0	T	GO:0001101,GO:0003674,GO:0003824,GO:0004672,GO:0004674,GO:0004842,GO:0005488,GO:0005515,GO:0005575,GO:0005622,GO:0005623,GO:0005737,GO:0005768,GO:0005769,GO:0005794,GO:0005802,GO:0006464,GO:0006468,GO:0006793,GO:0006796,GO:0006807,GO:0006810,GO:0006950,GO:0006952,GO:0007034,GO:0007154,GO:0007165,GO:0008150,GO:0008152,GO:0009719,GO:0009725,GO:0009737,GO:0009738,GO:0009755,GO:0009787,GO:0009788,GO:…	2.3.2.27,2.7.11.1	-	Ank_2,Ank_4,Pkinase,zf-C3HC4,zf-RING_2,zf-RING_5,zf-RING_UBOX	E3 ubiquitin-protein ligase
HannXRQ_Chr16g0503511	Chr16:23139009-23145184	gene	43.0817	38.7437	42.9697	44.997	42.6977	41.019	56.765	31.461	44.603	36.676	34.952	49.367	37.822	41.72	41.383	41.387	52.221	40.432	47.729	39.932	I	-	2.7.7.15	ko00440,ko00564,ko01100,ko05231,map00440,map00564,map01100,map05231	CTP_transf_like	Cholinephosphate cytidylyltransferase
HannXRQ_Chr04g0125281	Chr4:171595572-171596371	gene	0	0	0.283333	0.299	0.146667	0	0	0	0	0	0	0.85	0	0	0.421	0	0.476	0	0.44	0	U	GO:0000139,GO:0005575,GO:0005622,GO:0005623,GO:0005737,GO:0005794,GO:0005795,GO:0012505,GO:0016020,GO:0031090,GO:0031984,GO:0031985,GO:0032580,GO:0043226,GO:0043227,GO:0043229,GO:0043231,GO:0044422,GO:0044424,GO:0044431,GO:0044444,GO:0044446,GO:0044464,GO:0098588,GO:0098791	-	-	Lung_7-TM_R	Transmembrane protein 87B
HannXRQ_Chr07g0207121	Chr7:102634645-102640346	gene	23.4577	24.7857	20.6397	23.3583	17.383	20.537	26.385	23.451	23.443	25.591	25.323	24.322	21.759	15.838	17.806	17.515	34.754	17.922	17.839	16.388	G	GO:0000003,GO:0000287,GO:0003006,GO:0003674,GO:0003824,GO:0004743,GO:0005488,GO:0005575,GO:0005622,GO:0005623,GO:0005737,GO:0005739,GO:0005975,GO:0006082,GO:0006090,GO:0006091,GO:0006096,GO:0006139,GO:0006163,GO:0006164,GO:0006165,GO:0006629,GO:0006631,GO:0006633,GO:0006725,GO:0006732,GO:0006733,GO:0006753,GO:0006754,GO:0006757,GO:0006793,GO:0006796,GO:0006807,GO:0007275,GO:0008150,GO:0008152,GO:…	2.7.1.40	ko00010,ko00230,ko00620,ko01100,ko01110,ko01120,ko01130,ko01200,ko01230,ko04922,ko04930,ko05165,ko05203,ko05230,map00010,map00230,map00620,map01100,map01110,map01120,map01130,map01200,map01230,map04922,map04930,map05165,map05203,map05230	PK,PK_C	Belongs to the pyruvate kinase family
HannXRQ_Chr14g0439681	Chr14:96848637-96883403	gene	0.156667	0.0346667	0.0346667	0.0256667	0.017	0.203	0.148	0.119	0.078	0.026	0	0	0.104	0	0.077	0	0	0.024	0.027	0	T	GO:0005575,GO:0005623,GO:0005886,GO:0005911,GO:0009506,GO:0016020,GO:0030054,GO:0044464,GO:0055044,GO:0071944	-	-	Malectin_like,Pkinase_Tyr	receptor-like protein kinase
HannXRQ_Chr03g0068811	Chr3:57318786-57319376	gene	0	0	0	0	0	0	0	0	0	0	0	0	0	0	0	0	0	0	0	0	T	GO:0005575,GO:0005623,GO:0005886,GO:0016020,GO:0044464,GO:0071944	-	-	LRRNT_2,LRR_1,LRR_8,Pkinase,Pkinase_Tyr	Leucine-rich repeat
HannXRQ_Chr14g0430191	Chr14:27243214-27246076	gene	5.15533	7.14867	5.445	4.63367	6.769	5.416	2.924	7.126	6.166	8.078	7.202	4.572	6.275	5.488	5.464	5.284	3.153	6.88	5.951	7.476	NA	NA	NA	NA	NA	NA
HannXRQ_Chr10g0313571	Chr10:226496464-226497099	gene	0.694333	1.26633	1.44967	5.051	1.41367	0.616	0.601	0.866	1.268	1.878	0.653	1.567	0.949	1.833	2.175	0.336	12.642	1.483	1.948	0.81	K	GO:0003674,GO:0003676,GO:0003677,GO:0003700,GO:0005488,GO:0006355,GO:0008150,GO:0009889,GO:0009891,GO:0009893,GO:0010468,GO:0010556,GO:0010557,GO:0010604,GO:0010628,GO:0019219,GO:0019222,GO:0031323,GO:0031325,GO:0031326,GO:0031328,GO:0043565,GO:0045893,GO:0045935,GO:0048518,GO:0048522,GO:0050789,GO:0050794,GO:0051171,GO:0051173,GO:0051252,GO:0051254,GO:0060255,GO:0065007,GO:0080090,GO:0097159,GO:…	-	-	AP2	transcription factor
HannXRQ_Chr05g0141591	Chr5:97060476-97062032	gene	0	0	0	0	0	0	0	0	0	0	0	0	0	0	0	0	0	0	0	0	Q	-	-	-	p450	cytochrome P450
HannXRQ_Chr17g0544491	Chr17:37713292-37715459	gene	27.345	19.596	13.5063	13.475	5.35167	22.642	24.157	35.236	16.979	20.468	21.341	8.589	20.699	11.231	10.26	5.446	24.719	3.695	7.482	4.878	O	-	2.5.1.18	ko00480,ko00980,ko00982,ko00983,ko01524,ko05200,ko05204,ko05225,ko05418,map00480,map00980,map00982,map00983,map01524,map05200,map05204,map05225,map05418	GST_C,GST_C_2,GST_N,GST_N_3	glutathione s-transferase
HannXRQ_Chr09g0270061	Chr9:188380094-188383602	gene	2.66033	3.05867	1.077	1.342	3.49967	2.536	2.475	2.97	3.914	2.576	2.686	2.58	0.651	0	1.919	1.384	0.723	4.273	0.668	5.558	NA	NA	NA	NA	NA	NA
HannXRQ_Chr09g0244811	Chr9:48767295-48772331	gene	0	0	0.0536667	0.04	0	0	0	0	0	0	0	0.107	0.054	0	0	0	0.12	0	0	0	NA	NA	NA	NA	NA	NA
HannXRQ_Chr13g0408521	Chr13:125207834-125211740	gene	16.8127	10.2973	19.9927	18.41	18.3867	16.326	17.211	16.901	8.503	10.647	11.742	17.019	22.364	20.595	16.877	18.592	19.761	16.399	16.143	22.618	NA	NA	NA	NA	NA	NA
HannXRQ_Chr01g0009931	Chr1:66232882-66234613	gene	32.2717	36.8357	34.6047	34.886	39.506	34.41	31.839	30.566	36.909	35.946	37.652	33.026	35.686	35.102	35.206	36.145	33.307	39.072	41.737	37.709	J	-	-	ko03010,map03010	KOW,ribosomal_L24	Belongs to the universal ribosomal protein uL24 family
HannXRQ_Chr08g0228371	Chr8:94560429-94562289	gene	3.342	2.39	0	0	0	4.3	3.264	2.462	2.212	2.427	2.531	0	0	0	0	0	0	0	0	0	G	GO:0000325,GO:0001101,GO:0005575,GO:0005622,GO:0005623,GO:0005737,GO:0005773,GO:0008150,GO:0009605,GO:0009607,GO:0009617,GO:0009719,GO:0009725,GO:0009739,GO:0009987,GO:0010033,GO:0032870,GO:0033993,GO:0042221,GO:0043207,GO:0043226,GO:0043227,GO:0043229,GO:0043231,GO:0044424,GO:0044444,GO:0044464,GO:0050896,GO:0051704,GO:0051707,GO:0051716,GO:0070887,GO:0071229,GO:0071310,GO:0071370,GO:0071396,GO:…	3.2.1.26	ko00052,ko00500,ko01100,map00052,map00500,map01100	DUF3357,Glyco_hydro_32C,Glyco_hydro_32N	Belongs to the glycosyl hydrolase 32 family
HannXRQ_Chr08g0222411	Chr8:54908861-54911134	gene	23.4013	18.2247	5.27167	8.60433	21.358	17.891	20.703	31.61	35.24	4.544	14.89	5.981	2.101	7.733	5.415	19.67	0.728	31.009	8.081	24.984	I	GO:0003674,GO:0003824,GO:0005575,GO:0005622,GO:0005623,GO:0005737,GO:0006082,GO:0006629,GO:0006631,GO:0006633,GO:0006950,GO:0008150,GO:0008152,GO:0008610,GO:0009058,GO:0009266,GO:0009409,GO:0009507,GO:0009526,GO:0009536,GO:0009628,GO:0009941,GO:0009987,GO:0016020,GO:0016053,GO:0016491,GO:0016705,GO:0019752,GO:0031090,GO:0031967,GO:0031975,GO:0032787,GO:0042170,GO:0042389,GO:0043226,GO:0043227,GO:…	1.14.19.25,1.14.19.35,1.14.19.36	-	DUF3474,FA_desaturase	Omega-3 fatty acid desaturase
HannXRQ_Chr07g0194011	Chr7:56632618-56633052	gene	0	0	0	0	0.144667	0	0	0	0	0	0	0	0	0	0	0	0	0.434	0	0	O	GO:0000302,GO:0002791,GO:0002793,GO:0003008,GO:0003012,GO:0003674,GO:0004888,GO:0005034,GO:0005215,GO:0005216,GO:0005217,GO:0005244,GO:0005245,GO:0005261,GO:0005262,GO:0005488,GO:0005515,GO:0005575,GO:0005623,GO:0005886,GO:0005887,GO:0006810,GO:0006811,GO:0006812,GO:0006816,GO:0006873,GO:0006874,GO:0006875,GO:0006936,GO:0006939,GO:0006950,GO:0006979,GO:0007154,GO:0007165,GO:0007166,GO:0007204,GO:…	-	-	Ank_2,PGG	Ankyrin repeat-containing protein
HannXRQ_Chr13g0414741	Chr13:154723335-154730345	gene	24.175	19.203	21.8477	22.3137	26.4923	19.526	28.405	24.594	23.503	14.691	19.415	23.708	18.169	23.666	23.881	21.114	21.946	29.267	28.246	21.964	K	-	-	-	GYF,Plus-3,SWIB,zf-CCCH	Zinc finger CCCH domain-containing protein
HannXRQ_Chr04g0110371	Chr4:97057653-97062519	gene	15.905	16.343	14.9153	18.6777	16.1797	15.788	17.266	14.661	16.866	17.407	14.756	18.424	13.93	12.392	13.867	14.903	27.263	16.901	17.96	13.678	K	GO:0000228,GO:0000785,GO:0000790,GO:0002020,GO:0003674,GO:0005488,GO:0005515,GO:0005575,GO:0005622,GO:0005623,GO:0005634,GO:0005694,GO:0019899,GO:0031011,GO:0031974,GO:0031981,GO:0032991,GO:0033202,GO:0043226,GO:0043227,GO:0043228,GO:0043229,GO:0043231,GO:0043232,GO:0043233,GO:0044422,GO:0044424,GO:0044427,GO:0044428,GO:0044446,GO:0044454,GO:0044464,GO:0070013,GO:0070603,GO:0097346,GO:1902494,GO:…	-	-	-	protease binding
HannXRQ_Chr13g0422661	Chr13:183722317-183726948	gene	6.518	0.568667	3.46933	3.254	1.011	5.752	6.233	7.569	0.392	0.687	0.627	3.83	3.389	3.189	2.133	4.109	3.52	0.896	0.802	1.335	T	-	-	-	NB-ARC	disease resistance
HannXRQ_Chr09g0255501	Chr9:131221149-131224416	gene	43.3073	47.551	43.0233	47.8923	54.3767	43.745	42.196	43.981	47.404	47.911	47.338	38.739	46.213	44.118	54.836	53.385	35.456	52.058	54.755	56.317	S	GO:0003674,GO:0003824,GO:0005575,GO:0005618,GO:0005622,GO:0005623,GO:0005737,GO:0005768,GO:0005773,GO:0005774,GO:0005794,GO:0005802,GO:0008150,GO:0008152,GO:0008168,GO:0008757,GO:0009505,GO:0012505,GO:0016020,GO:0016740,GO:0016741,GO:0030312,GO:0031090,GO:0031410,GO:0031982,GO:0031984,GO:0032259,GO:0043226,GO:0043227,GO:0043229,GO:0043231,GO:0044422,GO:0044424,GO:0044431,GO:0044437,GO:0044444,GO:…	-	-	Methyltransf_29	Methyltransferase
HannXRQ_Chr11g0338621	Chr11:96180443-96207680	gene	78.7023	131.358	148.298	213.079	119.162	85.906	117.196	33.005	151.386	133.104	109.584	172.267	162.527	110.101	190.18	185.554	263.502	107.371	155.053	95.062	E	GO:0003674,GO:0003824,GO:0005575,GO:0005622,GO:0005623,GO:0005737,GO:0008150,GO:0008152,GO:0016165,GO:0016491,GO:0016701,GO:0016702,GO:0044424,GO:0044464,GO:0051213,GO:0055114	1.13.11.12,1.13.11.58	ko00591,ko00592,ko01100,ko01110,map00591,map00592,map01100,map01110	Lipoxygenase,PLAT	Plant lipoxygenase may be involved in a number of diverse aspects of plant physiology including growth and development, pest resistance, and senescence or responses to wounding
HannXRQ_Chr15g0466491	Chr15:10311461-10312404	gene	0	0	0	0	0	0	0	0	0	0	0	0	0	0	0	0	0	0	0	0	D	GO:0001101,GO:0005575,GO:0005622,GO:0005623,GO:0005634,GO:0006950,GO:0006970,GO:0007154,GO:0008150,GO:0009414,GO:0009415,GO:0009605,GO:0009628,GO:0009651,GO:0009987,GO:0009991,GO:0010035,GO:0031668,GO:0033554,GO:0042221,GO:0042631,GO:0043226,GO:0043227,GO:0043229,GO:0043231,GO:0044424,GO:0044464,GO:0050896,GO:0051716,GO:0070887,GO:0071214,GO:0071229,GO:0071462,GO:0071470,GO:0071472,GO:0071496,GO:…	-	ko04340,ko04341,map04340,map04341	BTB,LSM	BTB POZ and MATH domain-containing protein
HannXRQ_Chr13g0406771	Chr13:112400331-112405926	gene	5.669	7.84367	5.80867	7.41667	6.50267	4.548	5.215	7.244	7.02	8.201	8.31	4.511	4.906	8.009	5.621	7.944	8.685	6.897	6.231	6.38	Z	GO:0003674,GO:0005198,GO:0005200,GO:0005575,GO:0005576,GO:0005618,GO:0005622,GO:0005623,GO:0005634,GO:0005737,GO:0005829,GO:0005856,GO:0005886,GO:0005911,GO:0006996,GO:0007010,GO:0007275,GO:0008150,GO:0009506,GO:0009653,GO:0009888,GO:0009987,GO:0010015,GO:0010053,GO:0010054,GO:0016020,GO:0016043,GO:0016049,GO:0021700,GO:0022622,GO:0030054,GO:0030154,GO:0030312,GO:0032501,GO:0032502,GO:0040007,GO:…	-	-	Actin	Belongs to the actin family
HannXRQ_Chr16g0522011	Chr16:142601552-142602103	gene	0	0	0	0	0	0	0	0	0	0	0	0	0	0	0	0	0	0	0	0	S	-	-	-	-	Ripening-related protein
HannXRQ_Chr10g0316261	Chr10:234956934-234958000	gene	21.8183	22.4833	0	0	19.511	18.668	22.506	24.281	23.502	22.312	21.636	0	0	0	0	0	0	20.302	16.665	21.566	Q	GO:0003674,GO:0003824,GO:0004601,GO:0005575,GO:0005618,GO:0005623,GO:0005911,GO:0008150,GO:0008152,GO:0009505,GO:0009506,GO:0009636,GO:0009664,GO:0009987,GO:0016043,GO:0016209,GO:0016491,GO:0016684,GO:0030054,GO:0030312,GO:0042221,GO:0044464,GO:0045229,GO:0050896,GO:0051716,GO:0055044,GO:0055114,GO:0070887,GO:0071554,GO:0071555,GO:0071669,GO:0071840,GO:0071944,GO:0097237,GO:0098754,GO:0098869,GO:…	1.11.1.7	ko00940,ko01100,ko01110,map00940,map01100,map01110	peroxidase	Removal of H(2)O(2), oxidation of toxic reductants, biosynthesis and degradation of lignin, suberization, auxin catabolism, response to environmental stresses such as wounding, pathogen attack and oxidative stress
HannXRQ_Chr04g0099331	Chr4:21197181-21197369	gene	31.7363	39.6743	330.78	410.193	292.952	30.06	50.581	14.568	47.995	33.697	37.331	331.133	388.705	272.501	376.466	432.243	421.869	297.432	317.885	263.538	S	GO:0005575,GO:0005622,GO:0005623,GO:0005737,GO:0009507,GO:0009534,GO:0009535,GO:0009536,GO:0009579,GO:0016020,GO:0031976,GO:0031984,GO:0034357,GO:0042651,GO:0043226,GO:0043227,GO:0043229,GO:0043231,GO:0044422,GO:0044424,GO:0044434,GO:0044435,GO:0044436,GO:0044444,GO:0044446,GO:0044464,GO:0055035	-	ko00195,ko01100,map00195,map01100	Ycf9	Photosystem II reaction center protein Z
HannXRQ_Chr13g0421741	Chr13:179932082-179932900	gene	0	0	0	0	0	0	0	0	0	0	0	0	0	0	0	0	0	0	0	0	L	-	-	-	Retrotran_gag_2,Retrotran_gag_3,Retrotrans_gag,gag_pre-integrs	Retrotransposon gag protein
HannXRQ_Chr06g0176751	Chr6:39807041-39809994	gene	0	0	0	0	0	0	0	0	0	0	0	0	0	0	0	0	0	0	0	0	K	GO:0005575,GO:0005622,GO:0005623,GO:0005737,GO:0009507,GO:0009534,GO:0009535,GO:0009536,GO:0009579,GO:0016020,GO:0031976,GO:0031984,GO:0034357,GO:0042651,GO:0043226,GO:0043227,GO:0043229,GO:0043231,GO:0044422,GO:0044424,GO:0044434,GO:0044435,GO:0044436,GO:0044444,GO:0044446,GO:0044464,GO:0055035	4.2.1.1	ko00910,map00910	Carb_anhydrase	carbonic anhydrase
HannXRQ_Chr06g0167311	Chr6:7861497-7862524	gene	57.131	101.49	46.929	94.7843	92.1263	62.989	53.139	55.265	107.929	111.443	85.099	44.533	50.182	46.072	134.366	89.739	60.248	88.409	95.073	92.897	O	GO:0003674,GO:0003682,GO:0005488,GO:0005515,GO:0005575,GO:0005622,GO:0005623,GO:0005634,GO:0005737,GO:0005783,GO:0005829,GO:0005886,GO:0006355,GO:0007275,GO:0008150,GO:0009653,GO:0009888,GO:0009889,GO:0009891,GO:0009893,GO:0009987,GO:0010015,GO:0010053,GO:0010054,GO:0010468,GO:0010556,GO:0010557,GO:0010604,GO:0010628,GO:0012505,GO:0016020,GO:0016049,GO:0019219,GO:0019222,GO:0021700,GO:0022622,GO:…	-	-	Myb_DNA-bind_6,Myb_DNA-binding	DnaJ homolog, subfamily C, member
HannXRQ_Chr07g0193181	Chr7:49628398-49630274	gene	18.5887	8.641	7.414	10.7233	24.9607	1.369	5.343	49.054	3.169	1.912	20.842	0	0.176	22.066	1.726	30.444	0	23.889	12.442	38.551	K	-	-	-	GATA	GATA transcription factor
HannXRQ_Chr04g0124481	Chr4:169283628-169288213	gene	50.1213	40.9717	39.186	45.8227	50.3243	48.101	47.602	54.661	44.502	38.737	39.676	42.494	37.237	37.827	37.925	31.035	68.508	55.139	47.284	48.55	O	GO:0005575,GO:0005622,GO:0005623,GO:0005634,GO:0005737,GO:0005783,GO:0005886,GO:0006508,GO:0006511,GO:0006807,GO:0008150,GO:0008152,GO:0009056,GO:0009057,GO:0009719,GO:0009725,GO:0009733,GO:0009892,GO:0009894,GO:0009895,GO:0009987,GO:0010033,GO:0010605,GO:0012505,GO:0016020,GO:0019222,GO:0019538,GO:0019941,GO:0030162,GO:0030163,GO:0031323,GO:0031324,GO:0031329,GO:0031330,GO:0032268,GO:0032269,GO:…	-	ko03050,map03050	PI31_Prot_C,PI31_Prot_N	Proteasome Inhibitor
HannXRQ_MTg0579651	Mt:260261-260833	gene	1.69033	3.30933	3.58567	1.856	2.87733	2.735	2.336	0	4.222	2.084	3.622	3.478	4.566	2.713	1.38	2.239	1.949	3.951	2.883	1.798	C	GO:0003674,GO:0003824,GO:0003954,GO:0008137,GO:0008150,GO:0008152,GO:0016491,GO:0016651,GO:0016655,GO:0050136,GO:0055114	1.6.5.3,1.6.99.3	ko00190,ko01100,ko04714,ko04723,ko04932,ko05010,ko05012,ko05016,map00190,map01100,map04714,map04723,map04932,map05010,map05012,map05016	Complex1_30kDa	Respiratory-chain NADH dehydrogenase, 30 Kd subunit
HannXRQ_Chr15g0493421	Chr15:145049909-145052403	gene	0	0	0	0	0	0	0	0	0	0	0	0	0	0	0	0	0	0	0	0	K	GO:0003674,GO:0003700,GO:0005575,GO:0005622,GO:0005623,GO:0005634,GO:0006355,GO:0007275,GO:0008150,GO:0009791,GO:0009888,GO:0009889,GO:0010374,GO:0010468,GO:0010556,GO:0019219,GO:0019222,GO:0031323,GO:0031326,GO:0032501,GO:0032502,GO:0043226,GO:0043227,GO:0043229,GO:0043231,GO:0044424,GO:0044464,GO:0048856,GO:0050789,GO:0050794,GO:0051171,GO:0051252,GO:0060255,GO:0065007,GO:0080090,GO:0090558,GO:…	-	ko04016,map04016	HLH	Transcription factor
HannXRQ_Chr05g0144101	Chr5:121583323-121589699	gene	6.31867	13.459	11.5727	0.0273333	0.361333	6.709	9.563	2.684	14.349	20.599	5.429	14.801	13.785	6.132	0	0.082	0	0.29	0.397	0.397	P	GO:0003674,GO:0005215,GO:0005575,GO:0005623,GO:0005886,GO:0005887,GO:0006810,GO:0006811,GO:0006820,GO:0008150,GO:0008272,GO:0008509,GO:0015075,GO:0015103,GO:0015116,GO:0015318,GO:0015698,GO:0016020,GO:0016021,GO:0022857,GO:0031224,GO:0031226,GO:0034220,GO:0044425,GO:0044459,GO:0044464,GO:0051179,GO:0051234,GO:0055085,GO:0071944,GO:0072348,GO:0098656,GO:0098660,GO:0098661,GO:1901682,GO:1902358	-	-	STAS,Sulfate_transp	Sulfate transporter
HannXRQ_Chr01g0024271	Chr1:132280188-132280547	gene	0	0	0	0	0	0	0	0	0	0	0	0	0	0	0	0	0	0	0	0	Q	GO:0005575,GO:0016020	1.14.13.168	ko00380,ko01100,map00380,map01100	FMO-like,K_oxygenase,Pyr_redox_3	monooxygenase
HannXRQ_Chr13g0393391	Chr13:45266042-45267127	gene	0	0.084	6.815	17.1593	19.2047	0	0	0	0	0	0.252	9.941	2.938	7.566	14.427	16.13	20.921	17.212	19.089	21.313	NA	NA	NA	NA	NA	NA
HannXRQ_Chr16g0527931	Chr16:167313243-167315876	gene	12.6987	10.2987	10.932	11.556	14.6967	12.385	11.896	13.815	9.811	10.985	10.1	10.901	12.826	9.069	12.793	12.125	9.75	14.955	13.881	15.254	S	-	-	-	F-box,FBD	F-box FBD LRR-repeat protein At1g13570-like
HannXRQ_Chr09g0239491	Chr9:12664475-12665573	gene	0	1.635	0.0753333	5.907	1.403	0	0	0	1.639	2.543	0.723	0	0	0.226	5.739	4.719	7.263	1.972	1.439	0.798	S	-	-	-	TIR	Toll - interleukin 1 - resistance
HannXRQ_Chr11g0339961	Chr11:108094995-108095854	gene	0	0	0.138333	0	0	0	0	0	0	0	0	0	0	0.415	0	0	0	0	0	0	S	-	-	-	Bet_v_1	Pathogenesis-related protein Bet v I family
HannXRQ_Chr17g0569761	Chr17:209801919-209806222	gene	6.76733	4.65933	4.82133	9.42633	7.41267	4.918	13.4	1.984	4.498	5.066	4.414	5.212	4.983	4.269	9.993	9.097	9.189	9.274	9.79	3.174	C	GO:0003674,GO:0003824,GO:0003959,GO:0005575,GO:0005622,GO:0005623,GO:0005737,GO:0005739,GO:0005740,GO:0005743,GO:0005746,GO:0005747,GO:0006091,GO:0008150,GO:0008152,GO:0009507,GO:0009532,GO:0009534,GO:0009535,GO:0009536,GO:0009570,GO:0009579,GO:0009987,GO:0015979,GO:0015980,GO:0016020,GO:0016491,GO:0016651,GO:0019866,GO:0030964,GO:0031090,GO:0031966,GO:0031967,GO:0031975,GO:0031976,GO:0031984,GO:…	1.6.5.3	ko00190,ko01100,map00190,map01100	Complex1_49kDa,Fer4,NADHdh	NDH shuttles electrons from NAD(P)H plastoquinone, via FMN and iron-sulfur (Fe-S) centers, to quinones in the photosynthetic chain and possibly in a chloroplast respiratory chain. The immediate electron acceptor for the enzyme in this species is believed to be plastoquinone. Couples the redox reaction to proton translocation, and thus conserves the redox energy in a proton gradient
HannXRQ_Chr16g0519661	Chr16:129883086-129884207	gene	0	0	0	0	0	0	0	0	0	0	0	0	0	0	0	0	0	0	0	0	O	-	-	-	-	Thioredoxin-related transmembrane protein
HannXRQ_Chr02g0033611	Chr2:14092281-14103081	gene	2.65067	2.52367	2.07267	2.13467	2.07533	2.673	2.608	2.671	2.383	2.263	2.925	2.81	1.464	1.944	2.517	1.653	2.234	1.63	2.253	2.343	NA	NA	NA	NA	NA	NA
HannXRQ_Chr06g0176151	Chr6:37294738-37298285	gene	3.91467	2.25133	2.535	2.10467	3.05767	5.21	3.178	3.356	1.675	2.205	2.874	1.325	1.004	5.276	1.861	2.844	1.609	2.09	2.516	4.567	T	GO:0000003,GO:0000902,GO:0000904,GO:0003006,GO:0003674,GO:0003824,GO:0004672,GO:0004674,GO:0004675,GO:0004888,GO:0005575,GO:0005623,GO:0005886,GO:0006464,GO:0006468,GO:0006793,GO:0006796,GO:0006807,GO:0007154,GO:0007165,GO:0007166,GO:0007167,GO:0007178,GO:0007275,GO:0008150,GO:0008152,GO:0009653,GO:0009826,GO:0009856,GO:0009860,GO:0009888,GO:0009932,GO:0009987,GO:0010015,GO:0010053,GO:0010054,GO:…	-	-	Pkinase_Tyr	Protein kinase domain
HannXRQ_Chr10g0298421	Chr10:139707309-139708325	gene	6.239	5.28133	5.43	10.0813	7.926	4.045	10.34	4.332	5.55	7.437	2.857	2.94	4.75	8.6	14.964	11.986	3.294	7.048	6.09	10.64	S	-	-	-	Phi_1	Phosphate-induced protein 1 conserved region
HannXRQ_Chr05g0145141	Chr5:128363990-128383344	gene	2.152	6.328	5.44233	6.34433	2.601	3.375	1.982	1.099	6.739	10.518	1.727	7.245	6.67	2.412	11.714	4.059	3.26	1.597	4.25	1.956	L	GO:0000082,GO:0000228,GO:0000278,GO:0000731,GO:0003674,GO:0003676,GO:0003677,GO:0003682,GO:0003824,GO:0003887,GO:0004518,GO:0004527,GO:0004529,GO:0004536,GO:0005488,GO:0005575,GO:0005576,GO:0005622,GO:0005623,GO:0005634,GO:0005654,GO:0005694,GO:0005886,GO:0006139,GO:0006259,GO:0006260,GO:0006261,GO:0006271,GO:0006272,GO:0006281,GO:0006284,GO:0006287,GO:0006289,GO:0006297,GO:0006725,GO:0006807,GO:…	2.7.7.7	ko00230,ko00240,ko01100,ko03030,ko03410,ko03420,ko05166,map00230,map00240,map01100,map03030,map03410,map03420,map05166	DNA_pol_B,DNA_pol_B_exo1,DUF1744	DNA polymerase epsilon catalytic subunit
HannXRQ_Chr14g0459791	Chr14:168012838-168030231	gene	21.086	8.118	23.5303	44.6293	40.1117	23.624	19.12	20.514	8.3	9.951	6.103	31.069	18.944	20.578	39.529	49.691	44.668	44.386	43.114	32.835	S	GO:0003674,GO:0005215	-	-	ABC1	ABC1 protein
HannXRQ_Chr13g0403761	Chr13:100226024-100226284	gene	0	0	0	0	0	0	0	0	0	0	0	0	0	0	0	0	0	0	0	0	S	-	-	-	Root_cap	late embryogenesis abundant protein-related LEA protein-related
HannXRQ_Chr10g0287591	Chr10:54171616-54190201	gene	0	11.0133	0.0416667	1.21867	0.788333	0	0	0	11.106	12.495	9.439	0	0	0.125	1.266	0.959	1.431	0.846	0.529	0.99	-	-	-	-	F-box,FBD,LRR_2	-
HannXRQ_Chr15g0469841	Chr15:20364577-20371637	gene	27.745	40.733	36.4647	37.1773	33.2533	28.304	25.287	29.644	39.946	38.05	44.203	34.799	35.318	39.277	42.359	36.125	33.048	33.265	33.434	33.061	S	-	-	-	SCAI	Protein SCAI
HannXRQ_Chr05g0135061	Chr5:32696346-32700010	gene	22.9963	29.676	23.6733	40.059	23.6263	23.273	23.782	21.934	30.709	30.041	28.278	30.224	21.239	19.557	28.728	28.395	63.054	24.915	24.96	21.004	S	-	-	-	-	PGR5-like protein
HannXRQ_Chr15g0478811	Chr15:56578222-56580158	gene	21.1277	35.1553	14.131	21.6183	37.481	21.648	19.815	21.92	36.663	36.472	32.331	13.953	16.301	12.139	21.704	22.457	20.694	35.993	36.134	40.316	S	-	-	ko04144,map04144	Senescence	Senescence-associated protein
HannXRQ_Chr04g0103781	Chr4:44008592-44048603	gene	0	0	0	0.521333	0	0	0	0	0	0	0	0	0	0	0.487	0.527	0.55	0	0	0	NA	NA	NA	NA	NA	NA
HannXRQ_Chr11g0325791	Chr11:23792761-23794784	gene	73.2173	90.602	86.016	77.02	51.9497	104.363	77.42	37.869	107.695	111.233	52.878	97.738	97.771	62.539	83.075	51.53	96.455	36.014	71.046	48.789	S	GO:0001763,GO:0006629,GO:0006714,GO:0006720,GO:0006721,GO:0007275,GO:0008150,GO:0008152,GO:0008299,GO:0008610,GO:0009058,GO:0009653,GO:0009719,GO:0009725,GO:0009987,GO:0010016,GO:0010033,GO:0010223,GO:0010346,GO:0010817,GO:0014070,GO:0016106,GO:0016114,GO:0018130,GO:0032501,GO:0032502,GO:0032870,GO:0033993,GO:0042221,GO:0042445,GO:0042446,GO:0044237,GO:0044238,GO:0044249,GO:0044255,GO:0046483,GO:…	-	-	Abhydrolase_1,Abhydrolase_6	Strigolactone esterase
HannXRQ_Chr09g0269101	Chr9:184748354-184767007	gene	0	0	0	0	0	0	0	0	0	0	0	0	0	0	0	0	0	0	0	0	NA	NA	NA	NA	NA	NA
HannXRQ_Chr15g0481821	Chr15:67843184-67843918	gene	0	0	0	0	0	0	0	0	0	0	0	0	0	0	0	0	0	0	0	0	NA	NA	NA	NA	NA	NA
HannXRQ_Chr17g0560431	Chr17:150644852-150645079	gene	0	0	0	0	0	0	0	0	0	0	0	0	0	0	0	0	0	0	0	0	J	GO:0000312,GO:0000313,GO:0000314,GO:0005575,GO:0005622,GO:0005623,GO:0005737,GO:0005840,GO:0009507,GO:0009532,GO:0009536,GO:0009547,GO:0009570,GO:0015935,GO:0032991,GO:0043226,GO:0043227,GO:0043228,GO:0043229,GO:0043231,GO:0043232,GO:0044391,GO:0044422,GO:0044424,GO:0044434,GO:0044435,GO:0044444,GO:0044446,GO:0044464,GO:1990904	-	ko03010,map03010	Ribosomal_S15	30S ribosomal protein S15
HannXRQ_Chr01g0026721	Chr1:140023496-140027490	gene	2.803	1.28167	0.407	5.054	6.06733	2.962	2.569	2.878	1.016	1.783	1.046	0.223	0.563	0.435	4.537	5.748	4.877	6.654	4.624	6.924	S	-	-	-	NEMP	NEMP family
HannXRQ_Chr10g0319471	Chr10:245195001-245198006	gene	0.0963333	0	0.0353333	0.078	0.06	0	0	0.289	0	0	0	0	0.106	0	0	0	0.234	0	0	0.18	A	-	-	ko03013,map03013	DEAD,Helicase_C	Belongs to the DEAD box helicase family
HannXRQ_Chr11g0345261	Chr11:137804360-137805010	gene	0.788	0.413	0	0.325333	0.184667	0.602	1.762	0	1.239	0	0	0	0	0	0.304	0.329	0.343	0.29	0	0.264	K	GO:0003674,GO:0003824,GO:0003899,GO:0005575,GO:0005622,GO:0005623,GO:0005737,GO:0006139,GO:0006351,GO:0006354,GO:0006725,GO:0006807,GO:0008150,GO:0008152,GO:0009058,GO:0009059,GO:0009295,GO:0009507,GO:0009532,GO:0009534,GO:0009536,GO:0009570,GO:0009579,GO:0009987,GO:0010467,GO:0016070,GO:0016740,GO:0016772,GO:0016779,GO:0018130,GO:0019438,GO:0031976,GO:0031984,GO:0032774,GO:0034062,GO:0034641,GO:…	2.7.7.6	ko00230,ko00240,ko01100,ko03020,map00230,map00240,map01100,map03020	RNA_pol_A_CTD,RNA_pol_A_bac,RNA_pol_L	DNA-dependent RNA polymerase catalyzes the transcription of DNA into RNA using the four ribonucleoside triphosphates as substrates
HannXRQ_Chr17g0566561	Chr17:193749189-193749955	gene	0	0.228333	0.221333	0	0	0	0	0	0	0	0.685	0	0.664	0	0	0	0	0	0	0	NA	NA	NA	NA	NA	NA
HannXRQ_Chr14g0442671	Chr14:111543217-111544735	gene	0	0	0	0	0	0	0	0	0	0	0	0	0	0	0	0	0	0	0	0	K	-	-	-	HLH	helix loop helix domain
HannXRQ_Chr02g0057471	Chr2:173778650-173783935	gene	11.2563	5.466	4.771	6.21233	5.634	12.353	13.754	7.662	4.476	5.656	6.266	2.478	2.86	8.975	6.495	7.977	4.165	4.356	4.767	7.779	S	-	-	-	Neprosin,Neprosin_AP	BEST Arabidopsis thaliana protein match is Protein of
HannXRQ_Chr11g0346771	Chr11:142695215-142700016	gene	108.013	107.145	107.864	109.547	106.193	106.19	111.566	106.282	107.682	112.788	100.966	114.739	111.243	97.611	92.84	97.339	138.462	104.365	112.258	101.955	O	GO:0000166,GO:0000902,GO:0000904,GO:0003674,GO:0003824,GO:0005488,GO:0005515,GO:0005524,GO:0005575,GO:0005622,GO:0005623,GO:0005634,GO:0005737,GO:0005768,GO:0005770,GO:0005771,GO:0005911,GO:0006629,GO:0006810,GO:0006900,GO:0006914,GO:0006996,GO:0007032,GO:0007033,GO:0007034,GO:0008104,GO:0008144,GO:0008150,GO:0008152,GO:0008202,GO:0009056,GO:0009506,GO:0009653,GO:0009888,GO:0009987,GO:0010008,GO:…	-	ko04144,ko04217,map04144,map04217	AAA,MIT,Vps4_C	Belongs to the AAA ATPase family
HannXRQ_Chr13g0396001	Chr13:66058620-66062491	gene	6.383	7.009	6.54833	7.92867	8.219	7.616	5.382	6.151	6.62	7.87	6.537	7.08	5.531	7.034	9.803	8.744	5.239	8.598	6.504	9.555	S	GO:0003674,GO:0003676,GO:0005488,GO:0005575,GO:0005622,GO:0005623,GO:0005737,GO:0005739,GO:0005759,GO:0006091,GO:0006417,GO:0008150,GO:0008152,GO:0008494,GO:0009060,GO:0009889,GO:0009891,GO:0009893,GO:0009987,GO:0010468,GO:0010556,GO:0010557,GO:0010604,GO:0010608,GO:0010628,GO:0015980,GO:0019222,GO:0031323,GO:0031325,GO:0031326,GO:0031328,GO:0031974,GO:0032268,GO:0032270,GO:0034248,GO:0034250,GO:…	-	ko05168,map05168	MAM33	mitochondrial
HannXRQ_Chr08g0222771	Chr8:56701000-56702913	gene	0	0.0346667	0.276667	0.0343333	0	0	0	0	0	0.104	0	0.417	0.21	0.203	0.103	0	0	0	0	0	-	-	-	-	-	-
HannXRQ_Chr06g0182121	Chr6:77082002-77083184	gene	0.0636667	0.467333	0.855333	0	0.439667	0	0.191	0	0.806	0.596	0	0.597	0.804	1.165	0	0	0	1.319	0	0	S	GO:0003674,GO:0005488,GO:0005575,GO:0005622,GO:0005623,GO:0005634,GO:0005737,GO:0030246,GO:0043226,GO:0043227,GO:0043229,GO:0043231,GO:0044424,GO:0044464	-	-	F-box,PP2	F-Box protein
HannXRQ_Chr17g0537201	Chr17:12329591-12334245	gene	35.121	33.3803	44.1443	39.013	31.7327	36.051	34.494	34.818	32.834	37.035	30.272	49.931	48.14	34.362	32.907	29.102	55.03	30.921	31.608	32.669	A	-	-	-	RINGv	RING-variant domain
HannXRQ_Chr09g0240611	Chr9:19332366-19334082	gene	0	0	0	0.151333	0	0	0	0	0	0	0	0	0	0	0.141	0.153	0.16	0	0	0	T	GO:0003674,GO:0003824,GO:0004672,GO:0004674,GO:0005575,GO:0005622,GO:0005623,GO:0005634,GO:0005737,GO:0006464,GO:0006468,GO:0006793,GO:0006796,GO:0006807,GO:0007154,GO:0007165,GO:0008150,GO:0008152,GO:0009987,GO:0010468,GO:0016301,GO:0016310,GO:0016740,GO:0016772,GO:0016773,GO:0019222,GO:0019538,GO:0023052,GO:0035556,GO:0036211,GO:0043170,GO:0043226,GO:0043227,GO:0043229,GO:0043231,GO:0043412,GO:…	3.1.3.16	-	PP2C,Pkinase	Serine/threonine phosphatases, family 2C, catalytic domain
HannXRQ_Chr16g0508191	Chr16:55154377-55154577	gene	0	0	0	0	0	0	0	0	0	0	0	0	0	0	0	0	0	0	0	0	P	GO:0003674,GO:0005215,GO:0005315,GO:0005575,GO:0005623,GO:0005886,GO:0005887,GO:0006810,GO:0006811,GO:0006820,GO:0008150,GO:0008509,GO:0015075,GO:0015291,GO:0015318,GO:0016020,GO:0016021,GO:0022804,GO:0022857,GO:0031224,GO:0031226,GO:0034220,GO:0044425,GO:0044459,GO:0044464,GO:0051179,GO:0051234,GO:0055085,GO:0071944,GO:0098656,GO:1901683,GO:1901684	-	-	Sugar_tr	phosphate transporter
HannXRQ_Chr17g0570101	Chr17:211554750-211555433	gene	0	0	0	0	0	0	0	0	0	0	0	0	0	0	0	0	0	0	0	0	S	-	-	-	DUF679	Protein of unknown function (DUF679)
HannXRQ_Chr15g0482711	Chr15:72997973-73002550	gene	0	0	0	0	0	0	0	0	0	0	0	0	0	0	0	0	0	0	0	0	L	-	-	-	RVP_2,RVT_1,Retrotrans_gag,rve,zf-CCHC	DNA RNA polymerases superfamily protein
HannXRQ_Chr14g0429231	Chr14:17355792-17356850	gene	0	0	0	0.0703333	0	0	0	0	0	0	0	0	0	0	0	0	0.211	0	0	0	NA	NA	NA	NA	NA	NA
HannXRQ_Chr09g0253611	Chr9:120513918-120515225	gene	55.4307	39.4877	39.3463	49.525	40.9423	67.624	51.307	47.361	41.379	50.669	26.415	44.571	36.47	36.998	36.945	24.035	87.595	41.103	36.225	45.499	S	-	-	-	HMA	Heavy-metal-associated domain
HannXRQ_Chr05g0157991	Chr5:199983507-199984322	gene	98.8267	70.0177	55.045	83.9913	62.7537	105.396	109.656	81.428	69.169	77.561	63.323	51.538	48.099	65.498	63.944	74.169	113.861	50.859	72.363	65.039	Q	-	-	-	adh_short_C2	Dehydrogenase
HannXRQ_Chr09g0244081	Chr9:44233862-44234416	gene	0.575333	0.151667	0.612667	1.97633	0.72	0.448	0.438	0.84	0	0.455	0	0.456	1.382	0	0.905	1.958	3.066	1.295	0.472	0.393	S	-	-	-	-	Plant transposon protein
HannXRQ_Chr09g0252141	Chr9:111743262-111753375	gene	0.149333	2.43433	4.05033	9.10633	2.31233	0	0	0.448	1.97	3.728	1.605	5.6	1.803	4.748	8.53	4.876	13.913	1.997	1.933	3.007	T	GO:0003674,GO:0003824,GO:0004672,GO:0004674,GO:0004675,GO:0004888,GO:0005575,GO:0005623,GO:0005886,GO:0006464,GO:0006468,GO:0006793,GO:0006796,GO:0006807,GO:0007154,GO:0007165,GO:0007166,GO:0007167,GO:0007178,GO:0007275,GO:0008150,GO:0008152,GO:0009653,GO:0009888,GO:0009987,GO:0010015,GO:0010053,GO:0010054,GO:0012505,GO:0016020,GO:0016301,GO:0016310,GO:0016740,GO:0016772,GO:0016773,GO:0019199,GO:…	-	-	LRRNT_2,LRR_1,LRR_8,Pkinase_Tyr	LRR receptor-like serine threonine-protein kinase
HannXRQ_Chr07g0203011	Chr7:89614998-89620719	gene	1.12333	1.771	6.11367	2.805	0.151	1.995	1.375	0	2.416	2.027	0.87	4.896	4.944	8.501	0.118	0	8.297	0	0.247	0.206	M	GO:0003674,GO:0003824,GO:0003993,GO:0004620,GO:0004629,GO:0005575,GO:0005622,GO:0005623,GO:0005737,GO:0005773,GO:0005829,GO:0005886,GO:0005911,GO:0006629,GO:0006643,GO:0006644,GO:0006664,GO:0006793,GO:0006796,GO:0006950,GO:0007154,GO:0008081,GO:0008150,GO:0008152,GO:0008610,GO:0009056,GO:0009058,GO:0009247,GO:0009267,GO:0009395,GO:0009405,GO:0009506,GO:0009605,GO:0009987,GO:0009991,GO:0016020,GO:…	3.1.4.3	ko00562,ko00564,ko00565,ko01100,ko01110,ko02024,ko04919,map00562,map00564,map00565,map01100,map01110,map02024,map04919	Phosphoesterase	Phosphoesterase family
HannXRQ_Chr16g0503651	Chr16:23859542-23864650	gene	11.72	10.239	9.069	9.97733	14.7493	12.159	12.558	10.443	11.364	9.264	10.089	8.865	8.692	9.65	11.091	14.047	4.794	16.83	13.027	14.391	H	GO:0005575,GO:0005622,GO:0005623,GO:0005634,GO:0005730,GO:0006139,GO:0006325,GO:0006342,GO:0006355,GO:0006396,GO:0006725,GO:0006807,GO:0006950,GO:0006952,GO:0006996,GO:0008150,GO:0008152,GO:0009605,GO:0009607,GO:0009620,GO:0009889,GO:0009890,GO:0009892,GO:0009987,GO:0010033,GO:0010467,GO:0010468,GO:0010495,GO:0010556,GO:0010558,GO:0010605,GO:0010608,GO:0010629,GO:0014070,GO:0016043,GO:0016070,GO:…	2.7.7.48	-	RdRP	Probably involved in the RNA silencing pathway and required for the generation of small interfering RNAs (siRNAs)
HannXRQ_Chr12g0363061	Chr12:27468666-27469876	gene	0	0	0	0	0	0	0	0	0	0	0	0	0	0	0	0	0	0	0	0	S	GO:0003674,GO:0003824,GO:0016787	-	-	Abhydrolase_1,Abhydrolase_6,Hydrolase_4	Alpha/beta hydrolase family
HannXRQ_Chr06g0176681	Chr6:39500965-39508490	gene	90.8617	86.4867	80.0653	87.6483	92.5213	94.123	92.546	85.916	90.01	84.82	84.63	80.17	77.586	82.44	89.753	93.872	79.32	92.363	95.486	89.715	O	GO:0000003,GO:0000038,GO:0000413,GO:0000902,GO:0003006,GO:0003674,GO:0003755,GO:0003824,GO:0005488,GO:0005527,GO:0005528,GO:0005575,GO:0005622,GO:0005623,GO:0005634,GO:0005737,GO:0005783,GO:0005829,GO:0006082,GO:0006457,GO:0006464,GO:0006629,GO:0006631,GO:0006633,GO:0006807,GO:0007163,GO:0007275,GO:0007389,GO:0008144,GO:0008150,GO:0008152,GO:0008610,GO:0009058,GO:0009653,GO:0009719,GO:0009725,GO:…	5.2.1.8	ko04915,map04915	FKBP_C,TPR_1,TPR_2,TPR_6,TPR_8	Peptidyl-prolyl cis-trans isomerase
HannXRQ_Chr12g0369361	Chr12:60508175-60511776	gene	0	0	0.0463333	0	0.0853333	0	0	0	0	0	0	0	0	0.139	0	0	0	0.134	0	0.122	EG	GO:0005575,GO:0005622,GO:0005623,GO:0005737,GO:0005783,GO:0005794,GO:0012505,GO:0043226,GO:0043227,GO:0043229,GO:0043231,GO:0044424,GO:0044444,GO:0044464	-	-	TPT	sugar phosphate phosphate translocator At3g11320
HannXRQ_Chr03g0062091	Chr3:12042777-12043719	gene	0	0	0	0	0.453667	0	0	0	0	0	0	0	0	0	0	0	0	0.68	0.372	0.309	O	GO:0000151,GO:0000153,GO:0000209,GO:0000835,GO:0000836,GO:0002020,GO:0003674,GO:0003824,GO:0004842,GO:0005488,GO:0005515,GO:0005575,GO:0005622,GO:0005623,GO:0005737,GO:0005783,GO:0005789,GO:0006464,GO:0006486,GO:0006487,GO:0006508,GO:0006511,GO:0006807,GO:0006950,GO:0006986,GO:0007154,GO:0007165,GO:0008150,GO:0008152,GO:0009056,GO:0009057,GO:0009058,GO:0009059,GO:0009100,GO:0009101,GO:0009987,GO:…	2.3.2.27	ko04120,ko04141,map04120,map04141	zf-RING_2	E3 ubiquitin-protein ligase
HannXRQ_Chr07g0188741	Chr7:16950919-16952810	gene	0	0	0	0.712333	0	0	0	0	0	0	0	0	0	0	0.194	0.629	1.314	0	0	0	S	GO:0000325,GO:0003674,GO:0005215,GO:0005216,GO:0005253,GO:0005310,GO:0005342,GO:0005575,GO:0005622,GO:0005623,GO:0005737,GO:0005773,GO:0005774,GO:0006810,GO:0006811,GO:0006820,GO:0006835,GO:0008150,GO:0008509,GO:0008514,GO:0009705,GO:0015075,GO:0015103,GO:0015140,GO:0015267,GO:0015318,GO:0015556,GO:0015698,GO:0015711,GO:0015740,GO:0015743,GO:0015849,GO:0016020,GO:0022803,GO:0022838,GO:0022857,GO:…	-	-	ALMT	Aluminum-activated malate transporter
HannXRQ_Chr14g0445131	Chr14:122224294-122226645	gene	4.24067	0.685667	0	0	0.384	4.49	3.246	4.986	1.198	0.507	0.352	0	0	0	0	0	0	0.48	0.526	0.146	NA	NA	NA	NA	NA	NA
HannXRQ_Chr06g0179961	Chr6:59572466-59573191	gene	0	0	2.99167	0	0	0	0	0	0	0	0	4.78	0	4.195	0	0	0	0	0	0	NA	NA	NA	NA	NA	NA
HannXRQ_Chr13g0415001	Chr13:155552457-155564508	gene	61.1557	15.92	16.0293	43.504	56.3527	63.216	57.42	62.831	16.653	16.805	14.302	14.373	18.281	15.434	55.929	51.342	23.241	47.354	69.731	51.973	J	GO:0005575,GO:0005622,GO:0005623,GO:0005634,GO:0005654,GO:0031974,GO:0031981,GO:0043226,GO:0043227,GO:0043229,GO:0043231,GO:0043233,GO:0044422,GO:0044424,GO:0044428,GO:0044446,GO:0044464,GO:0070013	3.5.2.9	ko00480,map00480	Rsm22	37S ribosomal protein S22, mitochondrial-like
HannXRQ_Chr04g0107521	Chr4:72727977-72739767	gene	15.9257	13.2857	13.785	29.2757	13.3557	14.644	15.895	17.238	14.343	12.588	12.926	12.988	11.139	17.228	40.438	23.364	24.025	13.423	16.521	10.123	S	-	-	-	-	transcription, DNA-templated
HannXRQ_Chr16g0528061	Chr16:167743788-167745149	gene	2.172	36.1713	18.153	21.7653	6.59133	2.825	2.757	0.934	40.863	43.89	23.761	15.553	33.631	5.275	21.793	14.33	29.173	7.2	9.806	2.768	NA	NA	NA	NA	NA	NA
HannXRQ_Chr11g0347651	Chr11:147289525-147294838	gene	0	0	0	0	0	0	0	0	0	0	0	0	0	0	0	0	0	0	0	0	NA	NA	NA	NA	NA	NA
HannXRQ_Chr10g0280501	Chr10:12782869-12784203	gene	0	0	0.0543333	0	0	0	0	0	0	0	0	0	0.163	0	0	0	0	0	0	0	T	GO:0000003,GO:0001704,GO:0001706,GO:0003006,GO:0005575,GO:0005618,GO:0005623,GO:0005886,GO:0006810,GO:0006833,GO:0006950,GO:0007275,GO:0007369,GO:0007389,GO:0007492,GO:0008104,GO:0008150,GO:0009505,GO:0009531,GO:0009611,GO:0009653,GO:0009790,GO:0009791,GO:0009793,GO:0009798,GO:0009888,GO:0009987,GO:0010154,GO:0010453,GO:0010470,GO:0016020,GO:0022414,GO:0022603,GO:0030104,GO:0030154,GO:0030312,GO:…	-	-	LRRNT_2,LRR_1,LRR_6,LRR_8	LRR receptor-like serine threonine-protein kinase
HannXRQ_Chr10g0314891	Chr10:230349325-230350271	gene	0	0	0	0	0	0	0	0	0	0	0	0	0	0	0	0	0	0	0	0	NA	NA	NA	NA	NA	NA
HannXRQ_Chr06g0180401	Chr6:62572345-62573290	gene	0	0	0	0	0	0	0	0	0	0	0	0	0	0	0	0	0	0	0	0	NA	NA	NA	NA	NA	NA
HannXRQ_Chr14g0437221	Chr14:81098562-81106040	gene	33.0687	34.631	11.7497	13.6227	5.02167	31.764	33.227	34.215	31.313	31.883	40.697	15.868	9.38	10.001	16.886	6.852	17.13	4.212	8.018	2.835	S	-	-	-	-	palmitoyl-(protein) hydrolase activity
HannXRQ_Chr02g0043481	Chr2:89284812-89292002	gene	13.542	12.9243	12.793	14.3757	13.3693	12.405	14.117	14.104	13.802	11.876	13.095	13.262	12.269	12.848	12.472	11.384	19.271	12.835	13.117	14.156	S	GO:0000166,GO:0003674,GO:0003676,GO:0003677,GO:0005488,GO:0005575,GO:0005622,GO:0005623,GO:0005634,GO:0008327,GO:0036094,GO:0043226,GO:0043227,GO:0043229,GO:0043231,GO:0043565,GO:0044424,GO:0044464,GO:0097159,GO:1901265,GO:1901363	-	-	AT_hook,MBD	methyl-CpG-binding domain-containing protein
HannXRQ_Chr11g0321651	Chr11:6118541-6123938	gene	48.527	51.852	51.1467	50.11	38.6463	47.543	50.524	47.514	53.889	52.746	48.921	52.515	52.412	48.513	48.726	44.65	56.954	41.274	35.63	39.035	D	GO:0003674,GO:0005488,GO:0005515,GO:0005575,GO:0005622,GO:0005623,GO:0005737,GO:0005829,GO:0042802,GO:0042803,GO:0044424,GO:0044444,GO:0044464,GO:0046983,GO:0048037,GO:0051536,GO:0051540	-	-	ParA	Component of the cytosolic iron-sulfur (Fe-S) protein assembly (CIA) machinery. Required for maturation of extramitochondrial Fe-S proteins. Functions as Fe-S scaffold, mediating the de novo assembly of an Fe-S cluster and its transfer to target apoproteins. Essential for embryo development
HannXRQ_Chr13g0417191	Chr13:163490404-163491012	gene	0.104667	0	0	0	0.113	0	0.314	0	0	0	0	0	0	0	0	0	0	0	0.339	0	S	-	-	-	Cu_bind_like	Blue copper
HannXRQ_Chr02g0031401	Chr2:2525221-2530006	gene	0	0	0	0	0	0	0	0	0	0	0	0	0	0	0	0	0	0	0	0	P	GO:0002376,GO:0003674,GO:0005215,GO:0005216,GO:0005244,GO:0005249,GO:0005261,GO:0005267,GO:0005575,GO:0005623,GO:0005886,GO:0005887,GO:0006810,GO:0006811,GO:0006812,GO:0006813,GO:0006950,GO:0006952,GO:0006955,GO:0008150,GO:0008219,GO:0008324,GO:0009626,GO:0009987,GO:0012501,GO:0015075,GO:0015077,GO:0015079,GO:0015267,GO:0015318,GO:0015672,GO:0016020,GO:0016021,GO:0022803,GO:0022832,GO:0022836,GO:…	-	ko04626,map04626	Ion_trans,cNMP_binding	Cyclic nucleotide-monophosphate binding domain
HannXRQ_Chr07g0198461	Chr7:75407224-75411139	gene	7.111	4.58233	4.157	6.07433	7.18133	7.117	7.035	7.181	4.976	5.098	3.673	3.992	4.406	4.073	7.825	4.781	5.617	6.414	5.77	9.36	S	-	-	-	Profilin	Belongs to the profilin family
HannXRQ_Chr03g0064461	Chr3:24549499-24553072	gene	6.22767	8.975	15.6693	15.4873	14.0673	7.402	4.623	6.658	7.921	10.327	8.677	13.154	16.426	17.428	14.338	16.484	15.64	13.4	13.833	14.969	NA	NA	NA	NA	NA	NA
HannXRQ_Chr11g0351841	Chr11:161621338-161622192	gene	1.89467	1.83767	0.18	0.951333	1.39633	1.062	3.627	0.995	2.185	1.079	2.249	0.54	0	0	0.536	2.318	0	2.045	1.679	0.465	G	GO:0003674,GO:0003824,GO:0004743,GO:0005575,GO:0005622,GO:0005623,GO:0005737,GO:0005829,GO:0005975,GO:0006082,GO:0006090,GO:0006091,GO:0006096,GO:0006139,GO:0006163,GO:0006164,GO:0006165,GO:0006725,GO:0006732,GO:0006733,GO:0006753,GO:0006754,GO:0006757,GO:0006793,GO:0006796,GO:0006807,GO:0008150,GO:0008152,GO:0009056,GO:0009058,GO:0009108,GO:0009117,GO:0009123,GO:0009124,GO:0009126,GO:0009127,GO:…	2.7.1.40	ko00010,ko00230,ko00620,ko01100,ko01110,ko01120,ko01130,ko01200,ko01230,ko04922,ko04930,ko05165,ko05203,ko05230,map00010,map00230,map00620,map01100,map01110,map01120,map01130,map01200,map01230,map04922,map04930,map05165,map05203,map05230	PK,PK_C	Pyruvate kinase
HannXRQ_Chr01g0008031	Chr1:55845764-55849023	gene	0	0	0.0436667	0.380333	0.0453333	0	0	0	0	0	0	0.131	0	0	0.26	0	0.881	0	0.136	0	O	GO:0003674,GO:0003824,GO:0004180,GO:0004185,GO:0005575,GO:0005618,GO:0005623,GO:0005911,GO:0006508,GO:0006807,GO:0008150,GO:0008152,GO:0008233,GO:0008236,GO:0008238,GO:0009056,GO:0009057,GO:0009505,GO:0009506,GO:0009987,GO:0016787,GO:0017171,GO:0019538,GO:0030054,GO:0030163,GO:0030312,GO:0043170,GO:0044237,GO:0044238,GO:0044248,GO:0044257,GO:0044260,GO:0044265,GO:0044267,GO:0044464,GO:0051603,GO:…	-	-	Peptidase_S10	Belongs to the peptidase S10 family
HannXRQ_Chr04g0120771	Chr4:157179275-157185028	gene	85.5477	126.758	108.301	100.261	124.32	81.951	81.664	93.028	127.64	126.899	125.734	92.855	120.623	111.424	116.185	119.689	64.908	126.092	122.913	123.956	E	GO:0003674,GO:0003824,GO:0004489,GO:0005575,GO:0005622,GO:0005623,GO:0005737,GO:0005829,GO:0006730,GO:0008150,GO:0008152,GO:0009987,GO:0016491,GO:0016645,GO:0016646,GO:0044237,GO:0044281,GO:0044424,GO:0044444,GO:0044464,GO:0055114	1.5.1.20	ko00670,ko00720,ko01100,ko01120,ko01200,ko01523,map00670,map00720,map01100,map01120,map01200,map01523	MTHFR	Methylenetetrahydrofolate reductase
HannXRQ_Chr04g0123041	Chr4:163711742-163715041	gene	4.25767	2.859	16.1253	17.6663	4.21567	4.739	5.814	2.22	2.368	4.058	2.151	22.659	19.404	6.313	11.2	7.611	34.188	3.259	6.064	3.324	S	-	-	-	LRR_3,NB-ARC,TIR	TMV resistance protein N-like
HannXRQ_Chr04g0125481	Chr4:172197703-172200420	gene	2.57767	2.549	4.00433	3.62367	6.10367	1.177	1.532	5.024	1.615	1.461	4.571	1.996	4.568	5.449	3.035	4.854	2.982	4.407	4.273	9.631	G	-	-	-	Branch	xylosyltransferase
HannXRQ_Chr10g0316711	Chr10:236698640-236704673	gene	38.9867	32.228	48.914	50.3683	48.9447	37.109	39.931	39.92	31.33	35.229	30.125	53.781	52.79	40.171	41.278	32.085	77.742	50.596	47.576	48.662	O	GO:0000502,GO:0003674,GO:0003824,GO:0005488,GO:0005515,GO:0005575,GO:0005622,GO:0005623,GO:0005634,GO:0005737,GO:0005829,GO:0005886,GO:0006355,GO:0006357,GO:0006508,GO:0006511,GO:0006807,GO:0006950,GO:0008134,GO:0008150,GO:0008152,GO:0009056,GO:0009057,GO:0009889,GO:0009891,GO:0009893,GO:0009894,GO:0009896,GO:0009987,GO:0010033,GO:0010243,GO:0010468,GO:0010498,GO:0010556,GO:0010557,GO:0010604,GO:…	-	ko03050,ko05169,map03050,map05169	AAA	Belongs to the AAA ATPase family
HannXRQ_Chr09g0239401	Chr9:12531570-12533917	gene	1.17267	0.855667	0.211333	0.848667	1.10133	0	0.709	2.809	0.28	0.554	1.733	0	0.093	0.541	0.458	1.984	0.104	1.487	0.383	1.434	S	-	1.2.3.15	-	DUF1929,Glyoxal_oxid_N	Domain of unknown function (DUF1929)
HannXRQ_Chr10g0307351	Chr10:200363830-200364304	gene	0	0.167	0.499667	0	0	0	0	0	0	0.501	0	0.502	0.507	0.49	0	0	0	0	0	0	NA	NA	NA	NA	NA	NA
HannXRQ_Chr13g0391971	Chr13:36260049-36277811	gene	0.471667	0.148	0.293667	0	0	0	0	1.415	0.444	0	0	0.659	0.222	0	0	0	0	0	0	0	NA	NA	NA	NA	NA	NA
HannXRQ_Chr09g0264471	Chr9:167566860-167571361	gene	41.731	0.0963333	27.641	0.822667	0.357	39.348	33.167	52.678	0.048	0.094	0.147	25.026	25.605	32.292	0.373	0.303	1.792	0.267	0.439	0.365	DKT	GO:0000139,GO:0005575,GO:0005622,GO:0005623,GO:0005737,GO:0005768,GO:0005770,GO:0005783,GO:0005789,GO:0005794,GO:0005886,GO:0006810,GO:0006811,GO:0006820,GO:0006869,GO:0008150,GO:0010008,GO:0010876,GO:0012505,GO:0015711,GO:0015748,GO:0015914,GO:0016020,GO:0031090,GO:0031410,GO:0031902,GO:0031982,GO:0031984,GO:0033036,GO:0042175,GO:0043226,GO:0043227,GO:0043229,GO:0043231,GO:0044422,GO:0044424,GO:…	-	-	CDC50	ALA-interacting subunit 1-like
HannXRQ_Chr17g0557831	Chr17:121933957-121935421	gene	10.7087	1.542	0.501667	0	0	6.997	7.804	17.325	1.028	2.539	1.059	0	0.513	0.992	0	0	0	0	0	0	NA	NA	NA	NA	NA	NA
HannXRQ_Chr09g0247221	Chr9:66586843-66588479	gene	0	0	0	0	0	0	0	0	0	0	0	0	0	0	0	0	0	0	0	0	NA	NA	NA	NA	NA	NA
HannXRQ_Chr12g0362791	Chr12:26977307-26980750	gene	0.0466667	12.8823	25.3207	12.289	0.614	0.072	0	0.068	11.888	12.838	13.921	25.786	27.969	22.207	10.782	13.243	12.842	0.626	0.076	1.14	D	-	-	ko04111,ko04390,ko04391,ko04392,map04111,map04390,map04391,map04392	Mob1_phocein	kinase activator-like
HannXRQ_Chr14g0432191	Chr14:44289093-44293664	gene	8.34867	0.045	0.174	0.135333	0.517	6.237	2.112	16.697	0	0	0.135	0.13	0.392	0	0.128	0.278	0	0.368	0.402	0.781	Q	GO:0003674,GO:0003824,GO:0004497,GO:0005575,GO:0008150,GO:0008152,GO:0009058,GO:0009719,GO:0009725,GO:0009733,GO:0010033,GO:0016020,GO:0016491,GO:0016705,GO:0016709,GO:0019748,GO:0042221,GO:0044550,GO:0050896,GO:0055114	1.14.13.21	ko00941,ko00944,ko01100,ko01110,map00941,map00944,map01100,map01110	p450	Belongs to the cytochrome P450 family
HannXRQ_Chr14g0462801	Chr14:173982053-173985718	gene	0	4.415	6.027	8.375	4.09833	0	0	0	5.438	4.881	2.926	5.255	9.132	3.694	14.42	5.638	5.067	2.66	5.317	4.318	NA	NA	NA	NA	NA	NA
HannXRQ_Chr04g0123251	Chr4:164665371-164697165	gene	0.69	0.982	1.354	1.081	1.886	1.048	1.022	0	1.078	1.729	0.139	0.666	0.538	2.858	1.321	0.429	1.493	2.396	0.966	2.296	T	GO:0003674,GO:0003824,GO:0004672,GO:0004674,GO:0005575,GO:0005623,GO:0005886,GO:0006464,GO:0006468,GO:0006793,GO:0006796,GO:0006807,GO:0008150,GO:0008152,GO:0009987,GO:0016020,GO:0016301,GO:0016310,GO:0016740,GO:0016772,GO:0016773,GO:0019538,GO:0036211,GO:0043170,GO:0043412,GO:0044237,GO:0044238,GO:0044260,GO:0044267,GO:0044464,GO:0071704,GO:0071944,GO:0140096,GO:1901564	-	-	LRR_1,LRR_8,Malectin,Pkinase,Pkinase_Tyr	LRR receptor-like serine threonine-protein kinase
HannXRQ_Chr04g0103611	Chr4:43045103-43053496	gene	43.272	46.891	50.0723	51.4117	41.945	42.335	46.54	40.941	48.968	49.336	42.369	53.467	45.194	51.556	48.994	43.664	61.577	39.733	46.256	39.846	O	GO:0001101,GO:0008150,GO:0009719,GO:0009725,GO:0009737,GO:0010033,GO:0033993,GO:0042221,GO:0050896,GO:0097305,GO:1901700	-	-	DnaJ	Chaperone protein DnaJ
HannXRQ_Chr14g0450281	Chr14:141107013-141107890	gene	0.638667	1.833	0.522	0	0	1.54	0.376	0	1.98	3.519	0	1.566	0	0	0	0	0	0	0	0	NA	NA	NA	NA	NA	NA
HannXRQ_Chr04g0115541	Chr4:132299160-132302651	gene	0	0.423333	5.033	0.251667	1.08933	0	0	0	0.212	0.839	0.219	5.671	6.151	3.277	0.417	0.338	0	0.696	1.305	1.267	NA	NA	NA	NA	NA	NA
HannXRQ_Chr14g0452931	Chr14:149323240-149326529	gene	0.133	0.0816667	0.119667	0.306333	0.092	0	0.232	0.167	0.061	0.121	0.063	0.182	0	0.177	0.24	0	0.679	0.172	0	0.104	I	GO:0003674,GO:0003824,GO:0004497,GO:0005575,GO:0005622,GO:0005623,GO:0005737,GO:0005783,GO:0005789,GO:0008150,GO:0008152,GO:0012505,GO:0016020,GO:0016021,GO:0016491,GO:0016705,GO:0016709,GO:0030176,GO:0031224,GO:0031227,GO:0031984,GO:0042175,GO:0043226,GO:0043227,GO:0043229,GO:0043231,GO:0044422,GO:0044424,GO:0044425,GO:0044432,GO:0044444,GO:0044446,GO:0044464,GO:0050183,GO:0055114,GO:0098827	1.14.18.4,1.14.19.22,1.14.19.33,1.14.19.34,1.14.19.6	ko01040,ko01212,map01040,map01212	DUF3474,FA_desaturase	acid desaturase
HannXRQ_Chr01g0028251	Chr1:145720450-145723262	gene	2.97467	0.166333	21.8517	4.008	2.82033	3.888	1.725	3.311	0	0	0.499	19.895	19.365	26.295	3.803	5.401	2.82	3.063	3.849	1.549	G	GO:0000272,GO:0000323,GO:0003674,GO:0003824,GO:0004553,GO:0005575,GO:0005622,GO:0005623,GO:0005737,GO:0005764,GO:0005773,GO:0005886,GO:0005975,GO:0005976,GO:0008150,GO:0008152,GO:0008422,GO:0009056,GO:0009057,GO:0009251,GO:0015926,GO:0016020,GO:0016052,GO:0016787,GO:0016798,GO:0042597,GO:0043170,GO:0043226,GO:0043227,GO:0043229,GO:0043231,GO:0044042,GO:0044238,GO:0044424,GO:0044444,GO:0044464,GO:…	3.2.1.21	ko00460,ko00500,ko00940,ko01100,ko01110,map00460,map00500,map00940,map01100,map01110	Glyco_hydro_3,Glyco_hydro_3_C	Lysosomal beta glucosidase-like
HannXRQ_Chr03g0084421	Chr3:139913733-139915839	gene	0	0.38	1.185	1.68533	0.689	0	0	0	0.279	0	0.861	1.654	0.557	1.344	1.093	1.183	2.78	0.783	0.571	0.713	NA	NA	NA	NA	NA	NA
HannXRQ_Chr08g0229651	Chr8:99739053-99748854	gene	7.81133	0.765667	0.495667	4.04467	2.209	5.298	7.728	10.408	0.879	0.694	0.724	0.522	0.117	0.848	4.195	4.042	3.897	2.139	2.041	2.447	NA	NA	NA	NA	NA	NA
HannXRQ_Chr16g0515001	Chr16:101398520-101407824	gene	71.869	79.2473	78.364	93.2123	71.863	71.37	80.679	63.558	83.628	83.222	70.892	89.497	74.261	71.334	86.426	75.222	117.989	67.176	85.654	62.759	A	GO:0000209,GO:0001101,GO:0002020,GO:0003674,GO:0003824,GO:0004842,GO:0005488,GO:0005515,GO:0005575,GO:0005622,GO:0005623,GO:0005737,GO:0005783,GO:0005789,GO:0006464,GO:0006508,GO:0006511,GO:0006629,GO:0006720,GO:0006725,GO:0006807,GO:0006950,GO:0007275,GO:0008150,GO:0008152,GO:0008299,GO:0008610,GO:0009056,GO:0009057,GO:0009058,GO:0009059,GO:0009414,GO:0009415,GO:0009628,GO:0009698,GO:0009699,GO:…	2.3.2.27	ko04141,map04141	RINGv	E3 ubiquitin-protein ligase
HannXRQ_Chr01g0002251	Chr1:8924392-8924946	gene	0	0	0.233333	0	0	0	0	0	0	0	0	0	0	0.7	0	0	0	0	0	0	S	-	-	-	Methyltransf_29	Putative S-adenosyl-L-methionine-dependent methyltransferase
HannXRQ_Chr04g0117741	Chr4:142976429-142977279	gene	0.104333	5.026	0.896333	0	0.546333	0	0	0.313	6.868	6.442	1.768	0.679	0.686	1.324	0	0	0	0.643	0.703	0.293	NA	NA	NA	NA	NA	NA
HannXRQ_Chr05g0130211	Chr5:6268405-6269191	gene	0	0	0	0	0	0	0	0	0	0	0	0	0	0	0	0	0	0	0	0	NA	NA	NA	NA	NA	NA
HannXRQ_Chr17g0533231	Chr17:380180-382195	gene	37.6393	44.6783	41.754	41.4883	36.7147	46.733	38.058	28.127	44.583	47.162	42.29	39.988	42.29	42.984	39.654	36.826	47.985	36.655	38.487	35.002	S	-	-	-	DDA1	DET1- and DDB1-associated protein
HannXRQ_Chr04g0125161	Chr4:170618816-170620889	gene	34.1797	40.6953	18.4693	17.6633	12.6927	31.956	39.731	30.852	42.174	34.582	45.33	22.334	19.842	13.232	11.074	15.622	26.294	16.456	7.614	14.008	S	-	-	-	DUF4408,DUF761	BEST Arabidopsis thaliana protein match is Protein of
HannXRQ_Chr09g0254451	Chr9:125586890-125593701	gene	169.284	166.92	192.361	212.6	172.419	175.517	174.415	157.919	196.317	145.064	159.378	223.048	188.601	165.435	185.651	161.039	291.11	185.747	183.963	147.546	C	GO:0003674,GO:0003824,GO:0003958,GO:0005575,GO:0005622,GO:0005623,GO:0005737,GO:0005783,GO:0006725,GO:0008150,GO:0008152,GO:0009507,GO:0009536,GO:0009698,GO:0009987,GO:0012505,GO:0016491,GO:0016651,GO:0016653,GO:0019748,GO:0043226,GO:0043227,GO:0043229,GO:0043231,GO:0044237,GO:0044424,GO:0044444,GO:0044464,GO:0055114,GO:0071704,GO:1901360	1.6.2.4	-	FAD_binding_1,Flavodoxin_1,NAD_binding_1	belongs to the flavoprotein pyridine nucleotide cytochrome reductase family
HannXRQ_Chr14g0430761	Chr14:30900061-30901696	gene	0.138	0.140333	5.19233	1.30633	0.0403333	0.414	0	0	0	0.421	0	2.39	0.852	12.335	0.139	0	3.78	0	0	0.121	K	GO:0000003,GO:0000981,GO:0000988,GO:0000989,GO:0001067,GO:0001076,GO:0001101,GO:0001134,GO:0001135,GO:0003006,GO:0003674,GO:0003676,GO:0003677,GO:0003700,GO:0005488,GO:0005575,GO:0005622,GO:0005623,GO:0005634,GO:0006082,GO:0006355,GO:0006357,GO:0006629,GO:0006720,GO:0006721,GO:0006950,GO:0007154,GO:0007165,GO:0007275,GO:0008150,GO:0008152,GO:0008299,GO:0008610,GO:0009058,GO:0009267,GO:0009605,GO:…	-	-	Myb_DNA-binding	transcription factor
HannXRQ_Chr02g0031691	Chr2:4123379-4131773	gene	13.3767	17.117	13.8537	18.6807	9.456	18.243	10.939	10.948	17.79	27.498	6.063	17.833	15.803	7.925	30.435	14.188	11.419	4.822	15.079	8.467	B	-	-	ko04218,map04218	CAF1C_H4-bd,WD40	Histone-binding protein RBBP4 or subunit C of CAF1 complex
HannXRQ_Chr16g0517561	Chr16:117275266-117282027	gene	0	0.282333	0	2.63533	1.486	0	0	0	0	0.847	0	0	0	0	4.205	2.275	1.426	1.605	1.757	1.096	S	-	-	-	LysM	Lysin motif
HannXRQ_Chr05g0135611	Chr5:36469026-36471493	gene	0	0	0	0	0	0	0	0	0	0	0	0	0	0	0	0	0	0	0	0	G	-	4.2.1.76	ko00520,map00520	Epimerase,GDP_Man_Dehyd	Rhamnose biosynthetic enzyme
HannXRQ_Chr12g0378641	Chr12:114435608-114437190	gene	0	0	0	0	0	0	0	0	0	0	0	0	0	0	0	0	0	0	0	0	S	GO:0005575,GO:0005618,GO:0005623,GO:0006949,GO:0008150,GO:0009653,GO:0009987,GO:0016020,GO:0030312,GO:0032502,GO:0044464,GO:0048646,GO:0048856,GO:0071944	-	-	DPBB_1,Pollen_allerg_1	Belongs to the expansin family
HannXRQ_Chr01g0017031	Chr1:101902893-101906453	gene	30.154	34.4013	36.5973	38.294	37.7573	31.888	27.696	30.878	37.521	32.551	33.132	36.168	36.994	36.63	43.1	32.645	39.137	35.994	39.556	37.722	S	-	-	-	ARGLU	Arginine and glutamate-rich 1
HannXRQ_Chr15g0472001	Chr15:28037703-28038890	gene	0	0.122	0.238333	0.0593333	0	0	0	0	0	0.179	0.187	0.359	0.181	0.175	0.178	0	0	0	0	0	T	GO:0003674,GO:0003824,GO:0004672,GO:0004674,GO:0004675,GO:0004888,GO:0005575,GO:0005576,GO:0005623,GO:0005886,GO:0006464,GO:0006468,GO:0006793,GO:0006796,GO:0006807,GO:0007154,GO:0007165,GO:0007166,GO:0007167,GO:0007178,GO:0008150,GO:0008152,GO:0009987,GO:0016020,GO:0016301,GO:0016310,GO:0016740,GO:0016772,GO:0016773,GO:0019199,GO:0019538,GO:0023052,GO:0036211,GO:0038023,GO:0043170,GO:0043412,GO:…	-	-	LRRNT_2,LRR_1,LRR_4,LRR_8,Pkinase,Pkinase_Tyr	Belongs to the protein kinase superfamily. Ser Thr protein kinase family
HannXRQ_Chr16g0519941	Chr16:131778594-131786282	gene	52.0133	22.509	1.29767	117.323	146.93	41.34	22.867	91.833	28.779	11.59	27.158	0.125	3.403	0.365	164.725	183.327	3.916	155.684	109.371	175.734	E	GO:0003674,GO:0003824,GO:0004053,GO:0005488,GO:0005575,GO:0005622,GO:0005623,GO:0005737,GO:0005739,GO:0006082,GO:0006520,GO:0006525,GO:0006527,GO:0006560,GO:0006570,GO:0006576,GO:0006591,GO:0006595,GO:0006596,GO:0006725,GO:0006807,GO:0006950,GO:0006952,GO:0008150,GO:0008152,GO:0008783,GO:0009056,GO:0009058,GO:0009063,GO:0009064,GO:0009065,GO:0009072,GO:0009308,GO:0009309,GO:0009445,GO:0009446,GO:…	3.5.3.1	ko00220,ko00330,ko01100,ko01110,ko01130,ko01230,ko05146,map00220,map00330,map01100,map01110,map01130,map01230,map05146	Arginase	Belongs to the arginase family
HannXRQ_Chr07g0204841	Chr7:97131588-97132971	gene	49.163	92.8857	69.7907	49.5197	54.2483	67.903	58.656	20.93	102.705	101.584	74.368	97.402	59.381	52.589	30.765	10.064	107.73	44.044	79.221	39.48	S	-	-	-	Abhydrolase_1,Abhydrolase_6	Alpha/beta hydrolase family
HannXRQ_Chr10g0285131	Chr10:39194813-39198133	gene	19.766	19.6907	13.8323	20.6347	22.7263	16.788	21.87	20.64	19.775	18.135	21.162	14.606	14.984	11.907	17.55	21.145	23.209	22.163	21.775	24.241	A	GO:0003674,GO:0003676,GO:0003723,GO:0003727,GO:0005488,GO:0005575,GO:0005622,GO:0005623,GO:0005737,GO:0005844,GO:0008150,GO:0008187,GO:0008266,GO:0009987,GO:0030154,GO:0032502,GO:0032991,GO:0044424,GO:0044464,GO:0048468,GO:0048856,GO:0048863,GO:0048864,GO:0048869,GO:0097159,GO:1901363,GO:1990904	-	ko03015,map03015	RRM_1	RNA recognition motif
HannXRQ_Chr07g0193411	Chr7:51062445-51066815	gene	0	0	0	0	0	0	0	0	0	0	0	0	0	0	0	0	0	0	0	0	NA	NA	NA	NA	NA	NA
HannXRQ_Chr10g0316731	Chr10:236713007-236714281	gene	22.5427	26.954	18.395	39.1487	60.586	17.055	19.045	31.528	16.601	15.922	48.339	4.377	10.261	40.547	41.854	72.964	2.628	59.329	49.551	72.878	S	GO:0002831,GO:0002833,GO:0005575,GO:0005623,GO:0005886,GO:0008150,GO:0009605,GO:0009607,GO:0009617,GO:0016020,GO:0031347,GO:0031349,GO:0032101,GO:0032103,GO:0043207,GO:0043900,GO:0043902,GO:0044464,GO:0048518,GO:0048583,GO:0048584,GO:0050789,GO:0050896,GO:0051704,GO:0051707,GO:0065007,GO:0071944,GO:0080134,GO:1900424,GO:1900426,GO:1902288,GO:1902290	-	-	LRR_1,LRR_4,LRR_8	LRR receptor-like serine threonine-protein kinase
HannXRQ_Chr15g0479351	Chr15:58391485-58392958	gene	15.3577	5.19133	7.90567	21.4313	20.6277	9.597	16.633	19.843	6.64	4.202	4.732	2.525	5.27	15.922	41.399	19.688	3.207	14.021	12.032	35.83	G	GO:0003674,GO:0003824,GO:0016740,GO:0016757,GO:0016758,GO:0016762,GO:0046527	2.4.1.207	-	Glyco_hydro_16,XET_C	Catalyzes xyloglucan endohydrolysis (XEH) and or endotransglycosylation (XET). Cleaves and religates xyloglucan polymers, an essential constituent of the primary cell wall, and thereby participates in cell wall construction of growing tissues
HannXRQ_Chr03g0080281	Chr3:127569008-127570734	gene	5.315	23.0643	12.0073	37.0873	3.431	8.742	6.334	0.869	18.945	45.618	4.63	15.767	11.976	8.279	27.261	12.725	71.276	2.551	4.607	3.135	P	GO:0000041,GO:0003674,GO:0005215,GO:0005385,GO:0005575,GO:0005623,GO:0005886,GO:0006810,GO:0006811,GO:0006812,GO:0006829,GO:0008150,GO:0008324,GO:0015075,GO:0015318,GO:0016020,GO:0022857,GO:0022890,GO:0030001,GO:0034220,GO:0044464,GO:0046873,GO:0046915,GO:0051179,GO:0051234,GO:0055085,GO:0070838,GO:0071577,GO:0071944,GO:0072509,GO:0072511,GO:0098655,GO:0098660,GO:0098662	-	-	Zip	zinc transporter
HannXRQ_Chr12g0357571	Chr12:9945809-9947052	gene	9.72667	0	0	1.61967	3.03167	7.797	9.512	11.871	0	0	0	0	0	0	0	3.192	1.667	4.223	1.027	3.845	E	GO:0000287,GO:0003674,GO:0003824,GO:0004177,GO:0005488,GO:0005575,GO:0005622,GO:0005623,GO:0005737,GO:0005773,GO:0005829,GO:0006508,GO:0006807,GO:0007275,GO:0007568,GO:0008150,GO:0008152,GO:0008233,GO:0008238,GO:0009507,GO:0009532,GO:0009536,GO:0009570,GO:0010035,GO:0010038,GO:0010150,GO:0016787,GO:0016805,GO:0019538,GO:0030145,GO:0032501,GO:0032502,GO:0042221,GO:0043167,GO:0043169,GO:0043170,GO:…	2.7.7.6,3.4.11.1	ko00230,ko00240,ko00480,ko01100,ko03020,ko05016,ko05169,map00230,map00240,map00480,map01100,map03020,map05016,map05169	Peptidase_M17,Peptidase_M17_N	Leucine aminopeptidase
HannXRQ_Chr05g0129931	Chr5:4006532-4007497	gene	138.481	161.275	121.6	133.746	111.937	183.333	183.278	48.833	189.684	205.206	88.936	145.048	147.727	72.026	157.952	113.349	129.936	79.869	175.043	80.899	C	GO:0003674,GO:0005215,GO:0005310,GO:0005342,GO:0005575,GO:0005622,GO:0005623,GO:0005737,GO:0005739,GO:0005740,GO:0005743,GO:0006810,GO:0006811,GO:0006812,GO:0006817,GO:0006820,GO:0006835,GO:0006839,GO:0006855,GO:0008150,GO:0008272,GO:0008509,GO:0008514,GO:0015075,GO:0015103,GO:0015116,GO:0015117,GO:0015131,GO:0015140,GO:0015141,GO:0015238,GO:0015291,GO:0015297,GO:0015318,GO:0015556,GO:0015672,GO:…	-	-	Mito_carr	Belongs to the mitochondrial carrier (TC 2.A.29) family
HannXRQ_Chr12g0380641	Chr12:132491569-132492072	gene	0	0	0	0	0.144667	0	0	0	0	0	0	0	0	0	0	0	0	0.434	0	0	NA	NA	NA	NA	NA	NA
HannXRQ_Chr10g0286701	Chr10:48383278-48389421	gene	119.258	121.731	143.013	155.518	143.027	106.538	113.695	137.542	120.134	109.019	136.041	158.175	134.683	136.181	175.559	149.57	141.424	150.118	157.786	121.176	G	GO:0003674,GO:0003824,GO:0004619,GO:0005575,GO:0005576,GO:0005622,GO:0005623,GO:0005737,GO:0005739,GO:0005740,GO:0005829,GO:0005886,GO:0005911,GO:0006950,GO:0007275,GO:0008150,GO:0009266,GO:0009409,GO:0009506,GO:0009507,GO:0009536,GO:0009555,GO:0009628,GO:0009987,GO:0010035,GO:0010038,GO:0010118,GO:0016020,GO:0016853,GO:0016866,GO:0016868,GO:0030054,GO:0031967,GO:0031975,GO:0032501,GO:0032502,GO:…	5.4.2.12	ko00010,ko00260,ko00680,ko01100,ko01110,ko01120,ko01130,ko01200,ko01230,map00010,map00260,map00680,map01100,map01110,map01120,map01130,map01200,map01230	Metalloenzyme,iPGM_N	BPG-independent PGAM N-terminus (iPGM_N)
HannXRQ_Chr15g0478731	Chr15:56351873-56352341	gene	0.439667	26.5933	40.2223	70.6597	32.2717	1.319	0	0	31.9	24.124	23.756	63.082	0	57.585	53.238	66.246	92.495	31.758	32.672	32.385	NA	NA	NA	NA	NA	NA
HannXRQ_Chr02g0058571	Chr2:176528755-176535074	gene	0.0576667	0.0836667	0.02	0.0406667	0.285333	0	0.059	0.114	0	0.123	0.128	0	0	0.06	0.122	0	0	0.292	0.192	0.372	S	GO:0000003,GO:0003006,GO:0007275,GO:0008150,GO:0009653,GO:0009790,GO:0009791,GO:0009793,GO:0009888,GO:0009933,GO:0010014,GO:0010016,GO:0010072,GO:0010154,GO:0022414,GO:0032501,GO:0032502,GO:0048316,GO:0048367,GO:0048507,GO:0048508,GO:0048532,GO:0048608,GO:0048731,GO:0048856,GO:0061458,GO:0090421	-	-	WD40	Topless-related protein
HannXRQ_Chr17g0568081	Chr17:202466022-202472447	gene	14.3607	12.653	12.9633	10.0237	10.3073	15.717	13.559	13.806	13.718	13.687	10.554	12.992	12.255	13.643	10.76	8.272	11.039	10.135	10.944	9.843	K	GO:0000428,GO:0001650,GO:0003674,GO:0003676,GO:0003677,GO:0003712,GO:0003713,GO:0005488,GO:0005515,GO:0005575,GO:0005622,GO:0005623,GO:0005634,GO:0005654,GO:0005667,GO:0005669,GO:0005730,GO:0005911,GO:0006139,GO:0006351,GO:0006352,GO:0006355,GO:0006357,GO:0006366,GO:0006367,GO:0006725,GO:0006807,GO:0008134,GO:0008150,GO:0008152,GO:0009058,GO:0009059,GO:0009506,GO:0009889,GO:0009891,GO:0009893,GO:…	-	ko03022,ko05016,ko05168,map03022,map05016,map05168	RST,TAF4	Transcription initiation factor TFIID subunit
HannXRQ_Chr13g0419791	Chr13:173934962-173936339	gene	0	0	0	0	0	0	0	0	0	0	0	0	0	0	0	0	0	0	0	0	NA	NA	NA	NA	NA	NA
HannXRQ_Chr15g0470461	Chr15:23207139-23209359	gene	0	0	0	0	0	0	0	0	0	0	0	0	0	0	0	0	0	0	0	0	S	GO:0001101,GO:0005575,GO:0005623,GO:0005886,GO:0006810,GO:0006811,GO:0006820,GO:0006821,GO:0006873,GO:0006950,GO:0006970,GO:0008150,GO:0009414,GO:0009415,GO:0009628,GO:0009651,GO:0009987,GO:0010035,GO:0010359,GO:0015698,GO:0016020,GO:0019725,GO:0022898,GO:0032409,GO:0032411,GO:0032412,GO:0032414,GO:0032879,GO:0034762,GO:0034764,GO:0034765,GO:0034767,GO:0042221,GO:0042592,GO:0043269,GO:0043270,GO:…	-	-	SLAC1	Voltage-dependent anion channel
HannXRQ_Chr17g0537741	Chr17:14030671-14098577	gene	4.26733	1.33233	21.8967	25.6747	34.8003	4.237	3.633	4.932	0.528	1.565	1.904	19.461	29.545	16.684	23.961	41.062	12.001	40.67	28.277	35.454	NA	NA	NA	NA	NA	NA
HannXRQ_Chr01g0018761	Chr1:111016823-111021891	gene	13.7047	3.49633	3.32733	2.47733	4.451	8.279	11.854	20.981	4.399	2.137	3.953	3.176	2.161	4.645	2.122	2.37	2.94	4.509	2.002	6.842	G	GO:0006066,GO:0006793,GO:0006796,GO:0008150,GO:0008152,GO:0009058,GO:0009987,GO:0010264,GO:0017144,GO:0019637,GO:0019751,GO:0032958,GO:0033517,GO:0043647,GO:0044237,GO:0044281,GO:0044283,GO:0046165,GO:0046173,GO:0071704,GO:0090407,GO:1901576,GO:1901615,GO:1901617	-	-	AAA_33	protein DDB_G0273453 DDB_G0273565-like
HannXRQ_Chr04g0106251	Chr4:63100598-63107432	gene	0.711333	0.410667	0.543667	0.0293333	2.54333	1.045	0.863	0.226	0.331	0.816	0.085	0.245	0.908	0.478	0	0.088	0	0.387	0.339	6.904	I	GO:0001676,GO:0003674,GO:0003824,GO:0004467,GO:0005575,GO:0005622,GO:0005623,GO:0005737,GO:0005783,GO:0006082,GO:0006629,GO:0006631,GO:0008150,GO:0008152,GO:0009058,GO:0009059,GO:0009987,GO:0010025,GO:0010143,GO:0010166,GO:0012505,GO:0015645,GO:0016405,GO:0016874,GO:0016877,GO:0016878,GO:0019752,GO:0031957,GO:0032787,GO:0043170,GO:0043226,GO:0043227,GO:0043229,GO:0043231,GO:0043436,GO:0044237,GO:…	6.2.1.3	ko00061,ko00071,ko01100,ko01212,ko02024,ko03320,ko04146,ko04216,ko04714,ko04920,map00061,map00071,map01100,map01212,map02024,map03320,map04146,map04216,map04714,map04920	AMP-binding	AMP-binding enzyme
HannXRQ_Chr13g0391411	Chr13:33342140-33345798	gene	0	0	0	0	0	0	0	0	0	0	0	0	0	0	0	0	0	0	0	0	L	-	-	-	DUF4283,RVT_1,RVT_3,zf-RVT	ribonuclease H protein At1g65750
HannXRQ_Chr15g0468991	Chr15:16756632-16761985	gene	24.5613	27.2717	28.7443	31.0013	23.6733	24.809	27.518	21.357	30.237	27.529	24.049	33.622	32.449	20.162	33.895	27.382	31.727	25.123	21.9	23.997	-	-	2.7.11.25	ko04016,ko04626,map04016,map04626	-	-
HannXRQ_Chr03g0089251	Chr3:157180351-157180866	gene	18.3357	30.1707	32.558	35.5097	52.36	20.502	17.786	16.719	27.737	27.385	35.39	29.356	37.056	31.262	36.388	38.544	31.597	52.278	49.215	55.587	S	GO:0000003,GO:0001101,GO:0003006,GO:0005575,GO:0005622,GO:0005623,GO:0005811,GO:0007275,GO:0008150,GO:0009719,GO:0009725,GO:0009737,GO:0009790,GO:0009791,GO:0009793,GO:0010033,GO:0010154,GO:0010344,GO:0010876,GO:0019915,GO:0022414,GO:0032501,GO:0032502,GO:0033036,GO:0033993,GO:0042221,GO:0043226,GO:0043228,GO:0043229,GO:0043232,GO:0044085,GO:0044424,GO:0044464,GO:0048316,GO:0048608,GO:0048731,GO:…	-	-	DUF1264	Protein of unknown function (DUF1264)
HannXRQ_Chr16g0501881	Chr16:16166475-16168232	gene	2.13533	3.18533	0.132333	3.13733	6.854	2.318	2.64	1.448	3.976	3.533	2.047	0	0.397	0	4.678	2.531	2.203	8.558	6.923	5.081	E	GO:0003333,GO:0003674,GO:0005215,GO:0005342,GO:0005575,GO:0005623,GO:0005886,GO:0005887,GO:0006810,GO:0006811,GO:0006820,GO:0006865,GO:0008150,GO:0008509,GO:0008514,GO:0015075,GO:0015171,GO:0015179,GO:0015203,GO:0015291,GO:0015297,GO:0015318,GO:0015711,GO:0015807,GO:0015846,GO:0015849,GO:0016020,GO:0016021,GO:0022804,GO:0022857,GO:0031224,GO:0031226,GO:0034220,GO:0044425,GO:0044459,GO:0044464,GO:…	-	-	AA_permease_2	polyamine transporter
HannXRQ_Chr11g0340641	Chr11:112198224-112202818	gene	69.0603	95.2423	89.154	0.211667	0.117	77.203	75.541	54.437	106.5	111.856	67.371	100.114	117.744	49.604	0.303	0.218	0.114	0	0	0.351	G	GO:0000229,GO:0005575,GO:0005622,GO:0005623,GO:0005694,GO:0005737,GO:0007623,GO:0008150,GO:0009295,GO:0009507,GO:0009508,GO:0009526,GO:0009532,GO:0009534,GO:0009535,GO:0009536,GO:0009570,GO:0009579,GO:0009941,GO:0016020,GO:0031967,GO:0031975,GO:0031976,GO:0031984,GO:0034357,GO:0042644,GO:0042646,GO:0042651,GO:0043226,GO:0043227,GO:0043228,GO:0043229,GO:0043231,GO:0043232,GO:0044422,GO:0044424,GO:…	-	-	NAD_binding_10	Protein TIC 62, chloroplastic
HannXRQ_Chr02g0037611	Chr2:36385872-36406913	gene	0.979333	10.01	25.3483	23.715	24.0537	0.51	0.995	1.433	9.616	10.875	9.539	30.078	23.043	22.924	22.284	20.774	28.087	24.868	24.353	22.94	NA	NA	NA	NA	NA	NA
HannXRQ_Chr16g0521881	Chr16:142157557-142158426	gene	0	0.228667	0.077	0	0	0	0	0	0	0.686	0	0	0.231	0	0	0	0	0	0	0	K	-	-	-	AP2	ethylene-responsive transcription factor
HannXRQ_Chr04g0108631	Chr4:80744730-80747469	gene	74.4813	86.0373	82.2917	81.271	68.9983	77.62	76.577	69.247	85.944	82.798	89.37	85.15	78.36	83.365	81.543	80.128	82.142	64.017	76.111	66.867	K	GO:0000418,GO:0000419,GO:0000428,GO:0003674,GO:0003824,GO:0003899,GO:0005575,GO:0005622,GO:0005623,GO:0005634,GO:0005654,GO:0005665,GO:0005666,GO:0005730,GO:0005736,GO:0006139,GO:0006351,GO:0006360,GO:0006366,GO:0006383,GO:0006725,GO:0006807,GO:0008150,GO:0008152,GO:0009058,GO:0009059,GO:0009987,GO:0010467,GO:0016070,GO:0016591,GO:0016740,GO:0016772,GO:0016779,GO:0018130,GO:0019438,GO:0030880,GO:…	-	ko00230,ko00240,ko01100,ko03020,ko04623,ko05016,ko05169,map00230,map00240,map01100,map03020,map04623,map05016,map05169	RNA_pol_Rpb6	DNA-directed RNA polymerases II
HannXRQ_Chr02g0037641	Chr2:36563207-36564139	gene	0	0	0.119333	0	0.693	0	0	0	0	0	0	0	0.358	0	0	0	0	0.671	1.102	0.306	NA	NA	NA	NA	NA	NA
HannXRQ_Chr01g0007751	Chr1:54327295-54334628	gene	25.6557	24.9057	28.271	30.6247	26.7827	23.939	27.548	25.48	26.419	25.643	22.655	31.866	25.375	27.572	31.873	29.925	30.076	26.187	28.89	25.271	BDL	GO:0000819,GO:0005575,GO:0005911,GO:0006996,GO:0007049,GO:0007059,GO:0007062,GO:0008150,GO:0009506,GO:0009987,GO:0016043,GO:0022402,GO:0030054,GO:0051276,GO:0055044,GO:0071840,GO:0098813	-	-	AAA_23,SMC_N	Structural maintenance of chromosomes
HannXRQ_Chr04g0117071	Chr4:140745917-140749285	gene	0.190667	0.104	0	0.165333	0.139667	0	0.292	0.28	0.154	0	0.158	0	0	0	0	0.326	0.17	0	0.157	0.262	NA	NA	NA	NA	NA	NA
HannXRQ_Chr11g0352121	Chr11:162634380-162637661	gene	0.0793333	0.491333	1.29367	0	0	0.238	0	0	0.245	0.725	0.504	2.422	1.223	0.236	0	0	0	0	0	0	NA	NA	NA	NA	NA	NA
HannXRQ_Chr05g0152651	Chr5:175844545-175845166	gene	0.466	0.168333	0	0	0.785333	0	0	1.398	0	0.505	0	0	0	0	0	0	0	0	1.048	1.308	TZ	GO:0003674,GO:0003779,GO:0005488,GO:0005515,GO:0006996,GO:0007010,GO:0007015,GO:0008064,GO:0008092,GO:0008150,GO:0009987,GO:0010638,GO:0010639,GO:0016043,GO:0030029,GO:0030036,GO:0030832,GO:0030833,GO:0030834,GO:0030835,GO:0030837,GO:0030838,GO:0031333,GO:0031334,GO:0032271,GO:0032272,GO:0032273,GO:0032535,GO:0032956,GO:0032970,GO:0033043,GO:0043242,GO:0043244,GO:0043254,GO:0044087,GO:0044089,GO:…	-	ko04320,map04320	FH2,PTEN_C2	Belongs to the formin-like family
HannXRQ_Chr12g0377451	Chr12:106252184-106252776	gene	0.206333	0.112	0	0.125667	0	0	0	0.619	0	0.336	0	0	0	0	0	0	0.377	0	0	0	NA	NA	NA	NA	NA	NA
HannXRQ_Chr09g0257811	Chr9:140162424-140163155	gene	0	0.439333	0	0.209	0.363667	0	0	0	0	0	1.318	0	0	0	0.627	0	0	0	0	1.091	Q	-	5.3.3.2	ko00900,ko01100,ko01110,ko01130,map00900,map01100,map01110,map01130	NUDIX	Isopentenyl-diphosphate delta-isomerase
HannXRQ_Chr17g0558431	Chr17:131116592-131123491	gene	50.1583	54.3347	48.065	56.471	67.0413	47.431	54.179	48.865	58.775	48.829	55.4	48.998	48.53	46.667	54.631	60.654	54.128	67.71	68.307	65.107	T	GO:0000151,GO:0000278,GO:0000281,GO:0000819,GO:0000910,GO:0000911,GO:0001568,GO:0001570,GO:0001932,GO:0001934,GO:0001944,GO:0002682,GO:0002683,GO:0002761,GO:0002762,GO:0003674,GO:0003700,GO:0003824,GO:0004842,GO:0005488,GO:0005515,GO:0005575,GO:0005622,GO:0005623,GO:0005634,GO:0005654,GO:0005730,GO:0005737,GO:0005739,GO:0005783,GO:0005794,GO:0005886,GO:0006275,GO:0006355,GO:0006464,GO:0006508,GO:…	-	-	DENN,WD40,dDENN,uDENN	Domain always found downstream of DENN domain, found in a variety of signalling proteins
HannXRQ_Chr16g0529711	Chr16:172733934-172734860	gene	0	0	0.0826667	0.0926667	0	0	0	0	0	0	0	0.248	0	0	0	0	0.278	0	0	0	S	GO:0005575,GO:0005622,GO:0005623,GO:0005737,GO:0009507,GO:0009536,GO:0043226,GO:0043227,GO:0043229,GO:0043231,GO:0044424,GO:0044444,GO:0044464	-	-	Bet_v_1	Major latex
HannXRQ_Chr04g0118241	Chr4:145401288-145401692	gene	36.4077	32.457	33.318	35.0507	32.4733	41.6	36.351	31.272	30.859	38.331	28.181	37.402	32.8	29.752	37.577	30.627	36.948	34.933	36.194	26.293	S	-	-	-	-	heat shock protein
HannXRQ_Chr09g0253471	Chr9:119627793-119629052	gene	4.08867	6.56733	6.484	11.0777	9.95333	2.519	3.511	6.236	5.738	7.676	6.288	7.138	5.175	7.139	12.16	10.408	10.665	8.834	10.617	10.409	Q	GO:0007275,GO:0008150,GO:0009653,GO:0009888,GO:0009987,GO:0010015,GO:0010053,GO:0010054,GO:0016049,GO:0021700,GO:0022622,GO:0030154,GO:0032501,GO:0032502,GO:0040007,GO:0048364,GO:0048468,GO:0048469,GO:0048588,GO:0048589,GO:0048731,GO:0048764,GO:0048765,GO:0048767,GO:0048856,GO:0048869,GO:0060560,GO:0071695,GO:0080147,GO:0090558,GO:0090627,GO:0099402,GO:1905392	-	-	2OG-FeII_Oxy,DIOX_N	Belongs to the iron ascorbate-dependent oxidoreductase family
HannXRQ_Chr06g0177831	Chr6:44685264-44687469	gene	0.0296667	2.45	11.032	0.03	0.259667	0.089	0	0	1.919	2.797	2.634	13.733	7.117	12.246	0.09	0	0	0.171	0.374	0.234	NA	NA	NA	NA	NA	NA
HannXRQ_Chr14g0447651	Chr14:131819425-131821732	gene	74.8123	77.4713	102.872	61.0937	64.761	73.083	69.917	81.437	99.916	59.759	72.739	109.674	123.66	75.281	56.433	52.723	74.125	75.848	64.855	53.58	E	GO:0000166,GO:0003674,GO:0003824,GO:0005488,GO:0005524,GO:0005575,GO:0005622,GO:0005623,GO:0005737,GO:0005739,GO:0006790,GO:0008144,GO:0008150,GO:0008152,GO:0008270,GO:0009987,GO:0016043,GO:0016226,GO:0016740,GO:0016782,GO:0016783,GO:0017076,GO:0022607,GO:0030554,GO:0031071,GO:0031163,GO:0032553,GO:0032555,GO:0032559,GO:0035639,GO:0036094,GO:0043167,GO:0043168,GO:0043169,GO:0043226,GO:0043227,GO:…	2.8.1.7	ko00730,ko01100,ko04122,map00730,map01100,map04122	Aminotran_5	Cysteine desulfurase 1
HannXRQ_Chr05g0141081	Chr5:91783633-91785176	gene	0.05	1.16567	0.696333	12.643	18.542	0	0	0.15	0.494	1.138	1.865	0.326	0.493	1.27	16.793	8.911	12.225	15.874	23.615	16.137	G	GO:0003674,GO:0003824,GO:0004553,GO:0005575,GO:0005622,GO:0005623,GO:0005737,GO:0009507,GO:0009532,GO:0009536,GO:0009570,GO:0016160,GO:0016161,GO:0016787,GO:0016798,GO:0043226,GO:0043227,GO:0043229,GO:0043231,GO:0044422,GO:0044424,GO:0044434,GO:0044435,GO:0044444,GO:0044446,GO:0044464	3.2.1.2	ko00500,map00500	Glyco_hydro_14	beta-amylase
HannXRQ_Chr02g0047541	Chr2:123873389-123874215	gene	0.25	14.0273	17.5307	6.55933	0	0	0.75	0	11.858	16.39	13.834	18.759	8.682	25.151	7.751	7.548	4.379	0	0	0	NA	NA	NA	NA	NA	NA
HannXRQ_Chr17g0564901	Chr17:181640223-181643595	gene	62.9573	76.214	63.0603	80.025	83.988	64.481	58.546	65.845	80.959	74.929	72.754	61.474	64.313	63.394	74.117	83.361	82.597	87.204	84.6	80.16	J	GO:0006950,GO:0008150,GO:0009628,GO:0034059,GO:0036293,GO:0050896,GO:0070482	-	ko01521,ko03013,ko04066,ko04150,ko04151,ko04211,ko04910,map01521,map03013,map04066,map04150,map04151,map04211,map04910	IF4E	Belongs to the eukaryotic initiation factor 4E family
HannXRQ_Chr13g0425931	Chr13:195196820-195210745	gene	0.439333	0.125333	0.0476667	0.620667	1.17733	0.288	0.422	0.608	0.074	0.073	0.229	0	0	0.143	0.582	0.787	0.493	1.457	1.443	0.632	T	-	-	-	LRR_8,NB-ARC	disease resistance
HannXRQ_Chr03g0081321	Chr3:130194293-130199664	gene	86.5177	24.1407	40.659	40.0777	29.7533	89.292	88.605	81.656	35.32	11.842	25.26	44.28	47.462	30.235	14.672	5.837	99.724	34.701	29.527	25.032	Q	-	1.10.3.11	-	AOX	Belongs to the alternative oxidase family
HannXRQ_Chr08g0212231	Chr8:13144898-13151797	gene	17.457	16.895	15.3063	18.888	22.2697	15.099	15.227	22.045	15.536	16.49	18.659	12.289	16.03	17.6	21.326	18.268	17.07	20.839	20.819	25.151	K	GO:0005575,GO:0005622,GO:0005623,GO:0005634,GO:0005730,GO:0031974,GO:0031981,GO:0043226,GO:0043227,GO:0043228,GO:0043229,GO:0043231,GO:0043232,GO:0043233,GO:0044422,GO:0044424,GO:0044428,GO:0044446,GO:0044464,GO:0070013	-	-	BCIP	Belongs to the BCP1 family
HannXRQ_Chr10g0311551	Chr10:219568193-219570966	gene	76.6347	49.0617	51.261	73.0007	72.8007	73.944	76.191	79.769	50.319	48.185	48.681	52.75	48.427	52.606	66.575	76.86	75.567	74.889	68.613	74.9	A	-	-	ko03040,map03040	LSM	Small nuclear ribonucleoprotein
HannXRQ_Chr02g0050681	Chr2:143898993-143905074	gene	7.17533	4.134	5.272	0	0	5.623	5.978	9.925	4.598	2.805	4.999	5.976	3.714	6.126	0	0	0	0	0	0	S	-	-	-	LRR_8,NB-ARC,TIR	TMV resistance protein
HannXRQ_Chr05g0158351	Chr5:201456599-201461697	gene	58.1847	70.574	55.9913	68.141	66.4073	62.74	53.728	58.086	76.038	70.54	65.144	50.711	76.179	41.084	66.549	65.782	72.092	67.576	65.336	66.31	U	GO:0003674,GO:0005215,GO:0005575,GO:0005622,GO:0005623,GO:0005737,GO:0006605,GO:0006612,GO:0006810,GO:0006886,GO:0008104,GO:0008150,GO:0008320,GO:0008565,GO:0009507,GO:0009534,GO:0009535,GO:0009536,GO:0009579,GO:0009977,GO:0015031,GO:0015291,GO:0015399,GO:0015405,GO:0015450,GO:0015833,GO:0016020,GO:0016021,GO:0017038,GO:0022804,GO:0022857,GO:0022884,GO:0031224,GO:0031360,GO:0031361,GO:0031976,GO:…	-	ko03060,ko03070,map03060,map03070	MttA_Hcf106	Sec-independent protein translocase protein TATA
HannXRQ_Chr11g0326471	Chr11:25640655-25641340	gene	9.643	8.53833	8.93633	7.812	1.68567	8.282	7.804	12.843	9.991	9.574	6.05	13.656	3.521	9.632	7.779	14.029	1.628	1.65	0.903	2.504	Q	GO:0003674,GO:0003824,GO:0004497,GO:0005575,GO:0005622,GO:0005623,GO:0005737,GO:0005783,GO:0005789,GO:0008150,GO:0008152,GO:0009058,GO:0012505,GO:0016020,GO:0016491,GO:0016705,GO:0016709,GO:0019748,GO:0031090,GO:0031984,GO:0042175,GO:0043226,GO:0043227,GO:0043229,GO:0043231,GO:0044422,GO:0044424,GO:0044425,GO:0044432,GO:0044444,GO:0044446,GO:0044464,GO:0044550,GO:0055114,GO:0098827	-	-	p450	Cytochrome p450
HannXRQ_Chr17g0555391	Chr17:102086056-102088913	gene	0	0	0.462333	0	0	0	0	0	0	0	0	1.387	0	0	0	0	0	0	0	0	NA	NA	NA	NA	NA	NA
HannXRQ_Chr07g0198011	Chr7:73864952-73874960	gene	58.0203	34.802	33.0237	30.9533	34.3707	61.061	59.303	53.697	33.698	37.48	33.228	36.932	25.539	36.6	23.487	28.213	41.16	35.334	35.866	31.912	S	-	-	-	DUF3754	Protein of unknown function (DUF3754)
HannXRQ_Chr04g0122641	Chr4:162694411-162695871	gene	12.7603	14.3093	15.802	14.6197	15.5377	13.275	12.694	12.312	14.349	15.938	12.641	15.143	13.639	18.624	18.263	12.296	13.3	16.398	15.403	14.812	S	-	-	-	DUF641	Plant protein of unknown function (DUF641)
HannXRQ_Chr06g0182561	Chr6:80280562-80281882	gene	0.787667	1.30933	0.406	0.256333	1.158	1.206	0.673	0.484	1.418	1.05	1.46	0.351	0.354	0.513	0	0.376	0.393	0.995	1.271	1.208	S	-	-	-	DYW_deaminase,PPR,PPR_2,PPR_3	DYW family of nucleic acid deaminases
HannXRQ_Chr09g0259451	Chr9:148171100-148176063	gene	20.1537	19.4097	27.9947	34.4497	23.7143	18.895	20.93	20.636	20.873	22.376	14.98	36.442	24.772	22.77	24.209	18.349	60.791	24.11	22.845	24.188	T	GO:0003674,GO:0003824,GO:0004672,GO:0004674,GO:0004675,GO:0004888,GO:0005575,GO:0005622,GO:0005623,GO:0005634,GO:0005886,GO:0006464,GO:0006468,GO:0006793,GO:0006796,GO:0006807,GO:0007154,GO:0007165,GO:0007166,GO:0007167,GO:0007178,GO:0008150,GO:0008152,GO:0009909,GO:0009910,GO:0009987,GO:0016020,GO:0016301,GO:0016310,GO:0016740,GO:0016772,GO:0016773,GO:0019199,GO:0019538,GO:0023052,GO:0036211,GO:…	2.7.11.1	ko04010,ko04064,ko04620,ko04621,ko04624,ko04722,ko05133,ko05140,ko05142,ko05145,ko05152,ko05162,ko05164,map04010,map04064,map04620,map04621,map04624,map04722,map05133,map05140,map05142,map05145,map05152,map05162,map05164	Pkinase,Pkinase_Tyr	Serine threonine-protein kinase Cx32
HannXRQ_Chr05g0150601	Chr5:166378860-166381426	gene	14.601	13.4283	13.745	21.4773	23.7767	14.067	11.71	18.026	10.856	13.871	15.558	11.786	14.878	14.571	31.306	24.164	8.962	25.298	21.366	24.666	O	GO:0003674,GO:0003824,GO:0004842,GO:0006464,GO:0006807,GO:0008150,GO:0008152,GO:0009987,GO:0016567,GO:0016740,GO:0019538,GO:0019787,GO:0032446,GO:0036211,GO:0043170,GO:0043412,GO:0044237,GO:0044238,GO:0044260,GO:0044267,GO:0070647,GO:0071704,GO:0140096,GO:1901564	2.3.2.27	-	zf-RING_2	RING-H2 finger protein
HannXRQ_Chr08g0208131	Chr8:1771053-1774322	gene	121.483	125.718	128.559	154.103	116.177	120.034	122.869	121.545	128.064	115.986	133.105	141.114	124.06	120.504	126.29	151.151	184.868	117.425	125.87	105.235	-	-	-	-	-	-
HannXRQ_Chr13g0414911	Chr13:155303113-155306595	gene	43.636	35.0553	34.0317	44.0147	40.4407	43.623	45.67	41.615	33.46	32.499	39.207	34.429	38.028	29.638	42.676	44.157	45.211	40.223	38.45	42.649	NA	NA	NA	NA	NA	NA
HannXRQ_Chr04g0121281	Chr4:158688891-158690619	gene	7.10767	2.26467	11.257	9.204	3.70033	10.854	7.493	2.976	1.907	3.765	1.122	11.851	18.768	3.152	5.342	1.445	20.825	3.059	6.417	1.625	NA	NA	NA	NA	NA	NA
HannXRQ_Chr06g0168601	Chr6:12060946-12073028	gene	52.5253	53.655	44.8933	75.5717	107.117	51.638	45.815	60.123	57.618	37.727	65.62	29.04	35.742	69.898	104.742	87.712	34.261	104.248	112.595	104.508	Q	GO:0003674,GO:0003824,GO:0005215,GO:0005575,GO:0005623,GO:0005886,GO:0006810,GO:0008150,GO:0015399,GO:0015405,GO:0016020,GO:0016021,GO:0016462,GO:0016787,GO:0016817,GO:0016818,GO:0016887,GO:0017111,GO:0022804,GO:0022857,GO:0031224,GO:0042623,GO:0042626,GO:0043492,GO:0044425,GO:0044464,GO:0051179,GO:0051234,GO:0055085,GO:0071944	-	-	ABC2_membrane,ABC_tran,ABC_trans_N,PDR_assoc	Belongs to the ABC transporter superfamily. ABCG family. PDR (TC 3.A.1.205) subfamily
HannXRQ_Chr01g0003451	Chr1:15745089-15746513	gene	0	0	0.0643333	0	0	0	0	0	0	0	0	0	0.193	0	0	0	0	0	0	0	Q	GO:0003674,GO:0003824,GO:0004601,GO:0005575,GO:0005618,GO:0005623,GO:0005911,GO:0008150,GO:0008152,GO:0009505,GO:0009506,GO:0009636,GO:0009664,GO:0009987,GO:0016043,GO:0016209,GO:0016491,GO:0016684,GO:0030054,GO:0030312,GO:0042221,GO:0044464,GO:0045229,GO:0050896,GO:0051716,GO:0055044,GO:0055114,GO:0070887,GO:0071554,GO:0071555,GO:0071669,GO:0071840,GO:0071944,GO:0097237,GO:0098754,GO:0098869,GO:…	1.11.1.7	ko00940,ko01100,ko01110,map00940,map01100,map01110	peroxidase	Belongs to the peroxidase family. Classical plant (class III) peroxidase subfamily
HannXRQ_Chr03g0077881	Chr3:118194504-118200570	gene	9.735	10.7123	12.4917	15.9477	10.719	9.775	9.017	10.413	9.232	11.699	11.206	13.351	13.895	10.229	14.185	12.133	21.525	10.702	10.302	11.153	K	GO:0003674,GO:0003700,GO:0005575,GO:0005622,GO:0005623,GO:0005737,GO:0006355,GO:0008150,GO:0009507,GO:0009536,GO:0009889,GO:0010468,GO:0010556,GO:0019219,GO:0019222,GO:0031323,GO:0031326,GO:0043226,GO:0043227,GO:0043229,GO:0043231,GO:0044424,GO:0044444,GO:0044464,GO:0050789,GO:0050794,GO:0051171,GO:0051252,GO:0060255,GO:0065007,GO:0080090,GO:0140110,GO:1903506,GO:2000112,GO:2001141	-	-	ARID,HMG_box	High mobility group B protein
HannXRQ_Chr11g0349811	Chr11:155394180-155400276	gene	0	0	0	0	0	0	0	0	0	0	0	0	0	0	0	0	0	0	0	0	NA	NA	NA	NA	NA	NA
HannXRQ_Chr10g0292071	Chr10:90708641-90711158	gene	21.4497	9.38733	6.99	0.627333	9.57667	20.011	16.717	27.621	7.541	7.362	13.259	0.084	20.559	0.327	0.498	0.539	0.845	7.533	8.418	12.779	NA	NA	NA	NA	NA	NA
HannXRQ_Chr15g0469111	Chr15:17001080-17002579	gene	4.274	5.57433	3.758	7.14467	9.028	3.135	3.569	6.118	6.585	5.573	4.565	1.196	6.709	3.369	9.882	8.127	3.425	10.815	5.506	10.763	S	GO:0003674,GO:0003676,GO:0003723,GO:0003824,GO:0004518,GO:0004519,GO:0005488,GO:0005575,GO:0005622,GO:0005623,GO:0005737,GO:0006139,GO:0006725,GO:0006807,GO:0008150,GO:0008152,GO:0009451,GO:0009507,GO:0009536,GO:0009987,GO:0016070,GO:0016787,GO:0016788,GO:0034641,GO:0043170,GO:0043226,GO:0043227,GO:0043229,GO:0043231,GO:0043412,GO:0044237,GO:0044238,GO:0044424,GO:0044444,GO:0044464,GO:0046483,GO:…	-	-	PPR,PPR_2	PPR repeat family
HannXRQ_Chr06g0165951	Chr6:4681762-4691182	gene	19.327	13.4823	13.0203	8.83733	16.368	19.591	18.517	19.873	14.603	12.772	13.072	13.575	13.55	11.936	7.548	8.588	10.376	19.013	15.688	14.403	KL	GO:0005575,GO:0005622,GO:0005623,GO:0005634,GO:0005737,GO:0008150,GO:0009314,GO:0009411,GO:0009416,GO:0009628,GO:0010224,GO:0043226,GO:0043227,GO:0043229,GO:0043231,GO:0044424,GO:0044464,GO:0050896	3.6.4.12	ko03022,ko03420,map03022,map03420	ERCC3_RAD25_C,Helicase_C_3,ResIII	DNA repair helicase
HannXRQ_Chr13g0387531	Chr13:4680199-4706525	gene	0.446333	24.5457	7.333	3.99433	5.486	1.02	0	0.319	23.797	22.459	27.381	0.346	21.316	0.337	5.49	2.228	4.265	5.895	4.301	6.262	NA	NA	NA	NA	NA	NA
HannXRQ_Chr16g0529441	Chr16:172124428-172149590	gene	0.537333	0.171667	0	0.816333	1.02933	0.335	0.491	0.786	0.345	0.17	0	0	0	0	1.692	0.183	0.574	0.969	1.237	0.882	T	GO:0000166,GO:0003674,GO:0005488,GO:0005575,GO:0005623,GO:0005886,GO:0008144,GO:0016020,GO:0016208,GO:0017076,GO:0030554,GO:0032553,GO:0032555,GO:0032559,GO:0036094,GO:0043167,GO:0043168,GO:0043169,GO:0044464,GO:0071944,GO:0097159,GO:0097367,GO:1901265,GO:1901363	-	-	Usp	Universal stress protein family
HannXRQ_Chr10g0317621	Chr10:240230881-240231417	gene	0	0	0	0	0.106667	0	0	0	0	0	0	0	0	0	0	0	0	0	0	0.32	-	-	-	-	-	-
HannXRQ_Chr08g0209881	Chr8:7548361-7549046	gene	0	0.219667	0	0.104667	0	0	0	0	0	0	0.659	0	0	0	0.314	0	0	0	0	0	NA	NA	NA	NA	NA	NA
HannXRQ_Chr02g0036011	Chr2:25654284-25658807	gene	35.9487	33.6107	30.3427	30.3777	29.6687	34.978	35.784	37.084	33.623	35.846	31.363	31.996	30.42	28.612	29.407	31.819	29.907	26.294	36.216	26.496	I	GO:0005575,GO:0005622,GO:0005623,GO:0005737,GO:0005829,GO:0044424,GO:0044444,GO:0044464	-	-	Lipase_GDSL,Lipase_GDSL_2	GDSL esterase lipase
HannXRQ_Chr15g0495961	Chr15:165809837-165814367	gene	8.667	18.8987	24.3143	0.680333	0	15.421	10.312	0.268	27.034	20.889	8.773	36.318	26.993	9.632	1.729	0.312	0	0	0	0	NA	NA	NA	NA	NA	NA
HannXRQ_Chr04g0096681	Chr4:9671155-9672387	gene	0.0563333	0	0	0.250667	0.0556667	0	0.169	0	0	0	0	0	0	0	0.175	0.379	0.198	0.167	0	0	NA	NA	NA	NA	NA	NA
HannXRQ_Chr03g0075811	Chr3:107943888-107948304	gene	0.750333	0.930667	0.413	0.393667	0.341333	0.984	0	1.267	0.886	1.124	0.782	0.25	0.379	0.61	0.62	0	0.561	0.355	0.13	0.539	-	-	-	-	-	-
HannXRQ_Chr10g0295211	Chr10:110655683-110659542	gene	7.344	6.58267	5.49667	6.01733	8.19133	5.711	6.742	9.579	6.918	5.708	7.122	5.81	5.015	5.665	6.783	6.334	4.935	10.465	6.115	7.994	S	-	-	-	DUF1517	Protein of unknown function (DUF1517)
HannXRQ_Chr12g0374381	Chr12:84037220-84040974	gene	12.3337	9.794	16.3173	24.514	16.1567	16.872	14.713	5.416	10.609	15.712	3.061	16.133	28.169	4.65	26.873	15.946	30.723	13.313	22.556	12.601	C	GO:0003674,GO:0003824,GO:0003973,GO:0005575,GO:0005576,GO:0005622,GO:0005623,GO:0005634,GO:0005737,GO:0005777,GO:0005829,GO:0005840,GO:0005911,GO:0006950,GO:0006952,GO:0008150,GO:0008152,GO:0008891,GO:0009058,GO:0009506,GO:0009507,GO:0009532,GO:0009536,GO:0009570,GO:0009605,GO:0009607,GO:0009617,GO:0009719,GO:0009725,GO:0009735,GO:0009987,GO:0010033,GO:0016020,GO:0016491,GO:0016614,GO:0016899,GO:…	1.1.3.15	ko00630,ko01100,ko01110,ko01120,ko01130,ko01200,ko04146,map00630,map01100,map01110,map01120,map01130,map01200,map04146	FMN_dh	peroxisomal (S)-2-hydroxy-acid oxidase
HannXRQ_Chr05g0137671	Chr5:51766112-51770537	gene	14.1707	12.6677	9.54033	24.0823	23.617	12.622	12.696	17.194	12.987	11.564	13.452	8.193	10.979	9.449	23.592	31.529	17.126	25.5	24.645	20.706	T	GO:0000226,GO:0001932,GO:0001934,GO:0003674,GO:0003824,GO:0004672,GO:0004674,GO:0005575,GO:0005622,GO:0005623,GO:0005737,GO:0006464,GO:0006468,GO:0006793,GO:0006796,GO:0006807,GO:0006950,GO:0006996,GO:0007010,GO:0007017,GO:0007154,GO:0007165,GO:0007346,GO:0008150,GO:0008152,GO:0009893,GO:0009987,GO:0010562,GO:0010604,GO:0016043,GO:0016301,GO:0016310,GO:0016740,GO:0016772,GO:0016773,GO:0019220,GO:…	2.7.11.25	ko04016,map04016	Pkinase	Mitogen-activated protein kinase kinase kinase
HannXRQ_Chr15g0474091	Chr15:37089717-37090061	gene	0	0	0	0	0	0	0	0	0	0	0	0	0	0	0	0	0	0	0	0	S	GO:0003674,GO:0005488,GO:0005515,GO:0005575,GO:0005622,GO:0005623,GO:0005737,GO:0006091,GO:0008150,GO:0008152,GO:0009507,GO:0009536,GO:0009987,GO:0015979,GO:0016043,GO:0019684,GO:0022607,GO:0034622,GO:0043226,GO:0043227,GO:0043229,GO:0043231,GO:0043933,GO:0044085,GO:0044237,GO:0044424,GO:0044444,GO:0044464,GO:0048564,GO:0051082,GO:0065003,GO:0071840	-	-	Ycf4	Ycf4
HannXRQ_Chr02g0038701	Chr2:43339257-43339475	gene	0	0	0	0	0	0	0	0	0	0	0	0	0	0	0	0	0	0	0	0	C	-	-	ko00195,ko01100,map00195,map01100	Fer4,Fer4_4	essential for photochemical activity. FB is the terminal electron acceptor of PSI, donating electrons to ferredoxin. The C-terminus interacts with PsaA B D and helps assemble the protein into the PSI complex. Required for binding of PsaD and PsaE to PSI. PSI is a plastocyanin-ferredoxin oxidoreductase, converting photonic excitation into a charge separation, which transfers an electron from the d…
HannXRQ_Chr16g0501491	Chr16:14428168-14428884	gene	22.0363	32.5047	8.07567	24.8237	26.514	20.766	26.399	18.944	31.488	33.032	32.994	7.228	5.614	11.385	28.393	42.652	3.426	22.626	27.931	28.985	-	-	-	-	DUF4408	-
HannXRQ_Chr15g0478451	Chr15:55416407-55416697	gene	0	0	0	0	0	0	0	0	0	0	0	0	0	0	0	0	0	0	0	0	S	-	-	ko04075,map04075	Auxin_inducible	auxin-induced protein
HannXRQ_Chr15g0496051	Chr15:166484353-166486680	gene	14.4113	5.16333	4.604	2.602	2.93533	16.111	15.917	11.206	4.984	6.527	3.979	5.229	1.523	7.06	2.493	2.158	3.155	2.094	2.292	4.42	NA	NA	NA	NA	NA	NA
HannXRQ_Chr13g0410351	Chr13:134748453-134751635	gene	8.561	6.90333	1.343	1.90067	2.94433	7.889	3.422	14.372	13.529	5.788	1.393	0.892	2.702	0.435	1.769	1.435	2.498	5.064	1.848	1.921	G	-	2.7.1.90	ko00010,ko00030,ko00051,ko01100,ko01110,ko01120,ko01130,map00010,map00030,map00051,map01100,map01110,map01120,map01130	PFK	Regulatory subunit of pyrophosphate--fructose 6- phosphate 1-phosphotransferase
HannXRQ_Chr12g0354991	Chr12:2165977-2175400	gene	12.9927	9.042	9.24567	2.49333	3.305	12.771	12.125	14.082	9.297	9.179	8.65	9.811	9.997	7.929	2.279	3.319	1.882	3.848	2.106	3.961	D	-	6.3.4.19	-	ATP_bind_3	PP-loop family
HannXRQ_Chr06g0170901	Chr6:18792497-18794094	gene	0.878	0	7.45467	0	0.366	0	2.124	0.51	0	0	0	0	22.364	0	0	0	0	0.524	0.574	0	NA	NA	NA	NA	NA	NA
HannXRQ_Chr01g0019771	Chr1:115665172-115665847	gene	0	0	0	0	0	0	0	0	0	0	0	0	0	0	0	0	0	0	0	0	NA	NA	NA	NA	NA	NA
HannXRQ_Chr15g0490231	Chr15:117583299-117583601	gene	0	0	0.221333	0	0	0	0	0	0	0	0	0	0.664	0	0	0	0	0	0	0	T	-	2.7.11.1	ko04010,ko04064,ko04620,ko04621,ko04624,ko04722,ko05133,ko05140,ko05142,ko05145,ko05152,ko05162,ko05164,map04010,map04064,map04620,map04621,map04624,map04722,map05133,map05140,map05142,map05145,map05152,map05162,map05164	Pkinase,Pkinase_Tyr	Serine threonine-protein kinase
HannXRQ_Chr05g0162091	Chr5:213840699-213847564	gene	0.263333	0	0	0.307667	0	0	0.79	0	0	0	0	0	0	0	0	0	0.923	0	0	0	NA	NA	NA	NA	NA	NA
HannXRQ_Chr11g0323391	Chr11:12358807-12359233	gene	0.495667	1.06767	2.32967	1.92833	0.227333	0	0.759	0.728	0.8	1.58	0.823	0.791	0.799	5.399	2.353	2.546	0.886	0	0	0.682	NA	NA	NA	NA	NA	NA
HannXRQ_Chr02g0039141	Chr2:45853858-45854733	gene	50.053	35.4187	16.617	20.3133	20.779	53.897	75.518	20.744	66.963	11.814	27.479	14.562	26.193	9.096	31.813	15.869	13.258	30.148	20.033	12.156	S	-	-	-	zf-C2H2_6	Zinc finger protein
HannXRQ_Chr11g0332081	Chr11:53484169-53486487	gene	0.932333	0.249	3.791	0.306333	0.754667	0.609	0.476	1.712	0.376	0.371	0	8.429	1.252	1.692	0.369	0.133	0.417	0.704	0.385	1.175	T	-	-	-	B_lectin,DUF3403,PAN_2,Pkinase,Pkinase_Tyr,S_locus_glycop	Serine threonine-protein kinase
HannXRQ_Chr13g0416231	Chr13:159713300-159714731	gene	0	0	0.110333	0	0	0	0	0	0	0	0	0.331	0	0	0	0	0	0	0	0	S	-	-	-	LOB	lob domain-containing protein
HannXRQ_Chr03g0081921	Chr3:132327108-132327464	gene	0.357	0.185667	0.367333	0	0	0	1.071	0	0	0.557	0	0.558	0	0.544	0	0	0	0	0	0	S	GO:0005575,GO:0005618,GO:0005623,GO:0005911,GO:0006810,GO:0008150,GO:0009505,GO:0009506,GO:0009987,GO:0010496,GO:0010497,GO:0016020,GO:0016032,GO:0030054,GO:0030312,GO:0040011,GO:0044000,GO:0044403,GO:0044419,GO:0044464,GO:0044766,GO:0046739,GO:0046794,GO:0051179,GO:0051234,GO:0051701,GO:0051704,GO:0051814,GO:0052126,GO:0052192,GO:0055044,GO:0071944,GO:1902579	-	-	Stress-antifung	Cysteine-rich repeat secretory protein
HannXRQ_Chr09g0253031	Chr9:116979554-116981898	gene	1.05733	15.172	2.39833	0.548667	1.78567	0.198	0.193	2.781	23.008	12.866	9.642	1.208	2.846	3.141	0.998	0.648	0	3.62	1.043	0.694	A	GO:0000381,GO:0000932,GO:0003674,GO:0003676,GO:0003723,GO:0003729,GO:0005488,GO:0005575,GO:0005622,GO:0005623,GO:0005634,GO:0005737,GO:0006417,GO:0007275,GO:0008150,GO:0009791,GO:0009845,GO:0009889,GO:0010468,GO:0010556,GO:0010608,GO:0019219,GO:0019222,GO:0031323,GO:0031326,GO:0032268,GO:0032501,GO:0032502,GO:0032991,GO:0034248,GO:0035770,GO:0036464,GO:0043226,GO:0043227,GO:0043228,GO:0043229,GO:…	-	-	RRM_1,RRM_5	Polypyrimidine tract-binding protein homolog
HannXRQ_Chr05g0163371	Chr5:217472909-217485057	gene	31.9487	39.9447	40.003	47.0503	41.5573	32.403	33.265	30.178	41.128	38.833	39.873	44.153	37.743	38.113	38.433	41.444	61.274	40.792	42.26	41.62	O	GO:0003674,GO:0003824,GO:0004175,GO:0004197,GO:0006464,GO:0006508,GO:0006807,GO:0008150,GO:0008152,GO:0008233,GO:0008234,GO:0009987,GO:0016787,GO:0016926,GO:0016929,GO:0018193,GO:0018205,GO:0019538,GO:0019783,GO:0036211,GO:0043170,GO:0043412,GO:0044237,GO:0044238,GO:0044260,GO:0044267,GO:0070011,GO:0070137,GO:0070139,GO:0070646,GO:0070647,GO:0071704,GO:0140096,GO:1901564	3.4.22.68	-	Peptidase_C48	protease
HannXRQ_Chr02g0041891	Chr2:73547232-73548818	gene	9.69033	6.783	0	0.0613333	0.106667	12.586	10.503	5.982	7.695	6.857	5.797	0	0	0	0.184	0	0	0	0	0.32	K	GO:0000981,GO:0000988,GO:0000989,GO:0001067,GO:0001076,GO:0001101,GO:0001134,GO:0001135,GO:0003674,GO:0003676,GO:0003677,GO:0003700,GO:0005488,GO:0005575,GO:0005622,GO:0005623,GO:0005634,GO:0006355,GO:0006357,GO:0006950,GO:0006952,GO:0006970,GO:0008150,GO:0009414,GO:0009415,GO:0009605,GO:0009607,GO:0009617,GO:0009620,GO:0009628,GO:0009651,GO:0009719,GO:0009723,GO:0009725,GO:0009733,GO:0009737,GO:…	-	-	Myb_DNA-binding	transcription factor
HannXRQ_Chr16g0522761	Chr16:146858544-146864516	gene	5.266	6.735	1.61467	3.333	6.10067	5.556	3.579	6.663	7.661	3.951	8.593	0.678	2.512	1.654	4.26	4.852	0.887	7.169	4.216	6.917	S	GO:0000003,GO:0003006,GO:0005575,GO:0005622,GO:0005623,GO:0005634,GO:0007049,GO:0007275,GO:0008150,GO:0009553,GO:0009554,GO:0009555,GO:0009556,GO:0009987,GO:0019953,GO:0022402,GO:0022414,GO:0032501,GO:0032502,GO:0034293,GO:0043226,GO:0043227,GO:0043229,GO:0043231,GO:0043934,GO:0044424,GO:0044464,GO:0044703,GO:0048229,GO:0048236,GO:0048856,GO:0048869,GO:0051321,GO:0051704,GO:1903046	-	-	-	atprd3,prd3
HannXRQ_Chr09g0238661	Chr9:8561551-8562210	gene	0.793333	0.280667	2.46467	6.28067	0.141667	0.806	1.574	0	0.415	0	0.427	3.281	3.313	0.8	0	0	18.842	0	0.425	0	NA	NA	NA	NA	NA	NA
HannXRQ_Chr17g0549231	Chr17:60247534-60248151	gene	0	0.556333	0.325667	0.328667	0	0	0	0	0.326	0	1.343	0	0.977	0	0.64	0.346	0	0	0	0	K	GO:0003674,GO:0003676,GO:0003677,GO:0003700,GO:0005488,GO:0006355,GO:0008150,GO:0009832,GO:0009834,GO:0009889,GO:0009891,GO:0009893,GO:0009987,GO:0010468,GO:0010556,GO:0010557,GO:0010604,GO:0010628,GO:0019219,GO:0019222,GO:0031323,GO:0031325,GO:0031326,GO:0031328,GO:0042546,GO:0043565,GO:0044085,GO:0045893,GO:0045935,GO:0048518,GO:0048522,GO:0050789,GO:0050794,GO:0051171,GO:0051173,GO:0051252,GO:…	-	-	AP2	DNA-binding domain in plant proteins such as APETALA2 and EREBPs
HannXRQ_Chr11g0328311	Chr11:32609663-32613840	gene	24.215	22.622	24.8343	20.1687	17.2173	21.234	20.325	31.086	25.105	19.187	23.574	27.212	20.453	26.838	21.938	22.623	15.945	17.006	15.493	19.153	G	GO:0003674,GO:0003824,GO:0004553,GO:0008150,GO:0008152,GO:0008422,GO:0015926,GO:0016787,GO:0016798,GO:0071704,GO:1901135,GO:1901657	3.2.1.21	ko00460,ko00500,ko00940,ko01100,ko01110,map00460,map00500,map00940,map01100,map01110	Glyco_hydro_1	Belongs to the glycosyl hydrolase 1 family
HannXRQ_Chr15g0478621	Chr15:56015600-56016520	gene	0	0	0	0.301	0.273333	0	0	0	0	0	0	0	0	0	0.429	0.232	0.242	0.41	0.224	0.186	T	GO:0005575,GO:0005576,GO:0005622,GO:0005623,GO:0005737,GO:0044424,GO:0044464	-	-	PI-PLC-X	PI-PLC X-box domain-containing protein DDB_G0293730-like
HannXRQ_Chr13g0391751	Chr13:34146883-34148993	gene	0.249667	1.109	0.824333	0.268	0.341	0.383	0.187	0.179	1.772	1.555	0	0.195	0	2.278	0.386	0.418	0	0.184	0	0.839	O	GO:0003674,GO:0004857,GO:0004866,GO:0004869,GO:0005575,GO:0005622,GO:0005623,GO:0005737,GO:0006464,GO:0006807,GO:0006915,GO:0008150,GO:0008152,GO:0008219,GO:0009892,GO:0009987,GO:0010466,GO:0010605,GO:0010941,GO:0010951,GO:0012501,GO:0016567,GO:0019222,GO:0019538,GO:0030162,GO:0030234,GO:0030414,GO:0031323,GO:0031324,GO:0032268,GO:0032269,GO:0032446,GO:0036211,GO:0042981,GO:0043027,GO:0043028,GO:…	2.3.2.27	-	zf-C3HC4_3	BOI-related E3 ubiquitin-protein ligase 3
HannXRQ_Chr15g0486421	Chr15:96458543-96463054	gene	21.7473	5.66967	13.1923	14.223	19.8273	7.251	15.483	42.508	4.432	2.844	9.733	1.461	2.508	35.608	10.501	31.268	0.9	19.977	10.743	28.762	G	-	-	-	Inhibitor_I9,PA,Peptidase_S8	Subtilase family
HannXRQ_Chr16g0510591	Chr16:72692161-72692811	gene	0.200667	0	0	0	0	0.602	0	0	0	0	0	0	0	0	0	0	0	0	0	0	K	GO:0003674,GO:0003676,GO:0003677,GO:0003700,GO:0005488,GO:0006355,GO:0008150,GO:0009889,GO:0009891,GO:0009893,GO:0010468,GO:0010556,GO:0010557,GO:0010604,GO:0010628,GO:0019219,GO:0019222,GO:0031323,GO:0031325,GO:0031326,GO:0031328,GO:0043565,GO:0045893,GO:0045935,GO:0048518,GO:0048522,GO:0050789,GO:0050794,GO:0051171,GO:0051173,GO:0051252,GO:0051254,GO:0060255,GO:0065007,GO:0080090,GO:0097159,GO:…	-	-	AP2	transcription factor
HannXRQ_Chr02g0044961	Chr2:104368125-104368730	gene	3.99533	1.005	0.870667	0.896667	2.749	1.94	8.834	1.212	1.331	0.657	1.027	0	1.329	1.283	1.631	1.059	0	4.047	3.066	1.134	J	GO:0003674,GO:0003676,GO:0003723,GO:0003735,GO:0005198,GO:0005488,GO:0005575,GO:0005622,GO:0005623,GO:0005737,GO:0005840,GO:0006417,GO:0006450,GO:0008150,GO:0009507,GO:0009532,GO:0009536,GO:0009570,GO:0009889,GO:0009891,GO:0009893,GO:0010468,GO:0010556,GO:0010557,GO:0010604,GO:0010608,GO:0010628,GO:0015935,GO:0016020,GO:0019222,GO:0019843,GO:0031323,GO:0031325,GO:0031326,GO:0031328,GO:0032268,GO:…	-	ko03010,map03010	Ribosomal_S4,S4	Ribosomal protein S4/S9 N-terminal domain
HannXRQ_Chr10g0297761	Chr10:131667601-131669797	gene	0.265333	0	0.667667	0	0	0.796	0	0	0	0	0	0	0.818	1.185	0	0	0	0	0	0	S	-	-	-	Costars	Costars family
HannXRQ_Chr10g0298861	Chr10:142927471-142934102	gene	1.637	5.564	1.792	1.83833	3.63133	1.672	1.294	1.945	5.161	5.974	5.557	1.994	1.895	1.487	1.803	2.266	1.446	3.053	3.949	3.892	O	-	-	ko04110,ko04111,ko04114,ko04120,ko04141,ko04310,ko04341,ko04350,ko04710,ko05168,ko05200,map04110,map04111,map04114,map04120,map04141,map04310,map04341,map04350,map04710,map05168,map05200	Skp1,Skp1_POZ	Belongs to the SKP1 family
HannXRQ_Chr15g0481991	Chr15:68422532-68429880	gene	99.0433	89.5763	86.0303	121.945	111.855	96.641	91.326	109.163	82.415	79.681	106.633	95.471	67.182	95.438	105.976	130.723	129.135	107.891	108.489	119.184	T	GO:0001101,GO:0003674,GO:0003824,GO:0004672,GO:0004674,GO:0005575,GO:0005622,GO:0005623,GO:0005634,GO:0005737,GO:0005829,GO:0005886,GO:0006464,GO:0006468,GO:0006793,GO:0006796,GO:0006807,GO:0006810,GO:0006811,GO:0006812,GO:0006813,GO:0006950,GO:0007154,GO:0007165,GO:0007584,GO:0008150,GO:0008152,GO:0009414,GO:0009415,GO:0009536,GO:0009605,GO:0009628,GO:0009987,GO:0009991,GO:0010035,GO:0010107,GO:…	2.7.11.11	ko04068,ko04140,ko04150,ko04151,ko04152,ko04211,ko04213,ko04371,ko04530,ko04710,ko04714,ko04910,ko04920,ko04921,ko04922,ko04931,ko04932,ko05410,ko05418,map04068,map04140,map04150,map04151,map04152,map04211,map04213,map04371,map04530,map04710,map04714,map04910,map04920,map04921,map04922,map04931,map04932,map05410,map05418	NAF,Pkinase	Non-specific serine threonine protein kinase
HannXRQ_Chr02g0046431	Chr2:116307077-116307939	gene	0.279	0.488	0.191	0	0.0916667	0.57	0	0.267	0.293	0.869	0.302	0.29	0	0.283	0	0	0	0.275	0	0	S	-	-	-	Plant_tran	Ribosomal protein-like protein
HannXRQ_Chr05g0149751	Chr5:160916745-160917745	gene	0	0	0	0	0	0	0	0	0	0	0	0	0	0	0	0	0	0	0	0	NA	NA	NA	NA	NA	NA
HannXRQ_Chr16g0508311	Chr16:55659616-55662900	gene	29.4563	24.4777	24.8127	27.82	37.2713	24.988	27.639	35.742	21.426	21.832	30.175	18.304	27.213	28.921	31.092	39.644	12.724	35.129	39.15	37.535	S	-	3.1.26.11	ko03013,map03013	Lactamase_B_2	Ribonuclease z
HannXRQ_Chr03g0092721	Chr3:165249497-165270833	gene	86.7097	136.515	150.669	109.06	127.344	92.293	78.565	89.271	137.513	135.132	136.901	136.607	158.952	156.447	122.457	116.713	88.011	122.631	130.24	129.16	J	GO:0000028,GO:0003674,GO:0003735,GO:0005198,GO:0005575,GO:0005622,GO:0005623,GO:0005737,GO:0005829,GO:0005840,GO:0006996,GO:0008150,GO:0009987,GO:0015935,GO:0016043,GO:0022607,GO:0022613,GO:0022618,GO:0022626,GO:0022627,GO:0032991,GO:0034622,GO:0042254,GO:0042255,GO:0042274,GO:0043226,GO:0043228,GO:0043229,GO:0043232,GO:0043933,GO:0044085,GO:0044391,GO:0044422,GO:0044424,GO:0044444,GO:0044445,GO:…	-	ko03010,map03010	Ribosomal_S19	Belongs to the universal ribosomal protein uS19 family
HannXRQ_Chr11g0320871	Chr11:3028521-3031951	gene	0.0753333	0.749667	0.225667	0	0	0.226	0	0	0.466	0.345	1.438	0	0.116	0.561	0	0	0	0	0	0	G	-	-	-	Cellulase	Belongs to the glycosyl hydrolase 5 (cellulase A) family
HannXRQ_Chr04g0100391	Chr4:26155166-26156686	gene	0	0	0	0	0.0453333	0	0	0	0	0	0	0	0	0	0	0	0	0	0.136	0	NA	NA	NA	NA	NA	NA
HannXRQ_Chr17g0563031	Chr17:170008632-170015939	gene	37.8703	23.6793	13.645	18.1437	35.1687	13.499	27.362	72.75	13.652	15.589	41.797	7.043	6.994	26.898	15.248	35.895	3.288	39.439	20.549	45.518	I	GO:0000003,GO:0003006,GO:0003674,GO:0003824,GO:0003838,GO:0005575,GO:0005622,GO:0005623,GO:0005737,GO:0005773,GO:0005783,GO:0005911,GO:0006629,GO:0006694,GO:0007275,GO:0008150,GO:0008152,GO:0008168,GO:0008169,GO:0008202,GO:0008610,GO:0008757,GO:0009058,GO:0009506,GO:0009790,GO:0009791,GO:0009793,GO:0010154,GO:0012505,GO:0016125,GO:0016126,GO:0016740,GO:0016741,GO:0022414,GO:0030054,GO:0032259,GO:…	2.1.1.41	ko00100,ko01100,ko01110,ko01130,map00100,map01100,map01110,map01130	CMAS,Methyltransf_11,Sterol_MT_C	Belongs to the class I-like SAM-binding methyltransferase superfamily. Erg6 SMT family
HannXRQ_Chr14g0446641	Chr14:128558181-128560922	gene	164.952	178.258	163.585	175.697	167.537	163.624	166.391	164.841	174.696	174.969	185.109	160.687	162.106	167.961	167.305	184.046	175.74	166.979	175.018	160.613	Z	GO:0003674,GO:0005198,GO:0005200,GO:0005575,GO:0005618,GO:0005622,GO:0005623,GO:0005634,GO:0005730,GO:0005737,GO:0005739,GO:0005829,GO:0005856,GO:0005886,GO:0005911,GO:0006950,GO:0006996,GO:0007010,GO:0007275,GO:0008150,GO:0009314,GO:0009416,GO:0009506,GO:0009507,GO:0009526,GO:0009532,GO:0009536,GO:0009570,GO:0009611,GO:0009628,GO:0009653,GO:0009719,GO:0009725,GO:0009733,GO:0009791,GO:0009845,GO:…	-	-	Actin	Belongs to the actin family
HannXRQ_Chr13g0396011	Chr13:66077948-66079311	gene	0	0	3.88567	0	0	0	0	0	0	0	0	0	11.657	0	0	0	0	0	0	0	NA	NA	NA	NA	NA	NA
HannXRQ_Chr09g0254531	Chr9:126195493-126195821	gene	0	0.283667	0	0.586333	0.538667	0	0	0	0	0.851	0	0	0	0	0.845	0.914	0	0	0.882	0.734	NA	NA	NA	NA	NA	NA
HannXRQ_Chr17g0564711	Chr17:180669610-180670403	gene	0	0.139	0	0	0	0	0	0	0	0.417	0	0	0	0	0	0	0	0	0	0	D	-	-	-	Cyclin_C,Cyclin_N	Belongs to the cyclin family
HannXRQ_Chr15g0466911	Chr15:11673412-11674122	gene	0	0	0	0	0	0	0	0	0	0	0	0	0	0	0	0	0	0	0	0	NA	NA	NA	NA	NA	NA
HannXRQ_Chr17g0536461	Chr17:9816475-9817268	gene	0.357667	0.729333	0.905333	2.67367	2.05533	1.073	0	0	0.552	1.636	0	2.184	0	0.532	3.79	1.172	3.059	1.55	2.263	2.353	NA	NA	NA	NA	NA	NA
HannXRQ_Chr10g0278941	Chr10:6707520-6710532	gene	7.689	0	0.026	16.781	21.8453	6.257	8.09	8.72	0	0	0	0	0	0.078	18.147	19.892	12.304	21.989	21.264	22.283	NA	NA	NA	NA	NA	NA
HannXRQ_Chr01g0026681	Chr1:139893232-139895554	gene	0	0	0	0	0	0	0	0	0	0	0	0	0	0	0	0	0	0	0	0	NA	NA	NA	NA	NA	NA
HannXRQ_Chr05g0139381	Chr5:71126629-71127172	gene	6.65933	9.192	7.566	7.43233	9.527	6.53	4.78	8.668	12.319	7.187	8.07	7.197	11.182	4.319	13.176	4.158	4.963	6.812	7.456	14.313	NA	NA	NA	NA	NA	NA
HannXRQ_Chr08g0216101	Chr8:27367766-27369292	gene	68.0263	40.6683	97.8483	82.8713	121.643	67.099	97.914	39.066	44.223	40.274	37.508	108.336	111.644	73.565	102.382	109.52	36.712	120.324	148.998	95.606	Q	GO:0000038,GO:0005575,GO:0005622,GO:0005623,GO:0005737,GO:0005783,GO:0006082,GO:0006629,GO:0006631,GO:0006633,GO:0006725,GO:0008150,GO:0008152,GO:0008610,GO:0009058,GO:0009698,GO:0009699,GO:0009987,GO:0010345,GO:0012505,GO:0016053,GO:0019438,GO:0019748,GO:0019752,GO:0032787,GO:0042761,GO:0043226,GO:0043227,GO:0043229,GO:0043231,GO:0043436,GO:0044237,GO:0044238,GO:0044249,GO:0044255,GO:0044281,GO:…	-	-	p450	cytochrome P450
HannXRQ_Chr17g0552531	Chr17:78060340-78060750	gene	0	0	0	0	0	0	0	0	0	0	0	0	0	0	0	0	0	0	0	0	T	GO:0005575,GO:0005623,GO:0005886,GO:0006950,GO:0006952,GO:0007154,GO:0007165,GO:0008150,GO:0009987,GO:0016020,GO:0023052,GO:0044464,GO:0050789,GO:0050794,GO:0050896,GO:0051716,GO:0065007,GO:0071944	-	ko04016,ko04626,map04016,map04626	LRR_8,NB-ARC	Resistance protein
HannXRQ_Chr08g0227931	Chr8:92179259-92185176	gene	16.126	14.6603	16.3703	17.0943	14.4007	16.576	16.716	15.086	14.863	15.155	13.963	17.908	17.03	14.173	14.732	15.854	20.697	12.921	15.472	14.809	P	-	-	-	Got1	Vesicle transport protein GOT1B-like
HannXRQ_Chr10g0296541	Chr10:120681088-120685207	gene	0.955667	0.780667	0.524333	0.619333	0.83	0.866	1.352	0.649	0.178	0.88	1.284	1.057	0	0.516	0.699	0.567	0.592	1.001	0.73	0.759	U	GO:0005575,GO:0005622,GO:0005623,GO:0005737,GO:0005783,GO:0005886,GO:0008150,GO:0009628,GO:0012505,GO:0016020,GO:0043226,GO:0043227,GO:0043229,GO:0043231,GO:0044424,GO:0044444,GO:0044464,GO:0050896,GO:0071944,GO:0080167	-	ko05010,map05010	Reticulon	Reticulon-like protein
HannXRQ_Chr09g0273031	Chr9:199162434-199166353	gene	5.52833	4.06167	1.64233	3.24033	7.66567	3.562	3.982	9.041	3.199	3.224	5.762	1.384	0.266	3.277	3.855	4.242	1.624	6.361	6.757	9.879	T	-	-	-	LRRNT_2,LRR_1,LRR_8,Pkinase,Pkinase_Tyr	Inactive leucine-rich repeat receptor-like protein kinase
HannXRQ_Chr10g0289451	Chr10:68554435-68554888	gene	0	0	0	0	0	0	0	0	0	0	0	0	0	0	0	0	0	0	0	0	GMW	-	2.4.2.41	-	Exostosin	glycosyltransferase At5g11130
HannXRQ_Chr13g0417321	Chr13:164151156-164153699	gene	0.150667	0.0823333	0.377333	0.0803333	0.920333	0	0.078	0.374	0.082	0.081	0.084	0.406	0.41	0.316	0.241	0	0	0.384	0	2.377	-	-	-	-	DUF659	-
HannXRQ_Chr02g0033651	Chr2:14110582-14114775	gene	4.521	2.72733	4.44233	4.992	4.777	4.649	3.687	5.227	2.87	2.48	2.832	3.666	4.299	5.362	5.335	5.202	4.439	5.428	3.859	5.044	T	-	2.7.11.1	ko04010,ko04064,ko04620,ko04624,ko04722,ko05133,ko05140,ko05142,ko05145,ko05152,ko05162,ko05169,map04010,map04064,map04620,map04624,map04722,map05133,map05140,map05142,map05145,map05152,map05162,map05169	LRRNT_2,LRR_1,LRR_6,LRR_8,Pkinase	Belongs to the protein kinase superfamily. Ser Thr protein kinase family
HannXRQ_Chr07g0189051	Chr7:18115493-18116596	gene	0	0	0	0	0	0	0	0	0	0	0	0	0	0	0	0	0	0	0	0	NA	NA	NA	NA	NA	NA
HannXRQ_Chr12g0362241	Chr12:24991255-24992667	gene	3.78233	2.38733	0.187333	4.532	0	3.623	3.808	3.916	3.728	2.548	0.886	0	0.286	0.276	2.53	1.217	9.849	0	0	0	FQ	-	-	-	Amidohydro_1	Amidohydrolase family
HannXRQ_Chr17g0539551	Chr17:20898027-20899019	gene	77.8793	55.8583	19.3243	68.5587	103.792	59.778	72.011	101.849	63.742	39.885	63.948	15.656	6.892	35.425	79.416	104.668	21.592	112.272	92.731	106.373	S	GO:0005575,GO:0005622,GO:0005623,GO:0005737,GO:0006996,GO:0008150,GO:0009507,GO:0009526,GO:0009536,GO:0009657,GO:0009658,GO:0009941,GO:0009987,GO:0016043,GO:0031967,GO:0031975,GO:0043226,GO:0043227,GO:0043229,GO:0043231,GO:0044422,GO:0044424,GO:0044434,GO:0044435,GO:0044444,GO:0044446,GO:0044464,GO:0071840	-	-	TPR_16,TPR_19,TPR_6,TPR_8	Tetratricopeptide repeat
HannXRQ_Chr13g0425381	Chr13:193311123-193372996	gene	1.08633	0.168333	0.358333	0.130667	0.047	1.001	1.036	1.222	0.156	0.092	0.257	0.339	0.405	0.331	0.153	0.066	0.173	0.029	0.032	0.08	T	-	-	-	NB-ARC	disease resistance
HannXRQ_Chr15g0488261	Chr15:105312104-105319713	gene	22.562	30.722	28.113	33.8673	32.927	22.478	21.252	23.956	30.501	26.546	35.119	24.012	27.784	32.543	39.756	39.183	22.663	31.587	32.646	34.548	E	-	-	-	Methyltransf_11,Methyltransf_25,Spermine_synth	Methyltransferase-like protein
HannXRQ_Chr06g0164781	Chr6:2317328-2317717	gene	0	1.89367	0	0.717333	0.969	0	0	0	3.618	1.531	0.532	0	0	0	0.507	1.645	0	0.967	1.059	0.881	S	GO:0005575,GO:0005576,GO:0005618,GO:0005623,GO:0030312,GO:0044464,GO:0048046,GO:0071944	-	-	Kunitz_legume	Encoded by
HannXRQ_Chr09g0264241	Chr9:166944368-166946258	gene	0	2.14433	0	0.483667	2.20033	0	0	0	3.496	1.438	1.499	0	0	0	1.142	0.309	0	2.181	1.193	3.227	U	-	-	-	EMP24_GP25L	Transmembrane emp24 domain-containing protein
HannXRQ_Chr04g0104641	Chr4:50188897-50190010	gene	0	0.0656667	0.13	0.0696667	0	0	0	0	0.197	0	0	0.39	0	0	0	0.209	0	0	0	0	S	-	-	-	Plant_tran	Ribosomal protein-like protein
HannXRQ_Chr10g0309241	Chr10:208754914-208759660	gene	4.38767	4.168	3.63967	5.08233	7.32	2.423	2.463	8.277	3.792	3.846	4.866	2.106	2.904	5.909	5.653	8.155	1.439	8.214	5.426	8.32	S	-	-	-	DUF630,DUF632	Protein of unknown function (DUF632)
HannXRQ_Chr08g0212981	Chr8:15954699-15957786	gene	8.04667	0.056	12.08	31.5527	15.4007	9.469	7.329	7.342	0.168	0	0	7.142	21.972	7.126	26.353	29.406	38.899	15.406	13.764	17.032	NA	NA	NA	NA	NA	NA
HannXRQ_Chr04g0101231	Chr4:30181466-30182096	gene	1.711	0	1.63133	0	0	4.066	0.721	0.346	0	0	0	3.008	1.519	0.367	0	0	0	0	0	0	NA	NA	NA	NA	NA	NA
HannXRQ_Chr14g0453441	Chr14:150986769-150992275	gene	93.3923	110.959	96.078	120.431	110.346	92.135	101.838	86.204	114.276	111.659	106.941	98.42	93.083	96.731	109.143	121.308	130.842	103.124	118.324	109.589	K	GO:0005575,GO:0005622,GO:0005623,GO:0005634,GO:0008150,GO:0043226,GO:0043227,GO:0043229,GO:0043231,GO:0044424,GO:0044464,GO:0048519,GO:0048579,GO:0048580,GO:0048581,GO:0048583,GO:0048585,GO:0048586,GO:0050789,GO:0050793,GO:0051093,GO:0051239,GO:0051241,GO:0065007,GO:2000026,GO:2000028,GO:2000241,GO:2000242	-	ko04712,map04712	CCT,Response_reg	Two-component response regulator-like
HannXRQ_Chr10g0297961	Chr10:134544012-134550852	gene	32.5617	31.955	27.6487	28.138	33.101	28.676	32.693	36.316	32.844	29.488	33.533	27.479	29.281	26.186	23.71	26.613	34.091	34.283	31.884	33.136	S	-	-	-	DUF616	Protein of unknown function (DUF616)
HannXRQ_Chr12g0357151	Chr12:7663279-7675268	gene	69.5827	53.8483	120.512	74.958	52.8363	72.077	72.763	63.908	57.127	48.548	55.87	155.637	121.315	84.585	61.414	58.118	105.342	55.847	55.899	46.763	G	GO:0003674,GO:0005215,GO:0005315,GO:0005575,GO:0005622,GO:0005623,GO:0005737,GO:0006810,GO:0006811,GO:0006820,GO:0008150,GO:0009536,GO:0015291,GO:0015318,GO:0016020,GO:0016021,GO:0022804,GO:0022857,GO:0031224,GO:0034220,GO:0043226,GO:0043227,GO:0043229,GO:0043231,GO:0044424,GO:0044425,GO:0044444,GO:0044464,GO:0051179,GO:0051234,GO:0055085,GO:0098656	-	-	MFS_1	anion transporter 6
HannXRQ_Chr01g0016561	Chr1:99371721-99374324	gene	4.02667	0.492	3.749	17.1577	1.69933	1.809	5.549	4.722	0.665	0.263	0.548	3.944	3.585	3.718	18.252	14.953	18.268	1.742	1.77	1.586	NA	NA	NA	NA	NA	NA
HannXRQ_Chr11g0350831	Chr11:158179538-158180431	gene	4.384	2.17367	3.91367	42.2657	24.022	4.383	3.636	5.133	2.931	2.894	0.696	2.898	4.278	4.565	46.648	40.427	39.722	27.22	25.634	19.212	NA	NA	NA	NA	NA	NA
HannXRQ_Chr05g0157071	Chr5:197069823-197078774	gene	0.0136667	0.03	0	0	0.0256667	0	0	0.041	0	0.09	0	0	0	0	0	0	0	0	0	0.077	TZ	GO:0003674,GO:0003779,GO:0005488,GO:0005515,GO:0006996,GO:0007010,GO:0007015,GO:0008064,GO:0008092,GO:0008150,GO:0009987,GO:0010638,GO:0010639,GO:0016043,GO:0030029,GO:0030036,GO:0030832,GO:0030833,GO:0030834,GO:0030835,GO:0030837,GO:0030838,GO:0031333,GO:0031334,GO:0032271,GO:0032272,GO:0032273,GO:0032535,GO:0032956,GO:0032970,GO:0033043,GO:0043242,GO:0043244,GO:0043254,GO:0044087,GO:0044089,GO:…	-	ko04320,map04320	FH2,PTEN_C2	Formin-like protein 20
HannXRQ_Chr16g0501711	Chr16:15511564-15514095	gene	0.051	1.36233	0.106	2.87633	1.38667	0.077	0.076	0	0.955	1.493	1.639	0	0.318	0	2.108	4.139	2.382	1.267	1.468	1.425	NA	NA	NA	NA	NA	NA
HannXRQ_Chr13g0390591	Chr13:27535646-27537238	gene	8.856	12.296	13.1953	8.78367	10.5913	9.81	8.124	8.634	13.459	11.778	11.651	9.981	20.463	9.142	7.198	11.358	7.795	9.446	10.339	11.989	NA	NA	NA	NA	NA	NA
HannXRQ_Chr17g0540961	Chr17:25101524-25105702	gene	37.0957	45.2397	20.2173	37.6343	42.4687	37.003	37.364	36.92	45.161	44.915	45.643	22.327	14.647	23.678	38.139	39.519	35.245	40.258	44.736	42.412	S	GO:0003674,GO:0005488,GO:0005575,GO:0005576,GO:0005623,GO:0007275,GO:0007399,GO:0008150,GO:0009987,GO:0010720,GO:0012505,GO:0016020,GO:0020037,GO:0022008,GO:0030154,GO:0032501,GO:0032502,GO:0044464,GO:0045595,GO:0045597,GO:0045664,GO:0045666,GO:0046906,GO:0048037,GO:0048518,GO:0048522,GO:0048699,GO:0048731,GO:0048856,GO:0048869,GO:0050767,GO:0050769,GO:0050789,GO:0050793,GO:0050794,GO:0051094,GO:…	-	-	Cyt-b5	Belongs to the cytochrome b5 family
HannXRQ_Chr17g0562401	Chr17:165476796-165480179	gene	0	0	0	0.051	0.0973333	0	0	0	0	0	0	0	0	0	0.153	0	0	0.292	0	0	Q	-	1.1.1.195	ko00940,ko01100,ko01110,map00940,map01100,map01110	ADH_N,ADH_zinc_N	Dehydrogenase
HannXRQ_Chr08g0224031	Chr8:63579131-63584141	gene	16.3213	19.8933	15.0373	21.1383	18.8577	15.754	15.694	17.516	18.295	19.989	21.396	12.436	16.723	15.953	24.335	26.188	12.892	18.82	18.669	19.084	S	GO:0003674,GO:0003824,GO:0005575,GO:0005622,GO:0005623,GO:0005737,GO:0005794,GO:0007275,GO:0007568,GO:0008150,GO:0008374,GO:0009987,GO:0010150,GO:0012505,GO:0016407,GO:0016413,GO:0016740,GO:0016746,GO:0016747,GO:0032501,GO:0032502,GO:0043226,GO:0043227,GO:0043229,GO:0043231,GO:0044424,GO:0044444,GO:0044464,GO:0048366,GO:0048367,GO:0048731,GO:0048827,GO:0048856,GO:0071554,GO:0090693,GO:0099402	-	-	PC-Esterase,PMR5N	GDSL/SGNH-like Acyl-Esterase family found in Pmr5 and Cas1p
HannXRQ_Chr08g0216931	Chr8:30475077-30477043	gene	47.3447	33.311	30.9053	30.4573	55.863	42.645	40.774	58.615	34.97	30.568	34.395	19.381	34.25	39.085	38.655	41.118	11.599	59.823	48.364	59.402	J	GO:0000154,GO:0000454,GO:0001522,GO:0003674,GO:0003676,GO:0003723,GO:0005488,GO:0005575,GO:0005622,GO:0005623,GO:0005634,GO:0005730,GO:0005732,GO:0005737,GO:0006139,GO:0006364,GO:0006396,GO:0006725,GO:0006807,GO:0008150,GO:0008152,GO:0009451,GO:0009507,GO:0009534,GO:0009535,GO:0009536,GO:0009579,GO:0009987,GO:0010467,GO:0016020,GO:0016070,GO:0016072,GO:0016074,GO:0022613,GO:0030515,GO:0031118,GO:…	-	ko03008,map03008	Gar1	Required for ribosome biogenesis. Part of a complex which catalyzes pseudouridylation of rRNA. This involves the isomerization of uridine such that the ribose is subsequently attached to C5, instead of the normal N1
HannXRQ_Chr02g0054401	Chr2:161702710-161703725	gene	0.243333	0	0.196667	0.140333	0.585667	0	0.188	0.542	0	0	0	0.392	0.198	0	0	0.421	0	0.371	0.203	1.183	NA	NA	NA	NA	NA	NA
HannXRQ_Chr10g0316601	Chr10:236464581-236465015	gene	0	0.152667	0.154333	0.327667	0.289	0	0	0	0	0.458	0	0	0.463	0	0	0.983	0	0.867	0	0	-	-	-	-	-	-
HannXRQ_Chr09g0258741	Chr9:145240707-145254104	gene	16.2723	11.045	9.50367	7.501	28.861	6.269	8.285	34.263	5.913	3.98	23.242	3.986	1.073	23.452	6.588	13.83	2.085	29.176	10.461	46.946	S	-	3.1.1.80	ko00901,ko01110,map00901,map01110	Lipase_GDSL	Belongs to the 'GDSL' lipolytic enzyme family
HannXRQ_Chr05g0159801	Chr5:207016359-207021157	gene	0.373667	1.48833	1.19333	0.149333	0.115	0	0.384	0.737	2.833	0.799	0.833	1.601	0.808	1.171	0	0	0.448	0	0	0.345	S	-	-	-	DUF212	Acid phosphatase vanadium-dependent haloperoxidase-related protein
HannXRQ_Chr05g0155201	Chr5:188191769-188193721	gene	16.7087	9.42967	11.9427	11.5907	11.962	14.746	15.34	20.04	10.337	9.713	8.239	12.859	13.485	9.484	10.299	14.682	9.791	10.922	9.905	15.059	K	-	-	-	Myb_DNA-binding	Transcription factor
HannXRQ_Chr13g0387851	Chr13:5447583-5452044	gene	0	1.37567	0.558	0.227	0.562	0	0	0	0.926	3.201	0	0	0	1.674	0.681	0	0	0.108	0	1.578	P	GO:0003674,GO:0005215,GO:0005575,GO:0005622,GO:0005623,GO:0005737,GO:0005783,GO:0005886,GO:0006810,GO:0008150,GO:0009914,GO:0009926,GO:0009966,GO:0010252,GO:0010315,GO:0010329,GO:0010646,GO:0010817,GO:0010928,GO:0012505,GO:0015562,GO:0016020,GO:0022857,GO:0023051,GO:0042592,GO:0043226,GO:0043227,GO:0043229,GO:0043231,GO:0044424,GO:0044444,GO:0044464,GO:0048583,GO:0048878,GO:0050789,GO:0050794,GO:…	-	-	Mem_trans	May act as a component of the auxin efflux carrier
HannXRQ_Chr01g0011881	Chr1:75732520-75732819	gene	0.629	3.41433	0.432	8.579	1.03133	0	1.275	0.612	0.672	2.654	6.917	0	0	1.296	8.565	15.683	1.489	0	1.376	1.718	S	-	-	-	Auxin_inducible	Auxin responsive protein
HannXRQ_Chr15g0479481	Chr15:58918034-58921336	gene	2.25467	1.421	10.3627	1.53167	0.139667	2.173	2.827	1.764	1.043	1.839	1.381	15.105	9.301	6.682	0.219	0	4.376	0.139	0.153	0.127	T	GO:0003674,GO:0003824,GO:0004672,GO:0004674,GO:0005488,GO:0005515,GO:0005516,GO:0005575,GO:0005623,GO:0005886,GO:0006464,GO:0006468,GO:0006793,GO:0006796,GO:0006807,GO:0008150,GO:0008152,GO:0009987,GO:0016020,GO:0016301,GO:0016310,GO:0016740,GO:0016772,GO:0016773,GO:0019538,GO:0036211,GO:0043170,GO:0043412,GO:0044237,GO:0044238,GO:0044260,GO:0044267,GO:0044464,GO:0071704,GO:0071944,GO:0140096,GO:…	-	-	B_lectin,DUF3403,PAN_2,Pkinase,Pkinase_Tyr,S_locus_glycop	PAN-like domain
HannXRQ_Chr08g0213341	Chr8:17065499-17070489	gene	49.2673	48.6077	55.8467	51.129	51.507	44.305	48.338	55.159	48.689	45.521	51.613	50.697	58.937	57.906	53.009	48.036	52.342	54.27	50.398	49.853	T	-	-	-	Pkinase_Tyr	serine threonine-protein kinase
HannXRQ_Chr08g0233151	Chr8:120197696-120199504	gene	13.3007	2.91667	2.47233	6.757	0.604	15.55	23.927	0.425	6.073	2.076	0.601	4.735	2.682	0	1.26	0.248	18.763	0.656	0.957	0.199	NA	NA	NA	NA	NA	NA
HannXRQ_Chr02g0039491	Chr2:47517655-47518319	gene	0	0.154333	0.154333	0.794667	0	0	0	0	0.463	0	0	0	0.463	0	0.909	1.475	0	0	0	0	NA	NA	NA	NA	NA	NA
HannXRQ_Chr10g0291781	Chr10:88591791-88592363	gene	0	0	7.37667	0	0.209667	0	0	0	0	0	0	0	22.13	0	0	0	0	0.329	0	0.3	NA	NA	NA	NA	NA	NA
HannXRQ_Chr08g0229271	Chr8:97852112-97858310	gene	14.437	11.982	9.41367	11.3063	12.199	13.339	13.558	16.414	11.195	10.491	14.26	9.756	9.094	9.391	11.163	13.085	9.671	13.199	11.272	12.126	J	GO:0000070,GO:0000175,GO:0000178,GO:0000278,GO:0000280,GO:0000287,GO:0000291,GO:0000819,GO:0000932,GO:0000956,GO:0003674,GO:0003676,GO:0003723,GO:0003727,GO:0003824,GO:0004518,GO:0004527,GO:0004532,GO:0004540,GO:0005488,GO:0005575,GO:0005622,GO:0005623,GO:0005737,GO:0005844,GO:0006139,GO:0006364,GO:0006396,GO:0006401,GO:0006402,GO:0006725,GO:0006807,GO:0006996,GO:0007049,GO:0007059,GO:0008150,GO:…	-	-	RNB	3'-5'-exoribonuclease that specifically recognizes RNAs polyuridylated at their 3' end and mediates their degradation. Component of an exosome-independent RNA degradation pathway that mediates degradation of cytoplasmic mRNAs that have been deadenylated and subsequently uridylated at their 3'
HannXRQ_Chr02g0057591	Chr2:174118378-174121232	gene	0.177667	0	0	0	0	0.363	0	0.17	0	0	0	0	0	0	0	0	0	0	0	0	K	GO:0003674,GO:0003676,GO:0003677,GO:0005488,GO:0005515,GO:0006355,GO:0008150,GO:0009889,GO:0010468,GO:0010556,GO:0019219,GO:0019222,GO:0031323,GO:0031326,GO:0042802,GO:0042803,GO:0043565,GO:0046983,GO:0047484,GO:0048518,GO:0048583,GO:0048584,GO:0050789,GO:0050794,GO:0051171,GO:0051252,GO:0060255,GO:0065007,GO:0080090,GO:0080134,GO:0097159,GO:1901000,GO:1901002,GO:1901363,GO:1902584,GO:1903506,GO:…	-	-	NAM	(NAC) domain-containing protein
HannXRQ_Chr14g0456731	Chr14:160340533-160345895	gene	49.2073	56.1593	38.7087	51.4983	51.412	42.929	55.474	49.219	55.602	49.202	63.674	29.047	34.346	52.733	61.116	77.519	15.86	50.184	52.08	51.972	Q	GO:0003674,GO:0003824,GO:0005215,GO:0005575,GO:0005623,GO:0005886,GO:0006810,GO:0008150,GO:0015399,GO:0015405,GO:0016020,GO:0016021,GO:0016462,GO:0016787,GO:0016817,GO:0016818,GO:0016887,GO:0017111,GO:0022804,GO:0022857,GO:0031224,GO:0042623,GO:0042626,GO:0043492,GO:0044425,GO:0044464,GO:0051179,GO:0051234,GO:0055085,GO:0071944	-	-	ABC2_membrane,ABC_tran	ABC transporter G family member
HannXRQ_Chr17g0554211	Chr17:91240238-91240444	gene	5.83367	4.25	10.605	5.528	14.743	5.678	7.389	4.434	6.817	1.923	4.01	10.591	16.53	4.694	3.819	4.133	8.632	13.67	13.964	16.595	-	-	-	-	-	-
HannXRQ_Chr04g0108341	Chr4:77385305-77386357	gene	0.668	0.507	1.06567	7.845	2.255	0.42	0.205	1.379	1.298	0	0.223	0.642	1.512	1.043	9.543	8.72	5.272	1.822	1.994	2.949	C	GO:0005575,GO:0005622,GO:0005623,GO:0005737,GO:0005773,GO:0005886,GO:0009507,GO:0009526,GO:0009534,GO:0009535,GO:0009536,GO:0009579,GO:0009941,GO:0016020,GO:0031967,GO:0031975,GO:0031976,GO:0031984,GO:0034357,GO:0042651,GO:0043226,GO:0043227,GO:0043229,GO:0043231,GO:0044422,GO:0044424,GO:0044434,GO:0044435,GO:0044436,GO:0044444,GO:0044446,GO:0044464,GO:0055035,GO:0071944	-	-	ADH_N,ADH_zinc_N_2	oxidoreductase activity
HannXRQ_Chr02g0056461	Chr2:170756409-170777033	gene	9.229	16.3193	18.9297	23.653	12.606	7.619	8.736	11.332	12.883	15.589	20.486	21.194	16.038	19.557	9.837	9.189	51.933	12.672	9.545	15.601	Z	GO:0000166,GO:0000827,GO:0000828,GO:0000829,GO:0000832,GO:0003674,GO:0003824,GO:0005488,GO:0005524,GO:0005575,GO:0005622,GO:0005623,GO:0005737,GO:0005829,GO:0005975,GO:0006020,GO:0006066,GO:0006793,GO:0006796,GO:0008144,GO:0008150,GO:0008152,GO:0009058,GO:0009987,GO:0016301,GO:0016310,GO:0016740,GO:0016772,GO:0016776,GO:0017076,GO:0019637,GO:0019751,GO:0030554,GO:0032553,GO:0032555,GO:0032559,GO:…	2.7.4.24	ko04070,map04070	His_Phos_2	Belongs to the histidine acid phosphatase family
HannXRQ_Chr05g0138071	Chr5:55823919-55824639	gene	77.8373	71.47	47.9047	51.9623	54.3007	97.471	100.778	35.263	94.997	84.316	35.097	57.928	44.618	41.168	56.795	39.681	59.411	66.287	61.362	35.253	S	-	-	-	AGP	Arabinogalactan peptide
HannXRQ_Chr03g0088331	Chr3:153992751-153993200	gene	0.283333	0	0	0	0	0	0.85	0	0	0	0	0	0	0	0	0	0	0	0	0	O	-	-	-	zf-RING_2	RING-H2 zinc finger domain
HannXRQ_Chr13g0398881	Chr13:80785288-80793868	gene	32.516	30.689	31.694	34.1367	37.878	33.538	27.017	36.993	31.679	29.655	30.733	29.518	27.803	37.761	40.012	41.358	21.04	39.813	36.561	37.26	O	GO:0000902,GO:0001101,GO:0003674,GO:0003824,GO:0004672,GO:0004674,GO:0005488,GO:0005515,GO:0005575,GO:0005622,GO:0005623,GO:0005737,GO:0005829,GO:0005832,GO:0005975,GO:0006457,GO:0006458,GO:0006464,GO:0006468,GO:0006793,GO:0006796,GO:0006807,GO:0006884,GO:0007154,GO:0007165,GO:0007166,GO:0008150,GO:0008152,GO:0008361,GO:0009311,GO:0009653,GO:0009719,GO:0009725,GO:0009751,GO:0009826,GO:0009987,GO:…	-	-	Cpn60_TCP1	T-complex protein 1 subunit
HannXRQ_Chr10g0300091	Chr10:151199945-151204896	gene	23.5983	24.781	25.3637	30.419	33.0043	21.479	25.865	23.451	22.992	24.196	27.155	26.698	24.648	24.745	28.048	32.996	30.213	32.441	33.315	33.257	T	GO:0001101,GO:0003674,GO:0003824,GO:0004672,GO:0004674,GO:0004683,GO:0004697,GO:0004698,GO:0005488,GO:0005515,GO:0005516,GO:0005575,GO:0005622,GO:0005623,GO:0005634,GO:0005737,GO:0005886,GO:0005911,GO:0006464,GO:0006468,GO:0006793,GO:0006796,GO:0006807,GO:0006950,GO:0006970,GO:0007154,GO:0007165,GO:0008150,GO:0008152,GO:0009506,GO:0009628,GO:0009651,GO:0009719,GO:0009725,GO:0009737,GO:0009738,GO:…	2.7.11.1	ko04626,ko05145,map04626,map05145	EF-hand_1,EF-hand_5,EF-hand_6,EF-hand_7,EF-hand_8,Pkinase	calcium-dependent protein kinase
HannXRQ_Chr13g0392241	Chr13:38120197-38120822	gene	0	0.655333	0.643	0	0	0	0	0	0.322	0.318	1.326	0	1.929	0	0	0	0	0	0	0	NA	NA	NA	NA	NA	NA
HannXRQ_Chr03g0065671	Chr3:32783686-32793648	gene	14.4217	35.7987	31.089	24.61	16.504	14.268	13.687	15.31	41.721	32.025	33.65	36.848	27.626	28.793	21.53	27.623	24.677	16.439	14.844	18.229	P	GO:0000041,GO:0003674,GO:0005215,GO:0005375,GO:0005575,GO:0005622,GO:0005623,GO:0005737,GO:0006810,GO:0006811,GO:0006812,GO:0006825,GO:0008150,GO:0008324,GO:0009507,GO:0009534,GO:0009535,GO:0009536,GO:0009579,GO:0015075,GO:0015318,GO:0016020,GO:0022857,GO:0022890,GO:0030001,GO:0031976,GO:0031984,GO:0034220,GO:0034357,GO:0035434,GO:0042651,GO:0043226,GO:0043227,GO:0043229,GO:0043231,GO:0044422,GO:…	3.6.3.4	-	E1-E2_ATPase,HMA,Hydrolase	Copper-transporting ATPase PAA2
HannXRQ_Chr01g0005811	Chr1:39160746-39161663	gene	0	0.152333	0	0.311	0	0	0	0	0.457	0	0	0	0	0	0.448	0.485	0	0	0	0	DZ	GO:0000075,GO:0000278,GO:0000775,GO:0000776,GO:0005575,GO:0005622,GO:0005623,GO:0005634,GO:0005635,GO:0005694,GO:0005737,GO:0005819,GO:0005828,GO:0005856,GO:0005874,GO:0005876,GO:0007049,GO:0007088,GO:0007093,GO:0007094,GO:0007346,GO:0008150,GO:0009987,GO:0010369,GO:0010564,GO:0010639,GO:0010948,GO:0010965,GO:0012505,GO:0015630,GO:0022402,GO:0030071,GO:0031577,GO:0031967,GO:0031975,GO:0032991,GO:…	-	ko04110,ko04111,ko04113,ko04114,ko04914,ko05166,map04110,map04111,map04113,map04114,map04914,map05166	HORMA	HORMA domain
HannXRQ_Chr02g0044851	Chr2:104346523-104346828	gene	5.64567	2.22367	0.870667	4.09767	2.54467	3.841	12.496	0.6	0	2.602	4.069	1.954	0.658	0	3.875	7.688	0.73	3.699	3.374	0.561	J	GO:0003674,GO:0003735,GO:0005198,GO:0005575,GO:0005622,GO:0005623,GO:0005737,GO:0005829,GO:0005840,GO:0006412,GO:0006518,GO:0006807,GO:0008150,GO:0008152,GO:0009058,GO:0009059,GO:0009507,GO:0009526,GO:0009532,GO:0009536,GO:0009570,GO:0009941,GO:0009987,GO:0010467,GO:0015935,GO:0019538,GO:0022626,GO:0022627,GO:0031967,GO:0031975,GO:0032991,GO:0034641,GO:0034645,GO:0043043,GO:0043170,GO:0043226,GO:…	-	ko03010,map03010	Ribosomal_S18	30S ribosomal protein S18, chloroplastic
HannXRQ_Chr02g0054711	Chr2:162416345-162420203	gene	76.3563	78.0207	75.9597	64.1557	61.8757	75.12	76.478	77.471	78.963	74.669	80.43	69.553	82.731	75.595	69.244	62.535	60.688	61.666	62.366	61.595	-	-	-	-	-	-
HannXRQ_Chr05g0144581	Chr5:124978475-124978960	gene	0.92	0	0	0	0.506667	1.612	0.393	0.755	0	0	0	0	0	0	0	0	0	0.388	0.425	0.707	S	-	-	-	LOB	LOB domain-containing protein
HannXRQ_Chr07g0191811	Chr7:39846981-39847472	gene	4.49167	0.685333	1.757	1.97533	7.90433	1.195	8.549	3.731	1.229	0.405	0.422	2.026	2.455	0.79	2.41	2.608	0.908	19.171	2.098	2.444	S	-	-	-	-	Disease resistance
HannXRQ_Chr15g0465241	Chr15:6344622-6348482	gene	2.45233	8.40167	5.35433	6.11333	3.71	3.315	2.206	1.836	7.908	13.626	3.671	5.673	6.503	3.887	10.642	4.606	3.092	1.451	4.923	4.756	T	-	-	-	Pkinase	Casein Kinase
HannXRQ_Chr08g0237031	Chr8:151435899-151436719	gene	0	0.115333	0	0	0	0	0	0	0	0.346	0	0	0	0	0	0	0	0	0	0	S	-	-	-	PAR1	PAR1 protein
HannXRQ_Chr05g0148191	Chr5:149024757-149034013	gene	46.448	50.1867	45.4613	47.55	48.869	45.399	48.368	45.577	53.346	47.236	49.978	50.886	40.913	44.585	40.682	40.725	61.243	41.514	58.156	46.937	S	GO:0000981,GO:0000982,GO:0001077,GO:0001228,GO:0003674,GO:0003676,GO:0003677,GO:0003700,GO:0005488,GO:0005515,GO:0005516,GO:0005575,GO:0005622,GO:0005623,GO:0005634,GO:0006139,GO:0006351,GO:0006355,GO:0006357,GO:0006366,GO:0006725,GO:0006807,GO:0006950,GO:0008150,GO:0008152,GO:0009058,GO:0009059,GO:0009266,GO:0009409,GO:0009628,GO:0009889,GO:0009891,GO:0009893,GO:0009987,GO:0010467,GO:0010468,GO:…	-	-	Ank_2,Ank_4,CG-1,IQ,TIG	Calmodulin-binding transcription
HannXRQ_Chr03g0089221	Chr3:157168808-157169440	gene	10.7063	84.76	32.0583	21.179	33.8833	13.308	13.592	5.219	128.972	98.098	27.21	45.341	22.894	27.94	44.025	13.514	5.998	48.874	16.96	35.816	T	GO:0003674,GO:0005488,GO:0005509,GO:0005575,GO:0005622,GO:0005623,GO:0005737,GO:0005768,GO:0010008,GO:0012505,GO:0016020,GO:0016021,GO:0031090,GO:0031224,GO:0031300,GO:0031301,GO:0031302,GO:0031303,GO:0031410,GO:0031982,GO:0043167,GO:0043169,GO:0043226,GO:0043227,GO:0043229,GO:0044422,GO:0044424,GO:0044425,GO:0044433,GO:0044440,GO:0044444,GO:0044446,GO:0044464,GO:0046872,GO:0097708,GO:0098588,GO:…	-	ko04626,map04626	EF-hand_1,EF-hand_5	Calmodulin-like protein
HannXRQ_Chr09g0277071	Chr9:208361388-208362050	gene	2.008	1.327	1.411	0	0	1.048	1.704	3.272	1.437	1.064	1.48	1.066	1.435	1.732	0	0	0	0	0	0	NA	NA	NA	NA	NA	NA
HannXRQ_Chr03g0085661	Chr3:143986614-143995247	gene	16.009	24.392	20.257	20.55	21.393	16.346	14.842	16.839	24.517	26.52	22.139	23.497	18.799	18.475	15.506	17.311	28.833	21.769	18.169	24.241	S	GO:0005575,GO:0005622,GO:0005623,GO:0005737,GO:0005783,GO:0005789,GO:0012505,GO:0016020,GO:0016021,GO:0030176,GO:0031224,GO:0031227,GO:0031984,GO:0032991,GO:0042175,GO:0042765,GO:0043226,GO:0043227,GO:0043229,GO:0043231,GO:0044422,GO:0044424,GO:0044425,GO:0044432,GO:0044444,GO:0044446,GO:0044464,GO:0098796,GO:0098827,GO:1902494	-	ko00563,ko01100,map00563,map01100	PIG-U	Phosphatidylinositol glycan anchor biosynthesis class U
HannXRQ_Chr15g0463591	Chr15:1594054-1595290	gene	71.8843	43.4273	2.12633	33.4837	58.5253	57.225	69.525	88.903	31.844	19.576	78.862	0.297	0	6.082	30.928	68.524	0.999	64.379	32.615	78.582	G	GO:0000003,GO:0000902,GO:0000904,GO:0001101,GO:0003006,GO:0003674,GO:0005215,GO:0005319,GO:0005488,GO:0005515,GO:0005516,GO:0005575,GO:0005576,GO:0005618,GO:0005622,GO:0005623,GO:0005737,GO:0005768,GO:0005794,GO:0005802,GO:0005886,GO:0005911,GO:0006649,GO:0006810,GO:0006811,GO:0006820,GO:0006869,GO:0006950,GO:0007275,GO:0008150,GO:0009414,GO:0009415,GO:0009505,GO:0009506,GO:0009507,GO:0009534,GO:…	-	-	Tryp_alpha_amyl	Plant non-specific lipid-transfer proteins transfer phospholipids as well as galactolipids across membranes. May play a role in wax or cutin deposition in the cell walls of expanding epidermal cells and certain secretory tissues
HannXRQ_Chr09g0275821	Chr9:205745550-205750013	gene	4.44567	9.754	4.949	4.035	4.65333	6.942	4.516	1.879	9.206	16.298	3.758	5.179	5.23	4.438	6.848	4.378	0.879	2.674	4.389	6.897	NA	NA	NA	NA	NA	NA
HannXRQ_Chr12g0376291	Chr12:95646695-95648079	gene	54.354	69.6993	82.036	100.549	64.4387	60.399	61.845	40.818	75.246	76.017	57.835	103.038	75.714	67.356	76.347	61.301	163.999	56.796	77.367	59.153	S	-	-	-	-	Protein PHLOEM PROTEIN 2-LIKE
HannXRQ_Chr01g0003521	Chr1:16087638-16089103	gene	0	3.08533	8.109	10.856	8.05833	0	0	0	3.025	3.258	2.973	8.021	7.689	8.617	9.572	10.503	12.493	7.592	9.436	7.147	NA	NA	NA	NA	NA	NA
HannXRQ_Chr15g0474231	Chr15:37358053-37359140	gene	0.502	0.227333	0.679	0.569	0.0643333	0.662	0.431	0.413	0	0.448	0.234	0.224	1.813	0	0	1.204	0.503	0	0	0.193	K	GO:0000003,GO:0000981,GO:0000988,GO:0000989,GO:0001067,GO:0001076,GO:0001101,GO:0001134,GO:0001135,GO:0003006,GO:0003674,GO:0003676,GO:0003677,GO:0003700,GO:0005488,GO:0005575,GO:0005622,GO:0005623,GO:0005634,GO:0006355,GO:0006357,GO:0007275,GO:0008150,GO:0009314,GO:0009411,GO:0009416,GO:0009555,GO:0009628,GO:0009719,GO:0009725,GO:0009751,GO:0009753,GO:0009791,GO:0009889,GO:0009890,GO:0009892,GO:…	-	-	Myb_DNA-binding	transcription factor
HannXRQ_Chr15g0495531	Chr15:161915759-161916534	gene	5.52233	4.216	13.1177	41.063	12.2013	12.969	1.999	1.599	8.428	2.774	1.446	12.848	22.442	4.063	28.579	7.452	87.158	12.817	16.905	6.882	P	-	-	-	HMA	isoform X1
HannXRQ_Chr03g0083141	Chr3:136184128-136185735	gene	0.061	0.268333	0.132333	0	0.0686667	0	0	0.183	0.201	0.397	0.207	0.397	0	0	0	0	0	0	0.206	0	K	GO:0000003,GO:0000902,GO:0000904,GO:0000981,GO:0000988,GO:0000989,GO:0001067,GO:0001076,GO:0001134,GO:0001135,GO:0003006,GO:0003674,GO:0003676,GO:0003677,GO:0003700,GO:0005488,GO:0005575,GO:0005622,GO:0005623,GO:0005634,GO:0006355,GO:0006357,GO:0007275,GO:0008150,GO:0008152,GO:0009058,GO:0009653,GO:0009791,GO:0009888,GO:0009889,GO:0009987,GO:0010026,GO:0010090,GO:0010154,GO:0010191,GO:0010192,GO:…	-	-	Myb_DNA-binding	transcription factor
HannXRQ_Chr15g0474501	Chr15:38329815-38333216	gene	30.4343	28.8483	24.4897	30.7127	27.9497	30.03	30.374	30.899	28.428	25.96	32.157	21.22	26.141	26.108	35.365	33.617	23.156	28.18	26.469	29.2	O	-	2.3.2.23	ko04120,map04120	UQ_con	Belongs to the ubiquitin-conjugating enzyme family
HannXRQ_Chr08g0219641	Chr8:41512583-41514829	gene	39.0817	31.9197	51.3997	51.0777	44.2227	38.974	33.641	44.63	33.151	33.435	29.173	42.999	50.541	60.659	53.474	57.105	42.654	49.704	45.454	37.51	S	-	-	-	Tetraspannin	Belongs to the tetraspanin (TM4SF) family
HannXRQ_Chr07g0200411	Chr7:82442432-82447203	gene	24.8487	24.8017	29.7543	34.397	30.473	22.594	25.451	26.501	25.758	23.484	25.163	30.963	29.836	28.464	38.263	32.019	32.909	28.355	31.646	31.418	C	-	3.1.4.11	ko00562,ko01100,ko04020,ko04070,ko04919,ko04933,map00562,map01100,map04020,map04070,map04919,map04933	Mito_carr	Belongs to the mitochondrial carrier (TC 2.A.29) family
HannXRQ_Chr09g0266111	Chr9:174775630-174784519	gene	31.4947	31.653	30.464	37.384	33.5107	32.76	33.516	28.208	31.266	29.83	33.863	32.43	28.494	30.468	36.806	35.558	39.788	32.665	36.29	31.577	T	GO:0001932,GO:0001934,GO:0003674,GO:0003824,GO:0004672,GO:0004674,GO:0005575,GO:0005622,GO:0005623,GO:0005737,GO:0006464,GO:0006468,GO:0006793,GO:0006796,GO:0006807,GO:0006950,GO:0007154,GO:0007165,GO:0007346,GO:0008150,GO:0008152,GO:0009893,GO:0009987,GO:0010562,GO:0010604,GO:0016301,GO:0016310,GO:0016740,GO:0016772,GO:0016773,GO:0019220,GO:0019222,GO:0019538,GO:0023014,GO:0023052,GO:0031098,GO:…	2.7.11.1	-	Pkinase	serine threonine-protein kinase
HannXRQ_Chr17g0540281	Chr17:22921076-22925863	gene	22.293	20.6713	15.457	12.7223	20.1683	16.676	20.685	29.518	17.486	15.066	29.462	9.001	12.555	24.815	8.283	21.539	8.345	20.47	14.757	25.278	S	GO:0003674,GO:0003824,GO:0004842,GO:0005102,GO:0005488,GO:0005515,GO:0005575,GO:0005622,GO:0005623,GO:0005737,GO:0006464,GO:0006807,GO:0008150,GO:0008152,GO:0009507,GO:0009536,GO:0009987,GO:0016567,GO:0016740,GO:0019538,GO:0019787,GO:0032446,GO:0033612,GO:0036211,GO:0043170,GO:0043226,GO:0043227,GO:0043229,GO:0043231,GO:0043412,GO:0044237,GO:0044238,GO:0044260,GO:0044267,GO:0044424,GO:0044444,GO:…	-	-	KAP,U-box	Kinesin-associated protein (KAP)
HannXRQ_Chr17g0555691	Chr17:104612487-104620031	gene	24.075	19.7813	29.481	36.0957	25.2837	25.684	28.139	18.402	22.93	21.744	14.67	36.891	28.07	23.482	25.404	18.005	64.878	26.065	27.599	22.187	T	GO:0000003,GO:0001558,GO:0003006,GO:0003674,GO:0005488,GO:0005515,GO:0005575,GO:0005622,GO:0005623,GO:0005737,GO:0005768,GO:0005794,GO:0005802,GO:0005829,GO:0006810,GO:0007275,GO:0008150,GO:0009791,GO:0009838,GO:0009908,GO:0009987,GO:0010227,GO:0012505,GO:0016043,GO:0016192,GO:0022414,GO:0022607,GO:0030135,GO:0030136,GO:0030276,GO:0030308,GO:0031410,GO:0031982,GO:0031984,GO:0032501,GO:0032502,GO:…	-	ko04144,map04144	ArfGap	ADP-ribosylation factor GTPase-activating protein
HannXRQ_Chr08g0228971	Chr8:96741410-96742789	gene	0.606	0	0.048	7.99333	0.742667	1.136	0.416	0.266	0	0	0	0.144	0	0	1.862	1.24	20.878	0.683	1.047	0.498	NA	NA	NA	NA	NA	NA
HannXRQ_Chr12g0376951	Chr12:101073600-101074958	gene	0.045	0.101667	0.0476667	0	0.0506667	0	0	0.135	0	0	0.305	0	0	0.143	0	0	0	0	0.152	0	K	GO:0003674,GO:0003676,GO:0003677,GO:0003700,GO:0005488,GO:0005575,GO:0005622,GO:0005623,GO:0005634,GO:0006355,GO:0008150,GO:0009889,GO:0010468,GO:0010556,GO:0019219,GO:0019222,GO:0031323,GO:0031326,GO:0043226,GO:0043227,GO:0043229,GO:0043231,GO:0043565,GO:0044424,GO:0044464,GO:0050789,GO:0050794,GO:0051171,GO:0051252,GO:0060255,GO:0065007,GO:0080090,GO:0097159,GO:0140110,GO:1901363,GO:1903506,GO:…	-	-	GRAS	Belongs to the GRAS family
HannXRQ_Chr07g0185821	Chr7:1333353-1343467	gene	0.0443333	19.382	33.5363	0.015	0	0.089	0.044	0	23.158	15.878	19.11	42.389	32.437	25.783	0.045	0	0	0	0	0	Z	GO:0000146,GO:0000166,GO:0000331,GO:0003674,GO:0003774,GO:0003779,GO:0003824,GO:0005488,GO:0005515,GO:0005524,GO:0005575,GO:0005622,GO:0005623,GO:0005737,GO:0005773,GO:0005856,GO:0006928,GO:0008092,GO:0008144,GO:0008150,GO:0009987,GO:0015629,GO:0016462,GO:0016787,GO:0016817,GO:0016818,GO:0016887,GO:0017076,GO:0017111,GO:0030029,GO:0030048,GO:0030554,GO:0030898,GO:0031410,GO:0031982,GO:0032553,GO:…	-	-	DIL,IQ,Myosin_N,Myosin_head	Belongs to the TRAFAC class myosin-kinesin ATPase superfamily. Myosin family
HannXRQ_Chr02g0057141	Chr2:172821191-172837210	gene	2.55533	2.04267	7.45	0	0	1.363	3.749	2.554	2.933	2.014	1.181	9.707	6.62	6.023	0	0	0	0	0	0	NA	NA	NA	NA	NA	NA
HannXRQ_Chr02g0052771	Chr2:154843721-154853236	gene	0	0	0	0	0	0	0	0	0	0	0	0	0	0	0	0	0	0	0	0	NA	NA	NA	NA	NA	NA
HannXRQ_Chr12g0374191	Chr12:82950984-82953587	gene	0.622667	0	0.192	0.176333	0.325	0.484	0.567	0.817	0	0	0	0	0	0.576	0	0.529	0	0.466	0	0.509	Q	GO:0001101,GO:0003674,GO:0003824,GO:0006950,GO:0008150,GO:0008152,GO:0009414,GO:0009415,GO:0009628,GO:0010035,GO:0016491,GO:0016722,GO:0042221,GO:0050896,GO:0055114,GO:1901700	1.10.3.2	-	Cu-oxidase,Cu-oxidase_2,Cu-oxidase_3	Lignin degradation and detoxification of lignin-derived products
HannXRQ_Chr09g0251251	Chr9:104937718-104939125	gene	1.07	6.64967	3.95933	4.686	0	0.154	0.452	2.604	3.971	8.783	7.195	3.455	0	8.423	4.205	4.045	5.808	0	0	0	NA	NA	NA	NA	NA	NA
HannXRQ_Chr15g0473231	Chr15:33659263-33659874	gene	77.1013	38.9673	8.66633	13.3953	30.389	91.231	135.274	4.799	80.368	33.821	2.713	16.609	5.262	4.128	16.147	1.048	22.991	41.304	44.531	5.332	S	GO:0003674,GO:0003676,GO:0003723,GO:0003735,GO:0005198,GO:0005488,GO:0005575,GO:0005622,GO:0005623,GO:0005737,GO:0005829,GO:0005840,GO:0006412,GO:0006518,GO:0006807,GO:0008150,GO:0008152,GO:0009058,GO:0009059,GO:0009987,GO:0010467,GO:0015934,GO:0019538,GO:0022613,GO:0022625,GO:0022626,GO:0032991,GO:0034641,GO:0034645,GO:0042254,GO:0043043,GO:0043170,GO:0043226,GO:0043228,GO:0043229,GO:0043232,GO:…	-	-	-	RIBOSOMAL protein
HannXRQ_Chr05g0148851	Chr5:153776286-153785182	gene	5.60767	18.0523	9.32267	12.5967	10.0173	8.495	5.177	3.151	18.458	27.249	8.45	11.714	11.12	5.134	20.578	10.968	6.244	9.094	11.771	9.187	T	GO:0000166,GO:0001101,GO:0003674,GO:0003824,GO:0004672,GO:0004674,GO:0005488,GO:0005515,GO:0005524,GO:0005575,GO:0005622,GO:0005623,GO:0005634,GO:0005737,GO:0005829,GO:0005856,GO:0005874,GO:0005881,GO:0006355,GO:0006464,GO:0006468,GO:0006793,GO:0006796,GO:0006807,GO:0006935,GO:0006996,GO:0007154,GO:0007163,GO:0007165,GO:0007166,GO:0007224,GO:0007227,GO:0007228,GO:0007275,GO:0007584,GO:0008064,GO:…	2.7.11.1	ko04341,map04341	HEAT,HEAT_2,Pkinase	serine threonine-protein kinase
HannXRQ_Chr14g0462921	Chr14:174096858-174099551	gene	4.78233	3.46533	7.483	0	0	4.92	5.158	4.269	1.875	3.888	4.633	6.489	6.74	9.22	0	0	0	0	0	0	NA	NA	NA	NA	NA	NA
HannXRQ_Chr13g0417601	Chr13:165036145-165036336	gene	0	0	0	0	0	0	0	0	0	0	0	0	0	0	0	0	0	0	0	0	NA	NA	NA	NA	NA	NA
HannXRQ_Chr07g0206271	Chr7:100507433-100509459	gene	0.224	1.50167	1.46633	1.536	0.487333	0.414	0	0.258	1.844	2.661	0	0.701	0.142	3.556	4.451	0	0.157	0.929	0.291	0.242	S	GO:0005575,GO:0005618,GO:0005623,GO:0005911,GO:0008150,GO:0009505,GO:0009506,GO:0009628,GO:0030054,GO:0030312,GO:0044464,GO:0050896,GO:0055044,GO:0071944,GO:0080167	-	-	Phi_1	Phosphate-induced protein 1 conserved region
HannXRQ_Chr03g0071501	Chr3:77705742-77706503	gene	6.302	2.151	6.15433	5.775	4.261	7.485	3.494	7.927	1.339	1.322	3.792	6.622	6.353	5.488	4.268	6.75	6.307	3.76	4.458	4.565	-	-	-	-	DUF4216,Transposase_23,Transposase_24	-
HannXRQ_Chr12g0377931	Chr12:108375366-108380729	gene	0	0	0.0296667	0.031	0.0313333	0	0	0	0	0	0	0.045	0	0.044	0.045	0.048	0	0	0.094	0	K	-	-	-	RVT_2,Retrotran_gag_2,rve	cysteine-rich RLK (RECEPTOR-like protein kinase) 8
HannXRQ_Chr13g0401671	Chr13:92631806-92633851	gene	9.794	13.6137	16.9253	13.378	14.1397	8.759	9.197	11.426	14.716	12.502	13.623	17.258	15.15	18.368	14.765	12.224	13.145	14.305	12.853	15.261	O	GO:0000151,GO:0000209,GO:0003674,GO:0003824,GO:0004842,GO:0005488,GO:0005515,GO:0005575,GO:0005622,GO:0005623,GO:0005737,GO:0006464,GO:0006807,GO:0008150,GO:0008152,GO:0009653,GO:0009893,GO:0009894,GO:0009896,GO:0009987,GO:0010604,GO:0016567,GO:0016740,GO:0019222,GO:0019538,GO:0019787,GO:0019899,GO:0030154,GO:0030162,GO:0030435,GO:0031323,GO:0031325,GO:0031329,GO:0031331,GO:0031624,GO:0032268,GO:…	2.3.2.31	-	IBR,RVT_3,zf-C3HC4	In Between Ring fingers
HannXRQ_Chr06g0179551	Chr6:56548070-56551288	gene	40.8363	31.511	33.2383	20.1637	20.7993	35.944	42.415	44.15	31.927	27.901	34.705	33.725	34.156	31.834	19.444	20.723	20.324	23.383	19.499	19.516	H	GO:0005575,GO:0005622,GO:0005623,GO:0005737,GO:0005739,GO:0043226,GO:0043227,GO:0043229,GO:0043231,GO:0044424,GO:0044444,GO:0044464	2.1.1.201	ko00130,ko01100,ko01110,map00130,map01100,map01110	Ubie_methyltran	Methyltransferase required for the conversion of 2- polyprenyl-6-methoxy-1,4-benzoquinol (DDMQH2) to 2-polyprenyl-3- methyl-6-methoxy-1,4-benzoquinol (DMQH2)
HannXRQ_Chr16g0505981	Chr16:38553364-38556951	gene	95.5357	77.9567	50.3297	66.5227	102.561	87.153	93.465	105.989	58.071	67.61	108.189	17.149	59.395	74.445	78.479	106.997	14.092	104.84	89.874	112.97	K	GO:0003674,GO:0003676,GO:0003677,GO:0003700,GO:0005488,GO:0005575,GO:0005622,GO:0005623,GO:0005634,GO:0006139,GO:0006351,GO:0006355,GO:0006725,GO:0006807,GO:0008150,GO:0008152,GO:0009058,GO:0009059,GO:0009314,GO:0009416,GO:0009628,GO:0009637,GO:0009889,GO:0009909,GO:0009911,GO:0009987,GO:0010467,GO:0010468,GO:0010556,GO:0016070,GO:0018130,GO:0019219,GO:0019222,GO:0019438,GO:0031323,GO:0031326,GO:…	-	-	HLH	Transcription factor
HannXRQ_Chr09g0259931	Chr9:150259978-150261414	gene	7.49333	7.74867	7.69067	10.653	8.246	9.426	7.076	5.978	5.67	9.281	8.295	7.819	8.492	6.761	9.07	9.498	13.391	8.099	5.96	10.679	A	-	-	-	AAA_11,AAA_12,AAA_19,UvrD-helicase	superfamily. Protein
HannXRQ_Chr12g0356691	Chr12:6410551-6413731	gene	0.138	0.0633333	0.0616667	0.068	0.385	0.123	0.06	0.231	0	0.125	0.065	0.063	0	0.122	0	0.134	0.07	0.474	0.195	0.486	TU	GO:0005575,GO:0005622,GO:0005623,GO:0005634,GO:0005886,GO:0016020,GO:0043226,GO:0043227,GO:0043229,GO:0043231,GO:0044424,GO:0044464,GO:0071944	-	-	ANTH	Clathrin assembly protein
HannXRQ_Chr04g0106601	Chr4:65246782-65247606	gene	0	0	0	0	0	0	0	0	0	0	0	0	0	0	0	0	0	0	0	0	S	GO:0000151,GO:0003674,GO:0005488,GO:0005515,GO:0005575,GO:0005622,GO:0005623,GO:0005634,GO:0005737,GO:0005777,GO:0006508,GO:0006511,GO:0006807,GO:0008150,GO:0008152,GO:0009056,GO:0009057,GO:0009987,GO:0010498,GO:0019005,GO:0019222,GO:0019538,GO:0019899,GO:0019941,GO:0030162,GO:0030163,GO:0031461,GO:0031625,GO:0032991,GO:0042579,GO:0043161,GO:0043170,GO:0043226,GO:0043227,GO:0043229,GO:0043231,GO:…	-	-	Kelch_1	F-box kelch-repeat protein
HannXRQ_Chr11g0346851	Chr11:142860867-142862329	gene	0.925667	0.719333	3.46967	7.81033	0	1.76	0.687	0.33	0.906	1.252	0	8.058	2.351	0	1.776	0.384	21.271	0	0	0	G	GO:0001871,GO:0003674,GO:0003824,GO:0004553,GO:0005488,GO:0005575,GO:0005622,GO:0005623,GO:0005634,GO:0005737,GO:0005886,GO:0016020,GO:0016787,GO:0016798,GO:0030246,GO:0030247,GO:0031224,GO:0031225,GO:0031226,GO:0043226,GO:0043227,GO:0043229,GO:0043231,GO:0044424,GO:0044425,GO:0044459,GO:0044464,GO:0046658,GO:0071944	-	-	Glyco_hydro_17	Belongs to the glycosyl hydrolase 17 family
HannXRQ_Chr17g0566301	Chr17:191018375-191020191	gene	3.828	5.53967	4.09333	6.62833	6.47933	3.894	3.801	3.789	5.394	8.369	2.856	4.724	3.693	3.863	5.893	4.088	9.904	5.769	7.103	6.566	S	GO:0003674,GO:0003676,GO:0003677,GO:0003700,GO:0005488,GO:0005575,GO:0005622,GO:0005623,GO:0005634,GO:0006355,GO:0008150,GO:0009719,GO:0009723,GO:0009725,GO:0009889,GO:0010033,GO:0010468,GO:0010556,GO:0019219,GO:0019222,GO:0031323,GO:0031326,GO:0042221,GO:0043226,GO:0043227,GO:0043229,GO:0043231,GO:0043565,GO:0044424,GO:0044464,GO:0050789,GO:0050793,GO:0050794,GO:0050896,GO:0051171,GO:0051252,GO:…	-	-	GAGA_bind	GAGA binding protein-like family
HannXRQ_Chr15g0479951	Chr15:60575809-60584955	gene	3.77833	2.40167	1.00967	2.60733	5.36867	3.016	4.054	4.265	2.108	2.023	3.074	0.289	0.877	1.863	3.215	4.348	0.259	5.424	3.898	6.784	T	-	-	-	EDR1,Pkinase_Tyr	Ethylene-responsive protein kinase Le-CTR1
HannXRQ_Chr10g0282891	Chr10:26603965-26604834	gene	4.41733	1.69767	4.20167	1.69167	0.316333	3.828	8.791	0.633	3.939	0.915	0.239	8.935	2.776	0.894	0.454	0	4.621	0	0.949	0	O	GO:0000003,GO:0001101,GO:0003006,GO:0005575,GO:0005622,GO:0005623,GO:0005634,GO:0006950,GO:0006970,GO:0007154,GO:0007165,GO:0007275,GO:0008150,GO:0009414,GO:0009415,GO:0009628,GO:0009651,GO:0009719,GO:0009725,GO:0009737,GO:0009738,GO:0009755,GO:0009791,GO:0009987,GO:0010029,GO:0010033,GO:0010035,GO:0010228,GO:0022414,GO:0023052,GO:0032501,GO:0032502,GO:0032870,GO:0033993,GO:0042221,GO:0043226,GO:…	-	-	F-box-like	EID1-like F-box protein 3
HannXRQ_Chr06g0182841	Chr6:82179302-82191292	gene	57.192	50.5383	54.978	65.0157	59.847	54.072	60.902	56.602	52.295	50.036	49.284	64.021	53.508	47.405	53.6	55.252	86.195	59.029	60.795	59.717	O	GO:0003674,GO:0003824,GO:0004842,GO:0005575,GO:0005622,GO:0005623,GO:0005737,GO:0006464,GO:0006807,GO:0008150,GO:0008152,GO:0009987,GO:0016567,GO:0016740,GO:0019538,GO:0019787,GO:0032446,GO:0036211,GO:0043170,GO:0043412,GO:0044237,GO:0044238,GO:0044260,GO:0044267,GO:0044424,GO:0044464,GO:0061630,GO:0061659,GO:0070647,GO:0071704,GO:0140096,GO:1901564	2.3.2.26	ko04120,map04120	HECT	E3 ubiquitin-protein ligase
HannXRQ_Chr16g0519231	Chr16:127292243-127292773	gene	0	0.327667	0.329667	0	0.17	0	0	0	0	0.983	0	0.492	0.497	0	0	0	0	0	0.51	0	-	-	-	-	-	-
HannXRQ_Chr17g0555171	Chr17:100243878-100244618	gene	5.29767	12.5237	18.5693	23.436	33.2483	5.552	4.644	5.697	9.521	12.087	15.963	8.069	20.1	27.539	27.473	33.19	9.645	38.695	25.355	35.695	NA	NA	NA	NA	NA	NA
HannXRQ_Chr03g0088251	Chr3:153354044-153355200	gene	0.150333	3.25933	1.25467	0.241333	1.613	0.233	0	0.218	3.595	5.443	0.74	2.37	0.239	1.155	0.47	0.254	0	1.122	0.245	3.472	J	GO:0000228,GO:0000785,GO:0000790,GO:0000791,GO:0002252,GO:0002376,GO:0003674,GO:0003676,GO:0003682,GO:0003723,GO:0003824,GO:0004518,GO:0004519,GO:0004521,GO:0004540,GO:0005488,GO:0005575,GO:0005622,GO:0005623,GO:0005634,GO:0005654,GO:0005694,GO:0005719,GO:0005730,GO:0006139,GO:0006259,GO:0006304,GO:0006305,GO:0006306,GO:0006325,GO:0006342,GO:0006355,GO:0006396,GO:0006464,GO:0006479,GO:0006725,GO:…	-	-	ArgoL1,ArgoL2,ArgoMid,ArgoN,PAZ,Piwi	Belongs to the argonaute family
HannXRQ_Chr15g0473461	Chr15:34232592-34237443	gene	0.139667	0	0	0.233	0.0703333	0	0.214	0.205	0	0	0	0	0	0	0.221	0.478	0	0.211	0	0	NA	NA	NA	NA	NA	NA
HannXRQ_Chr14g0440441	Chr14:101414709-101415326	gene	0	0	0	0	0	0	0	0	0	0	0	0	0	0	0	0	0	0	0	0	NA	NA	NA	NA	NA	NA
HannXRQ_Chr15g0484381	Chr15:83885521-83890778	gene	25.7547	26.007	24.2393	22.492	18.7613	23.634	30.076	23.554	31.113	25.187	21.721	27.699	22.377	22.642	18.701	19.982	28.793	19.522	19.901	16.861	S	-	-	-	F-box,Kelch_1	Kelch motif
HannXRQ_Chr14g0459501	Chr14:167431870-167436315	gene	0.614333	0.319333	33.4937	34.3933	20.942	0.837	0.387	0.619	0.272	0.313	0.373	29.184	34.315	36.982	32.541	40.549	30.09	19.008	19.364	24.454	NA	NA	NA	NA	NA	NA
HannXRQ_Chr03g0074081	Chr3:97540637-97540876	gene	0	0	0	0	0	0	0	0	0	0	0	0	0	0	0	0	0	0	0	0	S	GO:0001666,GO:0006950,GO:0008150,GO:0009628,GO:0009987,GO:0033554,GO:0036293,GO:0036294,GO:0042221,GO:0050896,GO:0051716,GO:0070482,GO:0070887,GO:0071453,GO:0071456	-	-	DPBB_1	EG45-like domain containing protein 1
HannXRQ_Chr10g0280821	Chr10:14219785-14227768	gene	25.042	23.0423	21.4217	17.135	19.936	22.79	27.572	24.764	25.774	20.105	23.248	23.701	20.263	20.301	18.707	15.825	16.873	20.776	20.323	18.709	K	GO:0001207,GO:0001208,GO:0003674,GO:0003824,GO:0006139,GO:0006259,GO:0006281,GO:0006283,GO:0006289,GO:0006325,GO:0006355,GO:0006357,GO:0006725,GO:0006807,GO:0006950,GO:0006974,GO:0006996,GO:0008094,GO:0008150,GO:0008152,GO:0009314,GO:0009411,GO:0009416,GO:0009628,GO:0009889,GO:0009987,GO:0010212,GO:0010332,GO:0010468,GO:0010556,GO:0010767,GO:0016043,GO:0016462,GO:0016787,GO:0016817,GO:0016818,GO:…	-	ko03420,map03420	Helicase_C,SNF2_N	chromatin remodeling 8
HannXRQ_Chr14g0432401	Chr14:46064319-46069842	gene	19.6137	16.2593	14.6247	29.536	22.0147	17.986	21.856	18.999	16.874	13.973	17.931	12.737	15.218	15.919	29.887	35.804	22.917	21.733	20.813	23.498	U	GO:0003674,GO:0005085,GO:0005088,GO:0005488,GO:0005515,GO:0005575,GO:0005622,GO:0005623,GO:0006810,GO:0006888,GO:0008150,GO:0016192,GO:0017016,GO:0017112,GO:0017137,GO:0019899,GO:0030008,GO:0031267,GO:0032991,GO:0044424,GO:0044464,GO:0046907,GO:0048193,GO:0051020,GO:0051179,GO:0051234,GO:0051641,GO:0051649,GO:0065007,GO:0065009,GO:0098772,GO:0099023	-	-	Sybindin	Trafficking protein particle complex subunit
HannXRQ_Chr15g0491171	Chr15:124831825-124835273	gene	0	0	32.1643	0	0.0536667	0	0	0	0	0	0	63.977	0	32.516	0	0	0	0	0.088	0.073	NA	NA	NA	NA	NA	NA
HannXRQ_Chr10g0310501	Chr10:214578981-214579871	gene	0	0	0	0	0	0	0	0	0	0	0	0	0	0	0	0	0	0	0	0	O	-	-	-	TAXi_C,TAXi_N	Belongs to the peptidase A1 family
HannXRQ_Chr01g0011161	Chr1:72283915-72284631	gene	46.7583	63.487	59.4707	70.7387	58.8317	61.204	50.399	28.672	60.726	79.665	50.07	69.217	46.038	63.157	57.888	53.092	101.236	56.039	62.486	57.97	-	-	-	-	-	-
HannXRQ_Chr06g0184311	Chr6:97127764-97132296	gene	0.014	0	0.029	0	0	0	0.042	0	0	0	0	0.044	0	0.043	0	0	0	0	0	0	U	-	-	-	C2,Chorein_N,Pex24p,SHR-BD,VPS13,VPS13_C,VPS13_mid_rpt,Vps62	regulation of parkin-mediated stimulation of mitophagy in response to mitochondrial depolarization
HannXRQ_Chr10g0280751	Chr10:13795484-13800605	gene	113.776	121.894	111.618	110.743	114.541	124.856	116.713	99.758	127.408	117.505	120.769	109.585	118.516	106.754	108.564	109.579	114.085	119.031	115.039	109.553	C	GO:0000166,GO:0003674,GO:0003824,GO:0004774,GO:0004775,GO:0005488,GO:0005507,GO:0005524,GO:0005575,GO:0005622,GO:0005623,GO:0005737,GO:0005739,GO:0006082,GO:0006091,GO:0006099,GO:0006101,GO:0006104,GO:0006105,GO:0006139,GO:0006163,GO:0006637,GO:0006725,GO:0006732,GO:0006753,GO:0006790,GO:0006793,GO:0006796,GO:0006807,GO:0008144,GO:0008150,GO:0008152,GO:0009060,GO:0009117,GO:0009150,GO:0009259,GO:…	6.2.1.4,6.2.1.5	ko00020,ko00640,ko01100,ko01110,ko01120,ko01130,ko01200,map00020,map00640,map01100,map01110,map01120,map01130,map01200	ATP-grasp_2,Ligase_CoA	Succinyl-CoA synthetase functions in the citric acid cycle (TCA), coupling the hydrolysis of succinyl-CoA to the synthesis of ATP and thus represents the only step of substrate- level phosphorylation in the TCA. The beta subunit provides nucleotide specificity of the enzyme and binds the substrate succinate, while the binding sites for coenzyme A and phosphate are found in the alpha subunit
HannXRQ_Chr04g0118391	Chr4:146021319-146025538	gene	25.837	35.6147	34.195	32.28	34.302	24.357	23.054	30.1	35.649	33.384	37.811	29.48	42.067	31.038	37.072	39.54	20.228	36.394	32.64	33.872	IQ	-	2.3.1.179	ko00061,ko00780,ko01100,ko01212,map00061,map00780,map01100,map01212	Ketoacyl-synt_C,ketoacyl-synt	Belongs to the beta-ketoacyl-ACP synthases family
HannXRQ_Chr11g0340561	Chr11:111656283-111657627	gene	10.9487	8.91933	4.73933	0	0	6.297	8.194	18.355	12.239	7.108	7.411	3.559	7.188	3.471	0	0	0	0	0	0	NA	NA	NA	NA	NA	NA
HannXRQ_Chr08g0218651	Chr8:38212365-38216036	gene	32.198	33.961	28.471	42.6603	49.2283	27.59	24.938	44.066	33.342	30.098	38.443	24.113	30.439	30.861	41.659	52.757	33.565	54.916	42.931	49.838	F	GO:0003674,GO:0003824,GO:0004385,GO:0005575,GO:0005622,GO:0005623,GO:0005737,GO:0005739,GO:0005829,GO:0006139,GO:0006163,GO:0006725,GO:0006753,GO:0006793,GO:0006796,GO:0006807,GO:0008150,GO:0008152,GO:0009058,GO:0009116,GO:0009117,GO:0009119,GO:0009123,GO:0009126,GO:0009132,GO:0009135,GO:0009150,GO:0009161,GO:0009165,GO:0009167,GO:0009179,GO:0009185,GO:0009259,GO:0009507,GO:0009536,GO:0009987,GO:…	2.7.4.8	ko00230,ko01100,map00230,map01100	Guanylate_kin	Guanylate kinase homologues.
HannXRQ_Chr10g0318551	Chr10:242400091-242405743	gene	2.049	3.90133	1.601	3.61267	11.9847	1.151	1.605	3.391	2.708	5.598	3.398	0.502	1.69	2.611	3.983	6.105	0.75	10.374	6.761	18.819	T	GO:0002229,GO:0002239,GO:0002831,GO:0002833,GO:0003674,GO:0003824,GO:0004672,GO:0004674,GO:0004693,GO:0005575,GO:0005622,GO:0005623,GO:0005634,GO:0005886,GO:0006464,GO:0006468,GO:0006793,GO:0006796,GO:0006807,GO:0006950,GO:0006952,GO:0008150,GO:0008152,GO:0009605,GO:0009607,GO:0009617,GO:0009966,GO:0009987,GO:0010646,GO:0016020,GO:0016301,GO:0016310,GO:0016740,GO:0016772,GO:0016773,GO:0019538,GO:…	-	-	Pkinase	serine threonine-protein kinase At1g54610
HannXRQ_Chr09g0263401	Chr9:164004461-164009360	gene	17.001	6.111	15.0657	1.32767	0.752667	17.434	14.813	18.756	5.415	6.397	6.521	15.203	16.801	13.193	0.853	1.898	1.232	0.543	0.891	0.824	NA	NA	NA	NA	NA	NA
HannXRQ_Chr07g0185641	Chr7:670476-672784	gene	16.324	8.425	4.01167	6.26	18.8447	19.552	14.547	14.873	7.37	17.7	0.205	5.712	5.171	1.152	13.671	4.226	0.883	20.318	18.565	17.651	-	-	-	-	-	-
HannXRQ_Chr12g0362291	Chr12:25128726-25135775	gene	0.546	0.303667	2.303	5.17667	0.374333	0.768	0.75	0.12	0	0.911	0	4.559	1.842	0.508	0.646	0.14	14.744	0	0	1.123	S	-	-	-	-	histone H2A-K119 monoubiquitination
HannXRQ_Chr05g0138181	Chr5:57495197-57501529	gene	10.6203	11.2903	9.372	7.80867	10.3533	9.6	10.736	11.525	10.907	10.464	12.5	6.918	10.583	10.615	9.686	8.952	4.788	9.918	7.377	13.765	S	-	-	-	ANAPC4_WD40,WD40	WD repeat-containing protein
HannXRQ_Chr09g0274941	Chr9:203895170-203897693	gene	6.461	4.881	5.189	3.08733	3.35467	6.328	5.232	7.823	5.245	4.464	4.934	5.186	5.237	5.144	2.305	3.55	3.407	3.216	3.149	3.699	U	-	-	-	Sedlin_N	Sedlin, N-terminal conserved region
HannXRQ_Chr04g0105051	Chr4:53018808-53020833	gene	24.3317	20.5937	21.269	19.682	17.429	28.116	17.261	27.618	17.031	20.732	24.018	22.146	20.966	20.695	24.477	19.059	15.51	17.903	18.878	15.506	NA	NA	NA	NA	NA	NA
HannXRQ_Chr06g0163911	Chr6:520308-521498	gene	5.52467	1.68033	17.8823	37.0603	16.9443	6.458	5.348	4.768	0.806	2.784	1.451	26.681	10.657	16.309	31.592	21.578	58.011	23.18	16.5	11.153	O	-	2.5.1.18	ko00480,ko00980,ko00982,ko00983,ko01524,ko05200,ko05204,ko05225,ko05418,map00480,map00980,map00982,map00983,map01524,map05200,map05204,map05225,map05418	GST_C,GST_N	Belongs to the GST superfamily
HannXRQ_Chr04g0114941	Chr4:128999525-129001050	gene	3.13133	0.75	0.454	28.109	82.4543	6.657	1.591	1.146	1.398	0.276	0.576	0.553	0	0.809	0.548	0.297	83.482	126.109	0.716	120.538	H	GO:0003674,GO:0003824,GO:0008150,GO:0008152,GO:0009058,GO:0009812,GO:0009813,GO:0016210,GO:0016740,GO:0016746,GO:0016747,GO:0071704,GO:1901576	2.3.1.74	ko00941,ko01100,ko01110,ko04712,map00941,map01100,map01110,map04712	Chal_sti_synt_C,Chal_sti_synt_N	Belongs to the chalcone stilbene synthases family
HannXRQ_Chr16g0525891	Chr16:158335655-158343430	gene	38.0427	39.028	44.8087	42.5743	49.7977	35.027	38.101	41	40.801	36.88	39.403	47.019	41.419	45.988	43.72	45.039	38.964	50.092	52.038	47.263	L	GO:0000003,GO:0000166,GO:0000280,GO:0000712,GO:0000723,GO:0000731,GO:0001101,GO:0003674,GO:0003676,GO:0003677,GO:0005488,GO:0005524,GO:0005575,GO:0005622,GO:0005623,GO:0005634,GO:0005654,GO:0005657,GO:0005663,GO:0005694,GO:0006139,GO:0006259,GO:0006260,GO:0006261,GO:0006278,GO:0006281,GO:0006283,GO:0006289,GO:0006296,GO:0006297,GO:0006301,GO:0006310,GO:0006355,GO:0006725,GO:0006807,GO:0006950,GO:…	-	ko03030,ko03420,ko03430,map03030,map03420,map03430	AAA,BRCT,RFC1	Replication factor C subunit
HannXRQ_Chr08g0214901	Chr8:23208320-23210368	gene	0	0	0.0316667	0	0	0	0	0	0	0	0	0	0	0.095	0	0	0	0	0	0	B	-	-	-	LRRNT_2,LRR_1,LRR_6,LRR_8	receptor-like protein 12
HannXRQ_Chr03g0066891	Chr3:42152666-42159334	gene	44.141	55.9353	56.404	59.248	46.0447	56.086	48.134	28.203	67.092	64.051	36.663	67.236	46.239	55.737	53.319	55.231	69.194	41.259	56.73	40.145	C	GO:0003674,GO:0003824,GO:0006725,GO:0006807,GO:0008150,GO:0008152,GO:0009056,GO:0009308,GO:0009690,GO:0009823,GO:0009987,GO:0010817,GO:0016491,GO:0016645,GO:0019139,GO:0034754,GO:0042445,GO:0042447,GO:0044237,GO:0046483,GO:0055114,GO:0065007,GO:0065008,GO:0071704,GO:1901564	1.5.99.12	ko00908,map00908	Cytokin-bind,FAD_binding_4	cytokinin dehydrogenase
HannXRQ_Chr11g0326871	Chr11:25928444-25928644	gene	22.841	5.755	7.595	12.1623	5.89733	7.797	57.073	3.653	4.012	3.961	9.292	3.966	13.018	5.801	13.766	13.832	8.889	4.693	6.163	6.836	J	GO:0005575,GO:0005622,GO:0005623,GO:0005737,GO:0009507,GO:0009536,GO:0043226,GO:0043227,GO:0043229,GO:0043231,GO:0044424,GO:0044444,GO:0044464	-	ko03010,map03010	Ribosomal_L33	50S ribosomal protein L33, chloroplastic
HannXRQ_Chr02g0038241	Chr2:40743146-40760972	gene	1.513	8.42967	3.00667	14.1777	23.5903	1.638	1.256	1.645	5.058	5.231	15	1.072	1.563	6.385	8.737	17.119	16.677	41.018	11.593	18.16	I	-	-	-	Patatin	lipolytic acyl hydrolase (LAH)
HannXRQ_Chr03g0089701	Chr3:157806343-157810067	gene	85.6543	108.129	105.816	90.9777	102.512	86.248	85.475	85.24	103.223	110.788	110.376	100.458	112.415	104.576	103.656	102.758	66.519	103.489	100.993	103.053	J	GO:0002181,GO:0003674,GO:0003676,GO:0003723,GO:0003729,GO:0003735,GO:0005198,GO:0005488,GO:0005575,GO:0005618,GO:0005622,GO:0005623,GO:0005634,GO:0005730,GO:0005737,GO:0005829,GO:0005840,GO:0005844,GO:0005886,GO:0005911,GO:0006412,GO:0006518,GO:0006807,GO:0008150,GO:0008152,GO:0009058,GO:0009059,GO:0009506,GO:0009507,GO:0009536,GO:0009987,GO:0010467,GO:0015935,GO:0016020,GO:0019538,GO:0022626,GO:…	5.3.1.6	ko00030,ko00710,ko01100,ko01110,ko01120,ko01130,ko01200,ko01230,ko03010,map00030,map00710,map01100,map01110,map01120,map01130,map01200,map01230,map03010	Ribosomal_S3Ae	Belongs to the eukaryotic ribosomal protein eS1 family
HannXRQ_Chr02g0040641	Chr2:59658938-59659534	gene	0	0	0	0	0	0	0	0	0	0	0	0	0	0	0	0	0	0	0	0	NA	NA	NA	NA	NA	NA
HannXRQ_Chr11g0333171	Chr11:60257346-60258245	gene	202.421	239.375	229.349	208.972	156.1	250.543	260.663	96.058	293.856	264.482	159.788	250.469	209.326	228.253	234.099	185.107	207.709	138.546	213.343	116.411	L	GO:0002239,GO:0005575,GO:0005618,GO:0005622,GO:0005623,GO:0005737,GO:0005794,GO:0005829,GO:0005911,GO:0008150,GO:0009505,GO:0009506,GO:0009605,GO:0009607,GO:0012505,GO:0016020,GO:0030054,GO:0030312,GO:0043207,GO:0043226,GO:0043227,GO:0043229,GO:0043231,GO:0044424,GO:0044444,GO:0044464,GO:0050896,GO:0051704,GO:0051707,GO:0055044,GO:0071944	-	-	Phi_1	Phosphate-induced protein 1 conserved region
HannXRQ_Chr10g0282021	Chr10:21610660-21611226	gene	0	0	0	0.193333	0	0	0	0	0	0	0	0	0	0	0	0.58	0	0	0	0	J	GO:0000027,GO:0003674,GO:0003676,GO:0003723,GO:0003735,GO:0005198,GO:0005488,GO:0005575,GO:0005622,GO:0005623,GO:0005737,GO:0005829,GO:0005840,GO:0005886,GO:0006412,GO:0006518,GO:0006807,GO:0006996,GO:0008150,GO:0008152,GO:0009058,GO:0009059,GO:0009507,GO:0009536,GO:0009987,GO:0010467,GO:0015934,GO:0016020,GO:0016043,GO:0019538,GO:0022607,GO:0022613,GO:0022618,GO:0022625,GO:0022626,GO:0032991,GO:…	-	ko03010,map03010	Ribosomal_L24e	60s ribosomal protein
HannXRQ_Chr05g0148221	Chr5:149053482-149058530	gene	0.0133333	3.757	2.644	0	0.014	0.04	0	0	3.741	4.055	3.475	2.533	3.086	2.313	0	0	0	0	0.042	0	Q	GO:0000325,GO:0003674,GO:0003824,GO:0005215,GO:0005575,GO:0005576,GO:0005622,GO:0005623,GO:0005737,GO:0005773,GO:0005774,GO:0005911,GO:0006810,GO:0008150,GO:0009506,GO:0009605,GO:0009607,GO:0010290,GO:0015399,GO:0015405,GO:0015431,GO:0016020,GO:0016462,GO:0016787,GO:0016817,GO:0016818,GO:0016887,GO:0017111,GO:0022804,GO:0022857,GO:0030054,GO:0031090,GO:0042623,GO:0042626,GO:0043207,GO:0043226,GO:…	-	ko01523,ko01524,ko02010,ko04976,map01523,map01524,map02010,map04976	ABC_membrane,ABC_tran	ABC transporter C family member
HannXRQ_Chr13g0421531	Chr13:179528109-179540831	gene	14.771	15.0517	13.3603	4.123	5.90867	13.635	16.265	14.413	18.227	14.089	12.839	14.465	15.326	10.29	3.41	4.707	4.252	6.396	5.404	5.926	T	GO:0003674,GO:0003824,GO:0004672,GO:0004674,GO:0005575,GO:0005622,GO:0005623,GO:0005634,GO:0005737,GO:0006464,GO:0006468,GO:0006793,GO:0006796,GO:0006807,GO:0006810,GO:0006897,GO:0008150,GO:0008152,GO:0008360,GO:0009987,GO:0016192,GO:0016301,GO:0016310,GO:0016740,GO:0016772,GO:0016773,GO:0018105,GO:0018193,GO:0018209,GO:0019538,GO:0022603,GO:0022604,GO:0036211,GO:0043170,GO:0043226,GO:0043227,GO:…	2.7.11.1	ko04068,ko04310,ko04340,ko04341,ko04390,ko04391,ko04392,ko04540,ko04710,ko04711,map04068,map04310,map04340,map04341,map04390,map04391,map04392,map04540,map04710,map04711	Pkinase	belongs to the protein kinase superfamily
HannXRQ_Chr09g0260351	Chr9:152437383-152439690	gene	0.073	0.077	0	0	0.0393333	0	0.219	0	0.231	0	0	0	0	0	0	0	0	0	0.118	0	T	GO:0001558,GO:0003674,GO:0003824,GO:0004672,GO:0004674,GO:0004683,GO:0005488,GO:0005515,GO:0005516,GO:0005575,GO:0005622,GO:0005623,GO:0005634,GO:0005737,GO:0005829,GO:0005886,GO:0006464,GO:0006468,GO:0006793,GO:0006796,GO:0006807,GO:0007154,GO:0007165,GO:0008150,GO:0008152,GO:0009787,GO:0009789,GO:0009931,GO:0009966,GO:0009967,GO:0009987,GO:0010646,GO:0010647,GO:0010769,GO:0010857,GO:0010959,GO:…	2.7.11.1	ko04626,ko05145,map04626,map05145	EF-hand_1,EF-hand_5,EF-hand_6,Pkinase	Calcium-dependent protein kinase
HannXRQ_Chr04g0096891	Chr4:10994137-10994460	gene	0	0	0	0	0	0	0	0	0	0	0	0	0	0	0	0	0	0	0	0	NA	NA	NA	NA	NA	NA
HannXRQ_Chr11g0341051	Chr11:115658514-115660994	gene	13.0823	15.3803	4.875	14.1	16.6193	15.435	14.774	9.038	17.409	19.299	9.433	7.248	4.727	2.65	13.326	10.531	18.443	14.434	18.769	16.655	O	GO:0000413,GO:0003674,GO:0003755,GO:0003824,GO:0006139,GO:0006396,GO:0006464,GO:0006725,GO:0006807,GO:0008150,GO:0008152,GO:0008380,GO:0009987,GO:0010467,GO:0016070,GO:0016853,GO:0016859,GO:0018193,GO:0018208,GO:0019538,GO:0034641,GO:0036211,GO:0043170,GO:0043412,GO:0044237,GO:0044238,GO:0044260,GO:0044267,GO:0046483,GO:0071704,GO:0090304,GO:0140096,GO:1901360,GO:1901564	5.2.1.8	-	Pro_isomerase	Peptidyl-prolyl cis-trans isomerase
HannXRQ_Chr16g0507471	Chr16:48431086-48436032	gene	35.3127	31.2133	33.1083	25.603	32.958	30.26	34.039	41.639	29.948	28.145	35.547	35.316	29.818	34.191	23.957	27.002	25.85	33.187	29.11	36.577	O	GO:0000502,GO:0005575,GO:0005622,GO:0005623,GO:0005634,GO:0005737,GO:0005829,GO:0006807,GO:0006950,GO:0006970,GO:0008150,GO:0008152,GO:0009056,GO:0009057,GO:0009628,GO:0009651,GO:0019538,GO:0030163,GO:0032991,GO:0043170,GO:0043226,GO:0043227,GO:0043229,GO:0043231,GO:0044238,GO:0044424,GO:0044444,GO:0044464,GO:0050896,GO:0071704,GO:1901564,GO:1901565,GO:1901575,GO:1902494,GO:1905368,GO:1905369	-	ko03050,ko05169,map03050,map05169	JAB,MitMem_reg	26S proteasome non-atpase regulatory subunit
HannXRQ_Chr15g0478911	Chr15:56743380-56748610	gene	6.38733	1.84367	6.09033	2.13633	3.88767	2.267	3.318	13.577	1.499	1.974	2.058	4.447	2.661	11.163	2.45	2.298	1.661	5.301	1.962	4.4	T	GO:0005575,GO:0005623,GO:0005886,GO:0016020,GO:0044464,GO:0071944	-	-	Lectin_legB,Pkinase,Pkinase_Tyr	Legume lectin domain
HannXRQ_Chr07g0205721	Chr7:99313609-99314928	gene	0.0483333	0	0	0	0.0433333	0	0.145	0	0	0	0	0	0	0	0	0	0	0	0	0.13	S	GO:0005575,GO:0005623,GO:0005886,GO:0016020,GO:0044464,GO:0071944	-	-	LRRNT_2,LRR_1,LRR_4,LRR_6,LRR_8	Leucine Rich Repeat
HannXRQ_Chr04g0110161	Chr4:92418286-92419560	gene	0	0.118667	38.9657	9.09467	0.929	0	0	0	0.356	0	0	55.189	30.173	31.535	2.091	0.377	24.816	0	0.364	2.423	NA	NA	NA	NA	NA	NA
HannXRQ_Chr14g0451891	Chr14:145485553-145488574	gene	26.3093	4.776	15.3987	8.83533	5.666	26.175	25.546	27.207	4.629	6.233	3.466	26.214	2.941	17.041	8.252	8.929	9.325	5.513	6.465	5.02	NA	NA	NA	NA	NA	NA
HannXRQ_Chr14g0438611	Chr14:88881612-88882575	gene	0.233667	0	0.0823333	0	0.153	0	0	0.701	0	0	0	0	0	0.247	0	0	0	0.24	0	0.219	NA	NA	NA	NA	NA	NA
HannXRQ_Chr17g0541671	Chr17:27327449-27328552	gene	4.87333	5.93233	7.61133	4.16467	4.42867	4.436	5.196	4.988	5.112	6.67	6.015	7.041	8.751	7.042	4.118	2.712	5.664	4.101	3.74	5.445	NA	NA	NA	NA	NA	NA
HannXRQ_Chr02g0058531	Chr2:176409123-176410541	gene	6.73167	0	0	0.103667	0.0926667	6.935	6.627	6.633	0	0	0	0	0	0	0.146	0	0.165	0.278	0	0	NA	NA	NA	NA	NA	NA
HannXRQ_Chr12g0378271	Chr12:112099073-112102564	gene	20.2053	27.1323	24.709	18.5777	20.3	19.035	20.255	21.326	24.423	21.143	35.831	19.074	23.031	32.022	19.146	25.41	11.177	20.868	18.066	21.966	H	-	2.8.1.9	ko00790,map00790	-	superfamily protein
HannXRQ_Chr10g0281791	Chr10:19719931-19722039	gene	19.5513	19.7327	8.058	15.081	14.2587	14.477	21.101	23.076	17.024	15.089	27.085	5.356	4.829	13.989	14.605	14.777	15.861	13.216	13.077	16.483	T	GO:0000902,GO:0006950,GO:0006952,GO:0007154,GO:0007165,GO:0008150,GO:0009605,GO:0009607,GO:0009620,GO:0009653,GO:0009719,GO:0009725,GO:0009741,GO:0009742,GO:0009755,GO:0009826,GO:0009987,GO:0010033,GO:0010941,GO:0014070,GO:0016043,GO:0016049,GO:0022603,GO:0023052,GO:0032502,GO:0032870,GO:0032989,GO:0033993,GO:0040007,GO:0042221,GO:0043207,GO:0043401,GO:0048519,GO:0048523,GO:0048545,GO:0048589,GO:…	-	-	Bax1-I	Belongs to the BI1 family
HannXRQ_Chr08g0214351	Chr8:21504308-21506252	gene	0	0.640667	2.65033	21.7157	12.683	0	0	0	0.551	1.088	0.283	1.361	6.324	0.266	23.221	17.822	24.104	17.009	9.308	11.732	NA	NA	NA	NA	NA	NA
HannXRQ_Chr14g0434591	Chr14:63552625-63558337	gene	0.982	0	0.047	0	2.50067	0.692	1.216	1.038	0	0	0	0.141	0	0	0	0	0	2.4	2.189	2.913	UY	-	-	-	CRM1_C	nuclear export signal receptor activity
HannXRQ_Chr12g0357021	Chr12:7371216-7371776	gene	360.215	176.13	350.157	250.355	255.806	368.766	374.552	337.328	187.924	178.448	162.018	309.094	372.771	368.606	273.743	278.664	198.659	266.315	274.546	226.556	S	-	-	-	DUF538	Protein of unknown function, DUF538
HannXRQ_Chr01g0028651	Chr1:146440309-146444476	gene	12.935	15.6353	17.6443	21.7527	17.7913	14.591	13.307	10.907	17.311	17.011	12.584	19.631	20.725	12.577	17.375	16.886	30.997	19.655	15.125	18.594	K	-	-	ko04212,ko05134,map04212,map05134	HSF_DNA-bind	Heat stress transcription factor
HannXRQ_Chr16g0525371	Chr16:156944172-156945185	gene	1.82033	17.2893	15.1553	20.4883	9.69933	3.25	0.906	1.305	19.585	15.564	16.719	6.14	18.601	20.725	21.544	18.751	21.17	10.281	7.828	10.989	NA	NA	NA	NA	NA	NA
HannXRQ_Chr12g0383221	Chr12:155865303-155873492	gene	24.572	22.282	24.5593	23.309	27.9587	21.181	27.517	25.018	23.509	19.613	23.724	21.125	26.649	25.904	21.439	28.656	19.832	35.675	27.226	20.975	J	GO:0001101,GO:0003674,GO:0003676,GO:0003723,GO:0003729,GO:0005488,GO:0005575,GO:0005622,GO:0005623,GO:0005634,GO:0005737,GO:0005829,GO:0008150,GO:0009605,GO:0009607,GO:0009615,GO:0009719,GO:0009725,GO:0009737,GO:0010033,GO:0033993,GO:0042221,GO:0043207,GO:0043226,GO:0043227,GO:0043229,GO:0043231,GO:0044424,GO:0044444,GO:0044464,GO:0050896,GO:0051704,GO:0051707,GO:0097159,GO:0097305,GO:1901363,GO:…	-	ko03013,ko05416,map03013,map05416	MA3,MIF4G	Eukaryotic translation initiation factor 4G
HannXRQ_Chr16g0532221	Chr16:184736017-184739819	gene	14.32	15.7057	15.6723	11.6177	17.8163	12.215	12.991	17.754	18.208	14.477	14.432	14.976	19.146	12.895	10.427	12.821	11.605	17.944	16.009	19.496	S	-	-	ko03040,map03040	CTNNBL	Beta-catenin-like protein
HannXRQ_Chr12g0371771	Chr12:70609275-70610306	gene	0	0	0	0.072	0	0	0	0	0	0	0	0	0	0	0	0	0.216	0	0	0	NA	NA	NA	NA	NA	NA
HannXRQ_Chr13g0386951	Chr13:2476950-2482621	gene	12.0437	9.70367	53.6953	11.0927	5.68	13.195	16.168	6.768	12.289	12.231	4.591	56.638	75.305	29.143	11.466	3.365	18.447	4.73	8.932	3.378	C	-	-	-	FAD_binding_3	Zeaxanthin epoxidase, chloroplastic-like
HannXRQ_Chr11g0326811	Chr11:25918016-25919458	gene	8.23733	1.21633	1.192	1.55133	5.452	5.431	17.755	1.526	0.838	1.517	1.294	1.657	0.976	0.943	1.644	1.927	1.083	10.327	3.291	2.738	H	-	2.1.3.15,6.4.1.2	ko00061,ko00195,ko00620,ko00640,ko00720,ko01100,ko01110,ko01120,ko01130,ko01200,ko01212,map00061,map00195,map00620,map00640,map00720,map01100,map01110,map01120,map01130,map01200,map01212	Carboxyl_trans,PSI_8	Component of the acetyl coenzyme A carboxylase (ACC) complex. Biotin carboxylase (BC) catalyzes the carboxylation of biotin on its carrier protein (BCCP) and then the CO(2) group is transferred by the transcarboxylase to acetyl-CoA to form malonyl- CoA
HannXRQ_Chr03g0091461	Chr3:162202306-162210347	gene	34.6323	30.6733	31.8363	33.131	36.379	34.871	36.116	32.91	32.376	31.914	27.73	33.357	31.492	30.66	29.847	28.633	40.913	39.549	38.571	31.017	O	GO:0000151,GO:0003674,GO:0003824,GO:0004842,GO:0005488,GO:0005515,GO:0005575,GO:0005622,GO:0005623,GO:0005634,GO:0005737,GO:0006464,GO:0006807,GO:0008150,GO:0008152,GO:0009987,GO:0016567,GO:0016740,GO:0019538,GO:0019787,GO:0019899,GO:0031625,GO:0032446,GO:0032991,GO:0036211,GO:0043170,GO:0043226,GO:0043227,GO:0043229,GO:0043231,GO:0043412,GO:0044237,GO:0044238,GO:0044260,GO:0044267,GO:0044389,GO:…	-	-	Ank,Ank_2,Ank_4,zf-C3HC4_3	Zinc finger, C3HC4 type (RING finger)
HannXRQ_Chr01g0015521	Chr1:91191448-91194238	gene	56.4123	64.3187	55.3293	49.7787	49.4123	55.783	61.96	51.494	68.602	61.784	62.57	56.857	55.728	53.403	49.126	51.138	49.072	48.965	53.699	45.573	DO	GO:0003674,GO:0003824,GO:0004175,GO:0004197,GO:0006508,GO:0006807,GO:0008150,GO:0008152,GO:0008233,GO:0008234,GO:0010941,GO:0010942,GO:0016787,GO:0019538,GO:0043067,GO:0043068,GO:0043170,GO:0044238,GO:0048518,GO:0048522,GO:0050789,GO:0050794,GO:0065007,GO:0070011,GO:0071704,GO:0140096,GO:1901564	-	-	MORN,Peptidase_C14,zf-LSD1	LSD1 zinc finger
HannXRQ_Chr03g0066961	Chr3:42718973-42719900	gene	26.245	43.155	64.937	78.6867	42.6897	35.916	21.623	21.196	38.636	65.631	25.198	89.453	69.727	35.631	77.646	37.171	121.243	38.177	51.861	38.031	C	GO:0003674,GO:0005488,GO:0005575,GO:0005622,GO:0005623,GO:0005737,GO:0006091,GO:0008150,GO:0008152,GO:0009314,GO:0009416,GO:0009507,GO:0009526,GO:0009532,GO:0009534,GO:0009535,GO:0009536,GO:0009570,GO:0009579,GO:0009628,GO:0009765,GO:0009768,GO:0009941,GO:0009987,GO:0010287,GO:0015979,GO:0016020,GO:0016168,GO:0019684,GO:0031409,GO:0031967,GO:0031975,GO:0031976,GO:0031984,GO:0034357,GO:0042651,GO:…	-	ko00196,ko01100,map00196,map01100	Chloroa_b-bind	The light-harvesting complex (LHC) functions as a light receptor, it captures and delivers excitation energy to photosystems with which it is closely associated
HannXRQ_Chr08g0208401	Chr8:2204130-2207847	gene	2.10067	1.25033	1.658	2.08467	3.20967	2.597	1.373	2.332	1.169	1.264	1.318	0.716	2.057	2.201	2.183	2.776	1.295	3.022	2.338	4.269	S	GO:0003674,GO:0003676,GO:0003723,GO:0003824,GO:0004518,GO:0004519,GO:0005488,GO:0005575,GO:0005622,GO:0005623,GO:0005737,GO:0005773,GO:0005774,GO:0006139,GO:0006725,GO:0006807,GO:0008150,GO:0008152,GO:0009451,GO:0009987,GO:0016020,GO:0016070,GO:0016787,GO:0016788,GO:0031090,GO:0034641,GO:0043170,GO:0043226,GO:0043227,GO:0043229,GO:0043231,GO:0043412,GO:0044237,GO:0044238,GO:0044422,GO:0044424,GO:…	-	-	PPR,PPR_2,PPR_3	Pentatricopeptide repeat-containing protein At1g13040
HannXRQ_Chr01g0029601	Chr1:149280730-149285606	gene	31.0697	26.5557	26.1273	21.199	22.6733	30.687	33.472	29.05	26.549	25.674	27.444	27.223	23.455	27.704	20.032	22.139	21.426	21.267	22.828	23.925	A	GO:0003674,GO:0003824,GO:0005488,GO:0005506,GO:0005575,GO:0005622,GO:0005623,GO:0005737,GO:0006139,GO:0006259,GO:0006281,GO:0006304,GO:0006307,GO:0006725,GO:0006807,GO:0006950,GO:0006974,GO:0008150,GO:0008152,GO:0008198,GO:0009451,GO:0009987,GO:0016070,GO:0016491,GO:0016705,GO:0016706,GO:0032451,GO:0033554,GO:0034641,GO:0035510,GO:0035511,GO:0035513,GO:0035515,GO:0035552,GO:0035553,GO:0042245,GO:…	-	-	2OG-FeII_Oxy_2	2OG-Fe(II) oxygenase superfamily
HannXRQ_Chr13g0406201	Chr13:109185387-109186056	gene	0.301667	0.785667	0.310333	0	0	0.458	0.447	0	0.942	0.93	0.485	0.931	0	0	0	0	0	0	0	0	NA	NA	NA	NA	NA	NA
HannXRQ_Chr06g0167141	Chr6:7489615-7497316	gene	49.957	51.7407	59.5967	55.2527	52.578	61.29	48.188	40.393	56.24	61.642	37.34	71.728	62.465	44.597	60.842	40.224	64.692	49.555	62.521	45.658	DKT	-	-	ko03008,ko04064,ko04137,ko04139,ko04310,ko04520,ko04712,ko05162,ko05168,ko05169,map03008,map04064,map04137,map04139,map04310,map04520,map04712,map05162,map05168,map05169	CK_II_beta	Plays a complex role in regulating the basal catalytic activity of the alpha subunit
HannXRQ_Chr10g0295401	Chr10:112822654-112827585	gene	12.2033	9.45433	8.648	7.16133	11.936	10.952	9.753	15.905	8.734	5.563	14.066	0.418	23.489	2.037	5.248	10.461	5.775	12.655	7.07	16.083	C	GO:0003674,GO:0003824,GO:0005575,GO:0005622,GO:0005623,GO:0006950,GO:0008150,GO:0008152,GO:0009611,GO:0016491,GO:0016627,GO:0016628,GO:0016629,GO:0044464,GO:0050896,GO:0055114	1.3.1.42	ko00592,ko01100,ko01110,map00592,map01100,map01110	Oxidored_FMN	12-oxophytodienoate reductase
HannXRQ_Chr13g0391001	Chr13:30272835-30275518	gene	22.2163	20.2547	18.0803	20.6103	15.7433	23.549	21.271	21.829	18.044	22.906	19.814	17.841	17.76	18.64	20.472	16.226	25.133	15.197	14.609	17.424	B	-	-	ko05034,ko05203,ko05322,map05034,map05203,map05322	Histone	histone H2B
HannXRQ_Chr03g0068171	Chr3:53812905-53817056	gene	37.5943	51.695	45.531	47.7953	57.825	31.63	34.145	47.008	46.1	45.175	63.81	38.241	40.255	58.097	50.871	64.203	28.312	55.178	53.052	65.245	T	-	-	-	Pkinase	Belongs to the protein kinase superfamily
HannXRQ_Chr12g0360011	Chr12:18186049-18187696	gene	0.816333	0.519667	0.169333	0.261333	0.317333	1.135	0.369	0.945	0.908	0.384	0.267	0.128	0.13	0.25	0.509	0.275	0	0	0.399	0.553	E	-	4.1.2.10	ko00460,ko01110,map00460,map01110	GMC_oxred_C,GMC_oxred_N	(R)-mandelonitrile lyase-like
HannXRQ_Chr11g0329261	Chr11:37062675-37072944	gene	0	0	0.101667	0.0716667	0	0	0	0	0	0	0	0	0	0.305	0.103	0.112	0	0	0	0	G	GO:0003674,GO:0003824,GO:0004619,GO:0005575,GO:0005576,GO:0005622,GO:0005623,GO:0005737,GO:0005739,GO:0005740,GO:0005829,GO:0005886,GO:0005911,GO:0006950,GO:0007275,GO:0008150,GO:0009266,GO:0009409,GO:0009506,GO:0009507,GO:0009536,GO:0009555,GO:0009628,GO:0009987,GO:0010035,GO:0010038,GO:0010118,GO:0016020,GO:0016853,GO:0016866,GO:0016868,GO:0030054,GO:0031967,GO:0031975,GO:0032501,GO:0032502,GO:…	5.4.2.12	ko00010,ko00260,ko00680,ko01100,ko01110,ko01120,ko01130,ko01200,ko01230,map00010,map00260,map00680,map01100,map01110,map01120,map01130,map01200,map01230	Metalloenzyme,iPGM_N	BPG-independent PGAM N-terminus (iPGM_N)
HannXRQ_Chr13g0394861	Chr13:57521857-57524711	gene	1.249	0.989	5.26833	3.148	0.696667	1.965	1.241	0.541	0.951	1.526	0.49	7.173	7.6	1.032	2.099	0.757	6.588	0.223	1.462	0.405	CG	-	2.4.1.323	-	UDPGT	Belongs to the UDP-glycosyltransferase family
HannXRQ_Chr10g0280271	Chr10:12027858-12036426	gene	10.349	10.9553	10.28	9.67933	8.557	9.384	9.902	11.761	10.316	11.123	11.427	10.567	9.889	10.384	9.832	8.187	11.019	8.302	8.368	9.001	S	GO:0005575,GO:0005622,GO:0005623,GO:0005634,GO:0005654,GO:0005737,GO:0005829,GO:0031974,GO:0031981,GO:0043226,GO:0043227,GO:0043229,GO:0043231,GO:0043233,GO:0044422,GO:0044424,GO:0044428,GO:0044444,GO:0044446,GO:0044464,GO:0070013	-	ko04137,ko04140,map04137,map04140	WD40	WD repeat-containing protein
HannXRQ_Chr11g0321001	Chr11:3379834-3394176	gene	0.045	7.72633	7.09833	1.63167	0.418333	0	0.135	0	4.908	17.978	0.293	12.589	7.883	0.823	1.116	0.075	3.704	0.333	0.801	0.121	P	GO:0003674,GO:0005215,GO:0005575,GO:0005623,GO:0005886,GO:0005887,GO:0006810,GO:0006811,GO:0006820,GO:0008150,GO:0008272,GO:0008509,GO:0015075,GO:0015103,GO:0015116,GO:0015318,GO:0015698,GO:0016020,GO:0016021,GO:0022857,GO:0031224,GO:0031226,GO:0034220,GO:0044425,GO:0044459,GO:0044464,GO:0051179,GO:0051234,GO:0055085,GO:0071944,GO:0072348,GO:0098656,GO:0098660,GO:0098661,GO:1901682,GO:1902358	-	-	STAS,Sulfate_transp	Sulfate transporter
HannXRQ_Chr16g0503041	Chr16:20669745-20673665	gene	0.0163333	0	0.0336667	0.162	0.34	0	0.049	0	0	0	0	0	0.051	0.05	0.151	0.164	0.171	0.529	0.053	0.438	NA	NA	NA	NA	NA	NA
HannXRQ_Chr14g0436491	Chr14:77079013-77079645	gene	0	0	0	0	0	0	0	0	0	0	0	0	0	0	0	0	0	0	0	0	T	-	2.7.11.22	-	Pkinase	Belongs to the protein kinase superfamily
HannXRQ_Chr14g0455201	Chr14:156489517-156491099	gene	11.1443	8.83	11.9333	9.41533	8.18467	10.95	9.017	13.466	7.394	6.953	12.143	12.359	10.371	13.07	9.839	11.58	6.827	7.743	6.311	10.5	NA	NA	NA	NA	NA	NA
HannXRQ_Chr11g0341571	Chr11:118175081-118179144	gene	0.345667	1.09467	1.19667	0	0.019	0.415	0.289	0.333	1.097	1.685	0.502	1.024	1.156	1.41	0	0	0	0.057	0	0	NA	NA	NA	NA	NA	NA
HannXRQ_Chr13g0401371	Chr13:91694337-91695095	gene	0	0	0	0	0	0	0	0	0	0	0	0	0	0	0	0	0	0	0	0	NA	NA	NA	NA	NA	NA
HannXRQ_Chr12g0372711	Chr12:75288050-75300634	gene	0.0523333	0.344333	0	0	0	0	0	0.157	0.345	0.511	0.177	0	0	0	0	0	0	0	0	0	EPT	-	-	-	ANF_receptor,Lig_chan,SBP_bac_3	Glutamate-gated receptor that probably acts as non- selective cation channel
HannXRQ_Chr12g0366721	Chr12:43691853-43700091	gene	1.11033	3.77833	3.09133	4.91367	5.46533	0.789	1.007	1.535	3.31	3.268	4.757	2.223	1.933	5.118	6.245	6.559	1.937	5.318	6.076	5.002	S	GO:0005575,GO:0005622,GO:0005623,GO:0005634,GO:0006464,GO:0006508,GO:0006807,GO:0008150,GO:0008152,GO:0009987,GO:0016579,GO:0019538,GO:0036211,GO:0043170,GO:0043226,GO:0043227,GO:0043229,GO:0043231,GO:0043412,GO:0044237,GO:0044238,GO:0044260,GO:0044267,GO:0044424,GO:0044464,GO:0070646,GO:0070647,GO:0071704,GO:1901564	-	ko03460,map03460	DUF3337,WD40	WD repeat-containing protein 48-like
HannXRQ_Chr10g0295921	Chr10:116761606-116762423	gene	0.182333	0	0.096	0	0	0	0.547	0	0	0	0	0	0.288	0	0	0	0	0	0	0	C	GO:0005575,GO:0005622,GO:0005623,GO:0005737,GO:0009536,GO:0043226,GO:0043227,GO:0043229,GO:0043231,GO:0044424,GO:0044444,GO:0044464	-	-	PSII,Photo_RC	Photosystem II (PSII) is a light-driven water plastoquinone oxidoreductase that uses light energy to abstract electrons from H(2)O, generating O(2) and a proton gradient subsequently used for ATP formation. It consists of a core antenna complex that captures photons, and an electron transfer chain that converts photonic excitation into a charge separation. The D1 D2 (PsbA PsbA) reaction center he…
HannXRQ_Chr05g0129741	Chr5:2799562-2806888	gene	2.281	0.468	0.537667	6.05767	1.227	3.16	2.203	1.48	0.697	0.229	0.478	0.23	1.159	0.224	7.059	4.681	6.433	0.869	1.427	1.385	S	GO:0002682,GO:0002684,GO:0002831,GO:0002833,GO:0003674,GO:0005096,GO:0005488,GO:0005543,GO:0005575,GO:0005622,GO:0005623,GO:0005634,GO:0005737,GO:0005829,GO:0005886,GO:0006950,GO:0006970,GO:0008047,GO:0008150,GO:0008289,GO:0009628,GO:0009651,GO:0009787,GO:0009789,GO:0009966,GO:0009967,GO:0010646,GO:0010647,GO:0016020,GO:0023051,GO:0023056,GO:0030234,GO:0030695,GO:0031347,GO:0031349,GO:0032101,GO:…	-	-	C2	C2 domain
HannXRQ_Chr16g0521821	Chr16:142043074-142046143	gene	44.4533	35.915	53.5213	44.3483	38.3493	44.988	46.46	41.912	34.997	39.221	33.527	64.079	38.813	57.672	39.336	39.219	54.49	38.588	41.158	35.302	S	GO:0000003,GO:0003006,GO:0005575,GO:0005623,GO:0005886,GO:0007275,GO:0008150,GO:0009790,GO:0009791,GO:0009793,GO:0010154,GO:0016020,GO:0022414,GO:0022622,GO:0032501,GO:0032502,GO:0044464,GO:0048316,GO:0048364,GO:0048367,GO:0048608,GO:0048731,GO:0048856,GO:0061458,GO:0071944,GO:0099402	-	-	BPS1	Protein BPS1, chloroplastic-like
HannXRQ_Chr02g0056681	Chr2:171475315-171479239	gene	18.7767	21.1683	19.8287	18.3747	20.4373	20.14	18.464	17.726	20.88	23.716	18.909	17.23	22.73	19.526	18.779	19.82	16.525	22.331	17.044	21.937	S	-	-	-	KH_1,zf-CCCH,zf-CCCH_2	Zinc finger CCCH domain-containing protein
HannXRQ_Chr01g0011721	Chr1:75096776-75097108	gene	0.382667	4.467	9.87367	4.92933	2.42167	0	1.148	0	7.869	1.793	3.739	5.985	8.462	15.174	8.309	5.138	1.341	5.098	0.62	1.547	C	-	-	ko00195,ko01100,map00195,map01100	PsaA_PsaB	Photosystem I P700 chlorophyll a apoprotein
HannXRQ_Chr08g0213731	Chr8:18098345-18098872	gene	0	0	0	0	0	0	0	0	0	0	0	0	0	0	0	0	0	0	0	0	L	-	-	-	RVT_2,rve	transposition, RNA-mediated
HannXRQ_Chr09g0265421	Chr9:172867250-172867651	gene	1.11533	0.516333	0	0.177333	0	1.462	1.427	0.457	0	0	1.549	0	0	0	0	0.532	0	0	0	0	S	-	-	-	HI0933_like	HI0933-like protein
HannXRQ_Chr17g0570471	Chr17:212756482-212758977	gene	2.12267	10.2087	7.42433	5.72967	5.78467	1.57	2.298	2.5	9.934	9.967	10.725	6.787	8.79	6.696	6.493	4.969	5.727	5.895	5.128	6.331	NA	NA	NA	NA	NA	NA
HannXRQ_Chr08g0215041	Chr8:23950082-23957970	gene	59.8397	44.942	26.923	25.977	50.9287	56.854	60.611	62.054	43.061	42.951	48.814	19.244	33.032	28.493	32.112	37.144	8.675	46.799	50.881	55.106	K	GO:0005575,GO:0005622,GO:0005623,GO:0005737,GO:0005739,GO:0043226,GO:0043227,GO:0043229,GO:0043231,GO:0044424,GO:0044444,GO:0044464	2.7.7.6	-	RNA_pol,RPOL_N	DNA-dependent RNA polymerase catalyzes the transcription of DNA into RNA using the four ribonucleoside triphosphates as substrates
HannXRQ_Chr06g0169841	Chr6:15463180-15470147	gene	0.982	0.499	0.539	1.17033	0.288667	1.04	0.905	1.001	0.463	0.2	0.834	0.486	0.462	0.669	0.936	1.197	1.378	0.19	0.356	0.32	NA	NA	NA	NA	NA	NA
HannXRQ_Chr01g0026861	Chr1:140341734-140342145	gene	0	0	0	0	0	0	0	0	0	0	0	0	0	0	0	0	0	0	0	0	NA	NA	NA	NA	NA	NA
HannXRQ_Chr15g0467301	Chr15:12643077-12644222	gene	0	0.115667	0	0	0	0	0	0	0	0.347	0	0	0	0	0	0	0	0	0	0	S	-	-	-	F-box,FBA_1,FBA_3	F-Box protein
HannXRQ_Chr05g0147841	Chr5:146487031-146489820	gene	44.1767	66.6437	63.9043	67.0293	64.9933	49.925	42.145	40.46	63.074	71.478	65.379	58.294	75.532	57.887	74.808	60.478	65.802	59.229	70.374	65.377	J	-	-	ko03010,map03010	Ribosomal_S25	40S ribosomal protein
HannXRQ_Chr11g0350421	Chr11:157067810-157077543	gene	0	0	0	0	0	0	0	0	0	0	0	0	0	0	0	0	0	0	0	0	NA	NA	NA	NA	NA	NA
HannXRQ_Chr14g0443391	Chr14:114557355-114563067	gene	0.384	0.413667	0.641667	0.257	1.03133	0.59	0.23	0.332	0.365	0	0.876	0	1.456	0.469	0.238	0.129	0.404	0.796	0.124	2.174	-	-	-	-	-	-
HannXRQ_Chr09g0247401	Chr9:69819843-69824910	gene	31.1897	30.611	16.9573	27.449	37.305	30.963	27.379	35.227	28.266	33.112	30.455	13.619	18.776	18.477	27.48	34.563	20.304	35.867	34.104	41.944	GV	GO:0000272,GO:0001871,GO:0003674,GO:0003824,GO:0005488,GO:0005575,GO:0005622,GO:0005623,GO:0005737,GO:0005975,GO:0005976,GO:0005982,GO:0005983,GO:0006073,GO:0006793,GO:0006796,GO:0008150,GO:0008152,GO:0009056,GO:0009057,GO:0009251,GO:0009507,GO:0009532,GO:0009536,GO:0009570,GO:0009987,GO:0016052,GO:0016311,GO:0016787,GO:0016788,GO:0016791,GO:0019203,GO:0030246,GO:0030247,GO:0042578,GO:0043170,GO:…	-	-	AMPK1_CBM,DSPc	Phosphoglucan phosphatase DSP4
HannXRQ_Chr11g0326491	Chr11:25701273-25718146	gene	11.7723	12.7323	12.8333	13.8433	10.8423	10.783	13.402	11.132	13.332	11.961	12.904	15.876	10.88	11.744	11.248	12.664	17.618	10.798	12.181	9.548	K	GO:0000003,GO:0003006,GO:0003674,GO:0003824,GO:0004402,GO:0006325,GO:0006464,GO:0006473,GO:0006475,GO:0006807,GO:0006996,GO:0007275,GO:0008080,GO:0008150,GO:0008152,GO:0009791,GO:0009908,GO:0009987,GO:0016043,GO:0016407,GO:0016410,GO:0016569,GO:0016570,GO:0016573,GO:0016740,GO:0016746,GO:0016747,GO:0018193,GO:0018205,GO:0018393,GO:0018394,GO:0019538,GO:0022414,GO:0032501,GO:0032502,GO:0034212,GO:…	2.3.1.48	ko04024,ko04066,ko04068,ko04110,ko04310,ko04330,ko04350,ko04520,ko04630,ko04720,ko04916,ko04919,ko04922,ko05016,ko05152,ko05161,ko05164,ko05165,ko05166,ko05167,ko05168,ko05169,ko05200,ko05203,ko05206,ko05211,ko05215,map04024,map04066,map04068,map04110,map04310,map04330,map04350,map04520,map04630,map04720,map04916,map04919,map04922,map05016,map05152,map05161,map05164,map05165,map05166,map05167,map…	HAT_KAT11,PHD,ZZ,zf-TAZ	histone acetyl-transferase
HannXRQ_Chr09g0252861	Chr9:115830561-115841076	gene	0.101	0	30.679	0	0	0	0.303	0	0	0	0	27.122	45.542	19.373	0	0	0	0	0	0	NA	NA	NA	NA	NA	NA
HannXRQ_Chr04g0098611	Chr4:17459053-17466065	gene	7.32933	38.0923	19.2723	8.57567	16.7533	2.647	5.167	14.174	33.856	39.959	40.462	4.233	19.817	33.767	13.736	11.56	0.431	21.122	15.544	13.594	S	-	-	-	Peptidase_C97	PPPDE putative peptidase domain
HannXRQ_Chr13g0414051	Chr13:150775299-150779318	gene	10.6777	6.279	7.581	8.80467	10.5023	10.164	20.015	1.854	12.217	3.381	3.239	11.073	4.621	7.049	5.989	8.837	11.588	20.614	5.688	5.205	T	-	-	-	Malectin_like,Pkinase_Tyr	Carbohydrate-binding protein of the ER
HannXRQ_Chr13g0414401	Chr13:153024827-153027624	gene	93.886	126.378	71.1977	92.7603	120.228	87.54	90.602	103.516	116.952	117.98	144.202	33.518	60.08	119.995	118.587	140.646	19.048	117.376	121.893	121.414	G	GO:0001871,GO:0003674,GO:0003824,GO:0004553,GO:0005488,GO:0005575,GO:0005618,GO:0005623,GO:0005886,GO:0007154,GO:0008150,GO:0008422,GO:0009505,GO:0009987,GO:0015926,GO:0016020,GO:0016787,GO:0016798,GO:0030246,GO:0030247,GO:0030312,GO:0031224,GO:0031225,GO:0031226,GO:0042973,GO:0044425,GO:0044459,GO:0044464,GO:0046658,GO:0071944	-	-	Glyco_hydro_17	Belongs to the glycosyl hydrolase 17 family
HannXRQ_Chr02g0053881	Chr2:159431758-159446540	gene	0.190333	0	0	0	0	0	0.571	0	0	0	0	0	0	0	0	0	0	0	0	0	NA	NA	NA	NA	NA	NA
HannXRQ_Chr13g0426241	Chr13:196231811-196240123	gene	0	0	0	0	0	0	0	0	0	0	0	0	0	0	0	0	0	0	0	0	G	GO:0003674,GO:0003824,GO:0004553,GO:0008150,GO:0008152,GO:0008422,GO:0015926,GO:0016787,GO:0016798,GO:0071704,GO:1901135,GO:1901657	3.2.1.118,3.2.1.21	ko00460,ko00500,ko00940,ko01100,ko01110,map00460,map00500,map00940,map01100,map01110	Glyco_hydro_1	Belongs to the glycosyl hydrolase 1 family
HannXRQ_Chr07g0201471	Chr7:85522537-85523303	gene	7.02933	7.68733	0.26	9.977	8.14833	4.087	6.232	10.769	8.673	5.19	9.199	0.78	0	0	13.4	8.086	8.445	10.822	5.114	8.509	NA	NA	NA	NA	NA	NA
HannXRQ_Chr04g0110891	Chr4:102433247-102433958	gene	0	0	0	0	0	0	0	0	0	0	0	0	0	0	0	0	0	0	0	0	O	GO:0000165,GO:0000209,GO:0003674,GO:0003824,GO:0004842,GO:0005575,GO:0005622,GO:0005623,GO:0005811,GO:0006355,GO:0006464,GO:0006468,GO:0006793,GO:0006796,GO:0006807,GO:0006950,GO:0007154,GO:0007165,GO:0007166,GO:0007254,GO:0008150,GO:0008152,GO:0008284,GO:0009889,GO:0009966,GO:0009967,GO:0009987,GO:0010033,GO:0010468,GO:0010556,GO:0010646,GO:0010647,GO:0016310,GO:0016567,GO:0016740,GO:0019219,GO:…	-	-	zf-C3HC4_2,zf-RING_2	E3 ubiquitin-protein ligase
HannXRQ_Chr13g0414681	Chr13:154378676-154382547	gene	0.357333	0	0.0836667	0	0.434667	0.246	0.48	0.346	0	0	0	0.125	0.126	0	0	0	0	0.592	0.389	0.323	G	-	3.2.1.4	ko00500,ko01100,map00500,map01100	Glyco_hydro_9	Belongs to the glycosyl hydrolase 9 (cellulase E) family
HannXRQ_Chr16g0512411	Chr16:86072086-86072817	gene	1.177	5.50667	4.66633	2.57467	2.17033	1.811	0.589	1.131	5.591	6.133	4.796	4.299	3.411	6.289	0.914	1.648	5.162	2.325	2.863	1.323	NA	NA	NA	NA	NA	NA
HannXRQ_Chr07g0185851	Chr7:1441944-1442387	gene	0.275667	1.36333	0.441333	4.41133	0.296667	0	0	0.827	1.362	1.793	0.935	0.449	0	0.875	2.671	0	10.563	0.425	0.465	0	S	-	-	-	Self-incomp_S1	Plant self-incompatibility protein S1
HannXRQ_Chr06g0171081	Chr6:19273295-19275881	gene	6.67967	4.16233	2.95233	11.7367	15.7707	3.309	6.288	10.442	3.046	3.538	5.903	1.417	5.367	2.073	14.933	17.299	2.978	16.6	14.682	16.03	E	-	1.2.1.11	ko00260,ko00261,ko00270,ko00300,ko01100,ko01110,ko01120,ko01130,ko01210,ko01230,map00260,map00261,map00270,map00300,map01100,map01110,map01120,map01130,map01210,map01230	Semialdhyde_dh,Semialdhyde_dhC	aspartate-semialdehyde dehydrogenase
HannXRQ_Chr01g0027481	Chr1:143543078-143544154	gene	0	0	1.35167	0	0	0	0	0	0	0	0	0.555	2.056	1.444	0	0	0	0	0	0	NA	NA	NA	NA	NA	NA
HannXRQ_Chr03g0076371	Chr3:111120465-111121649	gene	3.531	1.94833	1.43667	0.944	2.792	2.81	4.84	2.943	3.232	0.336	2.277	1.346	0.34	2.624	1.168	0.722	0.942	3.502	2.265	2.609	T	GO:0000165,GO:0000186,GO:0001932,GO:0001934,GO:0003674,GO:0003824,GO:0004672,GO:0004674,GO:0004709,GO:0005575,GO:0005622,GO:0005623,GO:0005737,GO:0005938,GO:0006464,GO:0006468,GO:0006793,GO:0006796,GO:0006807,GO:0006950,GO:0006979,GO:0007154,GO:0007165,GO:0007346,GO:0008150,GO:0008152,GO:0009653,GO:0009893,GO:0009966,GO:0009967,GO:0009987,GO:0010562,GO:0010604,GO:0010646,GO:0010647,GO:0016301,GO:…	-	ko04016,map04016	Pkinase	Mitogen-activated protein kinase kinase kinase
HannXRQ_Chr15g0463941	Chr15:2536324-2541600	gene	10.9083	12.2017	12.7537	13.1223	11.3057	10.952	10.399	11.374	13.637	11.918	11.05	14.655	11.71	11.896	11.723	10.334	17.31	12.404	11.033	10.48	A	GO:0000228,GO:0000375,GO:0000377,GO:0000390,GO:0000398,GO:0000781,GO:0000784,GO:0003674,GO:0005488,GO:0005575,GO:0005576,GO:0005622,GO:0005623,GO:0005634,GO:0005654,GO:0005681,GO:0005684,GO:0005694,GO:0005730,GO:0005737,GO:0006139,GO:0006396,GO:0006397,GO:0006725,GO:0006807,GO:0008150,GO:0008152,GO:0008380,GO:0009987,GO:0010467,GO:0016043,GO:0016070,GO:0016071,GO:0016604,GO:0016607,GO:0022411,GO:…	-	-	G-patch,GCFC,TIP_N	Septin and tuftelin-interacting protein 1 homolog
HannXRQ_Chr17g0567541	Chr17:198623329-198624444	gene	9.58133	13.3757	9.353	8.49433	19.1433	2.107	3.94	22.697	3.432	2.853	33.842	0.357	0.361	27.341	2.479	22.804	0.2	15.889	10.915	30.626	J	GO:0003674,GO:0003824,GO:0005575,GO:0005622,GO:0005623,GO:0005737,GO:0005739,GO:0005829,GO:0006139,GO:0006396,GO:0006399,GO:0006400,GO:0006725,GO:0006807,GO:0008033,GO:0008150,GO:0008152,GO:0009058,GO:0009308,GO:0009451,GO:0009536,GO:0009690,GO:0009691,GO:0009824,GO:0009987,GO:0010467,GO:0010817,GO:0016070,GO:0016740,GO:0016765,GO:0018130,GO:0019438,GO:0034264,GO:0034265,GO:0034470,GO:0034641,GO:…	2.5.1.112,2.5.1.27	ko00908,ko01100,ko01110,map00908,map01100,map01110	IPPT	Adenylate isopentenyltransferase
HannXRQ_Chr14g0457081	Chr14:161125606-161128101	gene	0	0.143667	2.47033	3.11833	5.26233	0	0	0	0	0	0.431	2.072	2.511	2.828	6.164	1.334	1.857	3.137	5.151	7.499	NA	NA	NA	NA	NA	NA
HannXRQ_Chr06g0171981	Chr6:22158304-22161297	gene	0.0993333	0.105333	0.313667	0.176333	0.0246667	0	0.226	0.072	0.159	0.157	0	0.393	0.318	0.23	0	0	0.529	0.074	0	0	T	GO:0003674,GO:0003824,GO:0004672,GO:0004674,GO:0005488,GO:0005515,GO:0005516,GO:0005575,GO:0005623,GO:0005886,GO:0006464,GO:0006468,GO:0006793,GO:0006796,GO:0006807,GO:0008150,GO:0008152,GO:0009987,GO:0016020,GO:0016301,GO:0016310,GO:0016740,GO:0016772,GO:0016773,GO:0019538,GO:0036211,GO:0043170,GO:0043412,GO:0044237,GO:0044238,GO:0044260,GO:0044267,GO:0044464,GO:0071704,GO:0071944,GO:0140096,GO:…	-	-	B_lectin,DUF3403,PAN_2,Pkinase,Pkinase_Tyr,S_locus_glycop	G-type lectin S-receptor-like serine threonine-protein kinase
HannXRQ_Chr12g0358571	Chr12:14140048-14149270	gene	45.372	49.114	48.0233	39.194	34.1973	48.406	42.785	44.925	49.572	49.64	48.13	47.854	44.571	51.645	41.464	38.634	37.484	36.277	32.485	33.83	O	GO:0001775,GO:0002376,GO:0003674,GO:0005488,GO:0005515,GO:0005575,GO:0005622,GO:0005623,GO:0005737,GO:0006457,GO:0006996,GO:0007010,GO:0007275,GO:0007399,GO:0007417,GO:0007420,GO:0008150,GO:0009987,GO:0016043,GO:0021537,GO:0021549,GO:0022037,GO:0030029,GO:0030036,GO:0030900,GO:0030902,GO:0032501,GO:0032502,GO:0042113,GO:0044183,GO:0044424,GO:0044464,GO:0045321,GO:0046649,GO:0048513,GO:0048731,GO:…	-	-	Prefoldin_2	prefoldin subunit
HannXRQ_Chr04g0109971	Chr4:91387805-91388661	gene	0.128	0	0	0	0	0	0.384	0	0	0	0	0	0	0	0	0	0	0	0	0	A	GO:0003674,GO:0003824,GO:0005488,GO:0005506,GO:0005575,GO:0005622,GO:0005623,GO:0005737,GO:0006139,GO:0006259,GO:0006281,GO:0006304,GO:0006307,GO:0006725,GO:0006807,GO:0006950,GO:0006974,GO:0008150,GO:0008152,GO:0008198,GO:0009451,GO:0009987,GO:0016070,GO:0016491,GO:0016705,GO:0016706,GO:0032451,GO:0033554,GO:0034641,GO:0035510,GO:0035511,GO:0035513,GO:0035515,GO:0035552,GO:0035553,GO:0042245,GO:…	-	-	2OG-FeII_Oxy_2	2-oxoglutarate-dependent dioxygenase family protein
HannXRQ_Chr14g0453201	Chr14:150367514-150371953	gene	23.795	20.9997	12.164	12.4073	17.3113	27.074	22.365	21.946	21.076	24.415	17.508	10.213	15.314	10.965	11.355	16.272	9.595	15.134	17.953	18.847	C	GO:0000166,GO:0003674,GO:0003824,GO:0003973,GO:0004457,GO:0004458,GO:0005488,GO:0005515,GO:0005524,GO:0005575,GO:0005622,GO:0005623,GO:0005737,GO:0005739,GO:0006081,GO:0008144,GO:0008150,GO:0008152,GO:0008720,GO:0008891,GO:0009056,GO:0009438,GO:0009987,GO:0016491,GO:0016614,GO:0016616,GO:0016898,GO:0016899,GO:0017076,GO:0019154,GO:0030554,GO:0032553,GO:0032555,GO:0032559,GO:0035639,GO:0036094,GO:…	1.1.2.4	ko00620,map00620	FAD-oxidase_C,FAD_binding_4	D-lactate dehydrogenase (Cytochrome)
HannXRQ_Chr09g0263371	Chr9:163920202-163921110	gene	0.359333	1.25567	0.878	3.344	0.969333	1.078	0	0	1.996	1.314	0.457	0.877	1.329	0.428	3.696	1.176	5.16	1.66	0.681	0.567	NA	NA	NA	NA	NA	NA
HannXRQ_Chr04g0098421	Chr4:17043070-17044896	gene	0.743667	0	0	1.27333	1.05967	0.288	1.404	0.539	0	0	0	0	0	0	1.451	2.041	0.328	0.554	1.364	1.261	S	GO:0000902,GO:0000904,GO:0005575,GO:0005622,GO:0005623,GO:0005737,GO:0008150,GO:0008152,GO:0009058,GO:0009059,GO:0009653,GO:0009888,GO:0009987,GO:0010026,GO:0010090,GO:0010143,GO:0016043,GO:0030154,GO:0032502,GO:0032989,GO:0043170,GO:0044424,GO:0044464,GO:0048468,GO:0048856,GO:0048869,GO:0051179,GO:0071704,GO:0071840,GO:0090558,GO:0090626,GO:1901576	-	-	Transferase	acetyltransferase At3g50280-like
HannXRQ_Chr03g0073161	Chr3:90132171-90135331	gene	0	0	0	0	0	0	0	0	0	0	0	0	0	0	0	0	0	0	0	0	NA	NA	NA	NA	NA	NA
HannXRQ_Chr12g0366091	Chr12:41148741-41154368	gene	0	0	0	0	0	0	0	0	0	0	0	0	0	0	0	0	0	0	0	0	E	-	-	-	PTR2	Protein NRT1 PTR FAMILY 7.1-like
HannXRQ_Chr14g0459621	Chr14:167651696-167654055	gene	134.454	116.633	57.828	51.829	108.657	173.743	193.22	36.399	163.996	127.342	58.562	78.374	47.675	47.435	73.782	35.522	46.183	147.235	123.352	55.383	S	GO:0003674,GO:0003700,GO:0006355,GO:0006950,GO:0006952,GO:0008150,GO:0009266,GO:0009409,GO:0009605,GO:0009607,GO:0009620,GO:0009628,GO:0009889,GO:0010033,GO:0010200,GO:0010243,GO:0010468,GO:0010556,GO:0019219,GO:0019222,GO:0031323,GO:0031326,GO:0042221,GO:0042493,GO:0043207,GO:0050789,GO:0050794,GO:0050832,GO:0050896,GO:0051171,GO:0051252,GO:0051704,GO:0051707,GO:0060255,GO:0065007,GO:0080090,GO:…	-	-	Ank,Ank_2,Ank_4,zf-CCCH	zinc finger
HannXRQ_Chr10g0319091	Chr10:244349052-244350814	gene	0	0	0	0	0	0	0	0	0	0	0	0	0	0	0	0	0	0	0	0	E	GO:0003674,GO:0003824,GO:0005488,GO:0005515,GO:0006082,GO:0006520,GO:0006807,GO:0008150,GO:0008152,GO:0008652,GO:0009058,GO:0009692,GO:0009693,GO:0009987,GO:0010817,GO:0016053,GO:0016829,GO:0016846,GO:0016847,GO:0018871,GO:0019752,GO:0032787,GO:0042218,GO:0042445,GO:0042446,GO:0042802,GO:0043436,GO:0043449,GO:0043450,GO:0044237,GO:0044238,GO:0044249,GO:0044281,GO:0044283,GO:0046394,GO:0065007,GO:…	4.4.1.14	ko00270,ko01100,ko01110,map00270,map01100,map01110	Aminotran_1_2	1-aminocyclopropane-1-carboxylate synthase
HannXRQ_Chr08g0219001	Chr8:39759395-39762499	gene	3.06833	4.15533	10.6733	4.60467	0.270333	5.686	2.738	0.781	3.51	6.547	2.409	14.81	14.878	2.332	2.524	0.745	10.545	0.438	0.24	0.133	T	GO:0003674,GO:0003824,GO:0004672,GO:0004674,GO:0005488,GO:0005515,GO:0005516,GO:0005575,GO:0005623,GO:0005886,GO:0006464,GO:0006468,GO:0006793,GO:0006796,GO:0006807,GO:0008150,GO:0008152,GO:0009987,GO:0016020,GO:0016301,GO:0016310,GO:0016740,GO:0016772,GO:0016773,GO:0019538,GO:0036211,GO:0043170,GO:0043412,GO:0044237,GO:0044238,GO:0044260,GO:0044267,GO:0044464,GO:0071704,GO:0071944,GO:0140096,GO:…	-	-	B_lectin,DUF3403,PAN_2,Pkinase,Pkinase_Tyr,S_locus_glycop	G-type lectin S-receptor-like serine threonine-protein kinase
HannXRQ_Chr08g0207981	Chr8:1223000-1224314	gene	0	0	0.159667	0.0573333	0.046	0	0	0	0	0	0	0	0.323	0.156	0	0.172	0	0	0	0.138	S	-	2.3.1.133	ko00940,ko00941,ko00945,ko01100,ko01110,map00940,map00941,map00945,map01100,map01110	Transferase	Salutaridinol 7-O-acetyltransferase-like
HannXRQ_Chr05g0154841	Chr5:186413685-186420859	gene	0	0	0	0	0	0	0	0	0	0	0	0	0	0	0	0	0	0	0	0	EH	GO:0001666,GO:0003674,GO:0003824,GO:0005575,GO:0005622,GO:0005623,GO:0005737,GO:0005829,GO:0006950,GO:0008150,GO:0009628,GO:0016020,GO:0016829,GO:0016830,GO:0016831,GO:0034059,GO:0036293,GO:0044424,GO:0044444,GO:0044464,GO:0050896,GO:0070482	4.1.1.1	ko00010,ko01100,ko01110,ko01130,map00010,map01100,map01110,map01130	TPP_enzyme_C,TPP_enzyme_M,TPP_enzyme_N	Belongs to the TPP enzyme family
HannXRQ_Chr08g0229841	Chr8:100706630-100713007	gene	77.9417	97.9207	77.7487	98.0697	94.4417	83.481	77.788	72.556	106.271	104.84	82.651	79.896	92.923	60.427	112.239	96.076	85.894	89.19	104.69	89.445	U	GO:0003674,GO:0005488,GO:0005515,GO:0005575,GO:0005622,GO:0005623,GO:0005737,GO:0008150,GO:0009507,GO:0009532,GO:0009536,GO:0009570,GO:0009987,GO:0016043,GO:0019904,GO:0022607,GO:0032991,GO:0043226,GO:0043227,GO:0043229,GO:0043231,GO:0043933,GO:0044085,GO:0044422,GO:0044424,GO:0044434,GO:0044435,GO:0044444,GO:0044446,GO:0044464,GO:0051259,GO:0051291,GO:0065003,GO:0070206,GO:0070208,GO:0071840	3.6.5.4	ko02024,ko03060,ko03070,map02024,map03060,map03070	SRP54,SRP54_N,SRP_SPB	signal recognition particle
HannXRQ_Chr11g0351251	Chr11:159427517-159437181	gene	0	1.96367	3.00733	0	0	0	0	0	0.838	2.896	2.157	4.144	0.837	4.041	0	0	0	0	0	0	NA	NA	NA	NA	NA	NA
HannXRQ_Chr01g0002751	Chr1:12203012-12206365	gene	3.05	6.65967	4.20533	5.39567	1.09167	6.5	2.508	0.142	6.222	13.437	0.32	5.844	5.047	1.725	11.895	2.31	1.982	0.291	1.195	1.789	S	GO:0005575,GO:0005622,GO:0005623,GO:0005634,GO:0005635,GO:0005737,GO:0005773,GO:0005774,GO:0012505,GO:0016020,GO:0031090,GO:0031965,GO:0031967,GO:0031975,GO:0043226,GO:0043227,GO:0043229,GO:0043231,GO:0044422,GO:0044424,GO:0044428,GO:0044437,GO:0044444,GO:0044446,GO:0044464,GO:0098588,GO:0098805	-	-	KIP1	KIP1-like protein
HannXRQ_Chr15g0487281	Chr15:100353941-100362015	gene	1.136	0.250667	1.20233	1.30633	2.40533	0	2.078	1.33	0	0	0.752	1.444	1.459	0.704	0.716	0.775	2.428	2.734	0.748	3.734	NA	NA	NA	NA	NA	NA
HannXRQ_Chr11g0330541	Chr11:44016965-44017718	gene	0	0	0	0	0	0	0	0	0	0	0	0	0	0	0	0	0	0	0	0	S	-	-	-	LTP_2	Probable lipid transfer
HannXRQ_Chr07g0205651	Chr7:98929313-98933800	gene	0	0	0	0	0	0	0	0	0	0	0	0	0	0	0	0	0	0	0	0	E	GO:0003674,GO:0003824,GO:0005488,GO:0005515,GO:0006082,GO:0006520,GO:0006807,GO:0008150,GO:0008152,GO:0008652,GO:0009058,GO:0009692,GO:0009693,GO:0009987,GO:0010817,GO:0016053,GO:0016829,GO:0016846,GO:0016847,GO:0018871,GO:0019752,GO:0032787,GO:0042218,GO:0042445,GO:0042446,GO:0042802,GO:0043436,GO:0043449,GO:0043450,GO:0044237,GO:0044238,GO:0044249,GO:0044281,GO:0044283,GO:0046394,GO:0065007,GO:…	4.4.1.14	ko00270,ko01100,ko01110,map00270,map01100,map01110	Aminotran_1_2	1-aminocyclopropane-1-carboxylate synthase
HannXRQ_Chr11g0343341	Chr11:128086355-128086998	gene	0	0	0	0	0	0	0	0	0	0	0	0	0	0	0	0	0	0	0	0	S	-	-	-	Ank_2,DUF4219,PGG	ankyrin repeat family protein
HannXRQ_Chr14g0436601	Chr14:77528917-77529984	gene	0.122333	0	0	0	0	0.367	0	0	0	0	0	0	0	0	0	0	0	0	0	0	T	GO:0003674,GO:0003824,GO:0004672,GO:0004674,GO:0005575,GO:0005622,GO:0005623,GO:0005634,GO:0005737,GO:0006464,GO:0006468,GO:0006793,GO:0006796,GO:0006807,GO:0007154,GO:0007165,GO:0008150,GO:0008152,GO:0009987,GO:0010468,GO:0016301,GO:0016310,GO:0016740,GO:0016772,GO:0016773,GO:0019222,GO:0019538,GO:0023052,GO:0035556,GO:0036211,GO:0043170,GO:0043226,GO:0043227,GO:0043229,GO:0043231,GO:0043412,GO:…	2.7.11.22	-	Pkinase	Belongs to the protein kinase superfamily
HannXRQ_Chr02g0052751	Chr2:154821943-154822204	gene	1.03667	0.366	0	1.90267	1.24133	3.11	0	0	0	0	1.098	0	0	0	0	4.526	1.182	0.998	0	2.726	T	-	-	-	LRRNT_2,LRR_1,LRR_4,Pkinase,Pkinase_Tyr	Belongs to the protein kinase superfamily. Ser Thr protein kinase family
HannXRQ_Chr04g0097831	Chr4:14874692-14876377	gene	0	0	0	0	0.0926667	0	0	0	0	0	0	0	0	0	0	0	0	0	0	0.278	T	-	2.7.11.1	-	Pkinase,Pkinase_Tyr	Protein kinase domain
HannXRQ_Chr07g0201941	Chr7:86588823-86590759	gene	0	0	0	0	0	0	0	0	0	0	0	0	0	0	0	0	0	0	0	0	CG	GO:0003674,GO:0003824,GO:0005575,GO:0005622,GO:0005623,GO:0008194,GO:0016740,GO:0016757,GO:0016758,GO:0035251,GO:0043226,GO:0043227,GO:0043229,GO:0043231,GO:0044424,GO:0044464,GO:0046527,GO:0047254,GO:0080043,GO:0080044	1.14.14.1,2.4.1.202	ko00140,ko00380,ko00402,ko00830,ko00908,ko00980,ko01100,ko01110,ko04913,ko05204,map00140,map00380,map00402,map00830,map00908,map00980,map01100,map01110,map04913,map05204	UDPGT	UDP-Glycosyltransferase
HannXRQ_Chr13g0412591	Chr13:146268439-146277226	gene	10.4313	10.134	11.451	13.2057	11.4857	10.824	9.196	11.274	9.958	9.249	11.195	14.315	9.616	10.422	10.598	10.147	18.872	10.483	9.461	14.513	K	GO:0003674,GO:0003676,GO:0003677,GO:0003700,GO:0005488,GO:0005515,GO:0005575,GO:0005622,GO:0005623,GO:0005634,GO:0006355,GO:0008150,GO:0009889,GO:0009891,GO:0009893,GO:0010468,GO:0010556,GO:0010557,GO:0010604,GO:0010628,GO:0019219,GO:0019222,GO:0031323,GO:0031325,GO:0031326,GO:0031328,GO:0042802,GO:0043226,GO:0043227,GO:0043229,GO:0043231,GO:0043565,GO:0044424,GO:0044464,GO:0045893,GO:0045935,GO:…	-	-	MFMR,MFMR_assoc,bZIP_1	transcription factor
HannXRQ_Chr16g0524651	Chr16:154372664-154377255	gene	68.6947	84.2937	16.9183	40.4733	63.5173	58.047	61.73	86.307	64.434	78.841	109.606	1.605	23.174	25.976	36.283	83.339	1.798	71.993	43.054	75.505	U	GO:0005575,GO:0005622,GO:0005623,GO:0005634,GO:0005737,GO:0005768,GO:0005794,GO:0008150,GO:0009504,GO:0009987,GO:0012505,GO:0031410,GO:0031982,GO:0042546,GO:0043226,GO:0043227,GO:0043229,GO:0043231,GO:0044085,GO:0044424,GO:0044444,GO:0044464,GO:0071554,GO:0071840,GO:0097708	-	ko04144,ko04961,ko04962,ko04972,map04144,map04961,map04962,map04972	Ras	Ras-related protein
HannXRQ_Chr02g0040131	Chr2:53560533-53563052	gene	12.8397	14.711	25.2267	35.8483	45.3223	15.152	19.678	3.689	15.223	21.454	7.456	27.311	36.651	11.718	51.277	31.649	24.619	46.183	57.462	32.322	Q	-	1.14.13.53,1.14.13.89,1.14.14.19,1.14.14.32	ko00140,ko00905,ko00943,ko01100,ko01110,ko04913,ko04917,ko04927,ko04934,map00140,map00905,map00943,map01100,map01110,map04913,map04917,map04927,map04934	p450	Belongs to the cytochrome P450 family
HannXRQ_Chr12g0372241	Chr12:72721984-72725196	gene	10.6263	10.633	8.31133	10.0757	12.5693	9.573	10.652	11.654	9.662	10.159	12.078	7.134	9.271	8.529	11.811	12.646	5.77	11.742	10.41	15.556	S	-	-	ko04714,map04714	YqaJ	YqaJ-like viral recombinase domain
HannXRQ_Chr01g0008171	Chr1:56255692-56263964	gene	34.7647	32.9013	31.4307	27.7913	26.72	36.327	36.862	31.105	31.52	32.017	35.167	27.413	36.251	30.628	28.882	34.928	19.564	19.767	33.044	27.349	S	-	-	-	Kelch_1,Kelch_4,Kelch_5	Galactose oxidase, central domain
HannXRQ_Chr08g0220251	Chr8:42928089-42928560	gene	0	0.207333	0	0	0	0	0	0	0.622	0	0	0	0	0	0	0	0	0	0	0	E	GO:0003674,GO:0003824,GO:0004072,GO:0004412,GO:0005575,GO:0005622,GO:0005623,GO:0005737,GO:0006082,GO:0006520,GO:0006793,GO:0006796,GO:0006807,GO:0008150,GO:0008152,GO:0008652,GO:0009058,GO:0009069,GO:0009070,GO:0009090,GO:0009092,GO:0009507,GO:0009532,GO:0009536,GO:0009570,GO:0009987,GO:0016053,GO:0016301,GO:0016310,GO:0016491,GO:0016614,GO:0016616,GO:0016740,GO:0016772,GO:0016774,GO:0019202,GO:…	1.1.1.3,2.7.2.4	ko00260,ko00261,ko00270,ko00300,ko01100,ko01110,ko01120,ko01130,ko01230,map00260,map00261,map00270,map00300,map01100,map01110,map01120,map01130,map01230	AA_kinase,ACT,ACT_7,Homoserine_dh,NAD_binding_3	Bifunctional aspartokinase homoserine dehydrogenase
HannXRQ_Chr05g0143411	Chr5:116920293-116926638	gene	0.25	0.08	0.0386667	0	0.112333	0.113	0	0.637	0	0	0.24	0	0.116	0	0	0	0	0.218	0.119	0	G	GO:0000003,GO:0003006,GO:0007275,GO:0008150,GO:0009664,GO:0009791,GO:0009827,GO:0009828,GO:0009900,GO:0009987,GO:0010047,GO:0010154,GO:0016043,GO:0022414,GO:0032501,GO:0032502,GO:0032504,GO:0042545,GO:0045229,GO:0048608,GO:0048609,GO:0048731,GO:0048856,GO:0061458,GO:0071554,GO:0071555,GO:0071669,GO:0071840,GO:1990059	3.2.1.4	ko00500,ko01100,map00500,map01100	Glyco_hydro_9	Endoglucanase
HannXRQ_Chr14g0444561	Chr14:119597728-119601111	gene	1.79933	1.36233	1.30833	4.366	8.697	0.726	1.134	3.538	0.747	1.033	2.307	0.591	0.597	2.737	0.733	12.365	0	7.272	0.612	18.207	Q	GO:0006725,GO:0008150,GO:0008152,GO:0009058,GO:0009698,GO:0009699,GO:0009808,GO:0009809,GO:0009987,GO:0019438,GO:0019748,GO:0044237,GO:0044249,GO:0044550,GO:0071704,GO:1901360,GO:1901362,GO:1901576	1.1.1.195	ko00940,ko01100,ko01110,map00940,map01100,map01110	ADH_N,ADH_zinc_N	Alcohol dehydrogenase GroES-like domain
HannXRQ_Chr05g0151811	Chr5:172031343-172033659	gene	0	0	0	0	0.0933333	0	0	0	0	0	0	0	0	0	0	0	0	0	0.153	0.127	G	GO:0003674,GO:0003824,GO:0005575,GO:0005622,GO:0005623,GO:0005737,GO:0005768,GO:0005794,GO:0005802,GO:0007275,GO:0008150,GO:0009653,GO:0009888,GO:0009987,GO:0010015,GO:0010053,GO:0010054,GO:0012505,GO:0016740,GO:0016757,GO:0021700,GO:0022622,GO:0030154,GO:0031410,GO:0031982,GO:0031984,GO:0032501,GO:0032502,GO:0042546,GO:0043226,GO:0043227,GO:0043229,GO:0043231,GO:0044085,GO:0044422,GO:0044424,GO:…	-	ko00514,map00514	Nucleotid_trans	UDP-D-xylose L-fucose alpha-1,3-D-xylosyltransferase 2-like
HannXRQ_Chr13g0399591	Chr13:84863314-84866375	gene	113.196	111.119	95.474	118.195	107.977	109.083	118.198	112.307	108.827	112.645	111.886	91.287	102.555	92.58	116.746	124.512	113.326	109.829	111.317	102.786	S	-	-	-	PLAC8	Cell number regulator
HannXRQ_Chr08g0228171	Chr8:93655526-93659715	gene	45.0867	6.94933	33.133	47.4713	46.5773	50.911	43.327	41.022	7.334	6.827	6.687	30.042	37.033	32.324	47.459	47.129	47.826	46.67	45.928	47.134	C	GO:0003674,GO:0003824,GO:0003954,GO:0005575,GO:0005622,GO:0005623,GO:0005737,GO:0005739,GO:0005740,GO:0005743,GO:0005746,GO:0005747,GO:0008137,GO:0008150,GO:0008152,GO:0016020,GO:0016491,GO:0016651,GO:0016655,GO:0019866,GO:0030964,GO:0031090,GO:0031966,GO:0031967,GO:0031975,GO:0032991,GO:0043226,GO:0043227,GO:0043229,GO:0043231,GO:0044422,GO:0044424,GO:0044425,GO:0044429,GO:0044444,GO:0044446,GO:…	-	ko00190,ko01100,ko04714,ko04723,ko04932,ko05010,ko05012,ko05016,map00190,map01100,map04714,map04723,map04932,map05010,map05012,map05016	L51_S25_CI-B8	NADH dehydrogenase ubiquinone 1 alpha subcomplex subunit
HannXRQ_Chr11g0326291	Chr11:25350081-25357131	gene	19.231	18.36	18.344	23.2397	18.9097	18.36	18.419	20.914	18.317	17.611	19.152	19.438	17.379	18.215	18.523	20.755	30.441	19.519	18.662	18.548	T	GO:0000165,GO:0000186,GO:0001101,GO:0001932,GO:0001934,GO:0003674,GO:0003676,GO:0003677,GO:0003824,GO:0004672,GO:0004674,GO:0004709,GO:0005488,GO:0005515,GO:0005575,GO:0005622,GO:0005623,GO:0005634,GO:0005737,GO:0005768,GO:0005886,GO:0006464,GO:0006468,GO:0006793,GO:0006796,GO:0006807,GO:0006950,GO:0006970,GO:0007154,GO:0007165,GO:0007275,GO:0007346,GO:0007584,GO:0008150,GO:0008152,GO:0009266,GO:…	2.7.11.25	ko04016,ko04626,map04016,map04626	Pkinase	Mitogen-Activated Protein Kinase Kinase Kinase
HannXRQ_Chr16g0527061	Chr16:163820862-163823462	gene	1.47433	0.381	0.813	0.182333	0	2.41	1.932	0.081	0.443	0.7	0	1.927	0	0.512	0.261	0.188	0.098	0	0	0	Q	-	-	ko00905,map00905	p450	Cytochrome P450
HannXRQ_Chr10g0313681	Chr10:227271378-227277473	gene	81.211	87.5093	84.018	77.8233	88.5947	81.426	82.179	80.028	87.815	87.933	86.78	76.536	93.538	81.98	87.036	82.355	64.079	87.46	93.321	85.003	J	-	-	ko03013,ko05416,map03013,map05416	MA3,MIF4G	eukaryotic translation initiation factor
HannXRQ_Chr04g0097651	Chr4:13877877-13879629	gene	0	0	0	0	0	0	0	0	0	0	0	0	0	0	0	0	0	0	0	0	A	-	-	-	LRRNT_2,LRR_1,LRR_4,LRR_6,LRR_8	LRR receptor-like serine threonine-protein kinase
HannXRQ_Chr03g0063671	Chr3:19596971-19597636	gene	6.74933	0.440667	0.440667	0.698333	0	9.698	6.31	4.24	0.665	0.657	0	0.658	0.664	0	0.652	0.706	0.737	0	0	0	O	GO:0003674,GO:0003824,GO:0004842,GO:0006464,GO:0006807,GO:0006950,GO:0006952,GO:0008150,GO:0008152,GO:0009605,GO:0009607,GO:0009617,GO:0009987,GO:0016567,GO:0016740,GO:0019538,GO:0019787,GO:0032446,GO:0036211,GO:0042742,GO:0043170,GO:0043207,GO:0043412,GO:0044237,GO:0044238,GO:0044260,GO:0044267,GO:0050896,GO:0051704,GO:0051707,GO:0051865,GO:0070647,GO:0071704,GO:0098542,GO:0140096,GO:1901564	2.3.2.27	-	Ank,Ank_2,Ank_3,Ank_4,Ank_5	E3 ubiquitin-protein ligase XBAT31
HannXRQ_Chr06g0169561	Chr6:14796904-14798347	gene	29.239	21.6203	19.326	20.5437	18.4437	37.17	37.607	12.94	31.403	20.093	13.365	22.03	22.247	13.701	17.373	14.518	29.74	17.567	20.125	17.639	S	-	-	-	F-box,PP2	F-box protein PP2-A13-like
HannXRQ_Chr04g0123701	Chr4:166762328-166763189	gene	0	0	0	10.0603	0.206667	0	0	0	0	0	0	0	0	0	0	0	30.181	0	0.62	0	NA	NA	NA	NA	NA	NA
HannXRQ_Chr03g0081201	Chr3:129921347-129921958	gene	0	0.338	0	0.377	0	0	0	0	0.51	0.504	0	0	0	0	0	0	1.131	0	0	0	NA	NA	NA	NA	NA	NA
HannXRQ_Chr17g0560621	Chr17:151998381-152000669	gene	55.6057	52.8323	49.04	59.2477	55.7773	57.942	53.625	55.25	50.02	49.821	58.656	51.635	45.9	49.585	52.584	55.59	69.569	51.754	58.177	57.401	O	GO:0003674,GO:0005488,GO:0005515,GO:0005575,GO:0005622,GO:0005623,GO:0005737,GO:0005783,GO:0005789,GO:0006508,GO:0006515,GO:0006807,GO:0006950,GO:0008150,GO:0008152,GO:0009056,GO:0009057,GO:0009987,GO:0010033,GO:0010243,GO:0010498,GO:0012505,GO:0016020,GO:0019538,GO:0019899,GO:0030163,GO:0031984,GO:0032991,GO:0033554,GO:0034976,GO:0035966,GO:0035967,GO:0036503,GO:0036513,GO:0042175,GO:0042221,GO:…	2.3.2.27	ko04141,map04141	zf-C3HC4_3,zf-RING_5	zinc-RING finger domain
HannXRQ_Chr09g0238591	Chr9:7774166-7776556	gene	11.7797	11.586	10.5513	13.9423	11.8793	10.79	10.876	13.673	10.557	12.49	11.711	12.508	8.178	10.968	13.206	14	14.621	13.115	11.745	10.778	NA	NA	NA	NA	NA	NA
HannXRQ_Chr04g0098151	Chr4:16182301-16183819	gene	0	7.072	1.75733	0	8.47333	0	0	0	5.285	5.516	10.415	0	5.126	0.146	0	0	0	9.609	6.805	9.006	A	-	-	-	LRRNT_2,LRR_1,LRR_4,LRR_6,LRR_8	LRR receptor-like serine threonine-protein kinase
HannXRQ_Chr05g0157451	Chr5:198016783-198022362	gene	31.059	33.147	32.9333	26.7943	25.878	32.678	26.037	34.462	37.035	26.622	35.784	35.494	32.924	30.382	25.004	25.504	29.875	25.385	25.953	26.296	S	-	3.1.1.96	-	tRNA_deacylase	D-aminoacyl-tRNA deacylase
HannXRQ_Chr16g0506711	Chr16:43428089-43431882	gene	21.0953	20.9667	20.9217	18.959	22.5867	18.189	22.67	22.427	20.417	18.879	23.604	18.345	19.658	24.762	22.084	21.059	13.734	21.912	21.824	24.024	-	-	-	-	-	-
HannXRQ_Chr07g0194411	Chr7:58849079-58856960	gene	17.011	20.0623	16.4423	24.264	20.6377	15.75	17.057	18.226	21.54	20.866	17.781	18.233	16.841	14.253	22.215	23.391	27.186	22.867	22.165	16.881	UY	GO:0005575,GO:0005622,GO:0005623,GO:0005634,GO:0005635,GO:0005643,GO:0006403,GO:0006405,GO:0006406,GO:0006611,GO:0006810,GO:0006886,GO:0006913,GO:0006996,GO:0006997,GO:0008104,GO:0008150,GO:0008152,GO:0009987,GO:0010467,GO:0012505,GO:0015031,GO:0015833,GO:0015931,GO:0016043,GO:0016973,GO:0031503,GO:0031967,GO:0031974,GO:0031975,GO:0031981,GO:0032991,GO:0033036,GO:0034399,GO:0034613,GO:0042886,GO:…	-	ko03013,ko05169,map03013,map05169	-	Nuclear pore complex protein
HannXRQ_Chr14g0440681	Chr14:102603008-102608939	gene	0	0	0	0	0	0	0	0	0	0	0	0	0	0	0	0	0	0	0	0	K	-	-	-	RVT_2,Retrotran_gag_2,rve	cysteine-rich RLK (RECEPTOR-like protein kinase) 8
HannXRQ_Chr17g0564961	Chr17:181764731-181765942	gene	0	0	0	0	0	0	0	0	0	0	0	0	0	0	0	0	0	0	0	0	S	-	-	-	WD40	Myosin heavy chain kinase
HannXRQ_Chr15g0478871	Chr15:56672030-56673313	gene	6.644	1.30233	8.294	4.77433	4.197	4.918	6.72	8.294	1.012	1.332	1.563	10.007	6.906	7.969	3.308	4.474	6.541	5.683	5.183	1.725	S	-	-	-	Plant_tran	Ribosomal protein-like protein
HannXRQ_Chr04g0116721	Chr4:137891399-137893603	gene	4.75033	6.32867	6.163	0.108	2.808	6.247	3.398	4.606	6.428	8.219	4.339	6.251	7.26	4.978	0.207	0	0.117	2.564	3.346	2.514	E	-	-	-	PTR2	latd nip
HannXRQ_Chr07g0194441	Chr7:58931270-58934415	gene	0	0	0	0	0	0	0	0	0	0	0	0	0	0	0	0	0	0	0	0	NA	NA	NA	NA	NA	NA
HannXRQ_Chr11g0337561	Chr11:88097739-88099256	gene	6.67667	3.58967	5.55633	4.22367	3.86867	6.891	5.67	7.469	3.754	3.294	3.721	4.261	6.108	6.3	3.953	4.867	3.851	5.204	2.848	3.554	S	-	-	-	LEA_2	Late embryogenesis abundant protein
HannXRQ_Chr04g0101881	Chr4:33646664-33672130	gene	0.264	0.183333	0.544333	2.51967	0.047	0.401	0.391	0	0.55	0	0	0.815	0.686	0.132	0.404	0	7.155	0	0.141	0	Q	-	1.14.14.1	ko00140,ko00380,ko00590,ko00591,ko00830,ko00980,ko01100,ko04212,ko04726,ko04750,ko04913,ko05204,map00140,map00380,map00590,map00591,map00830,map00980,map01100,map04212,map04726,map04750,map04913,map05204	p450	Belongs to the cytochrome P450 family
HannXRQ_Chr09g0262581	Chr9:160480351-160496476	gene	0.421333	0.338333	0	0.553	0.640333	0.361	0	0.903	0	0.122	0.893	0	0	0	0.607	1.052	0	0.928	0.254	0.739	V	-	-	-	MatE	Belongs to the multi antimicrobial extrusion (MATE) (TC 2.A.66.1) family
HannXRQ_Chr17g0543981	Chr17:35898903-35901116	gene	1.02767	0.305333	0.269	0.465333	1.37267	0.796	1.209	1.078	0.455	0.18	0.281	0.18	0.364	0.263	0.803	0.29	0.303	1.789	0.933	1.396	V	GO:0003674,GO:0003676,GO:0003723,GO:0003824,GO:0004518,GO:0004519,GO:0005488,GO:0005575,GO:0005622,GO:0005623,GO:0006139,GO:0006725,GO:0006807,GO:0008150,GO:0008152,GO:0009451,GO:0009987,GO:0016070,GO:0016787,GO:0016788,GO:0034641,GO:0043170,GO:0043226,GO:0043227,GO:0043229,GO:0043231,GO:0043412,GO:0044237,GO:0044238,GO:0044424,GO:0044464,GO:0046483,GO:0071704,GO:0090304,GO:0090305,GO:0097159,GO:…	-	-	MatE,PPR,PPR_2	Pentatricopeptide repeat-containing protein
HannXRQ_Chr10g0292531	Chr10:93940966-93945745	gene	0	2.79233	0	0	1.216	0	0	0	3.292	2.294	2.791	0	0	0	0	0	0	0.906	1.587	1.155	NA	NA	NA	NA	NA	NA
HannXRQ_Chr10g0295511	Chr10:113757683-113776938	gene	0	0	0	0	0	0	0	0	0	0	0	0	0	0	0	0	0	0	0	0	S	-	-	-	Cupin_1	germin-like protein 2-3
HannXRQ_Chr07g0190041	Chr7:25680244-25681629	gene	0.773667	0.181	0.176667	0	2.234	1.069	0	1.252	0	0.543	0	0	0	0.53	0	0	0	2.574	2.253	1.875	NA	NA	NA	NA	NA	NA
HannXRQ_Chr03g0086371	Chr3:146371151-146372679	gene	1.737	1.21167	1.513	2.20967	4.61067	2.421	1.732	1.058	1.162	2.131	0.342	1.149	0.829	2.561	3.419	2.29	0.92	2.642	7.653	3.537	S	-	-	-	LRAT	Lecithin retinol acyltransferase
HannXRQ_Chr13g0412941	Chr13:147830072-147831165	gene	0	0.510333	0.201333	8.291	13.9957	0	0	0	0.923	0.608	0	0	0.307	0.297	7.242	17.631	0	11.808	14.184	15.995	S	-	-	-	FAR1,MULE,SWIM	Protein FAR1-RELATED SEQUENCE 5-like
HannXRQ_Chr06g0181131	Chr6:67755015-67758551	gene	5.791	9.89967	9.68867	9.522	7.252	5.493	5.831	6.049	11.403	9.007	9.289	10.098	12.276	6.692	9.139	10.309	9.118	7.887	7.617	6.252	S	-	-	-	BTB,NPH3	Belongs to the NPH3 family
HannXRQ_Chr04g0115641	Chr4:132991221-132993407	gene	2.28833	2.099	0	18.5597	20.2793	2.619	3.919	0.327	2.156	2.661	1.48	0	0	0	24.485	19.251	11.943	17.99	27.234	15.614	Q	-	1.14.13.53,1.14.13.89,1.14.14.19,1.14.14.32	ko00140,ko00905,ko00943,ko01100,ko01110,ko04913,ko04917,ko04927,ko04934,map00140,map00905,map00943,map01100,map01110,map04913,map04917,map04927,map04934	p450	Belongs to the cytochrome P450 family
HannXRQ_Chr02g0041951	Chr2:74201160-74203991	gene	52.3063	35.2023	4.644	0.321667	0.468667	51.926	51.177	53.816	30.738	34.126	40.743	2.217	4.083	7.632	0.259	0.56	0.146	0.123	0.946	0.337	S	GO:0003674,GO:0005488,GO:0005515,GO:0005575,GO:0005622,GO:0005623,GO:0005737,GO:0005768,GO:0005770,GO:0005771,GO:0005829,GO:0005911,GO:0006996,GO:0007032,GO:0007033,GO:0007275,GO:0008150,GO:0009506,GO:0009653,GO:0009987,GO:0010256,GO:0012505,GO:0016043,GO:0016050,GO:0022603,GO:0030054,GO:0031156,GO:0031285,GO:0031286,GO:0031410,GO:0031982,GO:0032101,GO:0032102,GO:0032104,GO:0032105,GO:0032107,GO:…	-	ko04144,map04144	ALIX_LYPXL_bnd,BRO1	ALG-2 interacting protein
HannXRQ_Chr16g0505701	Chr16:36957388-36977823	gene	0	0	0	0	0	0	0	0	0	0	0	0	0	0	0	0	0	0	0	0	NA	NA	NA	NA	NA	NA
HannXRQ_Chr15g0489061	Chr15:109956780-109958008	gene	0	0	0.12	20.934	25.0347	0	0	0	0	0	0	0	0	0.36	15.738	20.594	26.47	32.139	15.293	27.672	O	GO:0000151,GO:0000209,GO:0003674,GO:0003824,GO:0004842,GO:0005488,GO:0005515,GO:0005575,GO:0005622,GO:0005623,GO:0005737,GO:0006464,GO:0006807,GO:0008150,GO:0008152,GO:0009653,GO:0009893,GO:0009894,GO:0009896,GO:0009987,GO:0010604,GO:0016567,GO:0016740,GO:0019222,GO:0019538,GO:0019787,GO:0019899,GO:0030154,GO:0030162,GO:0030435,GO:0031323,GO:0031325,GO:0031329,GO:0031331,GO:0031624,GO:0032268,GO:…	2.3.2.31	-	IBR,RVT_3,zf-C3HC4	In Between Ring fingers
HannXRQ_Chr08g0225371	Chr8:71898027-71904199	gene	22.294	20.2723	21.8673	23.0457	25.556	22.945	20.802	23.135	21.932	22.6	16.285	21.448	23.933	20.221	20.446	21.869	26.822	26.019	24.304	26.345	-	-	-	-	-	-
HannXRQ_Chr04g0113951	Chr4:123541275-123547006	gene	0.722	0.772	0.897	0	0.180667	0.188	1.099	0.879	0.386	1.334	0.596	0.191	2.314	0.186	0	0	0	0.542	0	0	T	GO:0000902,GO:0006950,GO:0006952,GO:0007154,GO:0007165,GO:0008150,GO:0009605,GO:0009607,GO:0009620,GO:0009653,GO:0009719,GO:0009725,GO:0009741,GO:0009742,GO:0009755,GO:0009826,GO:0009987,GO:0010033,GO:0010941,GO:0014070,GO:0016043,GO:0016049,GO:0022603,GO:0023052,GO:0032502,GO:0032870,GO:0032989,GO:0033993,GO:0040007,GO:0042221,GO:0043207,GO:0043401,GO:0048519,GO:0048523,GO:0048545,GO:0048589,GO:…	-	-	Bax1-I	Belongs to the BI1 family
HannXRQ_Chr10g0308731	Chr10:206388038-206394631	gene	23.1683	19.1027	22.2893	18.1177	11.2193	25.193	26.65	17.662	17.946	22.193	17.169	21.329	23.168	22.371	19.729	16.347	18.277	10.687	10.769	12.202	NA	NA	NA	NA	NA	NA
HannXRQ_Chr11g0348911	Chr11:150708786-150711412	gene	28.995	28.292	28.514	45.6763	35.8593	35.733	27.933	23.319	31.096	32.689	21.091	27.491	41.826	16.225	47.169	39.395	50.465	27.731	45.714	34.133	O	GO:0001101,GO:0003674,GO:0003824,GO:0004364,GO:0005488,GO:0005515,GO:0005575,GO:0005576,GO:0005622,GO:0005623,GO:0005634,GO:0005737,GO:0005773,GO:0005774,GO:0005829,GO:0005886,GO:0006518,GO:0006575,GO:0006725,GO:0006749,GO:0006790,GO:0006807,GO:0006950,GO:0006979,GO:0007154,GO:0008150,GO:0008152,GO:0009056,GO:0009266,GO:0009404,GO:0009407,GO:0009409,GO:0009414,GO:0009415,GO:0009507,GO:0009532,GO:…	2.5.1.18	ko00480,ko00980,ko00982,ko00983,ko01524,ko05200,ko05204,ko05225,ko05418,map00480,map00980,map00982,map00983,map01524,map05200,map05204,map05225,map05418	GST_C,GST_C_2,GST_N,GST_N_3	glutathione s-transferase
HannXRQ_Chr12g0356331	Chr12:5806914-5810416	gene	52.4153	22.214	29.1553	10.182	38.9493	51.768	45.372	60.106	25.276	18.356	23.01	20.654	33.581	33.231	11.674	12.854	6.018	48.089	33.162	35.597	AJ	-	-	ko03008,ko03040,map03008,map03040	Ribosomal_L7Ae	NHP2-like protein 1
HannXRQ_Chr03g0060021	Chr3:533229-538735	gene	34.0357	34.5243	41.2037	51.9987	34.5907	34.647	34.941	32.519	34.837	35.384	33.352	51.08	36.471	36.06	51.573	39.215	65.208	33.479	39.012	31.281	I	GO:0003674,GO:0003824,GO:0004438,GO:0005575,GO:0005622,GO:0005623,GO:0005737,GO:0005768,GO:0005811,GO:0005911,GO:0006629,GO:0006644,GO:0006650,GO:0006793,GO:0006796,GO:0006996,GO:0007033,GO:0007272,GO:0007275,GO:0007399,GO:0007610,GO:0007626,GO:0008150,GO:0008152,GO:0008366,GO:0009506,GO:0009653,GO:0009987,GO:0010008,GO:0010720,GO:0010927,GO:0010975,GO:0010976,GO:0012505,GO:0016020,GO:0016043,GO:…	-	-	Syja_N	phosphoinositide phosphatase
HannXRQ_Chr08g0212071	Chr8:12242744-12245811	gene	9.954	1.12333	0.417667	2.69767	1.723	10.703	10.294	8.865	1.596	0.788	0.986	0	0.637	0.616	2.347	2.032	3.714	1.195	1.798	2.176	NA	NA	NA	NA	NA	NA
HannXRQ_Chr07g0202101	Chr7:86899176-86899865	gene	0	0	0	0	0	0	0	0	0	0	0	0	0	0	0	0	0	0	0	0	O	-	-	-	Inhibitor_I9,Peptidase_S8	Subtilase family
HannXRQ_Chr13g0387281	Chr13:3678992-3686535	gene	71.9667	17.36	18.628	73.108	63.329	74.058	68.182	73.66	16.892	17.605	17.583	8.722	40.105	7.057	70.298	72.083	76.943	64.461	67.475	58.051	I	GO:0003674,GO:0003824,GO:0004165,GO:0004300,GO:0005575,GO:0005622,GO:0005623,GO:0005737,GO:0005777,GO:0006082,GO:0006629,GO:0006631,GO:0006635,GO:0008150,GO:0008152,GO:0008692,GO:0009056,GO:0009062,GO:0009514,GO:0009987,GO:0016042,GO:0016054,GO:0016829,GO:0016835,GO:0016836,GO:0016853,GO:0016854,GO:0016856,GO:0016860,GO:0016863,GO:0018812,GO:0019395,GO:0019752,GO:0030258,GO:0032787,GO:0034440,GO:…	1.1.1.211,1.1.1.35,4.2.1.17	ko00071,ko00592,ko01100,ko01110,ko01212,map00071,map00592,map01100,map01110,map01212	3HCDH,3HCDH_N,ECH_1	fatty acid beta-oxidation multifunctional protein
HannXRQ_Chr05g0146481	Chr5:137492365-137494182	gene	10.9927	14.115	12.5377	16.302	16.9527	12.285	9.991	10.702	10.866	16.64	14.839	12.389	9.189	16.035	17.394	17.998	13.514	16.291	15.672	18.895	NA	NA	NA	NA	NA	NA
HannXRQ_Chr03g0067451	Chr3:46877408-46877949	gene	0	0	0	0	0	0	0	0	0	0	0	0	0	0	0	0	0	0	0	0	S	-	-	-	YABBY	Axial regulator YABBY 1-like
HannXRQ_Chr08g0232221	Chr8:114861326-114861740	gene	1.82167	0.210667	3.554	1.12733	0	3.11	0.607	1.748	0	0.632	0	2.531	3.195	4.936	1.255	0	2.127	0	0	0	NA	NA	NA	NA	NA	NA
HannXRQ_Chr05g0163431	Chr5:217615099-217618329	gene	62.157	62.7213	44.52	65.44	65.8883	66.634	61.55	58.287	64.893	61.606	61.665	53.566	33.424	46.57	65.354	58.254	72.712	62.239	71.878	63.548	T	GO:0000166,GO:0003674,GO:0005488,GO:0005575,GO:0005623,GO:0005886,GO:0008144,GO:0016020,GO:0016208,GO:0017076,GO:0030554,GO:0032553,GO:0032555,GO:0032559,GO:0036094,GO:0043167,GO:0043168,GO:0043169,GO:0044464,GO:0071944,GO:0097159,GO:0097367,GO:1901265,GO:1901363	-	-	Usp	Universal stress protein A-like protein
HannXRQ_Chr05g0129391	Chr5:2172454-2174644	gene	4.572	1.06733	15.101	25.1903	2.91733	7.046	6.303	0.367	1.007	1.988	0.207	25.487	17.292	2.524	9.28	4.487	61.804	3.015	3.506	2.231	T	GO:0000287,GO:0003674,GO:0003676,GO:0003677,GO:0003697,GO:0003824,GO:0005488,GO:0005575,GO:0005622,GO:0005623,GO:0005634,GO:0005654,GO:0006139,GO:0006259,GO:0006281,GO:0006302,GO:0006725,GO:0006807,GO:0006950,GO:0006974,GO:0008081,GO:0008150,GO:0008152,GO:0009987,GO:0016604,GO:0016605,GO:0016787,GO:0016788,GO:0030145,GO:0031974,GO:0031981,GO:0033554,GO:0034641,GO:0042578,GO:0043167,GO:0043169,GO:…	-	-	Exo_endo_phos,zf-RanBP	Tyrosyl-DNA phosphodiesterase
HannXRQ_Chr06g0182491	Chr6:79903662-79904098	gene	4.97033	2.781	2.09433	3.15633	4.21767	7.124	6.953	0.834	3.665	0.905	3.773	2.718	0.915	2.65	3.594	4.86	1.015	1.715	4.692	6.246	NA	NA	NA	NA	NA	NA
HannXRQ_Chr06g0177861	Chr6:44711872-44712630	gene	1.06567	3.13433	5.48567	20	1.87567	0.951	0.464	1.782	1.468	2.898	5.037	8.708	5.862	1.887	20.148	18.168	21.684	1.374	0.501	3.752	NA	NA	NA	NA	NA	NA
HannXRQ_Chr17g0539871	Chr17:22079797-22084006	gene	70.4063	53.3563	74.2303	64.7183	50.9907	84.131	77.519	49.569	51.694	62.516	45.859	89.733	70.936	62.022	59.959	53.082	81.114	42.566	61.746	48.66	G	-	3.2.1.4	ko00500,ko01100,map00500,map01100	Cellulase,Ricin_B_lectin	Belongs to the glycosyl hydrolase 5 (cellulase A) family
HannXRQ_Chr05g0148271	Chr5:149449243-149451705	gene	126.683	135.86	121.366	112.356	95.927	133.589	129.199	117.26	143.833	122.423	141.323	122.775	129.29	112.033	111.154	114.634	111.279	96.806	100.872	90.103	S	GO:0000166,GO:0003674,GO:0005488,GO:0005575,GO:0005623,GO:0005886,GO:0008144,GO:0016020,GO:0016208,GO:0017076,GO:0030554,GO:0032553,GO:0032555,GO:0032559,GO:0036094,GO:0043167,GO:0043168,GO:0043169,GO:0044464,GO:0071944,GO:0097159,GO:0097367,GO:1901265,GO:1901363	-	-	Usp	Universal stress protein
HannXRQ_Chr05g0162431	Chr5:214452855-214455197	gene	47.9633	55.946	54.3693	42.7793	40.373	51.139	46.423	46.328	56.875	55.2	55.763	57.384	47.904	57.82	38.694	37.559	52.085	40.914	36.854	43.351	S	-	-	ko04714,map04714	DUF498	NADH dehydrogenase ubiquinone 1 alpha subcomplex assembly factor
HannXRQ_Chr11g0340931	Chr11:115281626-115285867	gene	100.121	107.772	102.916	113.789	109.897	98.85	95.223	106.291	103.819	100.683	118.813	93.012	97.349	118.388	108.769	120.488	112.109	111.951	106.604	111.135	D	GO:0003674,GO:0005488,GO:0005515,GO:0005539,GO:0005575,GO:0005622,GO:0005623,GO:0005634,GO:0005737,GO:0005829,GO:0006915,GO:0008047,GO:0008092,GO:0008150,GO:0008201,GO:0008219,GO:0008285,GO:0009719,GO:0009893,GO:0009966,GO:0009967,GO:0009987,GO:0010033,GO:0010468,GO:0010604,GO:0010628,GO:0010638,GO:0010646,GO:0010647,GO:0010698,GO:0010821,GO:0010822,GO:0010941,GO:0010942,GO:0010950,GO:0010952,GO:…	-	-	dsDNA_bind	DNA-binding protein
HannXRQ_Chr05g0141161	Chr5:93790910-93793441	gene	20.4793	17.2177	20.061	26.6657	25.3533	20.911	20.677	19.85	15.571	18.449	17.633	15.956	31.944	12.283	27.482	25.381	27.134	26.759	24.213	25.088	S	GO:0000151,GO:0005575,GO:0005622,GO:0005623,GO:0006508,GO:0006511,GO:0006807,GO:0008150,GO:0008152,GO:0009056,GO:0009057,GO:0009987,GO:0010498,GO:0019538,GO:0019941,GO:0030163,GO:0032991,GO:0043161,GO:0043170,GO:0043632,GO:0044237,GO:0044238,GO:0044248,GO:0044257,GO:0044260,GO:0044265,GO:0044267,GO:0044424,GO:0044464,GO:0051603,GO:0071704,GO:1901564,GO:1901565,GO:1901575,GO:1902494,GO:1990234	-	-	F-box-like	F-Box protein
HannXRQ_Chr03g0079581	Chr3:125390253-125392752	gene	0	0	0.055	0.0576667	0	0	0	0	0	0	0	0.082	0.083	0	0.081	0	0.092	0	0	0	T	-	2.7.11.1	ko04010,ko04064,ko04620,ko04621,ko04624,ko04722,ko05133,ko05140,ko05142,ko05145,ko05152,ko05162,ko05164,map04010,map04064,map04620,map04621,map04624,map04722,map05133,map05140,map05142,map05145,map05152,map05162,map05164	LRR_1,LRR_4,LRR_8,Pkinase,Pkinase_Tyr	Encoded by
HannXRQ_Chr13g0417731	Chr13:165494891-165496635	gene	68.0027	72.1813	72.8687	17.7437	29.6323	66.711	46.876	90.421	55.6	59.188	101.756	46.378	81.561	90.667	17.274	23.789	12.168	27.836	23.435	37.626	T	GO:0003674,GO:0003824,GO:0004672,GO:0004674,GO:0005575,GO:0005623,GO:0005886,GO:0006464,GO:0006468,GO:0006793,GO:0006796,GO:0006807,GO:0006950,GO:0006952,GO:0008150,GO:0008152,GO:0009605,GO:0009607,GO:0009617,GO:0009987,GO:0016020,GO:0016301,GO:0016310,GO:0016740,GO:0016772,GO:0016773,GO:0019538,GO:0036211,GO:0042742,GO:0043170,GO:0043207,GO:0043412,GO:0044237,GO:0044238,GO:0044260,GO:0044267,GO:…	-	-	Pkinase,Pkinase_Tyr,Stress-antifung	Cysteine-rich receptor-like protein kinase
HannXRQ_Chr10g0299331	Chr10:145857552-145858674	gene	32.4413	17.4487	13.8197	0.545333	20.2263	30.529	31.327	35.468	15.975	18.077	18.294	3.017	35.846	2.596	1.056	0.381	0.199	19.653	21.143	19.883	NA	NA	NA	NA	NA	NA
HannXRQ_Chr09g0269121	Chr9:184784920-184785593	gene	0	0.125667	0.616	0	0.129	0	0	0	0.377	0	0	1.12	0	0.728	0	0	0	0	0.387	0	NA	NA	NA	NA	NA	NA
HannXRQ_Chr03g0086311	Chr3:146321266-146321978	gene	0	0.104333	1.25	0.103667	0	0	0	0	0	0.313	0	1.567	1.266	0.917	0.311	0	0	0	0	0	S	-	-	-	LRAT	NC domain-containing
HannXRQ_Chr14g0455031	Chr14:155411445-155411906	gene	0	0	0	0	0	0	0	0	0	0	0	0	0	0	0	0	0	0	0	0	GMW	-	-	-	Exostosin	arabinosyltransferase ARAD1
HannXRQ_Chr16g0531951	Chr16:182913599-182919048	gene	4.64533	8.75833	10.7437	9.21967	5.671	4.781	4.894	4.261	9.479	8.767	8.029	9.847	8.386	13.998	10.235	8.783	8.641	5.165	5.407	6.441	S	GO:0003674,GO:0005215,GO:0005575,GO:0005622,GO:0005623,GO:0005737,GO:0005783,GO:0005789,GO:0006810,GO:0007275,GO:0008150,GO:0009653,GO:0009719,GO:0009725,GO:0009733,GO:0009791,GO:0009914,GO:0009966,GO:0010015,GO:0010033,GO:0010101,GO:0010102,GO:0010252,GO:0010311,GO:0010315,GO:0010329,GO:0010646,GO:0010817,GO:0010928,GO:0012505,GO:0015562,GO:0016020,GO:0022622,GO:0022857,GO:0023051,GO:0031984,GO:…	-	-	Mem_trans	Transporter
HannXRQ_Chr02g0039811	Chr2:50152213-50156061	gene	0.016	12.779	0.034	23.2227	21.544	0	0	0.048	11.574	13.392	13.371	0	0.052	0.05	26.496	26.17	17.002	21.172	18.56	24.9	NA	NA	NA	NA	NA	NA
HannXRQ_Chr16g0510691	Chr16:73166376-73168366	gene	0	0.891333	1.88367	0.449667	1.046	0	0	0	0.633	0.521	1.52	1.877	3.265	0.509	0.103	0.895	0.351	0.296	1.404	1.438	L	-	-	-	Retrotran_gag_2,zf-CCHC	gag-polypeptide of LTR copia-type
HannXRQ_Chr01g0008311	Chr1:56800410-56811178	gene	34.0803	50.437	38.1687	49.0507	44.1637	28.116	32.428	41.697	53.991	40.783	56.537	34.876	34.138	45.492	56.123	53.834	37.195	52.553	34.067	45.871	S	GO:0003674,GO:0005215,GO:0005319,GO:0005342,GO:0005575,GO:0005622,GO:0005623,GO:0005737,GO:0006810,GO:0006811,GO:0006820,GO:0006869,GO:0007275,GO:0008028,GO:0008150,GO:0008509,GO:0008514,GO:0009507,GO:0009526,GO:0009528,GO:0009536,GO:0009555,GO:0009653,GO:0009664,GO:0009706,GO:0009832,GO:0009941,GO:0009987,GO:0010208,GO:0010876,GO:0010927,GO:0015075,GO:0015245,GO:0015318,GO:0015711,GO:0015718,GO:…	-	-	Tmemb_14	Transmembrane proteins 14C
HannXRQ_Chr13g0414251	Chr13:151965570-151972397	gene	39.107	19.3077	31.5363	37.1477	33.384	40.121	36.373	40.827	18.087	19.937	19.899	31.091	28.675	34.843	38.886	38.597	33.96	33.69	31.994	34.468	H	-	-	-	Coq4	Component of the coenzyme Q biosynthetic pathway. May play a role in organizing a multi-subunit COQ enzyme complex required for coenzyme Q biosynthesis. Required for steady-state levels of other COQ polypeptides
HannXRQ_Chr08g0235701	Chr8:140540825-140545547	gene	0.867667	2.408	1.849	2.121	2.31333	0.806	0.874	0.923	1.566	3.002	2.656	1.731	2.484	1.332	3.884	1.662	0.817	2.242	2.265	2.433	NA	NA	NA	NA	NA	NA
HannXRQ_Chr14g0451141	Chr14:143355719-143357578	gene	0	0	0	0	0.037	0	0	0	0	0	0	0	0	0	0	0	0	0	0.111	0	E	-	-	-	DUF4283,RVT_1,zf-RVT	Ribonuclease H protein
HannXRQ_Chr09g0241801	Chr9:26624114-26628940	gene	0	0	0	0	0	0	0	0	0	0	0	0	0	0	0	0	0	0	0	0	NA	NA	NA	NA	NA	NA
HannXRQ_Chr05g0130481	Chr5:7768419-7774211	gene	34.0233	30.6693	27.407	32.994	41.5807	31.708	29.136	41.226	28.209	28.248	35.551	28.388	25.861	27.972	29.233	32.377	37.372	48.287	31.977	44.478	U	GO:0000139,GO:0003674,GO:0005488,GO:0005515,GO:0005543,GO:0005575,GO:0005622,GO:0005623,GO:0005737,GO:0005768,GO:0005770,GO:0005771,GO:0005794,GO:0005802,GO:0005829,GO:0006807,GO:0006810,GO:0006897,GO:0006996,GO:0007034,GO:0007275,GO:0008150,GO:0008152,GO:0008289,GO:0009791,GO:0009987,GO:0010008,GO:0010467,GO:0012505,GO:0016020,GO:0016043,GO:0016050,GO:0016192,GO:0019538,GO:0019898,GO:0030904,GO:…	-	ko04144,map04144	PX,Vps5	Vps5 C terminal like
HannXRQ_Chr06g0167821	Chr6:9447855-9452457	gene	136.486	146.46	143.431	155.5	121.75	138.901	138.842	131.715	151.4	147.261	140.719	154.831	141.67	133.793	147.089	146.489	172.923	125.976	134.156	105.117	S	-	-	-	DUF4149	Transmembrane protein 205
HannXRQ_Chr07g0198101	Chr7:73984001-73986539	gene	0	0	0	0	0	0	0	0	0	0	0	0	0	0	0	0	0	0	0	0	T	GO:0002218,GO:0002221,GO:0002253,GO:0002376,GO:0002682,GO:0002684,GO:0002757,GO:0002758,GO:0002764,GO:0003674,GO:0003824,GO:0004672,GO:0004674,GO:0004675,GO:0004888,GO:0005575,GO:0005623,GO:0005886,GO:0006464,GO:0006468,GO:0006793,GO:0006796,GO:0006807,GO:0006950,GO:0006952,GO:0006955,GO:0007154,GO:0007165,GO:0007166,GO:0007167,GO:0007178,GO:0008150,GO:0008152,GO:0009605,GO:0009607,GO:0009617,GO:…	2.7.11.1	ko04626,map04626	Pkinase,Pkinase_Tyr	Belongs to the protein kinase superfamily
HannXRQ_Chr12g0373881	Chr12:81205449-81205754	gene	0.413333	0	0	0	0	0.64	0	0.6	0	0	0	0	0	0	0	0	0	0	0	0	C	-	1.6.5.3	ko00190,ko01100,map00190,map01100	Proton_antipo_M	organonitrogen compound metabolic process
HannXRQ_Chr12g0385981	Chr12:164814413-164815274	gene	9.482	11.8783	12.0327	8.14167	6.337	9.318	9.759	9.369	11.459	14.546	9.63	8.093	14.477	13.528	8.713	7.939	7.773	6.128	6.706	6.177	-	-	-	-	-	-
HannXRQ_Chr15g0483531	Chr15:77681721-77682080	gene	0	0	0	0	0	0	0	0	0	0	0	0	0	0	0	0	0	0	0	0	T	-	-	-	EGF,EGF_CA,GUB_WAK_bind,Pkinase,Pkinase_Tyr	Wall-associated receptor kinase
HannXRQ_Chr13g0416711	Chr13:161118196-161121823	gene	41.9403	32.942	13.1763	12.0577	35.707	39.239	35.761	50.821	36.07	26.234	36.522	5.284	13.636	20.609	14.409	17.323	4.441	36.672	30.103	40.346	G	GO:0003674,GO:0003824,GO:0005575,GO:0005576,GO:0005622,GO:0005623,GO:0005737,GO:0005829,GO:0005886,GO:0005911,GO:0006139,GO:0006725,GO:0006793,GO:0006807,GO:0006810,GO:0008150,GO:0008152,GO:0008830,GO:0008831,GO:0009058,GO:0009225,GO:0009226,GO:0009506,GO:0009812,GO:0009813,GO:0009914,GO:0009966,GO:0009987,GO:0010253,GO:0010280,GO:0010315,GO:0010489,GO:0010490,GO:0010646,GO:0010817,GO:0010928,GO:…	-	ko00520,ko00523,ko01130,map00520,map00523,map01130	RmlD_sub_bind	Rhamnose biosynthetic enzyme
HannXRQ_Chr10g0307291	Chr10:200098256-200110287	gene	11.5213	5.183	11.161	1.72	3.20633	9.861	11.073	13.63	5.402	4.423	5.724	9.068	9.526	14.889	1.576	2.153	1.431	3.033	3.644	2.942	T	GO:0003674,GO:0003779,GO:0003824,GO:0004430,GO:0005488,GO:0005515,GO:0005543,GO:0005546,GO:0005575,GO:0005622,GO:0005623,GO:0005737,GO:0005886,GO:0005911,GO:0006464,GO:0006468,GO:0006629,GO:0006644,GO:0006650,GO:0006793,GO:0006796,GO:0006807,GO:0006996,GO:0007010,GO:0007154,GO:0007165,GO:0008092,GO:0008150,GO:0008152,GO:0008289,GO:0009506,GO:0009507,GO:0009536,GO:0009987,GO:0016020,GO:0016043,GO:…	2.7.1.67	ko00562,ko01100,ko04011,ko04070,map00562,map01100,map04011,map04070	PI3Ka,PI3_PI4_kinase	Belongs to the PI3 PI4-kinase family
HannXRQ_Chr16g0505091	Chr16:32033871-32047104	gene	25.868	22.7233	22.1157	22.945	30.777	21.513	26.904	29.187	22.68	20.959	24.531	21.408	23.189	21.75	26.625	27.334	14.876	31.978	29.486	30.867	A	GO:0005575,GO:0005622,GO:0005623,GO:0005634,GO:0005730,GO:0031974,GO:0031981,GO:0043226,GO:0043227,GO:0043228,GO:0043229,GO:0043231,GO:0043232,GO:0043233,GO:0044422,GO:0044424,GO:0044428,GO:0044446,GO:0044464,GO:0070013	-	ko03008,map03008	RRM_1	RNA-binding protein
HannXRQ_Chr09g0258331	Chr9:143443271-143446409	gene	1.796	1.49167	0.905	0.0346667	0.169333	1.552	1.413	2.423	1.277	2.102	1.096	0.421	1.063	1.231	0.104	0	0	0.199	0.218	0.091	O	GO:0003674,GO:0003676,GO:0003723,GO:0003824,GO:0004518,GO:0004519,GO:0005488,GO:0005575,GO:0005622,GO:0005623,GO:0006139,GO:0006725,GO:0006807,GO:0008150,GO:0008152,GO:0009451,GO:0009987,GO:0016070,GO:0016787,GO:0016788,GO:0034641,GO:0043170,GO:0043226,GO:0043227,GO:0043229,GO:0043231,GO:0043412,GO:0044237,GO:0044238,GO:0044424,GO:0044464,GO:0046483,GO:0071704,GO:0090304,GO:0090305,GO:0097159,GO:…	-	-	PPR,PPR_2,PPR_3	Pentatricopeptide repeat-containing protein
HannXRQ_Chr08g0211491	Chr8:10786330-10788593	gene	0	0.0636667	0	0.0683333	0.0603333	0	0	0	0	0.191	0	0	0	0	0	0.205	0	0.181	0	0	T	GO:0000003,GO:0001558,GO:0003674,GO:0003824,GO:0004672,GO:0005575,GO:0005618,GO:0005623,GO:0005886,GO:0005911,GO:0006464,GO:0006468,GO:0006793,GO:0006796,GO:0006807,GO:0006950,GO:0006952,GO:0007275,GO:0008150,GO:0008152,GO:0009506,GO:0009605,GO:0009607,GO:0009620,GO:0009719,GO:0009723,GO:0009725,GO:0009741,GO:0009787,GO:0009788,GO:0009791,GO:0009856,GO:0009966,GO:0009968,GO:0009987,GO:0010033,GO:…	-	-	Malectin_like,Pkinase_Tyr	Carbohydrate-binding protein of the ER
HannXRQ_Chr01g0023811	Chr1:131337680-131341438	gene	8.596	7.91367	6.88233	11.903	12.967	8.757	9.001	8.03	9.873	5.678	8.19	7.108	6.7	6.839	13.345	10.576	11.788	12.11	11.192	15.599	L	-	-	-	CRS1_YhbY	CRM domain-containing protein At3g25440
HannXRQ_Chr04g0127491	Chr4:176809135-176809389	gene	13.2757	6.34733	3.11867	4.629	7.94733	6.146	32.241	1.44	8.696	5.463	4.883	0.782	5.525	3.049	5.426	6.709	1.752	10.357	8.097	5.388	J	GO:0003674,GO:0005488,GO:0005575,GO:0005622,GO:0005623,GO:0005737,GO:0005829,GO:0009507,GO:0009536,GO:0043021,GO:0043022,GO:0043226,GO:0043227,GO:0043229,GO:0043231,GO:0044424,GO:0044444,GO:0044464,GO:0044877	-	-	eIF-1a	One of the essential components for the initiation of protein synthesis. Stabilizes the binding of IF-2 and IF-3 on the 30S subunit to which N-formylmethionyl-tRNA(fMet) subsequently binds. Helps modulate mRNA selection, yielding the 30S pre- initiation complex (PIC). Upon addition of the 50S ribosomal subunit IF-1, IF-2 and IF-3 are released leaving the mature 70S translation initation complex
HannXRQ_Chr08g0210341	Chr8:8620461-8621661	gene	3.75933	0.352667	0.478333	0.799	1.88333	2.628	7.892	0.758	0.416	0	0.642	0.411	0.623	0.401	0.612	1.324	0.461	3.699	1.065	0.886	H	-	2.1.3.15,6.4.1.2	ko00061,ko00195,ko00620,ko00640,ko00720,ko01100,ko01110,ko01120,ko01130,ko01200,ko01212,map00061,map00195,map00620,map00640,map00720,map01100,map01110,map01120,map01130,map01200,map01212	Carboxyl_trans,PSI_8	Component of the acetyl coenzyme A carboxylase (ACC) complex. Biotin carboxylase (BC) catalyzes the carboxylation of biotin on its carrier protein (BCCP) and then the CO(2) group is transferred by the transcarboxylase to acetyl-CoA to form malonyl- CoA
HannXRQ_Chr13g0392861	Chr13:41662923-41663183	gene	0	0	0	0	0	0	0	0	0	0	0	0	0	0	0	0	0	0	0	0	P	GO:0001101,GO:0003674,GO:0005215,GO:0005315,GO:0005575,GO:0005622,GO:0005623,GO:0005634,GO:0005737,GO:0005773,GO:0005794,GO:0005886,GO:0005887,GO:0005911,GO:0006810,GO:0006811,GO:0006820,GO:0008150,GO:0008509,GO:0009506,GO:0009719,GO:0009725,GO:0009737,GO:0010033,GO:0012505,GO:0015075,GO:0015291,GO:0015318,GO:0016020,GO:0016021,GO:0022804,GO:0022857,GO:0030054,GO:0031224,GO:0031226,GO:0033993,GO:…	-	-	Sugar_tr	Inorganic phosphate transporter
HannXRQ_Chr15g0470371	Chr15:22890955-22895099	gene	1.80033	1.85767	1.63	2.51533	3.02267	0.675	1.564	3.162	2.257	1.886	1.43	0.944	2.774	1.172	3.064	3.039	1.443	3.575	2.312	3.181	S	-	-	-	DUF4378,VARLMGL	DUF761-associated sequence motif
HannXRQ_Chr04g0125851	Chr4:173074342-173076909	gene	0.111	3.65333	3.074	4.558	5.575	0.086	0.167	0.08	2.552	4.604	3.804	0	9.137	0.085	4.141	4.854	4.679	5.352	4.776	6.597	NA	NA	NA	NA	NA	NA
HannXRQ_Chr15g0464571	Chr15:3865556-3867796	gene	0.0423333	0	0	0	0	0	0	0.127	0	0	0	0	0	0	0	0	0	0	0	0	L	-	-	-	RVT_2	Reverse transcriptase (RNA-dependent DNA polymerase)
HannXRQ_Chr04g0099651	Chr4:22438058-22439176	gene	0	0	0	0	0	0	0	0	0	0	0	0	0	0	0	0	0	0	0	0	S	-	-	-	F-box,FIST,FIST_C	F-box LRR-repeat protein
HannXRQ_Chr10g0289641	Chr10:69717858-69722106	gene	0	0	0.0383333	0	0.0403333	0	0	0	0	0	0	0.058	0	0.057	0	0	0	0	0.121	0	NA	NA	NA	NA	NA	NA
HannXRQ_Chr06g0181651	Chr6:72778205-72780661	gene	4.79433	11.382	11.317	11.819	2.85233	6.473	6.079	1.831	16.212	13.277	4.657	19.136	11.544	3.271	8.009	5.866	21.582	3.646	3.733	1.178	S	-	-	-	-	Protein CHUP1, chloroplastic
HannXRQ_Chr15g0469741	Chr15:20167546-20168161	gene	0	0	0	0	0	0	0	0	0	0	0	0	0	0	0	0	0	0	0	0	P	GO:0003674,GO:0003824,GO:0005215,GO:0005575,GO:0005623,GO:0005886,GO:0005887,GO:0006810,GO:0006811,GO:0006817,GO:0006820,GO:0008150,GO:0008509,GO:0015075,GO:0015103,GO:0015114,GO:0015318,GO:0015399,GO:0015405,GO:0015415,GO:0015698,GO:0016020,GO:0016021,GO:0016462,GO:0016787,GO:0016817,GO:0016818,GO:0016887,GO:0017111,GO:0022804,GO:0022857,GO:0031224,GO:0031226,GO:0034220,GO:0035435,GO:0042623,GO:…	-	-	Sugar_tr	Sugar (and other) transporter
HannXRQ_Chr04g0099991	Chr4:23265216-23278115	gene	1.15167	2.43233	1.92133	3.02167	1.12933	1.372	1.339	0.744	2.08	3.228	1.989	1.837	1.706	2.221	4.08	2.68	2.305	0.904	1.598	0.886	T	GO:0001932,GO:0001934,GO:0003674,GO:0003824,GO:0004672,GO:0004674,GO:0005575,GO:0005622,GO:0005623,GO:0005737,GO:0006464,GO:0006468,GO:0006793,GO:0006796,GO:0006807,GO:0006950,GO:0007154,GO:0007165,GO:0007346,GO:0008150,GO:0008152,GO:0009893,GO:0009987,GO:0010562,GO:0010604,GO:0016301,GO:0016310,GO:0016740,GO:0016772,GO:0016773,GO:0019220,GO:0019222,GO:0019538,GO:0023014,GO:0023052,GO:0031098,GO:…	2.7.11.1	-	Pkinase	Serine threonine-protein kinase
HannXRQ_Chr02g0042611	Chr2:80313607-80314431	gene	0.148333	0.653333	0	0.0903333	0.0763333	0	0	0.445	0.733	0.724	0.503	0	0	0	0	0	0.271	0.229	0	0	NA	NA	NA	NA	NA	NA
HannXRQ_Chr15g0480311	Chr15:61756534-61757761	gene	0.063	0.067	0	0	0	0.189	0	0	0	0	0.201	0	0	0	0	0	0	0	0	0	NA	NA	NA	NA	NA	NA
HannXRQ_Chr15g0470911	Chr15:25167397-25171425	gene	1.845	0.24	0.704333	0.681	0.777333	0.79	1.456	3.289	0.452	0.268	0	0.714	0.18	1.219	0.797	1.246	0	0.592	0.74	1	S	-	-	-	DUF630,DUF632	Protein of unknown function (DUF632)
HannXRQ_Chr14g0457821	Chr14:163183694-163184513	gene	0	0	0	0	0	0	0	0	0	0	0	0	0	0	0	0	0	0	0	0	T	-	-	-	B_lectin,DUF3403,PAN_2,Pkinase_Tyr,S_locus_glycop	G-type lectin S-receptor-like serine threonine-protein kinase
HannXRQ_Chr11g0343111	Chr11:126727603-126727797	gene	0	0	0.344	0.703667	0	0	0	0	0	0	0	0	1.032	0	1.014	1.097	0	0	0	0	S	-	2.5.1.18	ko00480,ko00980,ko00982,ko00983,ko01524,ko05200,ko05204,ko05225,ko05418,map00480,map00980,map00982,map00983,map01524,map05200,map05204,map05225,map05418	MAPEG	Microsomal glutathione S-transferase
HannXRQ_Chr08g0231781	Chr8:111468748-111472979	gene	20.631	20.47	17.092	27.824	21.4523	20.266	21.406	20.221	22.297	19.876	19.237	19.637	16.495	15.144	22.128	21.836	39.508	19.599	22.375	22.383	-	-	-	-	-	-
HannXRQ_Chr13g0392671	Chr13:40867073-40869560	gene	1.13433	0.937333	0.028	0.152667	0.870667	0.596	2.328	0.479	1.928	0.433	0.451	0	0	0.084	0.086	0.372	0	1.312	0.18	1.12	T	GO:0000902,GO:0001101,GO:0003674,GO:0003824,GO:0004672,GO:0004674,GO:0005575,GO:0005618,GO:0005622,GO:0005623,GO:0005737,GO:0005773,GO:0005886,GO:0005975,GO:0006464,GO:0006468,GO:0006793,GO:0006796,GO:0006807,GO:0006884,GO:0006950,GO:0006952,GO:0007154,GO:0007165,GO:0007166,GO:0008150,GO:0008152,GO:0008361,GO:0009311,GO:0009505,GO:0009605,GO:0009607,GO:0009615,GO:0009620,GO:0009653,GO:0009719,GO:…	-	-	EGF_CA,GUB_WAK_bind,Pkinase,Pkinase_Tyr,WAK	Wall-associated receptor kinase
HannXRQ_Chr02g0052231	Chr2:152640190-152640378	gene	7.981	6.429	9.80533	4.43333	4.81867	6.219	6.07	11.654	8.532	5.265	5.49	7.382	12.779	9.255	5.229	4.526	3.545	0.998	4.37	9.088	AJ	GO:0000166,GO:0001101,GO:0003674,GO:0003824,GO:0003994,GO:0005488,GO:0005507,GO:0005524,GO:0005575,GO:0005618,GO:0005622,GO:0005623,GO:0005737,GO:0005739,GO:0005773,GO:0005774,GO:0005829,GO:0006082,GO:0006101,GO:0006102,GO:0006950,GO:0006970,GO:0006979,GO:0007275,GO:0008144,GO:0008150,GO:0008152,GO:0009507,GO:0009532,GO:0009536,GO:0009570,GO:0009605,GO:0009628,GO:0009651,GO:0009719,GO:0009725,GO:…	4.2.1.3	ko00020,ko00630,ko00720,ko01100,ko01110,ko01120,ko01130,ko01200,ko01210,ko01230,map00020,map00630,map00720,map01100,map01110,map01120,map01130,map01200,map01210,map01230	Aconitase,Aconitase_C	Catalyzes the isomerization of citrate to isocitrate via cis-aconitate
HannXRQ_Chr15g0482461	Chr15:71584745-71592157	gene	4.74933	5.54367	4.71767	5.324	12.7613	3.876	2.967	7.405	4.613	5.095	6.923	3.247	3.669	7.237	7.437	6.802	1.733	11.854	11.773	14.657	I	GO:0000003,GO:0000139,GO:0000325,GO:0001558,GO:0003002,GO:0003006,GO:0003674,GO:0005215,GO:0005326,GO:0005575,GO:0005618,GO:0005622,GO:0005623,GO:0005737,GO:0005768,GO:0005769,GO:0005773,GO:0005774,GO:0005794,GO:0005802,GO:0005886,GO:0005911,GO:0006810,GO:0006811,GO:0006812,GO:0006836,GO:0007275,GO:0007389,GO:0008104,GO:0008150,GO:0008324,GO:0008519,GO:0009505,GO:0009506,GO:0009524,GO:0009551,GO:…	-	ko05231,map05231	Choline_transpo	Belongs to the CTL (choline transporter-like) family
HannXRQ_Chr06g0165941	Chr6:4664389-4675090	gene	21.5343	21.0403	26.3633	28.211	25.9167	20.319	21.132	23.152	22.051	20.784	20.286	27.063	25.445	26.582	26.556	25.913	32.164	27.247	25.866	24.637	T	GO:0000160,GO:0001101,GO:0002237,GO:0003674,GO:0003824,GO:0004672,GO:0004673,GO:0005488,GO:0005515,GO:0005575,GO:0005622,GO:0005623,GO:0005737,GO:0005783,GO:0006464,GO:0006468,GO:0006725,GO:0006793,GO:0006796,GO:0006807,GO:0006950,GO:0006952,GO:0006970,GO:0007154,GO:0007165,GO:0008150,GO:0008152,GO:0009058,GO:0009266,GO:0009308,GO:0009408,GO:0009593,GO:0009605,GO:0009607,GO:0009617,GO:0009625,GO:…	-	ko04016,ko04075,map04016,map04075	GAF,HATPase_c,HisKA,Response_reg	May act early in the ethylene signal transduction pathway, possibly as an ethylene receptor, or as a regulator of the pathway
HannXRQ_Chr09g0252921	Chr9:116327939-116328504	gene	0.220667	0.117333	0	0	0.101	0	0.338	0.324	0	0.352	0	0	0	0	0	0	0	0	0	0.303	NA	NA	NA	NA	NA	NA
HannXRQ_Chr15g0477131	Chr15:49662663-49663688	gene	3.131	1.26133	1.41267	0.543333	0.435667	1.909	3.727	3.757	0.589	0.97	2.225	1.748	0.785	1.705	0.578	0.834	0.218	0	0.805	0.502	NA	NA	NA	NA	NA	NA
HannXRQ_Chr04g0120291	Chr4:154973995-154981025	gene	20.5403	19.405	19.7097	23.9917	20.3973	19.148	22.401	20.072	21.234	19.327	17.654	19.776	19.29	20.063	20.027	23.612	28.336	18.159	22.185	20.848	L	GO:0003674,GO:0003824,GO:0004652,GO:0005488,GO:0005575,GO:0005622,GO:0005623,GO:0005634,GO:0005730,GO:0006139,GO:0006396,GO:0006399,GO:0006401,GO:0006725,GO:0006807,GO:0008150,GO:0008152,GO:0009056,GO:0009057,GO:0009987,GO:0010467,GO:0016070,GO:0016072,GO:0016074,GO:0016075,GO:0016077,GO:0016078,GO:0016740,GO:0016772,GO:0016779,GO:0019439,GO:0031123,GO:0031499,GO:0031974,GO:0031981,GO:0032991,GO:…	-	-	NTP_transf_2	isoform X1
HannXRQ_Chr01g0019731	Chr1:115411821-115416305	gene	15.0737	12.9603	12.9497	23.1847	23.9937	14.345	14.627	16.249	11.896	13.377	13.608	11.981	12.318	14.55	21.493	22.554	25.507	28.038	21.887	22.056	B	GO:0003674,GO:0003676,GO:0003677,GO:0005488,GO:0005575,GO:0005622,GO:0005623,GO:0005634,GO:0005737,GO:0006325,GO:0006464,GO:0006476,GO:0006807,GO:0006996,GO:0008150,GO:0008152,GO:0009987,GO:0010029,GO:0010187,GO:0016043,GO:0016569,GO:0016570,GO:0016575,GO:0019538,GO:0035601,GO:0036211,GO:0043170,GO:0043226,GO:0043227,GO:0043229,GO:0043231,GO:0043412,GO:0043565,GO:0044237,GO:0044238,GO:0044260,GO:…	3.5.1.98	ko04110,ko04213,ko04330,ko04919,ko05016,ko05034,ko05165,ko05169,ko05200,ko05202,ko05203,ko05220,map04110,map04213,map04330,map04919,map05016,map05034,map05165,map05169,map05200,map05202,map05203,map05220	Hist_deacetyl	Belongs to the histone deacetylase family. HD Type 1 subfamily
HannXRQ_Chr04g0103831	Chr4:44644947-44645564	gene	0	0	0	0.184667	0	0	0	0	0	0	0	0	0	0	0.554	0	0	0	0	0	NA	NA	NA	NA	NA	NA
HannXRQ_Chr02g0057061	Chr2:172598894-172599538	gene	0.692667	0.416	0.208	0.852333	0.941	0.607	1.186	0.285	0	0.926	0.322	0	0.624	0	1.532	0.332	0.693	0.585	0.64	1.598	K	GO:0000003,GO:0000902,GO:0000904,GO:0000981,GO:0000988,GO:0000989,GO:0001067,GO:0001076,GO:0001134,GO:0001135,GO:0003006,GO:0003674,GO:0003676,GO:0003677,GO:0003700,GO:0005488,GO:0005575,GO:0005622,GO:0005623,GO:0005634,GO:0006355,GO:0006357,GO:0007275,GO:0008150,GO:0008152,GO:0009058,GO:0009653,GO:0009791,GO:0009888,GO:0009889,GO:0009987,GO:0010026,GO:0010090,GO:0010154,GO:0010191,GO:0010192,GO:…	-	-	Myb_DNA-binding	myb domain protein 5
HannXRQ_Chr06g0165141	Chr6:3141734-3152382	gene	141.076	134.607	126.193	81.4897	139.45	123.571	135.673	163.983	120.544	130.952	152.325	113.988	137.685	126.905	91.415	111.263	41.791	136.688	125.642	156.019	I	GO:0003674,GO:0003824,GO:0004421,GO:0005575,GO:0005622,GO:0005623,GO:0005737,GO:0005829,GO:0005911,GO:0006084,GO:0006139,GO:0006163,GO:0006629,GO:0006637,GO:0006644,GO:0006720,GO:0006725,GO:0006732,GO:0006753,GO:0006790,GO:0006793,GO:0006796,GO:0006807,GO:0008150,GO:0008152,GO:0008299,GO:0008610,GO:0008654,GO:0009058,GO:0009117,GO:0009150,GO:0009240,GO:0009259,GO:0009506,GO:0009987,GO:0016740,GO:…	2.3.3.10	ko00072,ko00280,ko00650,ko00900,ko01100,ko01110,ko01130,map00072,map00280,map00650,map00900,map01100,map01110,map01130	HMG_CoA_synt_C,HMG_CoA_synt_N	This enzyme condenses acetyl-CoA with acetoacetyl-CoA to form HMG-CoA, which is the substrate for HMG-CoA reductase
HannXRQ_Chr17g0549261	Chr17:60272040-60274602	gene	56.269	53.138	25.8677	55.3603	43.237	64.03	61.168	43.609	57.901	54.166	47.347	34.826	0.633	42.144	49.691	50.272	66.118	32.962	50.869	45.88	T	GO:0005575,GO:0005622,GO:0005623,GO:0005737,GO:0005829,GO:0006950,GO:0008150,GO:0009611,GO:0044424,GO:0044444,GO:0044464,GO:0050896	-	-	NUDIX	NUDIX domain
HannXRQ_Chr15g0496581	Chr15:168917144-168917449	gene	0	0	0	0	0	0	0	0	0	0	0	0	0	0	0	0	0	0	0	0	S	-	-	-	LOB	LOB domain-containing protein
HannXRQ_Chr17g0544511	Chr17:37808622-37811195	gene	0.221	15.014	18.2197	7.92167	9.75567	0	0	0.663	10.552	16.885	17.605	17.988	15.622	21.049	9.276	9.651	4.838	10.896	9.69	8.681	NA	NA	NA	NA	NA	NA
HannXRQ_Chr17g0552931	Chr17:80496719-80500346	gene	0	4.258	0.019	21.7253	4.705	0	0	0	3.764	4.002	5.008	0.057	0	0	21.121	17.878	26.177	5.04	3.203	5.872	NA	NA	NA	NA	NA	NA
HannXRQ_Chr16g0507431	Chr16:48108625-48112718	gene	0.032	6.199	11.1113	6.10467	4.48667	0.096	0	0	6.056	6.611	5.93	14.557	7.669	11.108	5.31	5.694	7.31	3.963	4.589	4.908	G	GO:0003674,GO:0003824,GO:0005575,GO:0005622,GO:0005623,GO:0005737,GO:0005829,GO:0005911,GO:0006139,GO:0006725,GO:0006793,GO:0006807,GO:0006810,GO:0008150,GO:0008152,GO:0009058,GO:0009225,GO:0009226,GO:0009506,GO:0009812,GO:0009813,GO:0009914,GO:0009966,GO:0009987,GO:0010253,GO:0010280,GO:0010315,GO:0010646,GO:0010817,GO:0010928,GO:0016829,GO:0016835,GO:0016836,GO:0018130,GO:0019438,GO:0023051,GO:…	4.2.1.76	ko00520,map00520	Epimerase,GDP_Man_Dehyd	rhamnose biosynthetic enzyme
HannXRQ_Chr17g0559101	Chr17:137210177-137211398	gene	0	0.078	0	0	0	0	0	0	0.234	0	0	0	0	0	0	0	0	0	0	0	NA	NA	NA	NA	NA	NA
HannXRQ_Chr07g0195171	Chr7:61688218-61691323	gene	3.871	6.705	6.651	2.51533	3.71233	3.709	3.407	4.497	8.306	4.876	6.933	8.212	7.845	3.896	2.201	2.858	2.487	2.101	4.828	4.208	UY	-	-	ko03013,ko05169,map03013,map05169	-	Nuclear pore complex protein
HannXRQ_Chr10g0288621	Chr10:62289995-62299090	gene	15.9563	14.0363	17.999	17.2453	18.1083	14.305	17.451	16.113	15.823	13.475	12.811	18.489	20.608	14.9	19.22	18.951	13.565	19.096	19.838	15.391	S	-	-	-	FH2,PTEN_C2	C2 domain of PTEN tumour-suppressor protein
HannXRQ_Chr17g0551111	Chr17:70019592-70020560	gene	1.511	0.48	1.30467	4.62467	1.63767	2.426	0.592	1.515	0.208	1.232	0	1.851	1.662	0.401	1.428	0	12.446	0.195	1.705	3.013	-	-	-	-	-	-
HannXRQ_Chr10g0319011	Chr10:244278411-244288417	gene	124.749	131.541	110.684	107.6	119.384	127.009	129.641	117.596	137.248	127.51	129.865	109.83	119.891	102.33	104.78	115.955	102.066	121.767	120.408	115.976	O	GO:0005575,GO:0005622,GO:0005623,GO:0005737,GO:0005739,GO:0005740,GO:0005743,GO:0016020,GO:0019866,GO:0031090,GO:0031966,GO:0031967,GO:0031975,GO:0043226,GO:0043227,GO:0043229,GO:0043231,GO:0044422,GO:0044424,GO:0044429,GO:0044444,GO:0044446,GO:0044464	3.4.24.64	-	Peptidase_M16,Peptidase_M16_C	Belongs to the peptidase M16 family
HannXRQ_Chr14g0460221	Chr14:168631993-168635607	gene	47.4473	46.599	49.0547	76.3793	74.876	47.964	44.34	50.038	46.618	43.713	49.466	39.914	62.931	44.319	77.245	82.062	69.831	70.801	78.157	75.67	H	GO:0003674,GO:0003824,GO:0004853,GO:0005575,GO:0005622,GO:0005623,GO:0005737,GO:0005829,GO:0006725,GO:0006778,GO:0006779,GO:0006783,GO:0006807,GO:0008150,GO:0008152,GO:0009058,GO:0009507,GO:0009526,GO:0009532,GO:0009536,GO:0009570,GO:0009719,GO:0009725,GO:0009735,GO:0009941,GO:0009987,GO:0010033,GO:0016829,GO:0016830,GO:0016831,GO:0018130,GO:0019438,GO:0031967,GO:0031975,GO:0033013,GO:0033014,GO:…	4.1.1.37	ko00860,ko01100,ko01110,map00860,map01100,map01110	URO-D	Uroporphyrinogen decarboxylase
HannXRQ_Chr11g0351901	Chr11:161715173-161715431	gene	3.55333	5.26567	18.4387	75.0363	64.1407	1.02	1.992	7.648	2.1	8.293	5.404	17.647	6.29	31.379	67.94	75.742	81.427	65.827	61.293	65.302	U	-	-	ko03060,map03060	SRP-alpha_N,SRP54,SRP54_N	Signal recognition particle receptor
HannXRQ_Chr12g0363981	Chr12:32570745-32575441	gene	14.7903	26.915	28.8727	22.1877	16.6097	16.462	15.8	12.109	32.616	27.089	21.04	29.482	40.535	16.601	25.941	17.822	22.8	16.113	18.926	14.79	S	-	-	-	Abhydrolase_1	hydrolase
HannXRQ_Chr07g0197771	Chr7:72888303-72895922	gene	13.226	10.8907	10.8023	10.4173	11.718	11.325	12.742	15.611	10.391	11.431	10.85	8.513	12.302	11.592	13.754	13.386	4.112	10.071	9.274	15.809	F	GO:0003674,GO:0005215,GO:0005345,GO:0005350,GO:0005575,GO:0005623,GO:0005886,GO:0006810,GO:0006811,GO:0006812,GO:0006855,GO:0006863,GO:0008150,GO:0008324,GO:0015075,GO:0015205,GO:0015207,GO:0015208,GO:0015210,GO:0015238,GO:0015291,GO:0015293,GO:0015294,GO:0015318,GO:0015851,GO:0015853,GO:0015854,GO:0015855,GO:0015857,GO:0015893,GO:0016020,GO:0022804,GO:0022857,GO:0022890,GO:0034220,GO:0035344,GO:…	-	-	Xan_ur_permease	nucleobase-ascorbate transporter
HannXRQ_Chr17g0565661	Chr17:186494573-186494947	gene	0	0	0	0	0	0	0	0	0	0	0	0	0	0	0	0	0	0	0	0	C	-	-	ko00195,ko01100,map00195,map01100	Cytochrome_B	Cytochrome b6
HannXRQ_Chr02g0057461	Chr2:173767452-173773429	gene	53.078	27.2387	30.8107	26.5933	11.0623	50.88	53.549	54.805	27.98	27.748	25.988	31.969	25.454	35.009	26.336	25.199	28.245	10.706	10.826	11.655	NA	NA	NA	NA	NA	NA
HannXRQ_Chr14g0458411	Chr14:164347788-164351398	gene	0	0	0	0	0	0	0	0	0	0	0	0	0	0	0	0	0	0	0	0	O	-	-	-	Inhibitor_I9,Peptidase_S8	cucumisin-like
HannXRQ_Chr14g0437121	Chr14:80891900-80894173	gene	1.40667	1.79267	1.536	4.21267	0.569333	2.326	0.925	0.969	1.95	3.063	0.365	2.016	0.797	1.795	7.127	1.975	3.536	0.332	0.545	0.831	O	GO:0000003,GO:0000902,GO:0000904,GO:0003006,GO:0003674,GO:0003824,GO:0004842,GO:0006464,GO:0006807,GO:0007275,GO:0008150,GO:0008152,GO:0009653,GO:0009791,GO:0009826,GO:0009888,GO:0009987,GO:0010026,GO:0010154,GO:0016043,GO:0016049,GO:0016567,GO:0016740,GO:0019538,GO:0019787,GO:0022412,GO:0022414,GO:0030154,GO:0032446,GO:0032501,GO:0032502,GO:0032504,GO:0032989,GO:0036211,GO:0040007,GO:0043170,GO:…	2.3.2.27	-	zf-RING_2,zinc_ribbon_9	E3 ubiquitin-protein ligase
HannXRQ_Chr08g0216701	Chr8:29931418-29932867	gene	0	0	0	0.115333	0	0	0	0	0	0	0	0	0	0	0	0	0.346	0	0	0	P	GO:0000041,GO:0000302,GO:0003674,GO:0005215,GO:0005381,GO:0005385,GO:0005575,GO:0005622,GO:0005623,GO:0005737,GO:0005768,GO:0005794,GO:0005802,GO:0005886,GO:0006810,GO:0006811,GO:0006812,GO:0006826,GO:0006829,GO:0006950,GO:0006979,GO:0008150,GO:0008324,GO:0009605,GO:0009607,GO:0009617,GO:0009719,GO:0009723,GO:0009725,GO:0009987,GO:0010033,GO:0010035,GO:0010038,GO:0010039,GO:0012505,GO:0015075,GO:…	-	-	Zip	) transport protein
HannXRQ_Chr11g0323711	Chr11:13249828-13250988	gene	6.89967	3.54967	3.58633	3.30533	3.12233	4.725	12.022	3.952	4.861	2.571	3.217	4.464	2.947	3.348	3.915	3.5	2.501	2.762	4.09	2.515	C	GO:0005575,GO:0005622,GO:0005623,GO:0005737,GO:0009507,GO:0009536,GO:0043226,GO:0043227,GO:0043229,GO:0043231,GO:0044424,GO:0044444,GO:0044464	1.6.5.3	ko00190,ko01100,map00190,map01100	Proton_antipo_C,Proton_antipo_M,Proton_antipo_N	A subunit of NADH dehydrogenase
HannXRQ_Chr16g0522421	Chr16:145534712-145538956	gene	0.118667	0	0.251667	0.144667	0.122	0	0	0.356	0	0	0	0	0	0.755	0	0	0.434	0.366	0	0	NA	NA	NA	NA	NA	NA
HannXRQ_Chr10g0294851	Chr10:108770254-108772565	gene	0	0	0	0.0623333	0	0	0	0	0	0	0	0	0	0	0	0	0.187	0	0	0	Q	GO:0003674,GO:0003824,GO:0004601,GO:0005575,GO:0005618,GO:0005623,GO:0005911,GO:0008150,GO:0008152,GO:0009505,GO:0009506,GO:0009636,GO:0009664,GO:0009987,GO:0016043,GO:0016209,GO:0016491,GO:0016684,GO:0030054,GO:0030312,GO:0042221,GO:0044464,GO:0045229,GO:0050896,GO:0051716,GO:0055044,GO:0055114,GO:0070887,GO:0071554,GO:0071555,GO:0071669,GO:0071840,GO:0071944,GO:0097237,GO:0098754,GO:0098869,GO:…	1.11.1.7	ko00940,ko01100,ko01110,map00940,map01100,map01110	peroxidase	Removal of H(2)O(2), oxidation of toxic reductants, biosynthesis and degradation of lignin, suberization, auxin catabolism, response to environmental stresses such as wounding, pathogen attack and oxidative stress
HannXRQ_Chr11g0353921	Chr11:168284252-168284808	gene	0	0	0	0.398	0	0	0	0	0	0	0	0	0	0	0	0.584	0.61	0	0	0	NA	NA	NA	NA	NA	NA
HannXRQ_Chr05g0132451	Chr5:17704968-17709544	gene	10.716	7.55367	7.40133	10.4543	9.74367	15.484	10.021	6.643	7.882	9.686	5.093	10.115	8.289	3.8	14.305	7.117	9.941	8.318	12.625	8.288	T	GO:0003674,GO:0003824,GO:0004672,GO:0004674,GO:0005575,GO:0005623,GO:0005886,GO:0006464,GO:0006468,GO:0006793,GO:0006796,GO:0006807,GO:0008150,GO:0008152,GO:0009987,GO:0016020,GO:0016301,GO:0016310,GO:0016740,GO:0016772,GO:0016773,GO:0019538,GO:0036211,GO:0043170,GO:0043412,GO:0044237,GO:0044238,GO:0044260,GO:0044267,GO:0044464,GO:0071704,GO:0071944,GO:0140096,GO:1901564	-	-	Pkinase,Pkinase_Tyr,Stress-antifung	Cysteine-rich receptor-like protein kinase
HannXRQ_Chr02g0054761	Chr2:162477791-162483693	gene	0.129333	0.394	0.52	0.0346667	0.0996667	0	0	0.388	0.319	0.315	0.548	0.526	0.213	0.821	0.104	0	0	0.299	0	0	K	-	-	ko04075,map04075	DOG1,bZIP_1	Seed dormancy control
HannXRQ_Chr15g0467841	Chr15:13623394-13625474	gene	1.268	2.534	2.14633	0.054	0.0433333	1.925	1.879	0	2.743	3.761	1.098	1.356	2.586	2.497	0	0.162	0	0	0	0.13	K	GO:0000981,GO:0000988,GO:0000989,GO:0001067,GO:0001076,GO:0001134,GO:0001135,GO:0003674,GO:0003676,GO:0003677,GO:0003700,GO:0005488,GO:0005575,GO:0005622,GO:0005623,GO:0005634,GO:0006355,GO:0006357,GO:0006950,GO:0008150,GO:0009266,GO:0009409,GO:0009628,GO:0009889,GO:0009891,GO:0009893,GO:0009987,GO:0010468,GO:0010556,GO:0010557,GO:0010604,GO:0010628,GO:0019219,GO:0019222,GO:0030154,GO:0031323,GO:…	-	-	Myb_DNA-binding	Myb-related protein
HannXRQ_Chr04g0098431	Chr4:17083904-17084504	gene	3.177	4.946	5.59367	2.15933	4.31267	4.152	1.842	3.537	5.438	4.602	4.798	4.224	5.817	6.74	2.285	2.472	1.721	4.725	3.58	4.633	A	GO:0000175,GO:0000288,GO:0000291,GO:0000932,GO:0000956,GO:0003674,GO:0003824,GO:0004518,GO:0004527,GO:0004532,GO:0004535,GO:0004540,GO:0005575,GO:0005622,GO:0005623,GO:0005737,GO:0006139,GO:0006401,GO:0006402,GO:0006417,GO:0006725,GO:0006807,GO:0008150,GO:0008152,GO:0008408,GO:0009056,GO:0009057,GO:0009889,GO:0009890,GO:0009892,GO:0009987,GO:0010468,GO:0010556,GO:0010558,GO:0010605,GO:0010608,GO:…	-	ko03018,map03018	CAF1	CCR4-associated factor 1 homolog
HannXRQ_Chr09g0251501	Chr9:107385571-107389481	gene	0.258667	0.311667	0.42	0.086	0.288333	0.453	0.111	0.212	0.7	0.115	0.12	0.461	0.349	0.45	0	0	0.258	0.109	0.358	0.398	S	-	-	-	WEMBL	Weak chloroplast movement under blue light
HannXRQ_Chr04g0114991	Chr4:129195783-129202061	gene	0.940667	6.27967	3.093	0.376333	0.956	0.568	1.266	0.988	6.842	4.696	7.301	2.145	1.583	5.551	0.409	0.443	0.277	0.234	2.136	0.498	Q	-	-	-	ABC2_membrane,ABC_tran	ABC transporter G family member
HannXRQ_Chr09g0246031	Chr9:60072916-60078608	gene	0.0613333	8.677	20.2467	23.8027	11.375	0.14	0	0.044	6.809	7.622	11.6	17.447	27.529	15.764	20.404	20.297	30.707	9.872	10.853	13.4	S	-	2.3.1.225,3.2.1.166	ko00531,ko01100,ko05205,map00531,map01100,map05205	DHHC	Belongs to the DHHC palmitoyltransferase family
HannXRQ_Chr15g0466211	Chr15:9130533-9134840	gene	54.2367	69.0153	71.4143	67.6943	58.4073	51.51	53.332	57.868	69.261	62.011	75.774	68.851	83.162	62.23	68.397	73.349	61.337	63.887	56.446	54.889	CH	-	-	-	NAD_binding_1	Oxidoreductase NAD-binding domain
HannXRQ_Chr14g0439891	Chr14:97988549-97989364	gene	6.25767	4.55	2.57767	7.16667	10.144	4.321	7.029	7.423	5.435	4.146	4.069	3.42	0.74	3.573	6.055	9.697	5.748	12.021	8.097	10.314	L	-	-	ko03040,map03040	AAA_11,AAA_12,Aquarius_N	Intron-binding protein aquarius N-terminus
HannXRQ_Chr12g0368251	Chr12:53771059-53791552	gene	74.661	80.079	48.8467	44.878	72.543	71.98	75.094	76.909	84.097	72.946	83.194	32.648	53.916	59.976	53.48	47.804	33.35	65.555	70.627	81.447	NA	NA	NA	NA	NA	NA
HannXRQ_Chr02g0055101	Chr2:164018129-164020712	gene	0	0	0	0	0.0803333	0	0	0	0	0	0	0	0	0	0	0	0	0.126	0	0.115	E	GO:0003674,GO:0005488,GO:0005515,GO:0006082,GO:0006520,GO:0006570,GO:0006572,GO:0006725,GO:0006807,GO:0008150,GO:0008152,GO:0009056,GO:0009063,GO:0009072,GO:0009074,GO:0009987,GO:0016054,GO:0019439,GO:0019752,GO:0042802,GO:0043436,GO:0044237,GO:0044238,GO:0044248,GO:0044281,GO:0044282,GO:0046395,GO:0071704,GO:1901360,GO:1901361,GO:1901564,GO:1901565,GO:1901575,GO:1901605,GO:1901606	1.13.11.27	ko00130,ko00350,ko00360,ko01100,map00130,map00350,map00360,map01100	Glyoxalase	4-hydroxyphenylpyruvate dioxygenase
HannXRQ_Chr14g0450321	Chr14:141193014-141196377	gene	5.403	7.064	8.06	6.72333	6.375	5.048	5.186	5.975	7.837	8.008	5.347	7.208	13.194	3.778	7.506	3.577	9.087	6.225	6.067	6.833	GV	GO:0000272,GO:0001871,GO:0003674,GO:0003824,GO:0005488,GO:0005575,GO:0005622,GO:0005623,GO:0005634,GO:0005737,GO:0005783,GO:0005789,GO:0005791,GO:0005975,GO:0005976,GO:0005977,GO:0005982,GO:0005983,GO:0006073,GO:0006091,GO:0006112,GO:0006793,GO:0006796,GO:0008150,GO:0008152,GO:0009056,GO:0009057,GO:0009251,GO:0009507,GO:0009532,GO:0009536,GO:0009569,GO:0009570,GO:0009987,GO:0012505,GO:0015980,GO:…	-	-	AMPK1_CBM,DSPc	Phosphoglucan phosphatase LSF1
HannXRQ_Chr08g0218831	Chr8:38989938-38993401	gene	4.65367	4.47567	6.70133	5.12933	4.34067	4.852	4.858	4.251	5.511	5.313	2.603	8.719	3.884	7.501	4.959	2.958	7.471	4.065	4.316	4.641	S	GO:0000151,GO:0003674,GO:0005488,GO:0005515,GO:0005575,GO:0005622,GO:0005623,GO:0005737,GO:0006508,GO:0006511,GO:0006807,GO:0008150,GO:0008152,GO:0009056,GO:0009057,GO:0009987,GO:0010498,GO:0019005,GO:0019222,GO:0019538,GO:0019899,GO:0019941,GO:0030162,GO:0030163,GO:0031461,GO:0031625,GO:0032991,GO:0043161,GO:0043170,GO:0043632,GO:0044237,GO:0044238,GO:0044248,GO:0044257,GO:0044260,GO:0044265,GO:…	-	-	Ank_4,Ank_5,BTB	BTB POZ domain-containing protein
HannXRQ_Chr13g0418991	Chr13:171242789-171247381	gene	70.8157	85.054	92.5727	74.1027	51.647	77.654	78.814	55.979	91.303	87.895	75.964	121.391	91.075	65.252	55.806	53.416	113.086	47.117	63.059	44.765	I	GO:0003674,GO:0003824,GO:0003857,GO:0004165,GO:0004300,GO:0005575,GO:0005618,GO:0005622,GO:0005623,GO:0005634,GO:0005730,GO:0005737,GO:0005777,GO:0005911,GO:0006082,GO:0006629,GO:0006631,GO:0006635,GO:0008150,GO:0008152,GO:0008692,GO:0009056,GO:0009062,GO:0009506,GO:0009514,GO:0009987,GO:0016042,GO:0016054,GO:0016491,GO:0016508,GO:0016614,GO:0016616,GO:0016829,GO:0016835,GO:0016836,GO:0016853,GO:…	1.1.1.211,1.1.1.35,4.2.1.17	ko00071,ko00592,ko01100,ko01110,ko01212,map00071,map00592,map01100,map01110,map01212	3HCDH,3HCDH_N,ECH_1	Glyoxysomal fatty acid beta-oxidation multifunctional protein
HannXRQ_Chr11g0323871	Chr11:13991248-13996132	gene	10.3617	11.7707	5.741	7.60967	13.221	8.035	7.674	15.376	9.674	10.246	15.392	3.826	4.918	8.479	11.21	10.45	1.169	14.321	8.107	17.235	K	GO:0000418,GO:0000428,GO:0005575,GO:0005622,GO:0005623,GO:0005634,GO:0005654,GO:0005665,GO:0005666,GO:0005730,GO:0005736,GO:0006139,GO:0006351,GO:0006366,GO:0006725,GO:0006807,GO:0008150,GO:0008152,GO:0009058,GO:0009059,GO:0009987,GO:0010467,GO:0016070,GO:0016591,GO:0018130,GO:0019438,GO:0030880,GO:0031974,GO:0031981,GO:0032774,GO:0032991,GO:0034641,GO:0034645,GO:0034654,GO:0043170,GO:0043226,GO:…	-	ko00230,ko00240,ko01100,ko03020,ko04623,ko05016,ko05169,map00230,map00240,map01100,map03020,map04623,map05016,map05169	RNA_pol_Rpb5_C,RNA_pol_Rpb5_N	DNA-directed RNA polymerases I, II, and III subunit
HannXRQ_Chr09g0245711	Chr9:56329334-56331001	gene	10.1223	12.015	9.92333	11.0167	7.87467	9.161	10.202	11.004	11.36	13.364	11.321	7.886	9.533	12.351	11.612	8.718	12.72	7.69	8.417	7.517	-	-	-	-	-	-
HannXRQ_Chr16g0510331	Chr16:70238120-70241874	gene	9.83867	10.7463	10.9033	11.9573	9.54133	9.414	11.109	8.993	11.712	10.751	9.776	12.958	9.925	9.827	11.67	11.015	13.187	9.479	9.273	9.872	S	-	-	-	-	Stress response protein nst1-like
HannXRQ_Chr05g0156501	Chr5:194325286-194326123	gene	0.354	1.574	2.96233	0.0913333	0.578667	0.543	0.265	0.254	2.792	1.93	0	2.485	6.133	0.269	0.274	0	0	0.784	0	0.952	S	-	-	-	Bet_v_1	Phytohormone-binding protein-like
HannXRQ_Chr04g0098441	Chr4:17131228-17134275	gene	0.041	0	0	0.046	0	0	0.063	0.06	0	0	0	0	0	0	0.065	0	0.073	0	0	0	Q	-	-	-	LRRNT_2,LRR_1,LRR_6,LRR_8	LRR receptor-like serine threonine-protein kinase
HannXRQ_Chr03g0089441	Chr3:157480114-157481241	gene	33.7027	76.3027	101.175	0.147667	72.0403	30.319	30.728	40.061	75.992	73.45	79.466	98.47	109.423	95.632	0	0	0.443	63.254	74.146	78.721	NA	NA	NA	NA	NA	NA
HannXRQ_Chr06g0169541	Chr6:14744550-14746118	gene	0	0	0	12.7163	10.3127	0	0	0	0	0	0	0	0	0	10.833	9.95	17.366	10.099	10.659	10.18	-	-	-	-	-	-
HannXRQ_Chr16g0531381	Chr16:180490602-180500131	gene	150.164	202.976	185.092	223.065	184.595	170.976	156.698	122.817	215.26	217.374	176.295	200.665	200.933	153.677	220.785	217.487	230.922	176.903	211.249	165.634	C	GO:0003674,GO:0003676,GO:0003723,GO:0003727,GO:0003824,GO:0005488,GO:0005515,GO:0005575,GO:0005576,GO:0005622,GO:0005623,GO:0005737,GO:0006091,GO:0006950,GO:0006952,GO:0008150,GO:0008152,GO:0008187,GO:0008266,GO:0009055,GO:0009507,GO:0009526,GO:0009532,GO:0009534,GO:0009535,GO:0009536,GO:0009570,GO:0009579,GO:0009605,GO:0009607,GO:0009617,GO:0009767,GO:0009941,GO:0009987,GO:0015979,GO:0016020,GO:…	1.18.1.2	ko00195,ko01100,map00195,map01100	NAD_binding_1	ferredoxin--NADP reductase, leaf-type isozyme, chloroplastic
HannXRQ_Chr15g0492371	Chr15:136622530-136628757	gene	9.451	14.804	14.4967	0.012	0.0226667	9.222	8.828	10.303	13.504	15.315	15.593	15.373	13.338	14.779	0.036	0	0	0	0.037	0.031	O	GO:0000166,GO:0003674,GO:0005488,GO:0005524,GO:0005575,GO:0005618,GO:0005622,GO:0005623,GO:0005737,GO:0005739,GO:0008144,GO:0009507,GO:0009532,GO:0009536,GO:0009570,GO:0017076,GO:0030312,GO:0030554,GO:0032553,GO:0032555,GO:0032559,GO:0035639,GO:0036094,GO:0043167,GO:0043168,GO:0043226,GO:0043227,GO:0043229,GO:0043231,GO:0044422,GO:0044424,GO:0044434,GO:0044435,GO:0044444,GO:0044446,GO:0044464,GO:…	-	ko04141,ko04151,ko04626,ko04657,ko04915,ko04918,ko05200,ko05215,ko05418,map04141,map04151,map04626,map04657,map04915,map04918,map05200,map05215,map05418	HATPase_c,HSP90	Heat shock protein
HannXRQ_Chr02g0046021	Chr2:113770206-113775531	gene	0.279667	0.124333	0.443333	0.150333	0.131	0.176	0.086	0.577	0	0	0.373	0	0.632	0.698	0.355	0.096	0	0.085	0	0.308	S	-	4.2.2.23	-	CBM-like,Rhamnogal_lyase,fn3_3	Rhamnogalacturonate lyase
HannXRQ_Chr11g0336561	Chr11:79776114-79778207	gene	0	0	0	0	0	0	0	0	0	0	0	0	0	0	0	0	0	0	0	0	NA	NA	NA	NA	NA	NA
HannXRQ_Chr12g0376151	Chr12:95044395-95047629	gene	62.953	84.458	89.74	43.5443	29.6043	68.746	70.221	49.892	90.893	87.209	75.272	102.918	73.191	93.111	32.162	22.941	75.53	32.926	29.655	26.232	S	-	-	-	Usp	Universal stress protein family
HannXRQ_Chr09g0275151	Chr9:204333330-204345920	gene	0.970667	0.388333	4.358	0.944667	1.108	0.568	0.111	2.233	0.584	0.461	0.12	0.346	0.117	12.611	1.832	0.743	0.259	0.874	0.957	1.493	Q	-	-	-	2OG-FeII_Oxy,DIOX_N	non-haem dioxygenase in morphine synthesis N-terminal
HannXRQ_Chr09g0252021	Chr9:110138422-110138733	gene	0	0	0	0	0	0	0	0	0	0	0	0	0	0	0	0	0	0	0	0	NA	NA	NA	NA	NA	NA
HannXRQ_Chr09g0241231	Chr9:22021546-22022295	gene	0	0	0	0	0	0	0	0	0	0	0	0	0	0	0	0	0	0	0	0	S	-	-	-	DUF674	Protein of unknown function (DUF674)
HannXRQ_Chr12g0382631	Chr12:152305507-152312354	gene	0	0	0.088	0	0	0	0	0	0	0	0	0	0	0.264	0	0	0	0	0	0	NA	NA	NA	NA	NA	NA
HannXRQ_Chr10g0299961	Chr10:150477482-150480433	gene	1.00467	0.706333	0.835333	1.20133	1.241	0.863	0.907	1.244	0.683	0.944	0.492	0.675	1.568	0.263	1.54	1.232	0.832	1.661	1.189	0.873	S	GO:0008150,GO:0009888,GO:0010073,GO:0032501,GO:0032502,GO:0048507,GO:0048856	-	-	LRRNT_2,LRR_1,LRR_6,LRR_8	receptor-like protein
HannXRQ_Chr11g0336211	Chr11:78265003-78272477	gene	28.8813	21.8957	23.8287	21.586	33.378	27.086	26.908	32.65	22.795	20.453	22.439	21.552	24.588	25.346	24.553	26.655	13.55	33.477	30.931	35.726	A	GO:0003674,GO:0003724,GO:0003824,GO:0004004,GO:0004386,GO:0005575,GO:0005622,GO:0005623,GO:0005634,GO:0005730,GO:0005737,GO:0006139,GO:0006725,GO:0006807,GO:0008026,GO:0008150,GO:0008152,GO:0008186,GO:0009987,GO:0010501,GO:0016070,GO:0016462,GO:0016787,GO:0016817,GO:0016818,GO:0016887,GO:0017111,GO:0031974,GO:0031981,GO:0034641,GO:0042623,GO:0043170,GO:0043226,GO:0043227,GO:0043228,GO:0043229,GO:…	3.6.4.13	-	DEAD,DUF4217,Helicase_C	RNA helicase
HannXRQ_Chr14g0442301	Chr14:109614520-109616581	gene	7.35	6.17933	14.4567	1.60967	0.241333	10.166	7.789	4.095	5.768	7.336	5.434	18.172	17.375	7.823	0.863	0.933	3.033	0.274	0.2	0.25	NA	NA	NA	NA	NA	NA
HannXRQ_Chr09g0272891	Chr9:198793583-198794880	gene	6.779	8.255	4.72167	5.26133	1.98433	9.421	7.105	3.811	8.151	14.573	2.041	5.01	6.819	2.336	8.424	4.675	2.685	1.031	2.482	2.44	-	-	-	-	-	-
HannXRQ_Chr08g0230501	Chr8:103806184-103806354	gene	0	0	0	0	0	0	0	0	0	0	0	0	0	0	0	0	0	0	0	0	NA	NA	NA	NA	NA	NA
HannXRQ_Chr08g0236841	Chr8:150012173-150012709	gene	0	0	0	0	0	0	0	0	0	0	0	0	0	0	0	0	0	0	0	0	T	GO:0000159,GO:0005575,GO:0005622,GO:0005623,GO:0005634,GO:0005737,GO:0008150,GO:0008287,GO:0019220,GO:0019222,GO:0031323,GO:0032991,GO:0042325,GO:0043226,GO:0043227,GO:0043229,GO:0043231,GO:0044424,GO:0044464,GO:0050789,GO:0050794,GO:0051174,GO:0065007,GO:1902494,GO:1903293	-	ko03015,ko04071,ko04113,ko04114,ko04151,ko04152,ko04261,ko04728,ko05165,map03015,map04071,map04113,map04114,map04151,map04152,map04261,map04728,map05165	B56	The B regulatory subunit might modulate substrate selectivity and catalytic activity, and also might direct the localization of the catalytic enzyme to a particular subcellular compartment
HannXRQ_Chr07g0186551	Chr7:3739916-3745820	gene	13.18	22.37	19.0007	38.7083	39.2417	14.883	11.709	12.948	21.564	25.92	19.626	14.987	25.744	16.271	38.763	43.601	33.761	36.997	40.652	40.076	S	GO:0000027,GO:0000054,GO:0000055,GO:0003674,GO:0003676,GO:0003723,GO:0005488,GO:0005575,GO:0005622,GO:0005623,GO:0005634,GO:0005654,GO:0005730,GO:0006403,GO:0006405,GO:0006611,GO:0006810,GO:0006886,GO:0006913,GO:0006996,GO:0008104,GO:0008150,GO:0009987,GO:0015031,GO:0015833,GO:0015931,GO:0016043,GO:0019843,GO:0022607,GO:0022613,GO:0022618,GO:0031503,GO:0031974,GO:0031981,GO:0033036,GO:0033750,GO:…	-	ko05168,map05168	Nop53	Nop53 (60S ribosomal biogenesis)
HannXRQ_Chr04g0126591	Chr4:174950674-174953826	gene	2.54033	2.05833	2.25267	5.78933	9.653	2.299	2.062	3.26	2.238	1.831	2.106	1.644	3.511	1.603	7.083	7.664	2.621	11.667	7.923	9.369	C	GO:0003674,GO:0003676,GO:0003723,GO:0003824,GO:0004518,GO:0004519,GO:0005488,GO:0005575,GO:0005622,GO:0005623,GO:0006139,GO:0006725,GO:0006807,GO:0008150,GO:0008152,GO:0009451,GO:0009987,GO:0016070,GO:0016071,GO:0016556,GO:0016787,GO:0016788,GO:0034641,GO:0043170,GO:0043226,GO:0043227,GO:0043229,GO:0043231,GO:0043412,GO:0044237,GO:0044238,GO:0044424,GO:0044464,GO:0046483,GO:0071704,GO:0090304,GO:…	-	-	DYW_deaminase,PPR,PPR_2	Pentatricopeptide repeat-containing protein
HannXRQ_Chr05g0141681	Chr5:97475561-97478335	gene	17.931	17.091	13.069	17.7133	19.6913	19.555	15.916	18.322	17.652	16.496	17.125	13.072	14.579	11.556	19.515	16.723	16.902	19.986	19.344	19.744	S	-	-	-	DUF1308	Protein of unknown function (DUF1308)
HannXRQ_Chr16g0515081	Chr16:102278787-102281707	gene	58.9907	87.1373	53.7353	106.161	129.76	55.498	41.814	79.66	93.651	99.569	68.192	72.046	5.474	83.686	134.04	123.832	60.612	133.918	110.659	144.702	Q	GO:0003674,GO:0003824,GO:0004497,GO:0006629,GO:0006694,GO:0007275,GO:0008150,GO:0008152,GO:0008202,GO:0008610,GO:0009058,GO:0010268,GO:0010295,GO:0010817,GO:0016125,GO:0016128,GO:0016129,GO:0016131,GO:0016132,GO:0016491,GO:0016705,GO:0016709,GO:0032501,GO:0032502,GO:0042445,GO:0042446,GO:0042592,GO:0044238,GO:0048856,GO:0048878,GO:0055088,GO:0055114,GO:0065007,GO:0065008,GO:0071704,GO:1901360,GO:…	1.14.13.93	ko00906,map00906	p450	Belongs to the cytochrome P450 family
HannXRQ_Chr09g0254441	Chr9:125578737-125579213	gene	0	0	10.01	0	0	0	0	0	0	0	0	19.665	0	10.365	0	0	0	0	0	0	NA	NA	NA	NA	NA	NA
HannXRQ_Chr09g0243191	Chr9:36984924-36985603	gene	0.653667	0	0	0.511667	0.433	0.673	0.657	0.631	0	0	0	0	0	0	0	0	1.535	0	0.709	0.59	T	-	-	-	NB-ARC,TIR	resistance protein
HannXRQ_Chr10g0281921	Chr10:21005363-21007869	gene	0.231333	14.114	0	47.1947	34.996	0	0	0.694	10.93	12.047	19.365	0	0	0	62.808	59.061	19.715	40.916	28.118	35.954	T	GO:0000902,GO:0006950,GO:0006952,GO:0007154,GO:0007165,GO:0008150,GO:0009605,GO:0009607,GO:0009620,GO:0009653,GO:0009719,GO:0009725,GO:0009741,GO:0009742,GO:0009755,GO:0009826,GO:0009987,GO:0010033,GO:0010941,GO:0014070,GO:0016043,GO:0016049,GO:0022603,GO:0023052,GO:0032502,GO:0032870,GO:0032989,GO:0033993,GO:0040007,GO:0042221,GO:0043207,GO:0043401,GO:0048519,GO:0048523,GO:0048545,GO:0048589,GO:…	-	-	Bax1-I	Belongs to the BI1 family
HannXRQ_Chr07g0190451	Chr7:28638412-28638696	gene	8.287	10.7343	10.913	0.954667	0	11.686	7.379	5.796	4.951	9.777	17.475	18.882	6.356	7.501	2.08	0	0.784	0	0	0	K	GO:0007275,GO:0007346,GO:0008150,GO:0009292,GO:0009294,GO:0009987,GO:0022622,GO:0032501,GO:0032502,GO:0044764,GO:0045787,GO:0045931,GO:0048364,GO:0048518,GO:0048522,GO:0048731,GO:0048856,GO:0050789,GO:0050794,GO:0051704,GO:0051726,GO:0065007,GO:0099402	-	-	BET,Bromodomain	Transcription factor
HannXRQ_Chr12g0359351	Chr12:16648504-16649811	gene	0	0	0	0	0	0	0	0	0	0	0	0	0	0	0	0	0	0	0	0	O	-	-	-	TAXi_C,TAXi_N	Belongs to the peptidase A1 family
HannXRQ_Chr12g0369981	Chr12:63050729-63053529	gene	0.0543333	5.815	0.433	0.468333	0.104667	0.163	0	0	14.938	1.989	0.518	0.166	0	1.133	0.329	0.89	0.186	0.314	0	0	S	-	2.1.1.273,2.1.1.274	-	Methyltransf_7	Salicylate
HannXRQ_Chr15g0464861	Chr15:4389910-4390630	gene	0.350667	0.092	0.361667	0.206667	0	0.543	0	0.509	0	0.276	0	0.276	0	0.809	0	0	0.62	0	0	0	NA	NA	NA	NA	NA	NA
HannXRQ_Chr04g0099491	Chr4:21668931-21669427	gene	0	0	0	29.5753	0	0	0	0	0	0	0	0	0	0	31.776	27.506	29.444	0	0	0	NA	NA	NA	NA	NA	NA
HannXRQ_Chr02g0055401	Chr2:164706504-164709123	gene	28.1613	34.1933	39.868	25.087	12.7967	34.428	27.46	22.596	32.727	41.9	27.953	40.538	50.633	28.433	31.207	21.939	22.115	9.255	13.813	15.322	-	-	-	-	-	-
HannXRQ_Chr05g0150661	Chr5:166753051-166758368	gene	0	0	0	0	0	0	0	0	0	0	0	0	0	0	0	0	0	0	0	0	K	-	-	-	K-box,SRF-TF	Agamous-like MADS-box protein AGL11
HannXRQ_Chr05g0136561	Chr5:43221194-43224101	gene	9.82967	14.2873	0.163333	0.097	0.0846667	9.903	7.907	11.679	13.823	12.241	16.798	0.211	0.142	0.137	0.14	0.151	0	0.133	0	0.121	NA	NA	NA	NA	NA	NA
HannXRQ_Chr15g0470631	Chr15:24106814-24113638	gene	42.6963	67.0683	52.3423	59.398	74.2077	39.232	40.191	48.666	69.401	68.436	63.368	47.673	48.578	60.776	61.807	70.115	46.272	72.861	75.548	74.214	T	GO:0001101,GO:0003674,GO:0003824,GO:0004672,GO:0004674,GO:0004683,GO:0005488,GO:0005515,GO:0005516,GO:0005575,GO:0005622,GO:0005623,GO:0005634,GO:0005737,GO:0005829,GO:0005886,GO:0005911,GO:0006464,GO:0006468,GO:0006793,GO:0006796,GO:0006807,GO:0007154,GO:0007165,GO:0008150,GO:0008152,GO:0009506,GO:0009719,GO:0009725,GO:0009737,GO:0009738,GO:0009751,GO:0009755,GO:0009931,GO:0009987,GO:0010033,GO:…	2.7.11.1	ko04626,ko05145,map04626,map05145	EF-hand_1,EF-hand_5,EF-hand_7,Pkinase	calcium-dependent protein kinase
HannXRQ_Chr17g0553131	Chr17:81320837-81325491	gene	5.43767	4.55033	4.454	6.11567	5.46267	4.113	6.533	5.667	4.149	5.572	3.93	4.021	4.06	5.281	10.415	3.61	4.322	4.893	6.97	4.525	I	GO:0000003,GO:0003006,GO:0005575,GO:0005622,GO:0005623,GO:0005634,GO:0005635,GO:0005737,GO:0005783,GO:0005789,GO:0006575,GO:0006629,GO:0006644,GO:0006650,GO:0006658,GO:0006659,GO:0006793,GO:0006796,GO:0006807,GO:0007049,GO:0007275,GO:0008150,GO:0008152,GO:0008610,GO:0008654,GO:0009058,GO:0009555,GO:0009556,GO:0009987,GO:0012505,GO:0016020,GO:0019637,GO:0019953,GO:0022402,GO:0022414,GO:0031090,GO:…	2.7.8.29	ko00564,ko01100,ko01110,map00564,map01100,map01110	PSS	phosphatidylserine synthase
HannXRQ_Chr08g0210091	Chr8:8298087-8299418	gene	0	0	0	0	0	0	0	0	0	0	0	0	0	0	0	0	0	0	0	0	NA	NA	NA	NA	NA	NA
HannXRQ_Chr17g0538461	Chr17:17240346-17245363	gene	7.19233	4.404	4.87033	3.33367	10.2063	2.958	5.643	12.976	3.597	1.639	7.976	0.41	1.796	12.405	1.628	8.22	0.153	8.286	3.826	18.507	S	GO:0008150,GO:0010817,GO:0032879,GO:0050789,GO:0051049,GO:0065007,GO:0065008,GO:2000012	-	-	Ndr	Ndr family
HannXRQ_Chr17g0538491	Chr17:17338360-17339444	gene	0.0753333	0.0816667	0.0766667	0	0.0743333	0	0.226	0	0	0	0.245	0	0	0.23	0	0	0	0.223	0	0	K	GO:0000156,GO:0000160,GO:0003674,GO:0003700,GO:0005575,GO:0005622,GO:0005623,GO:0005634,GO:0006355,GO:0007154,GO:0007165,GO:0007275,GO:0007568,GO:0008150,GO:0009653,GO:0009719,GO:0009723,GO:0009725,GO:0009735,GO:0009736,GO:0009755,GO:0009873,GO:0009888,GO:0009889,GO:0009987,GO:0010015,GO:0010033,GO:0010073,GO:0010075,GO:0010082,GO:0010119,GO:0010150,GO:0010468,GO:0010556,GO:0019219,GO:0019222,GO:…	-	ko04075,map04075	Myb_DNA-binding,Response_reg	Two-component response regulator
HannXRQ_Chr13g0406321	Chr13:110802930-110813742	gene	32.6193	30.0437	32.7007	34.0147	23.9577	38.692	33.698	25.468	30.993	36.571	22.567	41.856	31.952	24.294	26.682	19.247	56.115	19.571	26.324	25.978	S	-	-	-	DUF962	Protein of unknown function (DUF962)
HannXRQ_Chr14g0434991	Chr14:67057576-67065305	gene	13.0087	9.233	6.017	3.35933	5.43467	13.261	12.281	13.484	12.172	8.344	7.183	3.91	6.89	7.251	4.865	2.55	2.663	5.224	4.606	6.474	C	GO:0003674,GO:0003824,GO:0005575,GO:0005622,GO:0005623,GO:0006066,GO:0006950,GO:0008150,GO:0008152,GO:0009266,GO:0009409,GO:0009628,GO:0016491,GO:0016614,GO:0016899,GO:0043226,GO:0043227,GO:0043229,GO:0043231,GO:0044281,GO:0044424,GO:0044464,GO:0046577,GO:0050896,GO:0055114,GO:0071704,GO:1901615	1.1.3.20	-	GMC_oxred_C,GMC_oxred_N	Long-chain fatty alcohol oxidase involved in the omega- oxidation pathway of lipid degradation
HannXRQ_Chr17g0560201	Chr17:149316603-149318642	gene	13.429	16.3903	9.815	17.3397	19.3927	14.213	13.028	13.046	19.565	16.585	13.021	10.65	11.84	6.955	17.149	16.039	18.831	21.268	19.735	17.175	T	GO:0005575,GO:0005623,GO:0005886,GO:0016020,GO:0044464,GO:0071944	-	-	Lectin_legB,Pkinase,Pkinase_Tyr	L-type lectin-domain containing receptor kinase
HannXRQ_Chr12g0369601	Chr12:61757993-61761429	gene	17.6937	20.275	17.0827	24.821	22.603	20.184	15.907	16.99	22.99	24.344	13.491	25.477	11.422	14.349	23.848	12.961	37.654	18.188	19.907	29.714	T	GO:0002682,GO:0002684,GO:0003674,GO:0003824,GO:0004672,GO:0004674,GO:0004675,GO:0004888,GO:0005575,GO:0005622,GO:0005623,GO:0005634,GO:0005730,GO:0005737,GO:0005886,GO:0006464,GO:0006468,GO:0006793,GO:0006796,GO:0006807,GO:0006950,GO:0006952,GO:0007154,GO:0007165,GO:0007166,GO:0007167,GO:0007178,GO:0008150,GO:0008152,GO:0009605,GO:0009607,GO:0009620,GO:0009987,GO:0016020,GO:0016301,GO:0016310,GO:…	2.7.11.1	ko04010,ko04064,ko04620,ko04621,ko04624,ko04722,ko05133,ko05140,ko05142,ko05145,ko05152,ko05162,ko05164,map04010,map04064,map04620,map04621,map04624,map04722,map05133,map05140,map05142,map05145,map05152,map05162,map05164	Pkinase,Pkinase_Tyr	Protein kinase domain
HannXRQ_Chr11g0341661	Chr11:118845228-118884233	gene	0.411667	18.1327	1.97933	6.17333	0.0926667	0.634	0.155	0.446	22.343	19.967	12.088	1.451	2.443	2.044	5.597	6.056	6.867	0	0	0.278	-	-	-	-	-	-
HannXRQ_Chr04g0101491	Chr4:31923244-31926351	gene	2.874	16.8827	20.4133	12.8057	11.4617	3.139	2.297	3.186	15.61	16.475	18.563	31.4	0	29.84	12.93	10.279	15.208	15.111	6.891	12.383	NA	NA	NA	NA	NA	NA
HannXRQ_Chr01g0031051	Chr1:153644666-153646938	gene	30.9267	35.4707	37.582	34.9667	25.699	29.44	31.996	31.344	33.596	37.521	35.295	36.35	36.57	39.826	36.451	35.497	32.952	24.095	25.667	27.335	K	-	-	ko00230,ko00240,ko01100,ko03020,ko04623,ko05016,ko05169,map00230,map00240,map01100,map03020,map04623,map05016,map05169	RNA_pol_Rpb8	DNA-directed RNA polymerases II, IV and V subunit 8B-like
HannXRQ_Chr14g0447591	Chr14:131616289-131623228	gene	2.01067	1.56033	2.013	3.80567	3.107	1.707	1.507	2.818	1.422	2.312	0.947	1.819	0.752	3.468	6.233	2.218	2.966	3.914	2.913	2.494	K	-	-	-	HLH	Transcription factor
HannXRQ_Chr12g0365311	Chr12:37461127-37461467	gene	0	0	27.0567	0	0	0	0	0	0	0	0	24.625	29.531	27.014	0	0	0	0	0	0	NA	NA	NA	NA	NA	NA
HannXRQ_Chr17g0568811	Chr17:206101871-206104220	gene	0.541	1.71	2.92467	6.497	0.582667	0.612	0.683	0.328	1.799	2.22	1.111	7.56	0	1.214	1.058	0.095	18.338	0.505	1.013	0.23	NA	NA	NA	NA	NA	NA
HannXRQ_Chr17g0569251	Chr17:208064839-208065342	gene	0	0	0	0	0	0	0	0	0	0	0	0	0	0	0	0	0	0	0	0	-	-	-	-	-	-
HannXRQ_Chr03g0076611	Chr3:112448785-112462317	gene	0.135667	0.114667	0.417667	0.0953333	0.0243333	0.084	0.245	0.078	0.344	0	0	0.085	0.172	0.996	0	0	0.286	0	0	0.073	-	-	-	-	Retrotran_gag_2,zf-CCHC	-
HannXRQ_Chr05g0147081	Chr5:141396723-141397164	gene	21.724	30.944	70.346	10.99	0.351333	21.767	25.157	18.248	35.365	32.589	24.878	99.656	0	111.382	7.513	15.008	10.449	0.552	0	0.502	NA	NA	NA	NA	NA	NA
HannXRQ_Chr14g0428091	Chr14:9365758-9366163	gene	0	0	0	0	0	0	0	0	0	0	0	0	0	0	0	0	0	0	0	0	NA	NA	NA	NA	NA	NA
HannXRQ_Chr04g0117241	Chr4:141248688-141263461	gene	181.992	81.909	17.9537	107.458	125.901	139.808	175.902	230.265	49.348	26.946	169.433	0.414	2.37	51.077	98.686	222.374	1.315	155.327	75.421	146.955	I	-	5.4.99.39	ko00909,ko01110,map00909,map01110	SQHop_cyclase_C,SQHop_cyclase_N	Belongs to the terpene cyclase mutase family
HannXRQ_Chr11g0350191	Chr11:156330781-156335895	gene	60.4907	59.62	46.7587	58.0597	68.4487	62.37	63.769	55.333	62.53	49.901	66.429	42.535	51.052	46.689	53.013	60.479	60.687	72.816	65.731	66.799	E	GO:0005575,GO:0005622,GO:0005623,GO:0005737,GO:0009507,GO:0009536,GO:0043226,GO:0043227,GO:0043229,GO:0043231,GO:0044424,GO:0044444,GO:0044464	1.1.1.41	ko00020,ko01100,ko01110,ko01120,ko01130,ko01200,ko01210,ko01230,map00020,map01100,map01110,map01120,map01130,map01200,map01210,map01230	Iso_dh	Isocitrate dehydrogenase NAD subunit, mitochondrial
HannXRQ_Chr06g0167131	Chr6:7487870-7488272	gene	0	0.431	0.201667	0.232	0	0	0	0	0	0	1.293	0	0	0.605	0	0	0.696	0	0	0	NA	NA	NA	NA	NA	NA
HannXRQ_Chr13g0387331	Chr13:4021214-4025732	gene	3.423	16.892	6.977	14.0653	12.4447	3.125	1.989	5.155	15.796	15.596	19.284	5.598	4.955	10.378	13.432	18.464	10.3	12.362	11.096	13.876	S	GO:0001101,GO:0005575,GO:0005622,GO:0005623,GO:0005634,GO:0005737,GO:0005829,GO:0005856,GO:0005875,GO:0005886,GO:0008150,GO:0009507,GO:0009526,GO:0009536,GO:0009719,GO:0009725,GO:0009737,GO:0009941,GO:0010033,GO:0015630,GO:0016020,GO:0031967,GO:0031975,GO:0032991,GO:0033993,GO:0042221,GO:0043226,GO:0043227,GO:0043228,GO:0043229,GO:0043231,GO:0043232,GO:0044422,GO:0044424,GO:0044430,GO:0044434,GO:…	-	-	DUF4005,IQ	iq-domain
HannXRQ_Chr16g0511101	Chr16:77057608-77058385	gene	5.02433	4.187	3.72133	4.587	3.33233	3.32	8.642	3.111	5.694	3.936	2.931	4.223	2.274	4.667	4.746	3.021	5.994	3.197	4.374	2.426	NA	NA	NA	NA	NA	NA
HannXRQ_Chr03g0065321	Chr3:31085049-31085814	gene	0	0	0	0	0	0	0	0	0	0	0	0	0	0	0	0	0	0	0	0	U	-	-	-	EMP70	Belongs to the nonaspanin (TM9SF) (TC 9.A.2) family
HannXRQ_Chr08g0228941	Chr8:96659546-96663406	gene	0.129	0	0	0	0	0.102	0	0.285	0	0	0	0	0	0	0	0	0	0	0	0	PQ	GO:0003674,GO:0003824,GO:0005575,GO:0005623,GO:0005886,GO:0005887,GO:0006091,GO:0007275,GO:0007584,GO:0008150,GO:0008152,GO:0009060,GO:0009605,GO:0009653,GO:0009888,GO:0009987,GO:0009991,GO:0010015,GO:0010033,GO:0010053,GO:0010243,GO:0014070,GO:0014074,GO:0015980,GO:0016020,GO:0016021,GO:0016174,GO:0016491,GO:0016651,GO:0022622,GO:0030154,GO:0031224,GO:0031226,GO:0031667,GO:0032501,GO:0032502,GO:…	-	ko04016,ko04626,map04016,map04626	FAD_binding_8,Ferric_reduct,NADPH_Ox,NAD_binding_6	respiratory burst oxidase
HannXRQ_Chr13g0409571	Chr13:131518782-131519276	gene	0	0	0	0.133	0	0	0	0	0	0	0	0	0	0	0.399	0	0	0	0	0	T	GO:0003674,GO:0003824,GO:0004672,GO:0004674,GO:0004675,GO:0004888,GO:0005575,GO:0005576,GO:0005623,GO:0005886,GO:0006464,GO:0006468,GO:0006793,GO:0006796,GO:0006807,GO:0007154,GO:0007165,GO:0007166,GO:0007167,GO:0007178,GO:0008150,GO:0008152,GO:0009987,GO:0016020,GO:0016301,GO:0016310,GO:0016740,GO:0016772,GO:0016773,GO:0019199,GO:0019538,GO:0023052,GO:0036211,GO:0038023,GO:0043170,GO:0043412,GO:…	-	-	LRRNT_2,LRR_1,LRR_8,Pkinase,Pkinase_Tyr	Belongs to the protein kinase superfamily. Ser Thr protein kinase family
HannXRQ_Chr15g0474781	Chr15:39276962-39281211	gene	85.627	72.8113	80.4043	50.1303	59.9967	113.329	89.184	54.368	50.777	115.384	52.273	51.72	23.312	166.181	77.307	60.503	12.581	34.266	46.911	98.813	C	GO:0000287,GO:0003674,GO:0003824,GO:0005488,GO:0005575,GO:0005622,GO:0005623,GO:0005737,GO:0006629,GO:0006644,GO:0006650,GO:0006793,GO:0006796,GO:0006873,GO:0008081,GO:0008150,GO:0008152,GO:0008889,GO:0009056,GO:0009395,GO:0009536,GO:0009987,GO:0016042,GO:0016787,GO:0016788,GO:0019637,GO:0019725,GO:0030002,GO:0030320,GO:0030643,GO:0042578,GO:0042592,GO:0043167,GO:0043169,GO:0043226,GO:0043227,GO:…	3.1.4.46	ko00564,map00564	GDPD	Glycerophosphodiester phosphodiesterase
HannXRQ_Chr09g0260631	Chr9:153414396-153417748	gene	20.7303	12.7993	6.82933	6.84267	7.631	23.221	16.92	22.05	12.236	13.035	13.127	5.986	8.231	6.271	5.304	5.876	9.348	7.112	6.398	9.383	NA	NA	NA	NA	NA	NA
HannXRQ_Chr09g0253871	Chr9:121996126-122002489	gene	103.611	107.693	120.174	118.478	63.8717	110.225	115.915	84.692	126.381	128.453	68.244	144.134	135.084	81.305	102.802	77.506	175.126	54.545	85.102	51.968	E	GO:0001504,GO:0001505,GO:0003333,GO:0003674,GO:0005215,GO:0005310,GO:0005313,GO:0005326,GO:0005342,GO:0005575,GO:0005623,GO:0005886,GO:0006810,GO:0006811,GO:0006812,GO:0006820,GO:0006835,GO:0006836,GO:0006855,GO:0006865,GO:0006868,GO:0008150,GO:0008324,GO:0008509,GO:0008514,GO:0009605,GO:0009607,GO:0009624,GO:0015075,GO:0015171,GO:0015172,GO:0015175,GO:0015179,GO:0015180,GO:0015186,GO:0015193,GO:…	-	-	Aa_trans	Amino acid permease
HannXRQ_Chr04g0122601	Chr4:162406874-162408114	gene	3.01667	0	0	0.0906667	1.009	2.698	0.79	5.562	0	0	0	0	0	0	0.272	0	0	1.039	0.569	1.419	S	GO:0000003,GO:0003006,GO:0005575,GO:0005576,GO:0005623,GO:0005886,GO:0007275,GO:0008150,GO:0009791,GO:0009856,GO:0009908,GO:0016020,GO:0022414,GO:0031012,GO:0031224,GO:0031225,GO:0031226,GO:0032501,GO:0032502,GO:0044421,GO:0044425,GO:0044459,GO:0044464,GO:0044706,GO:0046658,GO:0048046,GO:0048367,GO:0048437,GO:0048438,GO:0048443,GO:0048466,GO:0048608,GO:0048653,GO:0048731,GO:0048827,GO:0048856,GO:…	-	-	Cu_bind_like	Basic blue
HannXRQ_Chr05g0146301	Chr5:136338173-136341046	gene	15.29	20.036	15.3483	7.64	7.737	15.325	12.613	17.932	16.059	19.587	24.462	14.298	12.48	19.267	6.911	7.555	8.454	7.412	6.326	9.473	NA	NA	NA	NA	NA	NA
HannXRQ_Chr03g0070671	Chr3:70271514-70273890	gene	0.271333	0.168	4.53433	0.094	0.029	0.412	0.402	0	0.085	0.419	0	3.438	0.762	9.403	0	0	0.282	0	0.087	0	T	-	2.7.11.1	ko04010,ko04064,ko04620,ko04621,ko04624,ko04722,ko05133,ko05140,ko05142,ko05145,ko05152,ko05162,ko05164,map04010,map04064,map04620,map04621,map04624,map04722,map05133,map05140,map05142,map05145,map05152,map05162,map05164	Lectin_legB,Pkinase	Legume lectin domain
HannXRQ_Chr09g0272041	Chr9:195023553-195029617	gene	0	0	0.358667	0	0	0	0	0	0	0	0	0	1.076	0	0	0	0	0	0	0	NA	NA	NA	NA	NA	NA
HannXRQ_Chr05g0134561	Chr5:29880096-29883999	gene	2.09567	17.117	16.7813	12.919	12.5153	1.987	2.748	1.552	14.995	19.516	16.84	16.174	19.056	15.114	11.027	9.039	18.691	12.757	11.868	12.921	K	GO:0001101,GO:0003674,GO:0003700,GO:0006355,GO:0006950,GO:0008150,GO:0009414,GO:0009415,GO:0009628,GO:0009889,GO:0010035,GO:0010468,GO:0010556,GO:0019219,GO:0019222,GO:0031323,GO:0031326,GO:0042221,GO:0050789,GO:0050794,GO:0050896,GO:0051171,GO:0051252,GO:0060255,GO:0065007,GO:0080090,GO:0140110,GO:1901700,GO:1903506,GO:2000112,GO:2001141	-	-	NAM	No apical meristem (NAM) protein
HannXRQ_Chr06g0166781	Chr6:6800075-6801815	gene	0	0	0	0.0553333	0	0	0	0	0	0	0	0	0	0	0	0	0.166	0	0	0	E	GO:0000096,GO:0000097,GO:0000098,GO:0001101,GO:0003674,GO:0003824,GO:0003962,GO:0004123,GO:0005488,GO:0005575,GO:0005622,GO:0005623,GO:0005737,GO:0005829,GO:0006082,GO:0006520,GO:0006534,GO:0006555,GO:0006790,GO:0006807,GO:0006950,GO:0007154,GO:0008144,GO:0008150,GO:0008152,GO:0008652,GO:0009056,GO:0009058,GO:0009063,GO:0009066,GO:0009067,GO:0009068,GO:0009069,GO:0009070,GO:0009086,GO:0009087,GO:…	4.4.1.11	ko00270,ko00450,map00270,map00450	Cys_Met_Meta_PP	Cys/Met metabolism PLP-dependent enzyme
HannXRQ_Chr05g0144521	Chr5:124506751-124513182	gene	55.0627	68.8677	57.364	74.8763	76.98	54.849	56.53	53.809	68.205	68.965	69.433	61.057	53.572	57.463	71.837	76.522	76.27	73.538	80.096	77.306	MU	-	-	ko04146,map04146	Peroxin-3	Peroxisome biogenesis protein
HannXRQ_Chr03g0083371	Chr3:137200392-137202587	gene	0	0	0	0	0	0	0	0	0	0	0	0	0	0	0	0	0	0	0	0	L	-	-	-	Sad1_UNC	Sad1 / UNC-like C-terminal
HannXRQ_Chr16g0523561	Chr16:150178920-150182909	gene	18.1153	12.0777	40.7193	7.021	3.844	14.945	13.666	25.735	10.114	16.278	9.841	50.684	27.528	43.946	5.977	2.499	12.587	4.538	3.689	3.305	S	-	-	-	F-box-like	F-box protein At4g00755-like isoform X1
HannXRQ_Chr08g0231231	Chr8:107971666-107972448	gene	194.344	182.188	108.791	173.756	218.603	206.666	220.009	156.358	201.063	219.614	125.888	124.729	125.443	76.201	230.964	226.696	63.608	209.359	241.794	204.657	S	GO:0008150,GO:0009628,GO:0050896,GO:0080167	-	-	Stress-antifung	Cysteine-rich repeat secretory protein
HannXRQ_Chr04g0098721	Chr4:17804023-17804662	gene	15.804	0.121333	0	5.36	3.216	18.216	13.417	15.779	0	0	0.364	0	0	0	4.508	4.127	7.445	1.986	4.347	3.315	S	-	-	-	NB-ARC,TIR	resistance protein
HannXRQ_Chr07g0189151	Chr7:18705226-18706851	gene	3.48133	1.58367	1.29967	1.951	4.52367	4.217	3.292	2.935	1.24	1.469	2.042	1.103	1.362	1.434	2.674	2.63	0.549	5.221	3.174	5.176	S	GO:0000959,GO:0003674,GO:0003676,GO:0003723,GO:0003824,GO:0004518,GO:0004519,GO:0005488,GO:0005575,GO:0005622,GO:0005623,GO:0005737,GO:0005739,GO:0006139,GO:0006725,GO:0006807,GO:0007154,GO:0007165,GO:0008150,GO:0008152,GO:0009451,GO:0009743,GO:0009756,GO:0009987,GO:0010033,GO:0010182,GO:0016070,GO:0016071,GO:0016556,GO:0016787,GO:0016788,GO:0023052,GO:0034641,GO:0042221,GO:0043170,GO:0043226,GO:…	-	-	DYW_deaminase,PPR,PPR_2	Pentatricopeptide repeat-containing protein
HannXRQ_Chr17g0568351	Chr17:204247143-204248705	gene	34.5253	1.93867	0	0	16.598	33.704	52.767	17.105	1.445	2.14	2.231	0	0	0	0	0	0	18.255	11.84	19.699	NA	NA	NA	NA	NA	NA
HannXRQ_Chr10g0302851	Chr10:173066126-173071767	gene	25.0247	19.416	31.145	65.0617	22.362	28.267	28.575	18.232	21.799	21.825	14.624	53.521	22.439	17.475	18.852	15.136	161.197	22.233	26.905	17.948	T	GO:0001101,GO:0003674,GO:0003824,GO:0004672,GO:0004674,GO:0004842,GO:0005488,GO:0005515,GO:0005575,GO:0005622,GO:0005623,GO:0005737,GO:0005768,GO:0005769,GO:0005794,GO:0005802,GO:0006464,GO:0006468,GO:0006793,GO:0006796,GO:0006807,GO:0006810,GO:0006950,GO:0006952,GO:0007034,GO:0007154,GO:0007165,GO:0008150,GO:0008152,GO:0009719,GO:0009725,GO:0009737,GO:0009738,GO:0009755,GO:0009787,GO:0009788,GO:…	-	-	DOG1,Pkinase,Pkinase_Tyr	E3 ubiquitin-protein ligase
HannXRQ_Chr05g0134141	Chr5:27110716-27111861	gene	1.07233	3.23367	0.566667	7.14667	24.5443	0	0.334	2.883	6.508	1.563	1.63	0.174	0	1.526	9.658	11.197	0.585	25.514	5.405	42.714	I	GO:0003674,GO:0003824,GO:0005575,GO:0005622,GO:0005623,GO:0005737,GO:0005783,GO:0005789,GO:0008150,GO:0008152,GO:0012505,GO:0016020,GO:0016491,GO:0016705,GO:0031984,GO:0042175,GO:0043226,GO:0043227,GO:0043229,GO:0043231,GO:0044422,GO:0044424,GO:0044425,GO:0044432,GO:0044444,GO:0044446,GO:0044464,GO:0045485,GO:0055114,GO:0098827	1.14.19.16,1.14.19.22,1.14.19.6	ko01040,ko01212,map01040,map01212	DUF3474,FA_desaturase	Omega-6 fatty acid desaturase, endoplasmic reticulum isozyme
HannXRQ_Chr14g0430671	Chr14:30601578-30605355	gene	4.38667	3.9	6.27333	4.97667	5.76433	2.838	2.624	7.698	3.074	3.642	4.984	8.966	4.297	5.557	4.898	6.115	3.917	8.055	3.148	6.09	T	GO:0001101,GO:0003674,GO:0003824,GO:0004672,GO:0004674,GO:0004683,GO:0005488,GO:0005515,GO:0005516,GO:0005575,GO:0005622,GO:0005623,GO:0005634,GO:0005737,GO:0005886,GO:0006464,GO:0006468,GO:0006793,GO:0006796,GO:0006807,GO:0007154,GO:0007165,GO:0008150,GO:0008152,GO:0009719,GO:0009725,GO:0009737,GO:0009738,GO:0009755,GO:0009931,GO:0009987,GO:0010033,GO:0010857,GO:0016020,GO:0016301,GO:0016310,GO:…	-	-	Pkinase	Serine/Threonine protein kinases, catalytic domain
HannXRQ_Chr12g0363541	Chr12:29122087-29123930	gene	15.3767	24.2937	26.4187	24.691	11.6937	23.406	14.391	8.333	27.214	22.114	23.553	24.527	45.209	9.52	25.739	23.251	25.083	12.396	17.76	4.925	S	GO:0005575,GO:0005622,GO:0005623,GO:0005737,GO:0006091,GO:0008150,GO:0008152,GO:0009507,GO:0009534,GO:0009535,GO:0009536,GO:0009579,GO:0009767,GO:0009773,GO:0009987,GO:0010257,GO:0010258,GO:0010598,GO:0015979,GO:0016020,GO:0016043,GO:0019684,GO:0022607,GO:0022900,GO:0031976,GO:0031984,GO:0032991,GO:0034357,GO:0034622,GO:0042651,GO:0043226,GO:0043227,GO:0043229,GO:0043231,GO:0043933,GO:0044085,GO:…	-	-	NdhL	quinone binding
HannXRQ_Chr15g0468561	Chr15:15211299-15211575	gene	1.89267	0.339333	1.68767	2.051	0.347667	0	2.897	2.781	1.018	0	0	2.013	3.05	0	3.993	2.16	0	0	1.043	0	T	-	-	-	Metallophos	Protein phosphatase 2A homologues, catalytic domain.
HannXRQ_Chr04g0123231	Chr4:164323042-164338060	gene	32.151	36.923	37.7417	38.1933	33.1257	35.452	33.225	27.776	35.573	41.557	33.639	42.512	33.711	37.002	31.506	28.617	54.457	28.715	36.805	33.857	AK	-	-	ko03018,map03018	DCP1	MRNA-decapping enzyme-like protein
HannXRQ_Chr01g0004951	Chr1:30971526-30975693	gene	0.0153333	0	0.016	0.0326667	0.015	0	0.046	0	0	0	0	0	0.048	0	0.047	0.051	0	0.045	0	0	J	-	-	-	dsrm	Double-stranded RNA binding motif
HannXRQ_Chr01g0006271	Chr1:42955325-42956854	gene	30.6147	18.8257	29.259	42.0877	31.0323	29.758	29.042	33.044	17.011	19.035	20.431	31.957	25.478	30.342	38.639	35.793	51.831	31.838	26.715	34.544	EH	GO:0003674,GO:0003824,GO:0005575,GO:0005622,GO:0005623,GO:0005737,GO:0005739,GO:0005740,GO:0005741,GO:0006082,GO:0006575,GO:0006725,GO:0006732,GO:0006760,GO:0006766,GO:0006807,GO:0008150,GO:0008152,GO:0008483,GO:0008909,GO:0009058,GO:0009108,GO:0009110,GO:0009396,GO:0009507,GO:0009536,GO:0009987,GO:0016020,GO:0016053,GO:0016740,GO:0016769,GO:0016853,GO:0016866,GO:0018130,GO:0019438,GO:0019752,GO:…	2.2.1.9,4.2.1.113,4.2.99.20,5.4.4.2	ko00130,ko01053,ko01100,ko01110,ko01130,ko04020,ko04022,ko04216,ko04217,ko04218,ko04621,ko04979,ko05012,ko05016,ko05166,map00130,map01053,map01100,map01110,map01130,map04020,map04022,map04216,map04217,map04218,map04621,map04979,map05012,map05016,map05166	Chorismate_bind,MR_MLE_C,Porin_3,TPP_enzyme_N	anthranilate synthase activity
HannXRQ_Chr10g0311341	Chr10:218814223-218819839	gene	5.61267	10.6737	3.612	4.456	3.58933	3.808	8.177	4.853	6.583	20.274	5.164	3.565	0.47	6.801	5.84	6.486	1.042	2.64	4.656	3.472	I	GO:0000036,GO:0003674,GO:0003824,GO:0004312,GO:0005488,GO:0005575,GO:0005622,GO:0005623,GO:0005737,GO:0006082,GO:0006629,GO:0006631,GO:0006633,GO:0008150,GO:0008152,GO:0008610,GO:0009058,GO:0009507,GO:0009536,GO:0009987,GO:0016053,GO:0016297,GO:0016740,GO:0016746,GO:0016747,GO:0016787,GO:0016788,GO:0016790,GO:0019752,GO:0032787,GO:0043226,GO:0043227,GO:0043229,GO:0043231,GO:0043436,GO:0044237,GO:…	3.1.2.14,3.1.2.21	ko00061,ko01100,ko01212,map00061,map01100,map01212	Acyl-ACP_TE,Acyl-thio_N	Plays an essential role in chain termination during de novo fatty acid synthesis
HannXRQ_Chr09g0265261	Chr9:171571147-171572295	gene	0	0	0	0	0	0	0	0	0	0	0	0	0	0	0	0	0	0	0	0	E	GO:0003333,GO:0003674,GO:0005215,GO:0005342,GO:0005575,GO:0005622,GO:0005623,GO:0005737,GO:0005773,GO:0005774,GO:0006810,GO:0006811,GO:0006820,GO:0006865,GO:0008150,GO:0008509,GO:0008514,GO:0015075,GO:0015171,GO:0015318,GO:0015711,GO:0015849,GO:0016020,GO:0022857,GO:0031090,GO:0034220,GO:0043226,GO:0043227,GO:0043229,GO:0043231,GO:0044422,GO:0044424,GO:0044437,GO:0044444,GO:0044446,GO:0044464,GO:…	-	ko04721,ko04723,ko04727,ko05032,ko05033,map04721,map04723,map04727,map05032,map05033	Aa_trans	amino acid transporter
HannXRQ_Chr02g0049881	Chr2:138455236-138456465	gene	0	0	0	0	0	0	0	0	0	0	0	0	0	0	0	0	0	0	0	0	NA	NA	NA	NA	NA	NA
HannXRQ_Chr17g0556831	Chr17:113229759-113235773	gene	14.6097	14.974	16.265	25.1357	29.368	14.711	11.786	17.332	13.442	11.711	19.769	14.799	14.719	19.277	27.634	29.062	18.711	30.656	26.552	30.896	A	GO:0000003,GO:0002682,GO:0002683,GO:0003006,GO:0003674,GO:0003824,GO:0004652,GO:0005575,GO:0005622,GO:0005623,GO:0005634,GO:0005654,GO:0005847,GO:0005849,GO:0006139,GO:0006378,GO:0006396,GO:0006397,GO:0006725,GO:0006807,GO:0007275,GO:0008150,GO:0008152,GO:0008285,GO:0009653,GO:0009791,GO:0009908,GO:0009987,GO:0010467,GO:0016070,GO:0016071,GO:0016740,GO:0016772,GO:0016779,GO:0022414,GO:0031123,GO:…	2.7.7.19	ko03015,map03015	NTP_transf_2,PAP_RNA-bind,PAP_central	Poly(A) polymerase central domain
HannXRQ_Chr10g0295891	Chr10:116433471-116438866	gene	34.35	35.8423	34.578	40.4197	35.4047	38.384	35.709	28.957	38.982	36.969	31.576	38.848	31.753	33.133	39.831	34.827	46.601	36.576	35.724	33.914	O	-	3.4.19.12	-	UCH	Belongs to the peptidase C19 family
HannXRQ_Chr05g0141951	Chr5:101081459-101085793	gene	19.691	20.9167	25.1247	27.9963	15.6047	24.557	20.556	13.96	24.227	24.201	14.322	32.377	24.474	18.523	16.053	12.048	55.888	13.639	19.386	13.789	S	GO:0001666,GO:0003674,GO:0005488,GO:0005515,GO:0005575,GO:0005622,GO:0005623,GO:0005634,GO:0005654,GO:0005677,GO:0005911,GO:0006950,GO:0007623,GO:0008150,GO:0009266,GO:0009409,GO:0009506,GO:0009628,GO:0009892,GO:0009893,GO:0009987,GO:0010048,GO:0010468,GO:0010604,GO:0010605,GO:0010629,GO:0010638,GO:0016604,GO:0016607,GO:0017053,GO:0019222,GO:0030054,GO:0031056,GO:0031058,GO:0031060,GO:0031062,GO:…	-	-	PHD_Oberon,fn3	VIN3-like protein 2
HannXRQ_Chr14g0457021	Chr14:161030484-161031323	gene	0.073	0.159	5.22467	0	0.224667	0	0	0.219	0.24	0.237	0	5.932	0.719	9.023	0	0	0	0.674	0	0	T	-	-	-	B_lectin,DUF3403,PAN_2,Pkinase,Pkinase_Tyr,S_locus_glycop	G-type lectin S-receptor-like serine threonine-protein kinase
HannXRQ_Chr08g0227341	Chr8:88402374-88407192	gene	0.0703333	0	0	0	0.305333	0	0	0.211	0	0	0	0	0	0	0	0	0	0.325	0	0.591	Q	GO:0003674,GO:0003824,GO:0008150,GO:0008152,GO:0016491,GO:0016722,GO:0055114	1.10.3.2	-	Cu-oxidase,Cu-oxidase_2,Cu-oxidase_3	Lignin degradation and detoxification of lignin-derived products
HannXRQ_Chr06g0172121	Chr6:22809305-22812250	gene	43.663	30.987	163.069	167.501	52.896	86.322	40.072	4.595	59.262	27.761	5.938	247.644	180.255	61.308	113.808	61.19	327.505	33.599	97.323	27.766	L	GO:0003674,GO:0003824,GO:0008150,GO:0008152,GO:0016491,GO:0016701,GO:0050113,GO:0055114	1.13.99.1	ko00053,ko00562,map00053,map00562	MIOX	inositol oxygenase
HannXRQ_Chr07g0192571	Chr7:44339621-44344318	gene	0	0	0	0	0	0	0	0	0	0	0	0	0	0	0	0	0	0	0	0	P	GO:0005575,GO:0005623,GO:0006810,GO:0006811,GO:0006812,GO:0006885,GO:0008150,GO:0012505,GO:0015672,GO:0042592,GO:0044464,GO:0048878,GO:0050801,GO:0051179,GO:0051234,GO:0055067,GO:0055080,GO:0065007,GO:0065008,GO:0098771	-	-	Na_H_Exchanger	Sodium/hydrogen exchanger family
HannXRQ_Chr01g0016751	Chr1:100513269-100517887	gene	0.776667	25.0607	24.6323	38.0623	43.6777	0.739	0.812	0.779	21.827	25.353	28.002	23.133	22.934	27.83	38.559	42.277	33.351	42.454	42.227	46.352	NA	NA	NA	NA	NA	NA
HannXRQ_Chr08g0234711	Chr8:131945616-131950668	gene	0	0.318667	0.438667	0.940667	0.119667	0	0	0	0	0.758	0.198	0.569	0.192	0.555	1.129	0.204	1.489	0.359	0	0	S	-	-	-	-	At3g17950-like
HannXRQ_Chr09g0239621	Chr9:13486549-13487832	gene	0	0	0	0	0	0	0	0	0	0	0	0	0	0	0	0	0	0	0	0	NA	NA	NA	NA	NA	NA
HannXRQ_Chr06g0182521	Chr6:80120575-80124288	gene	0.154333	0.098	0.0956667	0.0676667	0.143333	0.283	0.092	0.088	0.194	0	0.1	0.096	0.097	0.094	0.095	0	0.108	0.182	0	0.248	T	GO:0001101,GO:0001558,GO:0003674,GO:0003824,GO:0004672,GO:0004674,GO:0004683,GO:0005488,GO:0005515,GO:0005516,GO:0005575,GO:0005622,GO:0005623,GO:0005634,GO:0005737,GO:0005886,GO:0006464,GO:0006468,GO:0006793,GO:0006796,GO:0006807,GO:0007154,GO:0007165,GO:0008150,GO:0008152,GO:0009719,GO:0009725,GO:0009737,GO:0009738,GO:0009755,GO:0009931,GO:0009987,GO:0010033,GO:0010769,GO:0010857,GO:0016020,GO:…	2.7.11.1	ko04626,ko05145,map04626,map05145	EF-hand_1,EF-hand_5,Pkinase	ATP binding calcium ion binding calmodulin-dependent protein kinase kinase protein kinase protein serine threonine kinase
HannXRQ_Chr13g0418081	Chr13:167585338-167587721	gene	40.3677	32.235	21.804	26.7177	30.4477	45.495	41.682	33.926	29.297	33.642	33.766	20.467	21.304	23.641	34.034	34.123	11.996	25.629	29.355	36.359	Z	GO:0003674,GO:0005488,GO:0005515,GO:0005575,GO:0005622,GO:0005623,GO:0005856,GO:0005868,GO:0005875,GO:0006810,GO:0006928,GO:0006996,GO:0007017,GO:0007018,GO:0008150,GO:0009987,GO:0010970,GO:0015629,GO:0015630,GO:0016043,GO:0016459,GO:0022607,GO:0030030,GO:0030031,GO:0030286,GO:0030705,GO:0032781,GO:0032991,GO:0042802,GO:0042803,GO:0043085,GO:0043226,GO:0043228,GO:0043229,GO:0043232,GO:0043462,GO:…	-	ko04962,map04962	Dynein_light	Dynein light chain
HannXRQ_Chr09g0275471	Chr9:205000215-205000520	gene	0	0	0	0	0	0	0	0	0	0	0	0	0	0	0	0	0	0	0	0	Q	GO:0005575,GO:0005623,GO:0005886,GO:0016020,GO:0044464,GO:0071944	3.6.3.44	ko02010,ko04976,ko05206,ko05226,map02010,map04976,map05206,map05226	ABC_membrane,ABC_tran	ABC transporter B family member
HannXRQ_Chr06g0175631	Chr6:34965401-34967552	gene	29.972	46.18	48.2037	50.5837	29.611	37.563	25.52	26.833	44.416	60.93	33.194	54.051	65.031	25.529	51.086	29.451	71.214	23.78	36.306	28.747	L	GO:0005575,GO:0005622,GO:0005623,GO:0005737,GO:0009507,GO:0009526,GO:0009534,GO:0009535,GO:0009536,GO:0009579,GO:0009941,GO:0016020,GO:0031967,GO:0031975,GO:0031976,GO:0031984,GO:0034357,GO:0042651,GO:0043226,GO:0043227,GO:0043229,GO:0043231,GO:0044422,GO:0044424,GO:0044434,GO:0044435,GO:0044436,GO:0044444,GO:0044446,GO:0044464,GO:0055035	-	-	Rhodanese	Rhodanese-like domain-containing protein 14
HannXRQ_Chr12g0386171	Chr12:165237996-165240138	gene	0.241333	0.177333	0.641667	0	0	0.126	0.245	0.353	0	0	0.532	0.511	1.289	0.125	0	0	0	0	0	0	T	GO:0001932,GO:0001934,GO:0003674,GO:0003824,GO:0004672,GO:0004674,GO:0005575,GO:0005622,GO:0005623,GO:0005737,GO:0005829,GO:0006464,GO:0006468,GO:0006793,GO:0006796,GO:0006807,GO:0006950,GO:0007154,GO:0007165,GO:0007346,GO:0008150,GO:0008152,GO:0009893,GO:0009987,GO:0010119,GO:0010562,GO:0010604,GO:0016301,GO:0016310,GO:0016740,GO:0016772,GO:0016773,GO:0019220,GO:0019222,GO:0019538,GO:0023014,GO:…	2.7.11.1	-	Pkinase	Serine threonine-protein kinase
HannXRQ_Chr12g0384511	Chr12:160304451-160310440	gene	18.1307	17.298	21.7207	17.772	16.4163	20.042	17.987	16.363	18.235	19.051	14.608	21.439	23.968	19.755	18.204	15.055	20.057	15.885	17.997	15.367	T	-	-	-	LRRNT_2,LRR_1,LRR_8,Pkinase_Tyr	Leucine rich repeat N-terminal domain
HannXRQ_Chr10g0317321	Chr10:239211969-239212743	gene	0.104	7.84867	8.96767	0	0	0	0.312	0	7.576	7.154	8.816	7.816	10.195	8.892	0	0	0	0	0	0	NA	NA	NA	NA	NA	NA
HannXRQ_Chr02g0053481	Chr2:157564621-157568546	gene	9.22167	11.6497	7.915	7.96733	8.53567	10.11	9.272	8.283	11.344	10.581	13.024	7.236	6.681	9.828	9.175	7.487	7.24	9.05	8.406	8.151	O	GO:0000166,GO:0000302,GO:0003674,GO:0005488,GO:0005515,GO:0005524,GO:0005575,GO:0005576,GO:0005618,GO:0005622,GO:0005623,GO:0005737,GO:0005739,GO:0005773,GO:0005774,GO:0005794,GO:0005829,GO:0005886,GO:0006464,GO:0006807,GO:0006950,GO:0006979,GO:0008144,GO:0008150,GO:0008152,GO:0009266,GO:0009314,GO:0009408,GO:0009416,GO:0009605,GO:0009607,GO:0009615,GO:0009617,GO:0009628,GO:0009636,GO:0009642,GO:…	-	ko03040,ko04010,ko04141,ko04144,ko04213,ko04612,ko04915,ko05134,ko05145,ko05162,ko05164,ko05169,map03040,map04010,map04141,map04144,map04213,map04612,map04915,map05134,map05145,map05162,map05164,map05169	HSP70	Belongs to the heat shock protein 70 family
HannXRQ_Chr02g0047771	Chr2:126643144-126646659	gene	0	0	0.0546667	0.0626667	0	0	0	0	0	0	0	0	0	0.164	0	0	0.188	0	0	0	V	GO:0003674,GO:0004857,GO:0004866,GO:0004867,GO:0004869,GO:0005575,GO:0005576,GO:0005615,GO:0005622,GO:0005623,GO:0005634,GO:0005737,GO:0005829,GO:0006139,GO:0006259,GO:0006281,GO:0006725,GO:0006807,GO:0006950,GO:0006974,GO:0008150,GO:0008152,GO:0009892,GO:0009987,GO:0010466,GO:0010605,GO:0010951,GO:0019222,GO:0030162,GO:0030234,GO:0030414,GO:0031323,GO:0031324,GO:0032268,GO:0032269,GO:0033554,GO:…	1.6.5.3	ko00190,ko01100,ko05146,map00190,map01100,map05146	Serpin	SERine Proteinase INhibitors
HannXRQ_Chr13g0409091	Chr13:128408559-128408840	gene	0	0	0	0.264	0	0	0	0	0	0	0	0	0	0	0	0	0.792	0	0	0	O	GO:0000003,GO:0001101,GO:0003006,GO:0003674,GO:0003824,GO:0005575,GO:0005622,GO:0005623,GO:0005634,GO:0005737,GO:0006464,GO:0006807,GO:0007275,GO:0008150,GO:0008152,GO:0009719,GO:0009725,GO:0009737,GO:0009790,GO:0009791,GO:0009793,GO:0009987,GO:0010033,GO:0010154,GO:0016740,GO:0016925,GO:0018193,GO:0018205,GO:0019538,GO:0019787,GO:0019789,GO:0022414,GO:0032446,GO:0032501,GO:0032502,GO:0033993,GO:…	-	ko03013,ko04064,ko04120,ko05206,map03013,map04064,map04120,map05206	UQ_con	Belongs to the ubiquitin-conjugating enzyme family
HannXRQ_Chr05g0143861	Chr5:119887727-119891725	gene	33.8327	23.5443	20.5353	39.5333	31.2223	42.621	32.255	26.622	24.312	24.46	21.861	15.215	28.885	17.506	32.438	25.467	60.695	22.032	43.184	28.451	T	GO:0006950,GO:0006970,GO:0008150,GO:0009628,GO:0009651,GO:0009719,GO:0009725,GO:0009743,GO:0009744,GO:0009787,GO:0009788,GO:0009966,GO:0009968,GO:0010033,GO:0010646,GO:0010648,GO:0023051,GO:0023057,GO:0034285,GO:0042221,GO:0048519,GO:0048523,GO:0048583,GO:0048585,GO:0050789,GO:0050794,GO:0050896,GO:0065007,GO:1901419,GO:1901420,GO:1901700,GO:1905957,GO:1905958	-	ko04152,ko04211,ko04920,ko04932,map04152,map04211,map04920,map04932	HlyIII	Heptahelical transmembrane protein
HannXRQ_Chr02g0048051	Chr2:128425347-128428242	gene	17.4187	14.7793	12.6963	14.8387	19.9643	17.231	14.575	20.45	14.457	12.658	17.223	11.418	13.346	13.325	16.493	20.064	7.959	20.506	18.16	21.227	D	GO:0005575,GO:0005622,GO:0005623,GO:0005737,GO:0044424,GO:0044464	-	-	MMR_HSR1	GTP-binding protein
HannXRQ_Chr05g0133121	Chr5:20929401-20931152	gene	15.2027	13.2727	13.9087	25.059	23.6407	15.989	15.043	14.576	14.674	15.073	10.071	14.509	14.356	12.861	25.287	22.958	26.932	22.886	26.567	21.469	O	GO:0003674,GO:0003824,GO:0005575,GO:0005622,GO:0005623,GO:0005634,GO:0005737,GO:0005783,GO:0006950,GO:0006979,GO:0008150,GO:0008152,GO:0009266,GO:0009409,GO:0009628,GO:0009631,GO:0009987,GO:0012505,GO:0016491,GO:0016667,GO:0016671,GO:0033554,GO:0034599,GO:0042221,GO:0043226,GO:0043227,GO:0043229,GO:0043231,GO:0044424,GO:0044444,GO:0044464,GO:0050896,GO:0051716,GO:0055114,GO:0070191,GO:0070887	1.8.4.12	-	SelR	SelR domain
HannXRQ_Chr16g0506621	Chr16:42695049-42696587	gene	0	0	0.0966667	0	0	0	0	0	0	0	0	0.29	0	0	0	0	0	0	0	0	A	-	-	-	Ribonucleas_3_3,Ribonuclease_3	Ribonuclease III family
HannXRQ_Chr15g0485221	Chr15:88157435-88158460	gene	0	0	0	0	0.954333	0	0	0	0	0	0	0	0	0	0	0	0	1.194	1.307	0.362	EO	GO:0003674,GO:0003824,GO:0004177,GO:0005488,GO:0005515,GO:0005575,GO:0005622,GO:0005623,GO:0005737,GO:0005886,GO:0006508,GO:0006518,GO:0006807,GO:0008150,GO:0008152,GO:0008233,GO:0008235,GO:0008237,GO:0008238,GO:0008270,GO:0009056,GO:0009987,GO:0016020,GO:0016787,GO:0019538,GO:0033218,GO:0034641,GO:0042277,GO:0042802,GO:0043167,GO:0043169,GO:0043170,GO:0043171,GO:0043603,GO:0044237,GO:0044238,GO:…	3.4.11.2	ko00480,ko01100,map00480,map01100	DUF3458,DUF3458_C,Peptidase_M1	Aminopeptidase
HannXRQ_Chr14g0444681	Chr14:120181616-120182209	gene	0	0	0	0	0	0	0	0	0	0	0	0	0	0	0	0	0	0	0	0	S	GO:0005575,GO:0005576,GO:0005618,GO:0005623,GO:0030312,GO:0044464,GO:0048046,GO:0071944	-	-	Kunitz_legume	Soybean trypsin inhibitor (Kunitz) family of protease inhibitors
HannXRQ_Chr11g0323681	Chr11:13215328-13216491	gene	0.376667	0.692667	0	1.36933	0	0	0.657	0.473	0.866	0.855	0.357	0	0	0	0.679	0.551	2.878	0	0	0	T	-	2.7.11.1	ko04010,ko04064,ko04620,ko04624,ko04722,ko05133,ko05140,ko05142,ko05145,ko05152,ko05162,ko05169,map04010,map04064,map04620,map04624,map04722,map05133,map05140,map05142,map05145,map05152,map05162,map05169	LRRNT_2,LRR_1,LRR_8,Pkinase,Pkinase_Tyr	Belongs to the protein kinase superfamily. Ser Thr protein kinase family
HannXRQ_Chr05g0134761	Chr5:30748828-30749706	gene	0.499667	20.4913	14.741	19.464	33.162	0.446	0.218	0.835	19.493	34.19	7.791	10.884	5.038	28.301	23.16	13.381	21.851	32.62	23.488	43.378	-	-	-	-	-	-
HannXRQ_Chr16g0529171	Chr16:171399059-171400860	gene	0.845333	0.125333	0	0.281333	1.28767	1.481	0.361	0.694	0	0.376	0	0	0	0	0	0	0.844	1.783	0.781	1.299	S	-	-	-	Abhydrolase_1,Hydrolase_4	isoform X1
HannXRQ_Chr09g0252001	Chr9:110108495-110109454	gene	4.99067	2.62367	3.00033	2.278	3.32333	6.601	4.78	3.591	4.382	2.812	0.677	1.517	2.625	4.859	2.578	2.557	1.699	3.691	4.039	2.24	T	GO:0000003,GO:0001558,GO:0003674,GO:0003824,GO:0004672,GO:0005575,GO:0005618,GO:0005623,GO:0005886,GO:0005911,GO:0006464,GO:0006468,GO:0006793,GO:0006796,GO:0006807,GO:0006950,GO:0006952,GO:0007275,GO:0008150,GO:0008152,GO:0009506,GO:0009605,GO:0009607,GO:0009620,GO:0009719,GO:0009723,GO:0009725,GO:0009741,GO:0009787,GO:0009788,GO:0009791,GO:0009856,GO:0009966,GO:0009968,GO:0009987,GO:0010033,GO:…	-	-	Malectin_like,Pkinase_Tyr	receptor-like protein kinase
HannXRQ_Chr07g0191761	Chr7:39810590-39812914	gene	0.0633333	0.0333333	0.0336667	0	0	0.098	0	0.092	0	0.1	0	0	0.101	0	0	0	0	0	0	0	S	-	-	ko04014,map04014	NB-ARC,RPW8	Disease resistance
HannXRQ_Chr13g0398511	Chr13:79693151-79696039	gene	14.374	6.56167	9.46767	8.14867	8.43667	13.305	14.664	15.153	4.957	7.924	6.804	9.219	11.902	7.282	5.323	8.139	10.984	8.946	7.615	8.749	K	GO:0000003,GO:0003674,GO:0003700,GO:0005575,GO:0005622,GO:0005623,GO:0005634,GO:0005667,GO:0006355,GO:0008150,GO:0009566,GO:0009567,GO:0009889,GO:0010468,GO:0010556,GO:0016602,GO:0019219,GO:0019222,GO:0019953,GO:0022414,GO:0031323,GO:0031326,GO:0032991,GO:0043226,GO:0043227,GO:0043229,GO:0043231,GO:0044422,GO:0044424,GO:0044428,GO:0044446,GO:0044464,GO:0044703,GO:0044798,GO:0050789,GO:0050794,GO:…	-	ko04612,ko05152,map04612,map05152	CBFB_NFYA	Nuclear transcription factor Y subunit
HannXRQ_Chr02g0034071	Chr2:15299151-15300061	gene	10.7873	19.272	22.015	8.77367	11.344	12.771	12.463	7.128	15.657	23.739	18.42	11.058	31.266	23.721	4.386	8.305	13.63	5.756	13.745	14.531	NA	NA	NA	NA	NA	NA
HannXRQ_Chr11g0350601	Chr11:157730326-157732276	gene	0.406	2.45933	4.21933	0	0.130333	0.418	0.408	0.392	2.582	1.842	2.954	3.83	3.295	5.533	0	0	0	0.269	0	0.122	NA	NA	NA	NA	NA	NA
HannXRQ_Chr01g0010861	Chr1:70885964-70886525	gene	3.24633	0.631333	0.6	1.855	2.19867	4.535	2.655	2.549	0.933	0	0.961	0	0	1.8	4.575	0.99	0	2.62	0	3.976	NA	NA	NA	NA	NA	NA
HannXRQ_Chr06g0174841	Chr6:32342684-32346890	gene	20.3127	19.6247	17.806	17.242	20.1887	19.537	18.473	22.928	20.52	19.092	19.262	16.644	18.197	18.577	21.551	19.925	10.25	20.765	19.236	20.565	F	GO:0000166,GO:0003674,GO:0005488,GO:0005507,GO:0005524,GO:0005575,GO:0005622,GO:0005623,GO:0005737,GO:0005739,GO:0008144,GO:0009507,GO:0009532,GO:0009536,GO:0009570,GO:0017076,GO:0030554,GO:0032553,GO:0032555,GO:0032559,GO:0035639,GO:0036094,GO:0043167,GO:0043168,GO:0043169,GO:0043226,GO:0043227,GO:0043229,GO:0043231,GO:0044422,GO:0044424,GO:0044434,GO:0044435,GO:0044444,GO:0044446,GO:0044464,GO:…	6.3.3.1	ko00230,ko01100,ko01110,ko01130,map00230,map01100,map01110,map01130	AIRS,AIRS_C	Phosphoribosylformylglycinamidine cyclo-ligase, chloroplastic mitochondrial-like
HannXRQ_Chr10g0283621	Chr10:31351353-31353339	gene	26.339	10.2703	9.685	19.2273	16.4277	19.375	53.927	5.715	10.707	9.842	10.262	9.491	9.953	9.611	17.375	22.718	17.589	24.53	16.26	8.493	O	GO:0005575,GO:0005622,GO:0005623,GO:0005737,GO:0009536,GO:0043226,GO:0043227,GO:0043229,GO:0043231,GO:0044424,GO:0044444,GO:0044464	3.4.21.92	ko04112,ko04212,map04112,map04212	CLP_protease	ATP-dependent Clp protease proteolytic subunit
HannXRQ_Chr08g0218001	Chr8:35201734-35202843	gene	2.02567	1.238	0.566333	2.52367	2.97767	2.302	1.226	2.549	0.646	0.851	2.217	0.639	0.645	0.415	2.534	4.798	0.239	3.023	1.323	4.587	S	GO:0000902,GO:0003674,GO:0005488,GO:0005515,GO:0005575,GO:0005622,GO:0005623,GO:0005737,GO:0005856,GO:0005874,GO:0005881,GO:0005938,GO:0007275,GO:0008017,GO:0008092,GO:0008150,GO:0009653,GO:0009826,GO:0009987,GO:0010005,GO:0010031,GO:0015630,GO:0015631,GO:0016043,GO:0016049,GO:0030863,GO:0030981,GO:0032501,GO:0032502,GO:0032989,GO:0040007,GO:0043226,GO:0043228,GO:0043229,GO:0043232,GO:0044422,GO:…	-	-	-	Microtubule-associated protein
HannXRQ_Chr01g0003251	Chr1:14297826-14299058	gene	14.887	12.398	8.44967	5.18133	11.1687	10.218	11.004	23.439	10.514	13.244	13.436	9.32	8.688	7.341	4.621	7.308	3.615	12.553	5.199	15.754	NA	NA	NA	NA	NA	NA
HannXRQ_Chr11g0352901	Chr11:165292752-165293708	gene	0	0	0	0	0	0	0	0	0	0	0	0	0	0	0	0	0	0	0	0	T	-	-	-	Pkinase_Tyr	receptor-like protein kinase
HannXRQ_Chr08g0218771	Chr8:38723877-38727013	gene	0	0	0.054	0	0	0	0	0	0	0	0	0.082	0	0.08	0	0	0	0	0	0	O	GO:0003674,GO:0005488,GO:0005515,GO:0005575,GO:0005622,GO:0005623,GO:0005634,GO:0005737,GO:0005739,GO:0006457,GO:0008150,GO:0009987,GO:0030424,GO:0030425,GO:0030544,GO:0031072,GO:0036477,GO:0042995,GO:0043005,GO:0043226,GO:0043227,GO:0043229,GO:0043231,GO:0044087,GO:0044424,GO:0044444,GO:0044463,GO:0044464,GO:0044877,GO:0048519,GO:0048523,GO:0050789,GO:0050794,GO:0051087,GO:0051128,GO:0051129,GO:…	-	-	zf-C3HC4_3	negative regulation of inclusion body assembly
HannXRQ_Chr07g0200511	Chr7:83092148-83093447	gene	6.949	1.83833	2.853	1.302	1.989	1.593	8.808	10.446	0.546	2.157	2.812	3.781	1.091	3.687	2.142	1.159	0.605	0	5.036	0.931	C	GO:0000220,GO:0003674,GO:0003824,GO:0005215,GO:0005575,GO:0005622,GO:0005623,GO:0005737,GO:0005773,GO:0005774,GO:0006810,GO:0006811,GO:0006812,GO:0006873,GO:0006885,GO:0007035,GO:0008150,GO:0008324,GO:0009987,GO:0015075,GO:0015077,GO:0015078,GO:0015318,GO:0015399,GO:0015405,GO:0015672,GO:0016020,GO:0016021,GO:0016462,GO:0016469,GO:0016787,GO:0016817,GO:0016818,GO:0016887,GO:0017111,GO:0019725,GO:…	-	ko00190,ko01100,ko04142,ko04145,ko04721,ko04966,ko05110,ko05120,ko05152,ko05323,map00190,map01100,map04142,map04145,map04721,map04966,map05110,map05120,map05152,map05323	ATP-synt_C	Proton-conducting pore forming subunit of the membrane integral V0 complex of vacuolar ATPase. V-ATPase is responsible for acidifying a variety of intracellular compartments in eukaryotic cells
HannXRQ_Chr08g0229821	Chr8:100687489-100690468	gene	57.274	34.184	37.1157	41.8267	44.656	56.006	55.784	60.032	33.201	33.951	35.4	29.78	38.124	43.443	40.924	48.558	35.998	45.717	40.564	47.687	A	GO:0000375,GO:0000377,GO:0000398,GO:0003674,GO:0003676,GO:0003723,GO:0003729,GO:0005488,GO:0005575,GO:0005622,GO:0005623,GO:0005634,GO:0005681,GO:0005682,GO:0005684,GO:0005685,GO:0005686,GO:0005687,GO:0005689,GO:0005737,GO:0005829,GO:0006139,GO:0006396,GO:0006397,GO:0006725,GO:0006807,GO:0008150,GO:0008152,GO:0008380,GO:0009987,GO:0010467,GO:0016070,GO:0016071,GO:0030532,GO:0032991,GO:0034641,GO:…	-	ko03040,map03040	LSM	Small nuclear ribonucleoprotein
HannXRQ_Chr11g0340121	Chr11:108981783-108989471	gene	0.0273333	0.506333	0.956	0.761	0.144333	0.042	0	0.04	0.434	0.772	0.313	1.202	0.954	0.712	0.383	0.553	1.347	0.122	0.089	0.222	NA	NA	NA	NA	NA	NA
HannXRQ_Chr01g0015371	Chr1:90311662-90314172	gene	3.042	2.97633	3.866	5.65633	10.23	1.961	4.593	2.572	2.825	2.988	3.116	2.594	7.253	1.751	6.727	5.994	4.248	10.008	9.507	11.175	P	-	3.6.3.6	ko00190,map00190	Cation_ATPase_N,E1-E2_ATPase,Hydrolase	plasma membrane ATPase
HannXRQ_Chr11g0350451	Chr11:157374132-157378131	gene	8.659	7.28933	7.744	8.77433	11.7303	9.03	7.329	9.618	4.988	7.919	8.961	4.642	8.594	9.996	12.371	10.376	3.576	9.702	12.322	13.167	T	GO:0000159,GO:0005575,GO:0005622,GO:0005623,GO:0005634,GO:0005737,GO:0008150,GO:0008287,GO:0019220,GO:0019222,GO:0031323,GO:0032991,GO:0042325,GO:0043226,GO:0043227,GO:0043229,GO:0043231,GO:0044424,GO:0044464,GO:0050789,GO:0050794,GO:0051174,GO:0065007,GO:1902494,GO:1903293	-	ko03015,ko04071,ko04113,ko04114,ko04151,ko04152,ko04261,ko04728,ko05165,map03015,map04071,map04113,map04114,map04151,map04152,map04261,map04728,map05165	B56	The B regulatory subunit might modulate substrate selectivity and catalytic activity, and also might direct the localization of the catalytic enzyme to a particular subcellular compartment
HannXRQ_Chr01g0001781	Chr1:6133661-6137267	gene	0.714333	0.632667	0.798333	2.149	0.963333	0.227	0.111	1.805	0.233	0.345	1.32	0.115	0.931	1.349	2.401	1.979	2.067	0.982	0.716	1.192	K	GO:0003674,GO:0003676,GO:0003677,GO:0003700,GO:0005488,GO:0005575,GO:0005622,GO:0005623,GO:0005634,GO:0006355,GO:0007154,GO:0007165,GO:0008150,GO:0009719,GO:0009725,GO:0009733,GO:0009734,GO:0009755,GO:0009889,GO:0009987,GO:0010033,GO:0010468,GO:0010556,GO:0019219,GO:0019222,GO:0023052,GO:0031323,GO:0031326,GO:0032870,GO:0042221,GO:0043226,GO:0043227,GO:0043229,GO:0043231,GO:0043565,GO:0044424,GO:…	-	ko04075,map04075	AUX_IAA	Aux IAA proteins are short-lived transcriptional factors that function as repressors of early auxin response genes at low auxin concentrations
HannXRQ_Chr12g0380891	Chr12:133989827-133993422	gene	37.0253	39.7583	58.0373	34.797	34.534	35.348	38.137	37.591	35.221	48.033	36.021	66.69	60.222	47.2	29.793	35.575	39.023	35.114	35.602	32.886	NA	NA	NA	NA	NA	NA
HannXRQ_Chr11g0330851	Chr11:46016148-46018848	gene	0	0	0	0.05	0	0	0	0	0	0	0	0	0	0	0.15	0	0	0	0	0	S	-	-	-	DUF4408,DUF761	Domain of unknown function (DUF4408)
HannXRQ_Chr04g0123931	Chr4:167893098-167896629	gene	51.875	81.53	60.9377	47.6757	18.3713	51.208	61.134	43.283	92.652	77.955	73.983	70.102	60.978	51.733	41.709	34.19	67.128	19	19.639	16.475	I	GO:0000287,GO:0001676,GO:0002532,GO:0002538,GO:0002539,GO:0003008,GO:0003013,GO:0003674,GO:0003824,GO:0004301,GO:0005488,GO:0005575,GO:0005622,GO:0005623,GO:0005737,GO:0005777,GO:0005829,GO:0006082,GO:0006629,GO:0006631,GO:0006793,GO:0006796,GO:0006950,GO:0006952,GO:0006954,GO:0007600,GO:0008015,GO:0008150,GO:0008152,GO:0008217,GO:0009987,GO:0016311,GO:0016787,GO:0016788,GO:0016791,GO:0016801,GO:…	-	-	Abhydrolase_1,Abhydrolase_6	Bifunctional epoxide hydrolase 2-like
HannXRQ_Chr09g0277171	Chr9:208543087-208547854	gene	41.9213	38.5937	33.1217	34.6303	45.1757	49.371	40.333	36.06	42.361	37.497	35.923	37.552	31.925	29.888	36.76	31.166	35.965	42.679	48.872	43.976	S	-	-	ko04714,map04714	CIA30	Complex I intermediate-associated protein 30
HannXRQ_Chr05g0144901	Chr5:126579454-126579935	gene	0	0	3.08467	0	0	0	0	0	0	0	0	0	9.254	0	0	0	0	0	0	0	NA	NA	NA	NA	NA	NA
HannXRQ_Chr06g0174281	Chr6:30073075-30073371	gene	0	0	0	0	0	0	0	0	0	0	0	0	0	0	0	0	0	0	0	0	S	GO:0003674,GO:0003676,GO:0003723,GO:0003824,GO:0004518,GO:0004519,GO:0005488,GO:0005575,GO:0005622,GO:0005623,GO:0005737,GO:0006139,GO:0006725,GO:0006807,GO:0008150,GO:0008152,GO:0009451,GO:0009507,GO:0009536,GO:0009987,GO:0016070,GO:0016071,GO:0016556,GO:0016787,GO:0016788,GO:0034641,GO:0043170,GO:0043226,GO:0043227,GO:0043229,GO:0043231,GO:0043412,GO:0044237,GO:0044238,GO:0044424,GO:0044444,GO:…	-	-	DYW_deaminase,PPR,PPR_2	Pentatricopeptide repeat-containing protein
HannXRQ_Chr11g0347901	Chr11:147932069-147937699	gene	38.88	36.3623	39.1717	32.0067	37.9657	33.796	36.925	45.919	32.834	34.607	41.646	33.424	37.073	47.018	35.861	38.362	21.797	36.95	30.792	46.155	U	GO:0000149,GO:0003674,GO:0005488,GO:0005515,GO:0005575,GO:0005622,GO:0005623,GO:0005737,GO:0005886,GO:0006810,GO:0006887,GO:0006906,GO:0006996,GO:0008150,GO:0009987,GO:0012505,GO:0016020,GO:0016021,GO:0016043,GO:0016050,GO:0016192,GO:0022406,GO:0031201,GO:0031224,GO:0032940,GO:0032991,GO:0044424,GO:0044425,GO:0044444,GO:0044464,GO:0046903,GO:0048278,GO:0048284,GO:0051179,GO:0051234,GO:0051640,GO:…	-	ko04130,ko04721,map04130,map04721	SNARE,Syntaxin	Belongs to the syntaxin family
HannXRQ_Chr17g0558751	Chr17:134116146-134117239	gene	3.298	0	7.41233	3.24667	3.02667	2.386	3.26	4.248	0	0	0	9.953	6.129	6.155	3.611	2.865	3.264	3.676	3.521	1.883	NA	NA	NA	NA	NA	NA
HannXRQ_Chr17g0545031	Chr17:40120763-40122901	gene	1.14833	0.902667	1.21233	0.0623333	1.678	0.514	1.004	1.927	0.529	0	2.179	0	1.937	1.7	0	0.187	0	0.495	0.181	4.358	S	GO:0003674,GO:0005488,GO:0005515,GO:0005575,GO:0005622,GO:0005623,GO:0005634,GO:0005856,GO:0005874,GO:0008017,GO:0008092,GO:0015630,GO:0015631,GO:0043226,GO:0043227,GO:0043228,GO:0043229,GO:0043231,GO:0043232,GO:0044422,GO:0044424,GO:0044430,GO:0044446,GO:0044464,GO:0099080,GO:0099081,GO:0099512,GO:0099513	-	-	IQ	IQ-domain
HannXRQ_Chr11g0330601	Chr11:44849545-44850656	gene	0.171333	0	0	2.08433	0.512667	0	0	0.514	0	0	0	0	0	0	4.429	1.198	0.626	1.057	0	0.481	S	-	-	-	DIOX_N	and Fe(II)-dependent oxygenase superfamily protein
HannXRQ_Chr02g0047491	Chr2:123394058-123395284	gene	0	0	0	0	0	0	0	0	0	0	0	0	0	0	0	0	0	0	0	0	NA	NA	NA	NA	NA	NA
HannXRQ_Chr17g0549051	Chr17:59349381-59349872	gene	0	0.135	0.135	0	0	0	0	0	0	0.405	0	0.405	0	0	0	0	0	0	0	0	NA	NA	NA	NA	NA	NA
HannXRQ_Chr16g0512661	Chr16:88287252-88287854	gene	0	0	0	0	0	0	0	0	0	0	0	0	0	0	0	0	0	0	0	0	S	-	-	-	DUF1442	Protein of unknown function (DUF1442)
HannXRQ_Chr17g0539811	Chr17:21879621-21881106	gene	18.9713	12.42	7.00033	9.84333	0.637333	22.547	20.049	14.318	13.146	13.234	10.88	2.549	16.215	2.237	9.604	7.931	11.995	0.241	0.792	0.879	NA	NA	NA	NA	NA	NA
HannXRQ_Chr15g0475951	Chr15:44642191-44642673	gene	0	0	0	0	0	0	0	0	0	0	0	0	0	0	0	0	0	0	0	0	O	GO:0003674,GO:0003824,GO:0004842,GO:0006464,GO:0006508,GO:0006511,GO:0006807,GO:0006950,GO:0006970,GO:0008150,GO:0008152,GO:0009056,GO:0009057,GO:0009628,GO:0009651,GO:0009787,GO:0009789,GO:0009966,GO:0009967,GO:0009987,GO:0010498,GO:0010646,GO:0010647,GO:0016567,GO:0016740,GO:0019538,GO:0019787,GO:0019941,GO:0023051,GO:0023056,GO:0030163,GO:0032446,GO:0036211,GO:0043161,GO:0043170,GO:0043412,GO:…	2.3.2.27	-	zf-RING_2	E3 ubiquitin-protein ligase
HannXRQ_Chr16g0508811	Chr16:58923570-58924196	gene	0.205667	0	0	0	0	0.312	0.305	0	0	0	0	0	0	0	0	0	0	0	0	0	A	GO:0000244,GO:0000375,GO:0000377,GO:0000386,GO:0000387,GO:0000398,GO:0002237,GO:0003674,GO:0003676,GO:0003723,GO:0003824,GO:0005488,GO:0005515,GO:0005575,GO:0005622,GO:0005623,GO:0005634,GO:0005681,GO:0005682,GO:0005684,GO:0006139,GO:0006396,GO:0006397,GO:0006725,GO:0006807,GO:0008150,GO:0008152,GO:0008380,GO:0009605,GO:0009607,GO:0009617,GO:0009987,GO:0010033,GO:0010467,GO:0016043,GO:0016070,GO:…	-	ko03040,ko04137,ko04138,ko04140,ko04144,ko04145,ko05132,ko05146,ko05152,map03040,map04137,map04138,map04140,map04144,map04145,map05132,map05146,map05152	JAB,PRO8NT,PROCN,PROCT,PRP8_domainIV,RRM_4,Ras,U5_2-snRNA_bdg,U6-snRNA_bdg	pre-mRNA-processing-splicing factor
HannXRQ_Chr13g0394561	Chr13:54024363-54025955	gene	0	0	0	0	0	0	0	0	0	0	0	0	0	0	0	0	0	0	0	0	Q	-	1.1.1.300	ko00830,ko01100,map00830,map01100	adh_short	short-chain dehydrogenase
HannXRQ_Chr13g0387541	Chr13:4706576-4707680	gene	0.39	18.5817	5.25433	17.28	15.1923	0.307	0	0.863	16.43	16.221	23.094	0	15.458	0.305	14.56	19.777	17.503	13.897	12.297	19.383	NA	NA	NA	NA	NA	NA
HannXRQ_Chr07g0200011	Chr7:81199911-81204051	gene	0	0	0	0	0	0	0	0	0	0	0	0	0	0	0	0	0	0	0	0	S	GO:0003674,GO:0005488,GO:0005515,GO:0005575,GO:0005622,GO:0005623,GO:0005819,GO:0005856,GO:0005874,GO:0005876,GO:0008017,GO:0008092,GO:0015630,GO:0015631,GO:0043226,GO:0043228,GO:0043229,GO:0043232,GO:0044422,GO:0044424,GO:0044430,GO:0044446,GO:0044464,GO:0051011,GO:0099080,GO:0099081,GO:0099512,GO:0099513	-	-	HAUS5	HAUS augmin-like complex subunit 5
HannXRQ_Chr07g0196391	Chr7:66875522-66876290	gene	0	0	0	0	0	0	0	0	0	0	0	0	0	0	0	0	0	0	0	0	S	GO:0005575,GO:0005622,GO:0005623,GO:0005737,GO:0009507,GO:0009536,GO:0043226,GO:0043227,GO:0043229,GO:0043231,GO:0044424,GO:0044444,GO:0044464	-	-	Bet_v_1	Major latex
HannXRQ_Chr05g0163481	Chr5:217709751-217734459	gene	17.601	11.1763	16.0347	14.3963	17.7357	15.211	19.213	18.379	13.742	7.753	12.034	18.634	14.862	14.608	11.234	15.147	16.808	20.275	20.235	12.697	U	GO:0005575,GO:0005622,GO:0005623,GO:0005737,GO:0005739,GO:0043226,GO:0043227,GO:0043229,GO:0043231,GO:0044424,GO:0044444,GO:0044464	-	-	Beach,DUF4704,DUF4800,Laminin_G_3,PH_BEACH,WD40	Beach domain-containing protein
HannXRQ_Chr06g0178801	Chr6:51397635-51402907	gene	0	0	0.996	0	0.309	0	0	0	0	0	0	0	2.988	0	0	0	0	0	0	0.927	B	-	-	ko05034,ko05202,ko05322,map05034,map05202,map05322	Histone	Histone H3
HannXRQ_Chr10g0295161	Chr10:110568833-110573470	gene	55.6683	61.6007	68.762	53.301	40.7407	68.585	54.921	43.499	67.555	78.252	38.995	77.411	81.305	47.57	50.624	37.371	71.908	40.302	47.692	34.228	S	-	-	-	DUF1517	Protein of unknown function (DUF1517)
HannXRQ_Chr14g0431101	Chr14:34100213-34101022	gene	1.19967	0	0.982	0.305333	0.48	1.643	0.802	1.154	0	0	0	0.836	2.11	0	0	0.448	0.468	0	0	1.44	NA	NA	NA	NA	NA	NA
HannXRQ_Chr09g0243981	Chr9:43170795-43175424	gene	7.10767	4.336	1.24733	0	0.130333	7.706	7.917	5.7	4.591	4.121	4.296	0.825	2.917	0	0	0	0	0.391	0	0	P	GO:0000302,GO:0003674,GO:0003700,GO:0005575,GO:0005622,GO:0005623,GO:0005634,GO:0005737,GO:0005783,GO:0005789,GO:0006355,GO:0006950,GO:0006979,GO:0007154,GO:0007165,GO:0008150,GO:0009314,GO:0009411,GO:0009416,GO:0009628,GO:0009636,GO:0009639,GO:0009889,GO:0009891,GO:0009893,GO:0009987,GO:0010033,GO:0010035,GO:0010114,GO:0010200,GO:0010224,GO:0010243,GO:0010468,GO:0010556,GO:0010557,GO:0010604,GO:…	-	-	NAM	No apical meristem (NAM) protein
HannXRQ_Chr09g0269141	Chr9:184860606-184862234	gene	0	0.0423333	0	0	3.48233	0	0	0	0	0	0.127	0	0	0	0	0	0	1.274	0	9.173	S	-	1.2.3.15	-	DUF1929,Glyoxal_oxid_N	Domain of unknown function (DUF1929)
HannXRQ_Chr11g0340071	Chr11:108523328-108523819	gene	0	0	0	0	0	0	0	0	0	0	0	0	0	0	0	0	0	0	0	0	S	GO:0003674,GO:0003676,GO:0003677,GO:0003700,GO:0005488,GO:0005575,GO:0005622,GO:0005623,GO:0005634,GO:0006355,GO:0006950,GO:0006970,GO:0006972,GO:0006979,GO:0008150,GO:0009266,GO:0009314,GO:0009408,GO:0009409,GO:0009411,GO:0009416,GO:0009611,GO:0009628,GO:0009631,GO:0009642,GO:0009643,GO:0009651,GO:0009889,GO:0010033,GO:0010200,GO:0010224,GO:0010243,GO:0010468,GO:0010556,GO:0019219,GO:0019222,GO:…	-	-	zf-C2H2_6	Zinc finger protein
HannXRQ_Chr01g0024221	Chr1:132236851-132239648	gene	0	0	0.0563333	0	0	0	0	0	0	0	0	0.169	0	0	0	0	0	0	0	0	O	-	-	-	Inhibitor_I9,PA,Peptidase_S8	Subtilase family
HannXRQ_Chr15g0497131	Chr15:169960912-169962696	gene	16.9727	3.616	4.053	19.128	16.2367	11.941	18.569	20.408	4.185	3.466	3.197	2.536	7.28	2.343	21.843	21.629	13.912	21.606	13.414	13.69	T	GO:0003674,GO:0003824,GO:0004672,GO:0004674,GO:0004675,GO:0004888,GO:0005575,GO:0005623,GO:0005886,GO:0006464,GO:0006468,GO:0006793,GO:0006796,GO:0006807,GO:0007154,GO:0007165,GO:0007166,GO:0007167,GO:0007178,GO:0008150,GO:0008152,GO:0009987,GO:0016020,GO:0016301,GO:0016310,GO:0016740,GO:0016772,GO:0016773,GO:0019199,GO:0019538,GO:0023052,GO:0036211,GO:0038023,GO:0043170,GO:0043412,GO:0044237,GO:…	2.7.11.1	ko04010,ko04064,ko04620,ko04621,ko04624,ko04722,ko05133,ko05140,ko05142,ko05145,ko05152,ko05162,ko05164,map04010,map04064,map04620,map04621,map04624,map04722,map05133,map05140,map05142,map05145,map05152,map05162,map05164	Pkinase,Pkinase_Tyr	Belongs to the protein kinase superfamily
HannXRQ_Chr14g0431301	Chr14:35733048-35734679	gene	0	0	0	0	0	0	0	0	0	0	0	0	0	0	0	0	0	0	0	0	NA	NA	NA	NA	NA	NA
HannXRQ_Chr01g0013971	Chr1:84732262-84744794	gene	18.468	17.6853	16.5833	21.5577	21.8527	18.263	17.878	19.263	18.273	17.871	16.912	16.016	16.116	17.618	18.425	21.404	24.844	20.66	21.077	23.821	U	-	3.6.5.5	ko04072,ko04144,ko04721,ko04961,ko05100,map04072,map04144,map04721,map04961,map05100	Dynamin_M,Dynamin_N,GED,PH	Belongs to the TRAFAC class dynamin-like GTPase superfamily. Dynamin Fzo YdjA family
HannXRQ_Chr10g0284381	Chr10:35054663-35054896	gene	12.0023	6.05033	3.12167	4.09367	6.58267	5.023	29.415	1.569	8.614	5.103	4.434	0.852	6.021	2.492	6.757	4.57	0.954	7.255	8.823	3.67	J	GO:0003674,GO:0005488,GO:0005575,GO:0005622,GO:0005623,GO:0005737,GO:0005829,GO:0009507,GO:0009536,GO:0043021,GO:0043022,GO:0043226,GO:0043227,GO:0043229,GO:0043231,GO:0044424,GO:0044444,GO:0044464,GO:0044877	-	-	eIF-1a	One of the essential components for the initiation of protein synthesis. Stabilizes the binding of IF-2 and IF-3 on the 30S subunit to which N-formylmethionyl-tRNA(fMet) subsequently binds. Helps modulate mRNA selection, yielding the 30S pre- initiation complex (PIC). Upon addition of the 50S ribosomal subunit IF-1, IF-2 and IF-3 are released leaving the mature 70S translation initation complex
HannXRQ_Chr17g0559591	Chr17:142581403-142582677	gene	3.01633	0.791333	1.28067	0.103333	0.817333	2.151	6.898	0	2.055	0.156	0.163	1.251	0	2.591	0.31	0	0	1.48	0.972	0	-	-	-	-	-	-
HannXRQ_Chr16g0522631	Chr16:146449270-146449755	gene	15.3417	19.1687	16.5287	19.56	10.525	18.14	17.31	10.575	17.006	31.533	8.967	22.966	18.222	8.398	16.674	6.161	35.845	7.375	15.718	8.482	O	GO:0003674,GO:0003824,GO:0004842,GO:0006464,GO:0006508,GO:0006511,GO:0006807,GO:0008150,GO:0008152,GO:0009056,GO:0009057,GO:0009987,GO:0010498,GO:0016567,GO:0016740,GO:0019538,GO:0019787,GO:0019941,GO:0030163,GO:0032446,GO:0036211,GO:0043161,GO:0043170,GO:0043412,GO:0043632,GO:0044237,GO:0044238,GO:0044248,GO:0044257,GO:0044260,GO:0044265,GO:0044267,GO:0051603,GO:0061630,GO:0061659,GO:0070647,GO:…	2.3.2.27	-	zf-RING_2	RING-H2 finger protein
HannXRQ_Chr07g0190551	Chr7:29566852-29567344	gene	0	0	0.428667	0	0	0	0	0	0	0	0	0.651	0	0.635	0	0	0	0	0	0	NA	NA	NA	NA	NA	NA
HannXRQ_Chr10g0300451	Chr10:153493528-153494712	gene	0.153333	0	0	0	0.315333	0	0	0.46	0	0	0	0	0	0	0	0	0	0.946	0	0	L	GO:0000003,GO:0000228,GO:0000280,GO:0000785,GO:0000790,GO:0005575,GO:0005622,GO:0005623,GO:0005634,GO:0005694,GO:0006139,GO:0006259,GO:0006281,GO:0006310,GO:0006725,GO:0006807,GO:0006950,GO:0006974,GO:0006996,GO:0007049,GO:0007059,GO:0007127,GO:0007129,GO:0007131,GO:0007140,GO:0007141,GO:0007275,GO:0007276,GO:0008150,GO:0008152,GO:0009555,GO:0009987,GO:0016043,GO:0019953,GO:0022402,GO:0022412,GO:…	-	ko03030,ko03420,ko03430,ko03440,ko03460,map03030,map03420,map03430,map03440,map03460	REPA_OB_2,Rep-A_N,Rep_fac-A_C,tRNA_anti-codon	Component of the replication protein A complex (RPA) required for DNA recombination, repair and replication. The activity of RPA is mediated by single-stranded DNA binding and protein interactions. Probably involved in repair of double-strand DNA breaks (DSBs) induced by genotoxic stresses
HannXRQ_Chr07g0199151	Chr7:78288069-78292039	gene	48.0117	54.1823	51.2567	52.4447	46.4047	50.394	49.114	44.527	54.302	53.827	54.418	54.047	52.854	46.869	48.511	47.142	61.681	47.716	46.765	44.733	T	GO:0005575,GO:0005622,GO:0005623,GO:0005634,GO:0005730,GO:0005737,GO:0031974,GO:0031981,GO:0043226,GO:0043227,GO:0043228,GO:0043229,GO:0043231,GO:0043232,GO:0043233,GO:0044422,GO:0044424,GO:0044428,GO:0044446,GO:0044464,GO:0070013	-	ko03015,ko04071,ko04113,ko04114,ko04151,ko04152,ko04261,ko04728,ko05165,map03015,map04071,map04113,map04114,map04151,map04152,map04261,map04728,map05165	B56	The B regulatory subunit might modulate substrate selectivity and catalytic activity, and also might direct the localization of the catalytic enzyme to a particular subcellular compartment
HannXRQ_Chr10g0284241	Chr10:35034960-35035319	gene	6.39567	2.63367	2.19867	2.09067	5.78767	5.442	12.215	1.53	3.36	1.659	2.882	1.661	2.236	2.699	3.843	1.188	1.241	8.384	5.162	3.817	S	GO:0003674,GO:0005488,GO:0005515,GO:0005575,GO:0005622,GO:0005623,GO:0005737,GO:0006091,GO:0008150,GO:0008152,GO:0009507,GO:0009536,GO:0009987,GO:0015979,GO:0016043,GO:0019684,GO:0022607,GO:0034622,GO:0043226,GO:0043227,GO:0043229,GO:0043231,GO:0043933,GO:0044085,GO:0044237,GO:0044424,GO:0044444,GO:0044464,GO:0048564,GO:0051082,GO:0065003,GO:0071840	-	-	Ycf4	Ycf4
HannXRQ_Chr08g0221331	Chr8:48788577-48793835	gene	71.277	43.5773	39.745	50.034	66.191	71.772	67.935	74.124	41.522	44.234	44.976	36.655	41.869	40.711	50.933	52.191	46.978	66.808	63.702	68.063	Q	GO:0001101,GO:0003674,GO:0003824,GO:0005215,GO:0005575,GO:0005623,GO:0005886,GO:0006810,GO:0006833,GO:0006950,GO:0008150,GO:0009414,GO:0009415,GO:0009628,GO:0010035,GO:0010148,GO:0015399,GO:0015405,GO:0016020,GO:0016021,GO:0016462,GO:0016787,GO:0016817,GO:0016818,GO:0016887,GO:0017111,GO:0022804,GO:0022857,GO:0031224,GO:0042044,GO:0042221,GO:0042623,GO:0042626,GO:0043492,GO:0044425,GO:0044464,GO:…	-	-	ABC2_membrane,ABC_tran	ABC transporter G family member
HannXRQ_Chr08g0222631	Chr8:55788919-55790480	gene	37.894	40.0587	38.4197	40.5677	45.0593	38.939	32.26	42.483	40.601	38.328	41.247	37.151	39.65	38.458	39.459	36.273	45.971	44.16	42.314	48.704	S	-	-	-	-	BEST Arabidopsis thaliana protein match is
HannXRQ_Chr01g0022311	Chr1:126392521-126397316	gene	3.82367	0.899	0.936	0.378	1.49567	5.046	5.773	0.652	1.79	0.354	0.553	1.593	0.179	1.036	0.176	0.76	0.198	0.67	1.834	1.983	O	-	-	-	LTP_2	Belongs to the plant LTP family
HannXRQ_Chr02g0048351	Chr2:130347111-130351479	gene	13.758	15.138	17.2877	15.4063	12.9473	15.363	14.716	11.195	15.691	18.151	11.572	20.435	19.292	12.136	15.097	10.559	20.563	11.561	13.612	13.669	K	GO:0003674,GO:0003700,GO:0005575,GO:0005622,GO:0005623,GO:0005634,GO:0005737,GO:0006355,GO:0008150,GO:0009314,GO:0009416,GO:0009628,GO:0009642,GO:0009644,GO:0009889,GO:0009891,GO:0009893,GO:0009962,GO:0010468,GO:0010556,GO:0010557,GO:0010604,GO:0010628,GO:0019219,GO:0019222,GO:0031323,GO:0031325,GO:0031326,GO:0031328,GO:0043226,GO:0043227,GO:0043229,GO:0043231,GO:0044424,GO:0044464,GO:0045893,GO:…	-	-	NAM	NAC domain-containing protein
HannXRQ_Chr02g0050161	Chr2:140125560-140126801	gene	3.35433	1.72933	0	0.387	1.12867	2.366	7.697	0	4.707	0.481	0	0	0	0	0.637	0.344	0.18	2.278	0.831	0.277	H	GO:0001101,GO:0003674,GO:0003824,GO:0004842,GO:0005575,GO:0005622,GO:0005623,GO:0005737,GO:0005829,GO:0006464,GO:0006807,GO:0006950,GO:0008150,GO:0008152,GO:0009414,GO:0009415,GO:0009628,GO:0009987,GO:0010033,GO:0010035,GO:0010200,GO:0010243,GO:0016567,GO:0016740,GO:0019538,GO:0019787,GO:0032446,GO:0036211,GO:0042221,GO:0042493,GO:0043170,GO:0043412,GO:0044237,GO:0044238,GO:0044260,GO:0044267,GO:…	-	-	U-box	RING-type E3 ubiquitin transferase
HannXRQ_Chr14g0441871	Chr14:107417597-107420645	gene	6.99133	9.162	18.0503	7.588	3.025	10.024	6.007	4.943	9.228	8.665	9.593	19.323	26.018	8.81	6.121	2.208	14.435	2.625	3.058	3.392	S	GO:0006950,GO:0006952,GO:0008150,GO:0009605,GO:0009607,GO:0009617,GO:0042742,GO:0043207,GO:0050896,GO:0051704,GO:0051707,GO:0098542	-	-	BTB,NPH3	Belongs to the NPH3 family
HannXRQ_Chr14g0426821	Chr14:787547-790579	gene	0.567667	0.132	0.327333	0.141667	0.0396667	0.581	0.819	0.303	0.199	0.197	0	0.197	0.465	0.32	0.13	0	0.295	0.062	0	0.057	Q	-	-	-	LRRNT_2,LRR_1,LRR_6,LRR_8	LRR receptor-like serine threonine-protein kinase
HannXRQ_Chr17g0558731	Chr17:134106346-134106979	gene	2.73533	0	0	0	0	2.991	1.946	3.269	0	0	0	0	0	0	0	0	0	0	0	0	T	GO:0001101,GO:0003674,GO:0003824,GO:0004672,GO:0004674,GO:0005575,GO:0005622,GO:0005623,GO:0005737,GO:0005773,GO:0005886,GO:0006464,GO:0006468,GO:0006793,GO:0006796,GO:0006807,GO:0006950,GO:0006952,GO:0008150,GO:0008152,GO:0009605,GO:0009607,GO:0009617,GO:0009719,GO:0009725,GO:0009737,GO:0009987,GO:0010033,GO:0016020,GO:0016301,GO:0016310,GO:0016740,GO:0016772,GO:0016773,GO:0019538,GO:0033993,GO:…	-	-	Pkinase,Pkinase_Tyr,Stress-antifung	Salt stress response/antifungal
HannXRQ_Chr09g0243411	Chr9:38094232-38094807	gene	0.113333	0.235333	0.459333	4.082	13.263	0.34	0	0	0	0.346	0.36	0.692	0.349	0.337	4.804	7.054	0.388	11.135	16.13	12.524	CG	GO:0003674,GO:0003824,GO:0005575,GO:0005622,GO:0005623,GO:0008194,GO:0016740,GO:0016757,GO:0016758,GO:0035251,GO:0043226,GO:0043227,GO:0043229,GO:0043231,GO:0044424,GO:0044464,GO:0046527,GO:0047254,GO:0080043,GO:0080044	1.14.14.1,2.4.1.202	ko00140,ko00380,ko00402,ko00830,ko00908,ko00980,ko01100,ko01110,ko04913,ko05204,map00140,map00380,map00402,map00830,map00908,map00980,map01100,map01110,map04913,map05204	UDPGT	UDP-Glycosyltransferase
HannXRQ_Chr15g0487671	Chr15:102122646-102127040	gene	4.938	4.01	4.62333	17.8753	8.066	5.301	5.246	4.267	3.764	6.447	1.819	6.988	4.142	2.74	11.524	6.439	35.663	9.705	7.947	6.546	T	GO:0003674,GO:0003824,GO:0004672,GO:0004674,GO:0005575,GO:0005623,GO:0005886,GO:0006464,GO:0006468,GO:0006793,GO:0006796,GO:0006807,GO:0008150,GO:0008152,GO:0009987,GO:0016020,GO:0016301,GO:0016310,GO:0016740,GO:0016772,GO:0016773,GO:0019538,GO:0036211,GO:0043170,GO:0043412,GO:0044237,GO:0044238,GO:0044260,GO:0044267,GO:0044464,GO:0071704,GO:0071944,GO:0140096,GO:1901564	-	-	Pkinase,Pkinase_Tyr,Stress-antifung	Cysteine-rich receptor-like protein kinase
HannXRQ_Chr10g0309571	Chr10:209899719-209901771	gene	110.658	115.568	65.6437	82.9267	88.4997	129.85	116.512	85.613	120.219	124.301	102.185	47.921	64.815	84.195	119.158	91.565	38.057	88.531	89.293	87.675	S	-	-	-	zf-FLZ	zinc-finger of the FCS-type, C2-C2
HannXRQ_Chr05g0144931	Chr5:126771336-126774314	gene	0.156	0	0	0	0	0	0.468	0	0	0	0	0	0	0	0	0	0	0	0	0	S	-	-	-	Stress-antifung	cysteine-rich repeat secretory protein
HannXRQ_Chr14g0441211	Chr14:105004719-105008290	gene	0.545333	0.414333	1.53067	0.216667	0.244333	0.658	0.642	0.336	0.185	0.425	0.633	1.643	1.229	1.72	0.181	0.196	0.273	0.576	0	0.157	NA	NA	NA	NA	NA	NA
HannXRQ_Chr01g0009401	Chr1:63360766-63363194	gene	3.90367	2.334	0.680667	1.01833	3.042	3.927	5.696	2.088	4.04	1.725	1.237	0.756	0.654	0.632	1.392	0.695	0.968	3.577	2.572	2.977	T	GO:0000003,GO:0000902,GO:0000904,GO:0003006,GO:0003674,GO:0003824,GO:0004672,GO:0004674,GO:0004675,GO:0004888,GO:0005575,GO:0005623,GO:0005886,GO:0006464,GO:0006468,GO:0006793,GO:0006796,GO:0006807,GO:0007154,GO:0007165,GO:0007166,GO:0007167,GO:0007178,GO:0007275,GO:0008150,GO:0008152,GO:0009653,GO:0009826,GO:0009856,GO:0009860,GO:0009888,GO:0009932,GO:0009987,GO:0010015,GO:0010053,GO:0010054,GO:…	-	-	Pkinase_Tyr	Belongs to the protein kinase superfamily. Tyr protein kinase family
HannXRQ_Chr10g0297261	Chr10:128975607-128975846	gene	0	0	0	0	0	0	0	0	0	0	0	0	0	0	0	0	0	0	0	0	Q	GO:0003674,GO:0003824,GO:0004497,GO:0005575,GO:0006950,GO:0008150,GO:0008152,GO:0009058,GO:0009266,GO:0009408,GO:0009628,GO:0010286,GO:0016020,GO:0016491,GO:0016705,GO:0016709,GO:0019748,GO:0044550,GO:0050896,GO:0055114	1.14.14.19,1.14.14.32	ko00140,ko01100,ko04913,ko04917,ko04927,ko04934,map00140,map01100,map04913,map04917,map04927,map04934	p450	Belongs to the cytochrome P450 family
HannXRQ_Chr08g0208281	Chr8:2088159-2090333	gene	0	0.422667	0.625333	0.208333	0.399	0	0	0	0.638	0.63	0	1.261	0	0.615	0.625	0	0	0	0.653	0.544	NA	NA	NA	NA	NA	NA
HannXRQ_Chr03g0075471	Chr3:106266984-106267199	gene	5.81233	10.6577	0.931667	0	0	3.628	5.311	8.498	7.466	11.057	13.45	0	2.795	0	0	0	0	0	0	0	O	GO:0000151,GO:0000209,GO:0003674,GO:0003824,GO:0004842,GO:0005488,GO:0005515,GO:0005575,GO:0005622,GO:0005623,GO:0005737,GO:0006464,GO:0006807,GO:0008150,GO:0008152,GO:0009653,GO:0009893,GO:0009894,GO:0009896,GO:0009987,GO:0010604,GO:0016567,GO:0016740,GO:0019222,GO:0019538,GO:0019787,GO:0019899,GO:0030154,GO:0030162,GO:0030435,GO:0031323,GO:0031325,GO:0031329,GO:0031331,GO:0031624,GO:0032268,GO:…	2.3.2.31	-	IBR,RVT_3,zf-C3HC4	E3 ubiquitin-protein ligase
HannXRQ_Chr01g0000571	Chr1:2065449-2069445	gene	22.335	25.79	26.0047	18.4127	12.4723	22.157	23.612	21.236	24.436	23.867	29.067	24.355	28.52	25.139	15.673	21.129	18.436	9.932	13.084	14.401	T	GO:0003674,GO:0003824,GO:0004672,GO:0004674,GO:0005575,GO:0005622,GO:0005623,GO:0005634,GO:0005737,GO:0006417,GO:0006464,GO:0006468,GO:0006793,GO:0006796,GO:0006807,GO:0006950,GO:0006970,GO:0007154,GO:0007165,GO:0008150,GO:0008152,GO:0008285,GO:0009266,GO:0009408,GO:0009409,GO:0009628,GO:0009651,GO:0009889,GO:0009891,GO:0009893,GO:0009987,GO:0010468,GO:0010556,GO:0010557,GO:0010604,GO:0010608,GO:…	2.7.11.1	ko01521,ko01522,ko04012,ko04066,ko04140,ko04150,ko04151,ko04152,ko04211,ko04212,ko04213,ko04350,ko04371,ko04666,ko04714,ko04910,ko04931,ko05165,ko05200,ko05205,ko05210,ko05212,ko05221,ko05224,ko05225,ko05226,ko05231,map01521,map01522,map04012,map04066,map04140,map04150,map04151,map04152,map04211,map04212,map04213,map04350,map04371,map04666,map04714,map04910,map04931,map05165,map05200,map05205,map…	Pkinase,Pkinase_C	serine threonine-protein kinase
HannXRQ_Chr17g0561151	Chr17:157384280-157386069	gene	0	0	13.5407	12.5523	3.402	0	0	0	0	0	0	24.143	0	16.479	3.99	0	33.667	1.269	7.781	1.156	S	-	-	-	DUF1296	BEST Arabidopsis thaliana protein match is Kinase-related
HannXRQ_Chr05g0145841	Chr5:133269612-133270116	gene	0.148	0	0	0	0.142667	0.444	0	0	0	0	0	0	0	0	0	0	0	0.428	0	0	T	GO:0003674,GO:0005488,GO:0005509,GO:0005575,GO:0005623,GO:0005886,GO:0006950,GO:0008150,GO:0009611,GO:0016020,GO:0043167,GO:0043169,GO:0044464,GO:0046872,GO:0050896,GO:0071944	-	ko04626,map04626	EF-hand_1,EF-hand_5,EF-hand_6,EF-hand_7,EF-hand_8	calcium-binding protein
HannXRQ_Chr09g0267721	Chr9:179935289-179936008	gene	30.791	29.8993	24.401	25.297	16.6553	39.894	18.772	33.707	15.027	36.186	38.485	22.106	26.715	24.382	23.358	24.108	28.425	13.719	13.138	23.109	NA	NA	NA	NA	NA	NA
HannXRQ_Chr04g0118331	Chr4:145893928-145896433	gene	117.484	103.354	101.977	89.946	115.421	114.191	114.966	123.295	101.772	103.07	105.22	100.844	104.017	101.07	101.713	104.728	63.397	116.29	113.856	116.116	J	-	-	ko03010,map03010	Ribosomal_L18A	60S ribosomal protein
HannXRQ_Chr04g0124591	Chr4:169526792-169533416	gene	55.268	60.9257	62.4037	61.619	63.3443	53.905	59.994	51.905	62.29	59.034	61.453	63.396	67.188	56.627	59.567	59.15	66.14	65.489	66.064	58.48	H	GO:0000287,GO:0003674,GO:0003824,GO:0003919,GO:0005488,GO:0005575,GO:0005622,GO:0005623,GO:0005737,GO:0006793,GO:0006796,GO:0006915,GO:0006950,GO:0008150,GO:0008152,GO:0008219,GO:0008531,GO:0009611,GO:0009893,GO:0009987,GO:0012501,GO:0016301,GO:0016310,GO:0016311,GO:0016740,GO:0016772,GO:0016773,GO:0016779,GO:0016787,GO:0016788,GO:0016791,GO:0019222,GO:0033860,GO:0033864,GO:0042060,GO:0042578,GO:…	2.7.1.26,3.1.3.102	ko00740,ko01100,ko01110,map00740,map01100,map01110	Flavokinase,HAD_2	riboflavin kinase
HannXRQ_Chr15g0497031	Chr15:169824093-169831267	gene	0.938333	1.04967	0.385	0.157333	0.274333	0.244	0.143	2.428	0.956	0.795	1.398	0	1.155	0	0.148	0.213	0.111	0.188	0.464	0.171	Q	GO:0000003,GO:0003006,GO:0003674,GO:0005215,GO:0005575,GO:0005623,GO:0005886,GO:0006810,GO:0007275,GO:0008150,GO:0008361,GO:0009314,GO:0009411,GO:0009416,GO:0009605,GO:0009606,GO:0009628,GO:0009629,GO:0009630,GO:0009637,GO:0009639,GO:0009640,GO:0009653,GO:0009719,GO:0009725,GO:0009733,GO:0009791,GO:0009908,GO:0009914,GO:0009926,GO:0009958,GO:0009966,GO:0009987,GO:0010033,GO:0010218,GO:0010315,GO:…	3.6.3.44	ko02010,ko04976,ko05206,ko05226,map02010,map04976,map05206,map05226	ABC_membrane,ABC_tran	ABC transporter B family member
HannXRQ_Chr12g0376561	Chr12:98531737-98536330	gene	14.7463	13.8393	10.212	31.9707	23.3003	20.458	11.82	11.961	9.936	19.62	11.962	4.995	9.08	16.561	39.133	53.42	3.359	20.645	23.285	25.971	-	-	-	-	-	-
HannXRQ_Chr16g0515311	Chr16:103351044-103360976	gene	27.0447	21.6993	27.5723	29.9767	24.5353	28.334	28.246	24.554	22.979	21.762	20.357	32.382	26.145	24.19	28.585	26.618	34.727	25.454	24.577	23.575	P	GO:0003674,GO:0005215,GO:0005451,GO:0005575,GO:0005622,GO:0005623,GO:0005737,GO:0005768,GO:0005886,GO:0006810,GO:0006811,GO:0006812,GO:0006813,GO:0006814,GO:0006873,GO:0006885,GO:0008150,GO:0008324,GO:0009987,GO:0012505,GO:0015075,GO:0015077,GO:0015078,GO:0015079,GO:0015081,GO:0015291,GO:0015297,GO:0015298,GO:0015299,GO:0015318,GO:0015385,GO:0015386,GO:0015491,GO:0015672,GO:0016020,GO:0019725,GO:…	-	-	Na_H_Exchanger	Sodium hydrogen exchanger
HannXRQ_Chr03g0093611	Chr3:167595040-167596082	gene	1.633	16.6693	31.273	0	0	0.939	2.2	1.76	14.688	16.22	19.1	28.664	30.683	34.472	0	0	0	0	0	0	NA	NA	NA	NA	NA	NA
HannXRQ_Chr05g0134321	Chr5:27617477-27618814	gene	0	0	0	0	0	0	0	0	0	0	0	0	0	0	0	0	0	0	0	0	NA	NA	NA	NA	NA	NA
HannXRQ_Chr10g0309641	Chr10:210167236-210173799	gene	0.865	0.364333	3.611	0	0	1.062	1.036	0.497	1.093	0	0	5.942	4.364	0.527	0	0	0	0	0	0	-	-	-	-	-	-
[truncated: 58,920 more rows]
