# Supplementary material for: Integrated transcriptome and metabolome analysis revealed that HaMYB1 modulates anthocyanin accumulation to deepen sunflower flower color
Source: Plant Cell Rep. 2024 Feb 21;43(3):74. doi: 10.1007/s00299-023-03098-3 (PMC10879246; doi:10.1007/s00299-023-03098-3)
Supplement: Supplementary file 5 — Supplementary file5 (XLSX 4924 KB) [file 299_2023_3098_MOESM5_ESM.xlsx]

## Sheet: Han2 v.s. Han1
Table.S3 The detailed information of differential expression genes in Han2 and Han1
ID	locus	gene type	log2FoldChange	pvalue	FC	Direction	Han1	Han2	Han1 rep1	Han1 rep2	Han1 rep3	Han2 rep1	Han2 rep2	Han2 rep3	COG	GO	Entry ID	Pathway	Pfam	Annotation
HannXRQ_Chr05g0160731	Chr5:209289979-209294773	gene	4.78516	4.04749e-175	27.5724	up	2.37033	65.381	2.617	2.001	2.493	61.941	66.74	67.462	I	GO:0001676,GO:0003674,GO:0003824,GO:0004467,GO:0005575,GO:0005622,GO:0005623,GO:0005737,GO:0005783,GO:0005794,GO:0005886,GO:0006082,GO:0006629,GO:0006631,GO:0008150,GO:0008152,GO:0009987,GO:0012505,GO:0015645,GO:0016020,GO:0016405,GO:0016874,GO:0016877,GO:0016878,GO:0019752,GO:0032787,GO:0043226,GO:0043227,GO:0043229,GO:0043231,GO:0043436,GO:0044237,GO:0044238,GO:0044255,GO:0044281,GO:0044424,GO:…	6.2.1.3	ko00061,ko00071,ko01100,ko01212,ko02024,ko03320,ko04146,ko04216,ko04714,ko04920,map00061,map00071,map01100,map01212,map02024,map03320,map04146,map04216,map04714,map04920	AMP-binding	AMP-binding enzyme
HannXRQ_Chr09g0244021	Chr9:43287003-43292465	gene	-7.59359	4.06182e-163	0.00517727	down	120.515	0.621	122.479	114.937	124.129	0.505	1.046	0.312	S	GO:0003674,GO:0003676,GO:0003723,GO:0003729,GO:0005488,GO:0005575,GO:0005622,GO:0005623,GO:0005737,GO:0005783,GO:0005789,GO:0005886,GO:0005911,GO:0008150,GO:0009506,GO:0010155,GO:0012505,GO:0016020,GO:0030054,GO:0031984,GO:0032879,GO:0034762,GO:0034765,GO:0042175,GO:0043226,GO:0043227,GO:0043229,GO:0043231,GO:0043269,GO:0044422,GO:0044424,GO:0044425,GO:0044432,GO:0044444,GO:0044446,GO:0044464,GO:…	-	-	-	Proton pump-interactor
HannXRQ_Chr04g0117581	Chr4:142381184-142388348	gene	8.74995	1.28616e-161	430.524	up	0.341333	146.131	0.524	0.224	0.276	141.442	127.502	169.449	L	-	-	-	RVT_2,Retrotran_gag_3,Retrotrans_gag,gag_pre-integrs,rve	cysteine-rich RLK (RECEPTOR-like protein kinase) 8
HannXRQ_Chr03g0092131	Chr3:163787834-163789740	gene	4.39198	8.46822e-161	20.9951	up	8.754	183.993	9.755	8.116	8.391	197.958	183.265	170.756	Q	-	-	-	2OG-FeII_Oxy,DIOX_N	Belongs to the iron ascorbate-dependent oxidoreductase family
HannXRQ_Chr09g0249961	Chr9:92913033-92916506	gene	5.44139	2.38294e-149	43.4531	up	1.845	80.2313	2.157	1.429	1.949	80.932	82.647	77.115	K	GO:0000228,GO:0000723,GO:0000781,GO:0000782,GO:0000783,GO:0000784,GO:0001101,GO:0003674,GO:0003676,GO:0003677,GO:0003690,GO:0003691,GO:0005488,GO:0005575,GO:0005622,GO:0005623,GO:0005634,GO:0005694,GO:0006139,GO:0006259,GO:0006725,GO:0006807,GO:0006996,GO:0008150,GO:0008152,GO:0008301,GO:0009719,GO:0009725,GO:0009737,GO:0009987,GO:0010033,GO:0016043,GO:0031627,GO:0031974,GO:0031981,GO:0032200,GO:…	-	-	-	Telomere repeat-binding protein
HannXRQ_Chr01g0026271	Chr1:139216308-139222045	gene	8.92458	3.29097e-148	485.921	up	0.403	194.278	0.681	0.249	0.279	189.494	167.208	226.132	L	-	-	-	RVT_2,Retrotran_gag_3,Retrotrans_gag,gag_pre-integrs,rve	cysteine-rich RLK (RECEPTOR-like protein kinase) 8
HannXRQ_Chr16g0512761	Chr16:88692736-88697131	gene	6.32199	2.00062e-143	80.0034	up	1.539	122.616	2.08	1.319	1.218	109.777	118.792	139.28	NA	NA	NA	NA	NA	NA
HannXRQ_Chr11g0324801	Chr11:20096973-20127698	gene	2.81624	6.10064e-141	7.04322	up	20.1973	142.345	20.321	19.087	21.184	133.257	148.966	144.812	NA	NA	NA	NA	NA	NA
HannXRQ_Chr04g0097991	Chr4:15467927-15472592	gene	4.66533	6.60839e-140	25.375	up	3.70633	94.0243	3.59	4.165	3.364	86.5	93.25	102.323	KOT	GO:0003674,GO:0003824,GO:0005575,GO:0005622,GO:0005623,GO:0005634,GO:0005737,GO:0005829,GO:0006325,GO:0006355,GO:0006464,GO:0006479,GO:0006807,GO:0006996,GO:0008150,GO:0008152,GO:0008168,GO:0008170,GO:0008213,GO:0008276,GO:0008469,GO:0008757,GO:0009889,GO:0009987,GO:0010468,GO:0010556,GO:0016043,GO:0016273,GO:0016274,GO:0016569,GO:0016570,GO:0016571,GO:0016740,GO:0016741,GO:0018193,GO:0018195,GO:…	2.1.1.319	ko04068,ko04922,map04068,map04922	Methyltransf_25,PrmA	Belongs to the class I-like SAM-binding methyltransferase superfamily. Protein arginine N- methyltransferase family
HannXRQ_Chr10g0278721	Chr10:5646831-5660575	gene	-4.34933	2.56489e-131	0.0490593	down	21.3073	1.046	22.119	18.642	23.161	0.948	1.072	1.118	NA	NA	NA	NA	NA	NA
HannXRQ_Chr09g0268231	Chr9:181849814-181854959	gene	-5.93468	4.44489e-126	0.0163487	down	79.7827	1.30633	76.179	70.221	92.948	1.014	1.209	1.696	J	GO:0005575,GO:0005623,GO:0005886,GO:0016020,GO:0044464,GO:0071944	-	ko03013,map03013	eIF-5_eIF-2B	Eukaryotic translation initiation factor 2
HannXRQ_Chr06g0182481	Chr6:79789381-79792449	gene	8.3432	9.73929e-125	324.753	up	0.756333	249.161	0.113	0.992	1.164	265.13	227.473	254.88	S	GO:0003674,GO:0003824,GO:0004144,GO:0005575,GO:0005622,GO:0005623,GO:0005737,GO:0005783,GO:0005886,GO:0006629,GO:0006638,GO:0006639,GO:0006641,GO:0008150,GO:0008152,GO:0008374,GO:0008610,GO:0009058,GO:0009987,GO:0010025,GO:0010166,GO:0012505,GO:0016020,GO:0016411,GO:0016740,GO:0016746,GO:0016747,GO:0019432,GO:0043226,GO:0043227,GO:0043229,GO:0043231,GO:0044237,GO:0044238,GO:0044249,GO:0044255,GO:…	-	-	DUF1298,WES_acyltransf	O-acyltransferase (WSD1-like)
HannXRQ_Chr07g0192321	Chr7:42862715-42869980	gene	5.64608	4.50129e-121	50.0773	up	0.693667	34.8613	0.63	0.582	0.869	34.636	32.01	37.938	NA	NA	NA	NA	NA	NA
HannXRQ_Chr06g0168861	Chr6:12867563-12873292	gene	8.81857	1.01531e-119	451.495	up	0.400333	179.955	0.554	0.301	0.346	175.28	153.414	211.17	L	-	-	-	Retrotran_gag_3,Retrotrans_gag	gag-polypeptide of LTR copia-type
HannXRQ_Chr03g0092501	Chr3:164561344-164564499	gene	4.17923	3.8536e-114	18.1165	up	6.198	112.203	7.364	6.408	4.822	111.836	119.793	104.98	T	GO:0003674,GO:0003824,GO:0004672,GO:0004674,GO:0004675,GO:0004888,GO:0005488,GO:0005515,GO:0005575,GO:0005623,GO:0005886,GO:0006464,GO:0006468,GO:0006793,GO:0006796,GO:0006807,GO:0007154,GO:0007165,GO:0007166,GO:0007167,GO:0007178,GO:0008150,GO:0008152,GO:0009987,GO:0016020,GO:0016301,GO:0016310,GO:0016740,GO:0016772,GO:0016773,GO:0019199,GO:0019538,GO:0019899,GO:0019900,GO:0019901,GO:0023052,GO:…	-	-	LysM,Pkinase	lysM domain receptor-like kinase
HannXRQ_Chr01g0001161	Chr1:3615744-3631198	gene	4.50462	1.20602e-113	22.7	up	5.38067	121.916	6.717	5.463	3.962	124.658	124.09	117	H	GO:0003674,GO:0003824,GO:0004632,GO:0006139,GO:0006163,GO:0006164,GO:0006725,GO:0006732,GO:0006753,GO:0006793,GO:0006796,GO:0006807,GO:0008150,GO:0008152,GO:0009058,GO:0009108,GO:0009117,GO:0009150,GO:0009152,GO:0009165,GO:0009259,GO:0009260,GO:0009987,GO:0015936,GO:0015937,GO:0016874,GO:0016879,GO:0016881,GO:0018130,GO:0019438,GO:0019637,GO:0019693,GO:0033865,GO:0033866,GO:0033875,GO:0034030,GO:…	6.3.2.51	ko00770,ko01100,map00770,map01100	DFP	DNA / pantothenate metabolism flavoprotein
HannXRQ_Chr17g0569321	Chr17:208495566-208499360	gene	-4.84902	2.77511e-113	0.0346977	down	55.8373	1.94167	54.08	51.509	61.923	1.826	1.743	2.256	NA	NA	NA	NA	NA	NA
HannXRQ_Chr16g0509751	Chr16:66356823-66362880	gene	3.4897	6.9081e-111	11.2332	up	4.05267	45.528	4.687	3.431	4.04	45.235	45.328	46.021	NA	NA	NA	NA	NA	NA
HannXRQ_Chr02g0056061	Chr2:168875140-168881514	gene	8.01064	1.85138e-108	257.895	up	0.253667	65.97	0.075	0.368	0.318	60.198	65.678	72.034	D	GO:0000139,GO:0003674,GO:0003756,GO:0003824,GO:0005575,GO:0005576,GO:0005615,GO:0005622,GO:0005623,GO:0005737,GO:0005768,GO:0005794,GO:0005802,GO:0006950,GO:0006970,GO:0008150,GO:0008152,GO:0009628,GO:0009651,GO:0010959,GO:0012505,GO:0016020,GO:0016021,GO:0016491,GO:0016667,GO:0016670,GO:0016853,GO:0016860,GO:0016864,GO:0016971,GO:0016972,GO:0030173,GO:0031090,GO:0031224,GO:0031228,GO:0031300,GO:…	1.8.3.2	-	Evr1_Alr,Thioredoxin	Sulfhydryl oxidase
HannXRQ_Chr09g0259971	Chr9:150520515-150523949	gene	6.51185	3.1706e-107	91.2559	up	0.935667	85.8913	0.819	0.71	1.278	84.318	82.604	90.752	J	GO:0003674,GO:0003676,GO:0003723,GO:0003729,GO:0003735,GO:0005198,GO:0005488,GO:0005575,GO:0005622,GO:0005623,GO:0005737,GO:0005829,GO:0005840,GO:0006412,GO:0006518,GO:0006807,GO:0008150,GO:0008152,GO:0009058,GO:0009059,GO:0009987,GO:0010467,GO:0015934,GO:0016020,GO:0019538,GO:0022625,GO:0022626,GO:0032991,GO:0034641,GO:0034645,GO:0043043,GO:0043170,GO:0043226,GO:0043228,GO:0043229,GO:0043232,GO:…	-	ko03010,map03010	Ribosomal_L13	Belongs to the universal ribosomal protein uL13 family
HannXRQ_Chr08g0209871	Chr8:7298659-7303541	gene	5.66001	2.52406e-106	50.5629	up	0.737667	37.3137	0.705	0.769	0.739	34.45	35.742	41.749	G	GO:0003674,GO:0003824,GO:0004553,GO:0004565,GO:0005575,GO:0005576,GO:0005618,GO:0005622,GO:0005623,GO:0005737,GO:0005773,GO:0005911,GO:0009505,GO:0009506,GO:0015925,GO:0016787,GO:0016798,GO:0030054,GO:0030312,GO:0043226,GO:0043227,GO:0043229,GO:0043231,GO:0044424,GO:0044444,GO:0044464,GO:0048046,GO:0055044,GO:0071944	3.2.1.23	ko00052,ko00511,ko00531,ko00600,ko00604,ko01100,ko04142,map00052,map00511,map00531,map00600,map00604,map01100,map04142	Gal_Lectin,Glyco_hydro_35	beta-galactosidase activity
HannXRQ_Chr05g0154631	Chr5:185435670-185442452	gene	4.31515	4.23775e-103	19.9063	up	1.70767	33.9923	1.666	1.859	1.598	31.841	32.566	37.57	J	GO:0005575,GO:0005622,GO:0005623,GO:0005737,GO:0044424,GO:0044464	-	ko04152,ko04921,map04152,map04921	EFG_C,EFG_II,EFG_IV,GTP_EFTU,GTP_EFTU_D2	Elongation factor
HannXRQ_Chr07g0196451	Chr7:67880171-67883589	gene	6.28067	4.12386e-102	77.7447	up	1.035	80.806	0.918	0.896	1.291	77.494	77.072	87.852	J	GO:0003674,GO:0003676,GO:0003723,GO:0003729,GO:0003735,GO:0005198,GO:0005488,GO:0005575,GO:0005622,GO:0005623,GO:0005737,GO:0005829,GO:0005840,GO:0006412,GO:0006518,GO:0006807,GO:0008150,GO:0008152,GO:0009058,GO:0009059,GO:0009987,GO:0010467,GO:0015934,GO:0016020,GO:0019538,GO:0022625,GO:0022626,GO:0032991,GO:0034641,GO:0034645,GO:0043043,GO:0043170,GO:0043226,GO:0043228,GO:0043229,GO:0043232,GO:…	-	ko03010,map03010	Ribosomal_L13	Belongs to the universal ribosomal protein uL13 family
HannXRQ_Chr02g0053491	Chr2:157569960-157578129	gene	7.20916	5.34071e-102	147.97	up	0.201667	29.8313	0.192	0.211	0.202	27.757	27.625	34.112	NA	NA	NA	NA	NA	NA
HannXRQ_Chr09g0261911	Chr9:157759449-157766326	gene	4.1865	9.45825e-101	18.208	up	2.627	47.8297	2.626	2.563	2.692	42.416	48.171	52.902	G	GO:0000272,GO:0000323,GO:0003674,GO:0003824,GO:0004553,GO:0005575,GO:0005622,GO:0005623,GO:0005737,GO:0005764,GO:0005773,GO:0005886,GO:0005975,GO:0005976,GO:0008150,GO:0008152,GO:0008422,GO:0009056,GO:0009057,GO:0009251,GO:0015926,GO:0016020,GO:0016052,GO:0016787,GO:0016798,GO:0043170,GO:0043226,GO:0043227,GO:0043229,GO:0043231,GO:0044042,GO:0044238,GO:0044424,GO:0044444,GO:0044464,GO:0071704,GO:…	3.2.1.21	ko00460,ko00500,ko00940,ko01100,ko01110,map00460,map00500,map00940,map01100,map01110	Glyco_hydro_3,Glyco_hydro_3_C	Lysosomal beta
HannXRQ_Chr07g0185431	Chr7:55602-61440	gene	8.97693	2.09007e-100	503.878	up	0.362	180.515	0.622	0.27	0.194	176.612	151.411	213.521	L	-	-	-	Retrotran_gag_3,Retrotrans_gag	gag-polypeptide of LTR copia-type
HannXRQ_Chr11g0343651	Chr11:129622018-129630682	gene	7.31026	2.85247e-100	158.712	up	0.396333	63.6877	0.222	0.217	0.75	60.684	63.482	66.897	S	GO:0008150,GO:0010817,GO:0032879,GO:0050789,GO:0051049,GO:0065007,GO:0065008,GO:2000012	-	-	Ndr	Pollen-specific protein
HannXRQ_Chr17g0567181	Chr17:196294849-196300349	gene	5.14219	2.31893e-98	35.3146	up	1.50533	53.0507	1.834	1.154	1.528	46.641	50.895	61.616	NA	NA	NA	NA	NA	NA
HannXRQ_Chr17g0541541	Chr17:27130172-27133822	gene	7.70494	5.06175e-96	208.65	up	0.327667	68.78	0.283	0.276	0.424	65.076	68.393	72.871	J	GO:0005575,GO:0005622,GO:0005623,GO:0005737,GO:0006139,GO:0006396,GO:0006412,GO:0006415,GO:0006518,GO:0006725,GO:0006807,GO:0006996,GO:0008150,GO:0008152,GO:0009058,GO:0009059,GO:0009507,GO:0009532,GO:0009536,GO:0009570,GO:0009657,GO:0009987,GO:0010467,GO:0016043,GO:0016070,GO:0019538,GO:0022411,GO:0032984,GO:0034641,GO:0034645,GO:0043043,GO:0043170,GO:0043226,GO:0043227,GO:0043229,GO:0043231,GO:…	-	-	PCRF,RF-1	peptide chain release factor
HannXRQ_Chr09g0248381	Chr9:78714498-78717685	gene	5.24545	1.51676e-95	37.9347	up	1.40567	53.459	1.106	1.499	1.612	46.537	56.623	57.217	NA	NA	NA	NA	NA	NA
HannXRQ_Chr10g0301511	Chr10:164292565-164296630	gene	-6.04124	1.78034e-95	0.0151847	down	95.3843	1.45233	100.501	88.387	97.265	1.18	1.423	1.754	O	-	-	-	DUF1295	isoform X1
HannXRQ_Chr11g0324811	Chr11:20127749-20132339	gene	3.17509	5.17198e-87	9.03227	up	13.5533	122.366	13.314	14.108	13.238	109.708	116.82	140.57	NA	NA	NA	NA	NA	NA
HannXRQ_Chr03g0079891	Chr3:126622893-126628618	gene	3.03859	4.62038e-86	8.21689	up	5.01933	41.265	5.437	4.643	4.978	40.176	43.307	40.312	NA	NA	NA	NA	NA	NA
HannXRQ_Chr16g0507091	Chr16:45608309-45611644	gene	6.89775	1.81959e-82	119.242	up	0.596667	70.718	0.733	0.656	0.401	61.976	62.37	87.808	NA	NA	NA	NA	NA	NA
HannXRQ_Chr11g0340101	Chr11:108787535-108791777	gene	7.07691	6.26577e-81	135.009	up	0.537	72.6693	0.647	0.271	0.693	70.647	72.381	74.98	S	-	-	-	NT-C2	N-terminal C2 in EEIG1 and EHBP1 proteins
HannXRQ_Chr05g0155701	Chr5:190572901-190574616	gene	4.00713	5.62824e-78	16.0792	up	4.261	68.4727	5.023	4.123	3.637	73.184	61.006	71.228	NA	NA	NA	NA	NA	NA
HannXRQ_Chr04g0094881	Chr4:2251919-2258633	gene	6.91503	4.01712e-76	120.679	up	0.352333	42.2177	0.511	0.264	0.282	33.803	37.771	55.079	NA	NA	NA	NA	NA	NA
HannXRQ_Chr07g0188011	Chr7:12127425-12133210	gene	6.5236	1.36337e-74	92.0022	up	0.350333	32.2177	0.406	0.264	0.381	28.658	31.321	36.674	P	GO:0003674,GO:0005215,GO:0005575,GO:0005622,GO:0005623,GO:0005737,GO:0005773,GO:0006810,GO:0006811,GO:0006812,GO:0008150,GO:0008324,GO:0015075,GO:0015095,GO:0015318,GO:0015693,GO:0022857,GO:0022890,GO:0030001,GO:0034220,GO:0043226,GO:0043227,GO:0043229,GO:0043231,GO:0044424,GO:0044444,GO:0044464,GO:0046873,GO:0051179,GO:0051234,GO:0055085,GO:0070838,GO:0072511,GO:0098655,GO:0098660,GO:0098662,GO:…	-	-	CorA	magnesium transporter
HannXRQ_Chr02g0040721	Chr2:60898770-60900406	gene	-3.16999	2.22058e-73	0.111106	down	135.71	15.1003	137.671	123.447	146.011	15.34	14.909	15.052	EH	GO:0005575,GO:0005622,GO:0005623,GO:0005737,GO:0005829,GO:0044424,GO:0044444,GO:0044464	-	ko04146,map04146	TPP_enzyme_C,TPP_enzyme_M,TPP_enzyme_N	Belongs to the TPP enzyme family
HannXRQ_Chr07g0189031	Chr7:18059479-18066266	gene	3.84166	7.85122e-73	14.3369	up	3.12333	44.813	2.834	3.404	3.132	41.946	42.153	50.34	K	GO:0003674,GO:0003700,GO:0006355,GO:0008150,GO:0009889,GO:0010468,GO:0010556,GO:0019219,GO:0019222,GO:0031323,GO:0031326,GO:0050789,GO:0050794,GO:0051171,GO:0051252,GO:0060255,GO:0065007,GO:0080090,GO:0140110,GO:1903506,GO:2000112,GO:2001141	-	-	HLH	transcription factor
HannXRQ_Chr06g0183071	Chr6:85916516-85926390	gene	-2.40614	9.21844e-73	0.18866	down	78.953	14.9197	81.652	77.083	78.124	16.031	16.121	12.607	A	GO:0000373,GO:0000375,GO:0000377,GO:0003674,GO:0003676,GO:0003723,GO:0003724,GO:0003729,GO:0003824,GO:0004004,GO:0004386,GO:0005488,GO:0005575,GO:0005622,GO:0005623,GO:0005634,GO:0005730,GO:0005737,GO:0006139,GO:0006396,GO:0006725,GO:0006807,GO:0006950,GO:0006970,GO:0006996,GO:0008026,GO:0008150,GO:0008152,GO:0008186,GO:0008380,GO:0009507,GO:0009526,GO:0009532,GO:0009536,GO:0009570,GO:0009628,GO:…	3.6.4.13	ko01110,map01110	DEAD,GUCT,Helicase_C,zf-CCHC	DEAD-box ATP-dependent RNA helicase
HannXRQ_Chr01g0008871	Chr1:60456713-60463248	gene	8.34354	1.06165e-72	324.829	up	0.125667	41.0077	0.142	0.069	0.166	39.498	39.106	44.419	S	-	-	-	DUF3755	Protein of unknown function (DUF3755)
HannXRQ_Chr11g0325531	Chr11:22634199-22637915	gene	4.67794	1.1175e-71	25.5977	up	1.477	37.7307	1.781	1.352	1.298	36.651	33.64	42.901	J	-	-	ko03013,ko04214,map03013,map04214	W2,eIF-5_eIF-2B	eukaryotic translation initiation factor
HannXRQ_Chr01g0016751	Chr1:100513269-100517887	gene	5.01156	2.12293e-71	32.2574	up	0.776667	25.0607	0.739	0.812	0.779	21.827	25.353	28.002	NA	NA	NA	NA	NA	NA
HannXRQ_Chr02g0055271	Chr2:164344097-164348957	gene	3.99044	5.4903e-71	15.8943	up	2.62	41.6357	2.809	2.002	3.049	37.159	40.946	46.802	NA	NA	NA	NA	NA	NA
HannXRQ_Chr02g0034121	Chr2:15688430-15692253	gene	6.30795	9.54873e-71	79.2287	up	0.969667	76.6433	0.872	1.337	0.7	69.072	76.295	84.563	I	GO:0001101,GO:0002376,GO:0003674,GO:0003824,GO:0005488,GO:0005575,GO:0005622,GO:0005623,GO:0005737,GO:0006081,GO:0006082,GO:0006090,GO:0006629,GO:0006644,GO:0006720,GO:0006793,GO:0006796,GO:0006950,GO:0006952,GO:0006955,GO:0007154,GO:0007165,GO:0008150,GO:0008152,GO:0008299,GO:0008610,GO:0008654,GO:0009058,GO:0009240,GO:0009507,GO:0009526,GO:0009532,GO:0009536,GO:0009570,GO:0009605,GO:0009607,GO:…	1.17.7.1,1.17.7.3	ko00900,ko01100,ko01110,ko01130,map00900,map01100,map01110,map01130	GcpE	4-hydroxy-3-methylbut-2-en-1-yl diphosphate synthase
HannXRQ_Chr01g0004611	Chr1:26895245-26896368	gene	-4.24388	3.29117e-70	0.0527796	down	167.389	8.863	165.241	159.232	177.693	8.884	6.352	11.353	NA	NA	NA	NA	NA	NA
HannXRQ_Chr03g0064671	Chr3:25850104-25854726	gene	3.43257	3.57532e-70	10.7971	up	6.792	73.2553	6.883	6.884	6.609	63.037	70.445	86.284	G	GO:0000271,GO:0003674,GO:0003824,GO:0005488,GO:0005536,GO:0005575,GO:0005622,GO:0005623,GO:0005737,GO:0005768,GO:0005794,GO:0005802,GO:0005975,GO:0005976,GO:0005977,GO:0005978,GO:0006073,GO:0006091,GO:0006112,GO:0006629,GO:0006643,GO:0006665,GO:0006672,GO:0006807,GO:0008150,GO:0008152,GO:0008194,GO:0008466,GO:0008610,GO:0009058,GO:0009059,GO:0009250,GO:0009987,GO:0012505,GO:0015020,GO:0015980,GO:…	-	-	Glyco_transf_8	Belongs to the glycosyltransferase 8 family
HannXRQ_Chr08g0235511	Chr8:138485187-138488998	gene	5.68685	1.82445e-68	51.5123	up	0.899	46.2073	0.746	1.352	0.599	39.077	47.186	52.359	NA	NA	NA	NA	NA	NA
HannXRQ_Chr16g0507001	Chr16:45073188-45078267	gene	8.77642	4.86024e-68	438.496	up	0.114667	50.7623	0.08	0.078	0.186	47.469	52.16	52.658	NA	NA	NA	NA	NA	NA
HannXRQ_Chr06g0174441	Chr6:30580128-30588564	gene	-6.66209	7.03057e-66	0.00987439	down	59.6627	0.590667	57.068	79.647	42.273	0.662	0.599	0.511	U	GO:0000003,GO:0000145,GO:0001927,GO:0005575,GO:0005576,GO:0005615,GO:0005622,GO:0005623,GO:0005737,GO:0005829,GO:0005886,GO:0005911,GO:0005938,GO:0006810,GO:0006887,GO:0006904,GO:0007154,GO:0008037,GO:0008150,GO:0009506,GO:0009856,GO:0009875,GO:0009987,GO:0016020,GO:0016043,GO:0016192,GO:0022406,GO:0022414,GO:0022607,GO:0030054,GO:0031982,GO:0032501,GO:0032940,GO:0032991,GO:0034622,GO:0043226,GO:…	-	ko04014,map04014	Sec5	exocyst complex component
HannXRQ_Chr03g0069851	Chr3:65998475-66005771	gene	6.87746	6.40528e-65	117.577	up	0.129333	15.3243	0.081	0.131	0.176	15.028	15.929	15.016	NA	NA	NA	NA	NA	NA
HannXRQ_Chr01g0000061	Chr1:530927-534499	gene	5.12647	2.89097e-64	34.9318	up	1.63367	57.1683	1.183	2.387	1.331	60.157	48.333	63.015	I	GO:0003674,GO:0003824,GO:0005575,GO:0005622,GO:0005623,GO:0005737,GO:0005777,GO:0006732,GO:0006733,GO:0006743,GO:0006744,GO:0008150,GO:0008152,GO:0009058,GO:0009108,GO:0009987,GO:0016405,GO:0016874,GO:0016877,GO:0042180,GO:0042181,GO:0042579,GO:0043226,GO:0043227,GO:0043229,GO:0043231,GO:0044237,GO:0044249,GO:0044281,GO:0044283,GO:0044424,GO:0044444,GO:0044464,GO:0051186,GO:0051188,GO:0071704,GO:…	6.2.1.12	ko00130,ko00360,ko00940,ko01100,ko01110,map00130,map00360,map00940,map01100,map01110	AMP-binding,AMP-binding_C	4-coumarate--CoA ligase-like
HannXRQ_Chr04g0125241	Chr4:171510060-171511158	gene	2.21847	5.74535e-64	4.654	up	36.5507	170.134	39.375	35.021	35.256	162.061	171.437	176.903	NA	NA	NA	NA	NA	NA
HannXRQ_Chr17g0544861	Chr17:39556720-39560436	gene	7.3321	5.83929e-64	161.132	up	0.297	47.3443	0.388	0.442	0.061	44.218	53.323	44.492	U	GO:0005575,GO:0005622,GO:0005623,GO:0005737,GO:0005739,GO:0043226,GO:0043227,GO:0043229,GO:0043231,GO:0044424,GO:0044444,GO:0044464	-	-	Reticulon	Reticulon
HannXRQ_Chr03g0065811	Chr3:34666673-34668502	gene	4.15279	1.62554e-63	17.7875	up	3.46533	61.6423	4.356	2.577	3.463	62.076	67.057	55.794	T	GO:0003674,GO:0003824,GO:0004721,GO:0004722,GO:0005575,GO:0005623,GO:0005886,GO:0006464,GO:0006470,GO:0006793,GO:0006796,GO:0006807,GO:0006950,GO:0006952,GO:0008150,GO:0008152,GO:0009605,GO:0009607,GO:0009617,GO:0009987,GO:0016020,GO:0016311,GO:0016787,GO:0016788,GO:0016791,GO:0019538,GO:0036211,GO:0042578,GO:0042742,GO:0043170,GO:0043207,GO:0043412,GO:0044237,GO:0044238,GO:0044260,GO:0044267,GO:…	3.1.3.16	-	PP2C	phosphatase 2C
HannXRQ_Chr09g0261541	Chr9:156415151-156422210	gene	-2.8612	2.80569e-63	0.137624	down	41.8137	5.76267	43.125	37.668	44.648	6.021	6.555	4.712	NA	NA	NA	NA	NA	NA
HannXRQ_Chr07g0202971	Chr7:89434692-89441383	gene	-6.32292	4.52428e-63	0.0124914	down	16.653	0.209	15.173	16.577	18.209	0.229	0.162	0.236	NA	NA	NA	NA	NA	NA
HannXRQ_Chr08g0233441	Chr8:122699306-122704827	gene	4.79529	9.21461e-63	27.7667	up	0.793	22.0717	0.559	0.946	0.874	20.223	20.156	25.836	NA	NA	NA	NA	NA	NA
HannXRQ_Chr05g0148451	Chr5:150775324-150778793	gene	6.55892	1.25759e-62	94.2826	up	0.376333	35.8187	0.177	0.345	0.607	33.132	33.669	40.655	NA	NA	NA	NA	NA	NA
HannXRQ_Chr06g0179471	Chr6:56356369-56360671	gene	5.39452	1.79104e-62	42.0642	up	0.619333	26.0337	0.812	0.34	0.706	24.877	24.974	28.25	G	-	2.4.1.207	-	Glyco_hydro_16,XET_C	Catalyzes xyloglucan endohydrolysis (XEH) and or endotransglycosylation (XET). Cleaves and religates xyloglucan polymers, an essential constituent of the primary cell wall, and thereby participates in cell wall construction of growing tissues
HannXRQ_Chr01g0004601	Chr1:26893039-26895194	gene	-5.58701	2.23574e-62	0.0208038	down	123.346	2.56467	119.544	115.855	134.639	2.857	3.808	1.029	NA	NA	NA	NA	NA	NA
HannXRQ_Chr12g0382871	Chr12:154028852-154033219	gene	-3.10983	4.97819e-62	0.115837	down	27.305	3.16533	26.548	25.776	29.591	3.061	3.72	2.715	NA	NA	NA	NA	NA	NA
HannXRQ_Chr13g0423621	Chr13:188337114-188342894	gene	5.81315	9.52372e-62	56.2253	up	0.597667	33.5173	0.52	0.948	0.325	28.292	35.789	36.471	NA	NA	NA	NA	NA	NA
HannXRQ_Chr11g0328941	Chr11:35360379-35366501	gene	5.16374	2.24131e-61	35.8461	up	3.84367	137.42	4.221	4.32	2.99	126.053	103.225	182.981	I	-	-	ko04626,map04626	ABC1	aarF domain-containing protein kinase At1g79600
HannXRQ_Chr05g0135901	Chr5:38971230-38973817	gene	3.43892	3.16086e-61	10.8447	up	4.588	49.7903	4.917	4.152	4.695	50.978	43.609	54.784	NA	NA	NA	NA	NA	NA
HannXRQ_Chr02g0048761	Chr2:132327627-132330161	gene	5.16075	3.3297e-61	35.7717	up	1.78933	64.3517	1.084	2.38	1.904	65.52	71.709	55.826	O	GO:0005575,GO:0005622,GO:0005623,GO:0005737,GO:0044424,GO:0044464	2.3.2.27	-	zf-C3HC4_3	Zinc finger, C3HC4 type (RING finger)
HannXRQ_Chr03g0061691	Chr3:9474799-9479475	gene	2.11022	1.43158e-60	4.31757	up	12.981	56.1013	12.65	12.82	13.473	54.844	53.106	60.354	S	-	-	-	LTP_2	Non-specific lipid-transfer protein-like
HannXRQ_Chr15g0468221	Chr15:14518011-14521183	gene	5.50204	2.61335e-60	45.3189	up	0.584	26.5843	0.324	0.821	0.607	26.38	25.256	28.117	NA	NA	NA	NA	NA	NA
HannXRQ_Chr16g0507061	Chr16:45376083-45380384	gene	6.6264	2.01193e-59	98.7974	up	0.510333	50.176	0.554	0.631	0.346	43.792	51.679	55.057	NA	NA	NA	NA	NA	NA
HannXRQ_Chr04g0116701	Chr4:137772855-137777478	gene	7.66068	4.59361e-59	202.347	up	0.169333	34.0137	0.283	0.092	0.133	31.726	33.003	37.312	E	-	-	-	Methyltransf_11,Methyltransf_31	Methyltransferase-like protein 13
HannXRQ_Chr06g0184601	Chr6:98549419-98553945	gene	6.21031	1.10241e-58	74.0437	up	0.375	27.6057	0.383	0.588	0.154	25.423	27.16	30.234	Q	-	-	ko01523,ko01524,ko02010,ko04976,map01523,map01524,map02010,map04976	ABC_membrane,ABC_tran	ABC transporter C family member 3-like
HannXRQ_Chr13g0395691	Chr13:62610591-62615523	gene	2.7343	2.15984e-58	6.65435	up	7.03733	46.852	6.481	6.795	7.836	41.586	48.088	50.882	S	GO:0000502,GO:0003674,GO:0005488,GO:0005515,GO:0005575,GO:0005622,GO:0005623,GO:0005838,GO:0006508,GO:0006511,GO:0006807,GO:0008047,GO:0008150,GO:0008152,GO:0008541,GO:0009056,GO:0009057,GO:0009893,GO:0009987,GO:0010604,GO:0010950,GO:0010952,GO:0016043,GO:0016504,GO:0019222,GO:0019538,GO:0019941,GO:0022607,GO:0022624,GO:0030162,GO:0030163,GO:0030234,GO:0031323,GO:0031325,GO:0032182,GO:0032268,GO:…	-	ko03050,ko05169,map03050,map05169	Proteasom_Rpn13,RPN13_C	26S proteasome regulatory subunit RPN13 isoform X1
HannXRQ_Chr08g0207711	Chr8:615662-620539	gene	7.21522	7.61566e-58	148.593	up	0.194	28.9283	0.215	0.084	0.283	24.643	28.97	33.172	Z	GO:0000003,GO:0000146,GO:0000166,GO:0000331,GO:0000902,GO:0000904,GO:0003006,GO:0003674,GO:0003774,GO:0003779,GO:0003824,GO:0005488,GO:0005515,GO:0005524,GO:0005575,GO:0005622,GO:0005623,GO:0005737,GO:0005773,GO:0005856,GO:0006928,GO:0006996,GO:0007010,GO:0007015,GO:0008092,GO:0008144,GO:0008150,GO:0009653,GO:0009826,GO:0009856,GO:0009860,GO:0009932,GO:0009987,GO:0015629,GO:0016043,GO:0016049,GO:…	-	-	DIL,IQ,Myosin_N,Myosin_head	Belongs to the TRAFAC class myosin-kinesin ATPase superfamily. Myosin family
HannXRQ_Chr10g0306091	Chr10:194659445-194663260	gene	-7.69469	1.67891e-57	0.00482689	down	53.163	0.256333	52.928	50.127	56.434	0.153	0.379	0.237	G	GO:0005575,GO:0005622,GO:0005623,GO:0005737,GO:0005794,GO:0012505,GO:0043226,GO:0043227,GO:0043229,GO:0043231,GO:0044424,GO:0044444,GO:0044464	-	-	DUF4094,Galactosyl_T	Belongs to the glycosyltransferase 31 family
HannXRQ_Chr01g0006371	Chr1:44371654-44378640	gene	4.07941	1.36082e-56	16.9054	up	1.53033	25.9243	1.064	1.644	1.883	22.627	26.154	28.992	NA	NA	NA	NA	NA	NA
HannXRQ_Chr03g0062881	Chr3:15604312-15609588	gene	3.85791	2.20702e-56	14.4993	up	2.62367	38.1647	2.476	2.469	2.926	38.443	45.941	30.11	-	-	-	-	-	-
HannXRQ_Chr05g0156111	Chr5:192181588-192187864	gene	5.96524	2.32563e-56	62.4766	up	0.242667	15.181	0.263	0.183	0.282	14.109	14.96	16.474	NA	NA	NA	NA	NA	NA
HannXRQ_Chr17g0557931	Chr17:122958395-122963577	gene	-6.27986	3.61087e-56	0.0128698	down	32.463	0.421333	31.563	29.682	36.144	0.311	0.184	0.769	NA	NA	NA	NA	NA	NA
HannXRQ_Chr13g0406791	Chr13:112477050-112481854	gene	-7.3807	4.15218e-56	0.00600051	down	29.1883	0.177	29.571	26.695	31.299	0.143	0.094	0.294	NA	NA	NA	NA	NA	NA
HannXRQ_Chr16g0507021	Chr16:45089085-45090847	gene	5.18582	4.42009e-56	36.3988	up	1.03967	37.9387	1.111	0.759	1.249	35.673	38.947	39.196	NA	NA	NA	NA	NA	NA
HannXRQ_Chr07g0188361	Chr7:14943540-14946207	gene	6.10994	5.20458e-56	69.0678	up	0.477333	32.818	0.661	0.358	0.413	29.013	33.196	36.245	NA	NA	NA	NA	NA	NA
HannXRQ_Chr11g0347721	Chr11:147608225-147620018	gene	-4.00381	2.03902e-55	0.0623354	down	15.741	0.981	16.233	16.408	14.582	1.009	1.178	0.756	T	-	-	-	Malectin_like,Pkinase_Tyr	Carbohydrate-binding protein of the ER
HannXRQ_Chr05g0135121	Chr5:32846860-32851784	gene	6.03572	4.38619e-55	65.6042	up	0.243	16.0553	0.119	0.349	0.261	16.003	17.458	14.705	NA	NA	NA	NA	NA	NA
HannXRQ_Chr02g0046711	Chr2:117822706-117824604	gene	-4.5577	7.79075e-55	0.0424615	down	74.9417	3.18033	74.335	68.378	82.112	3.014	4.588	1.939	NA	NA	NA	NA	NA	NA
HannXRQ_Chr02g0058431	Chr2:176223676-176226993	gene	6.8552	8.26722e-55	115.777	up	0.265667	30.9217	0.295	0.115	0.387	27.339	32.091	33.335	NA	NA	NA	NA	NA	NA
HannXRQ_Chr01g0004561	Chr1:26774718-26778665	gene	8.98104	9.17662e-55	505.316	up	0.168667	84.9653	0.052	0.356	0.098	66.031	71.175	117.69	NA	NA	NA	NA	NA	NA
HannXRQ_Chr15g0463441	Chr15:1467185-1471947	gene	5.53499	4.24972e-54	46.3658	up	0.525	24.2803	0.492	0.754	0.329	24.574	23.192	25.075	S	GO:0001101,GO:0006950,GO:0006952,GO:0008150,GO:0009605,GO:0009607,GO:0009620,GO:0009719,GO:0009725,GO:0009751,GO:0010033,GO:0014070,GO:0042221,GO:0042493,GO:0043207,GO:0046677,GO:0050832,GO:0050896,GO:0051704,GO:0051707,GO:0098542,GO:1901700	-	-	LOR	LURP-one-related
HannXRQ_Chr03g0062961	Chr3:15909211-15913756	gene	5.07094	1.36708e-53	33.6129	up	0.753	25.3713	0.456	1.056	0.747	23.498	23.721	28.895	T	GO:0000003,GO:0001558,GO:0003674,GO:0003824,GO:0004672,GO:0005575,GO:0005618,GO:0005623,GO:0005886,GO:0005911,GO:0006464,GO:0006468,GO:0006793,GO:0006796,GO:0006807,GO:0006950,GO:0006952,GO:0007275,GO:0008150,GO:0008152,GO:0009506,GO:0009605,GO:0009607,GO:0009620,GO:0009719,GO:0009723,GO:0009725,GO:0009741,GO:0009787,GO:0009788,GO:0009791,GO:0009856,GO:0009966,GO:0009968,GO:0009987,GO:0010033,GO:…	-	-	Malectin_like,Pkinase_Tyr	receptor-like protein kinase
HannXRQ_Chr02g0034981	Chr2:19685098-19690589	gene	-2.34225	2.48903e-53	0.197203	down	40.654	8.022	39.916	36.693	45.353	7.377	8.263	8.426	NA	NA	NA	NA	NA	NA
HannXRQ_Chr03g0081971	Chr3:132806022-132856517	gene	5.42656	7.05246e-53	43.0088	up	1.34533	57.433	2.136	1.042	0.858	54.005	57.041	61.253	S	-	1.23.1.1,1.23.1.2,1.23.1.3,1.23.1.4	-	NmrA	reductase
HannXRQ_Chr05g0151771	Chr5:171698291-171704055	gene	2.44404	7.83125e-53	5.44164	up	4.49033	24.4807	4.394	4.631	4.446	25.8	23.688	23.954	S	GO:0005575,GO:0005622,GO:0005623,GO:0005737,GO:0005829,GO:0005886,GO:0006810,GO:0006897,GO:0006898,GO:0008150,GO:0009504,GO:0016020,GO:0016192,GO:0031982,GO:0043226,GO:0043227,GO:0044424,GO:0044444,GO:0044464,GO:0051179,GO:0051234,GO:0071944,GO:0072583,GO:0098657	-	-	-	DnaJ molecular chaperone homology domain
HannXRQ_Chr14g0460511	Chr14:169322687-169328670	gene	8.64789	7.89283e-53	401.12	up	0.211667	85.524	0.188	0.183	0.264	92.567	79.266	84.739	S	GO:0005575,GO:0005622,GO:0005623,GO:0005737,GO:0009507,GO:0009532,GO:0009536,GO:0009570,GO:0010287,GO:0043226,GO:0043227,GO:0043229,GO:0043231,GO:0044422,GO:0044424,GO:0044434,GO:0044435,GO:0044444,GO:0044446,GO:0044464	-	-	ABC1	aarF domain-containing protein kinase At5g05200
HannXRQ_Chr14g0434531	Chr14:63230301-63233370	gene	-4.70962	4.42322e-52	0.0382175	down	28.2573	1.07933	29.212	23.814	31.746	0.861	1.417	0.96	NA	NA	NA	NA	NA	NA
HannXRQ_Chr15g0481691	Chr15:67234766-67238818	gene	7.80761	2.62694e-51	224.039	up	0.15	33.539	0.154	0.151	0.145	31.586	31.395	37.636	NA	NA	NA	NA	NA	NA
HannXRQ_Chr14g0451441	Chr14:143909978-143914143	gene	-4.26966	1.05552e-50	0.0518448	down	22.101	1.14933	19.695	23.282	23.326	1.213	0.986	1.249	S	GO:0005575,GO:0005623,GO:0005886,GO:0016020,GO:0044464,GO:0071944	-	-	-	membrane protein At3g27390-like
HannXRQ_Chr10g0290801	Chr10:79168875-79172755	gene	-3.24503	2.55128e-50	0.105475	down	72.2003	7.62	74.142	62.196	80.263	6.572	7.758	8.53	O	GO:0000003,GO:0000038,GO:0000413,GO:0000902,GO:0003006,GO:0003674,GO:0003755,GO:0003824,GO:0005488,GO:0005527,GO:0005528,GO:0005575,GO:0005622,GO:0005623,GO:0005634,GO:0005737,GO:0005783,GO:0005829,GO:0006082,GO:0006457,GO:0006464,GO:0006629,GO:0006631,GO:0006633,GO:0006807,GO:0007163,GO:0007275,GO:0007389,GO:0008144,GO:0008150,GO:0008152,GO:0008610,GO:0009058,GO:0009653,GO:0009719,GO:0009725,GO:…	5.2.1.8	ko04915,map04915	FKBP_C,TPR_1,TPR_2,TPR_6,TPR_8	peptidyl-prolyl cis-trans isomerase
HannXRQ_Chr04g0096961	Chr4:11208331-11211835	gene	-7.66763	1.06214e-49	0.00491826	down	36.7167	0.181333	34.952	33.827	41.371	0.06	0.237	0.247	NA	NA	NA	NA	NA	NA
HannXRQ_Chr08g0232491	Chr8:116179739-116183595	gene	-7.91751	1.43928e-49	0.0041361	down	33.7993	0.139333	34.996	31.329	35.073	0.261	0.103	0.054	NA	NA	NA	NA	NA	NA
HannXRQ_Chr10g0296941	Chr10:124766202-124770575	gene	5.08696	1.46542e-49	33.9881	up	0.697333	23.725	0.86	0.56	0.672	27.88	22.794	20.501	S	GO:0003674,GO:0003824,GO:0004553,GO:0004560,GO:0005575,GO:0005576,GO:0015928,GO:0016787,GO:0016798,GO:0047513,GO:0048046	3.2.1.51	ko00511,map00511	Glyco_hyd_65N_2	alpha-L-fucosidase
HannXRQ_Chr06g0181801	Chr6:74845978-74847869	gene	2.10352	1.02892e-48	4.29757	up	33.783	145.366	33.999	37.632	29.718	151.237	143.003	141.858	O	-	-	-	Cupin_1	germin-like protein
HannXRQ_Chr13g0392111	Chr13:37963422-37969282	gene	3.67948	1.8004e-48	12.8125	up	1.66567	21.326	1.95	1.22	1.827	19.443	21.025	23.51	UY	GO:0000054,GO:0000055,GO:0000056,GO:0002376,GO:0003674,GO:0005215,GO:0005575,GO:0005622,GO:0005623,GO:0005634,GO:0005635,GO:0005643,GO:0006403,GO:0006405,GO:0006406,GO:0006606,GO:0006611,GO:0006810,GO:0006886,GO:0006913,GO:0006950,GO:0006952,GO:0006955,GO:0008104,GO:0008150,GO:0008152,GO:0009605,GO:0009607,GO:0009627,GO:0009814,GO:0010467,GO:0012505,GO:0015031,GO:0015833,GO:0015931,GO:0017038,GO:…	-	ko03013,map03013	Nup88	Nuclear pore component
HannXRQ_Chr16g0506641	Chr16:42836895-42840616	gene	-4.72714	2.00282e-48	0.0377563	down	55.6317	2.09767	56.328	58.328	52.239	2.161	2.716	1.416	K	GO:0000785,GO:0000976,GO:0001067,GO:0003674,GO:0003676,GO:0003677,GO:0003682,GO:0003690,GO:0005488,GO:0005575,GO:0005622,GO:0005623,GO:0005634,GO:0005654,GO:0005677,GO:0005694,GO:0006323,GO:0006325,GO:0006333,GO:0006338,GO:0006342,GO:0006355,GO:0006996,GO:0008150,GO:0009889,GO:0009890,GO:0009892,GO:0009987,GO:0010468,GO:0010556,GO:0010558,GO:0010605,GO:0010629,GO:0016043,GO:0016458,GO:0017053,GO:…	-	-	BAH,PHD	BAH and coiled-coil domain-containing protein
HannXRQ_Chr01g0021401	Chr1:123475159-123484829	gene	8.45936	2.82205e-48	351.983	up	0.046	16.431	0.021	0.04	0.077	15.308	15.45	18.535	NA	NA	NA	NA	NA	NA
HannXRQ_Chr14g0452361	Chr14:147705245-147707778	gene	4.18464	3.76229e-48	18.1845	up	1.14967	20.9427	0.928	1.434	1.087	20.524	21.913	20.391	NA	NA	NA	NA	NA	NA
HannXRQ_Chr12g0375081	Chr12:88435142-88438193	gene	2.79787	4.16177e-48	6.95415	up	6.674	46.3723	7.5	6.113	6.409	42.063	45.633	51.421	T	GO:0000166,GO:0003674,GO:0003824,GO:0004672,GO:0004674,GO:0005488,GO:0005524,GO:0005575,GO:0005622,GO:0005623,GO:0005634,GO:0005737,GO:0006464,GO:0006468,GO:0006793,GO:0006796,GO:0006807,GO:0007154,GO:0007165,GO:0007275,GO:0007399,GO:0008144,GO:0008150,GO:0008152,GO:0009987,GO:0010975,GO:0016301,GO:0016310,GO:0016740,GO:0016772,GO:0016773,GO:0017076,GO:0019538,GO:0022008,GO:0023052,GO:0030154,GO:…	2.7.11.1	-	Pkinase,Pkinase_C	Serine threonine-protein kinase
HannXRQ_Chr04g0116201	Chr4:135295706-135297794	gene	3.54789	4.20509e-48	11.6956	up	3.255	38.172	3.401	2.434	3.93	39.662	35.705	39.149	NA	NA	NA	NA	NA	NA
HannXRQ_Chr06g0180561	Chr6:63771462-63775280	gene	2.87425	4.91331e-48	7.3322	up	8.71333	63.955	7.661	10.147	8.332	59.967	63.933	67.965	S	GO:0003674,GO:0003824,GO:0004553,GO:0004566,GO:0005575,GO:0005618,GO:0005623,GO:0009505,GO:0016787,GO:0016798,GO:0030312,GO:0044464,GO:0071944	3.2.1.166	ko00531,ko01100,ko05205,map00531,map01100,map05205	Glyco_hydro_79n	Heparanase-like protein 3
HannXRQ_Chr03g0063011	Chr3:16577972-16582411	gene	7.57431	1.47087e-47	190.588	up	0.142	27.141	0.176	0.043	0.207	22.382	27.119	31.922	NA	NA	NA	NA	NA	NA
HannXRQ_Chr06g0181761	Chr6:74412543-74415727	gene	3.40707	1.63242e-47	10.6079	up	2.82267	29.9397	2.888	2.544	3.036	26.167	29.7	33.952	U	GO:0000266,GO:0003674,GO:0003824,GO:0003924,GO:0005488,GO:0005515,GO:0005575,GO:0005622,GO:0005623,GO:0005737,GO:0006996,GO:0007005,GO:0008017,GO:0008092,GO:0008150,GO:0009987,GO:0015631,GO:0016043,GO:0016462,GO:0016787,GO:0016817,GO:0016818,GO:0017111,GO:0044424,GO:0044464,GO:0048285,GO:0071840	-	-	Dynamin_M,Dynamin_N,GED	Belongs to the TRAFAC class dynamin-like GTPase superfamily. Dynamin Fzo YdjA family
HannXRQ_Chr05g0142441	Chr5:104367580-104375400	gene	4.28041	2.00383e-47	19.4327	up	1.79667	34.8767	1.875	1.212	2.303	31.084	29.815	43.731	NA	NA	NA	NA	NA	NA
HannXRQ_Chr05g0140061	Chr5:79440645-79442069	gene	-5.24411	2.51683e-47	0.0263855	down	89.1533	2.35433	79.875	110.558	77.027	2.546	3.352	1.165	CG	GO:0003674,GO:0003824,GO:0005575,GO:0005622,GO:0005623,GO:0006725,GO:0008150,GO:0008152,GO:0008194,GO:0009698,GO:0009808,GO:0009987,GO:0016740,GO:0016757,GO:0016758,GO:0019748,GO:0035251,GO:0043226,GO:0043227,GO:0043229,GO:0043231,GO:0044237,GO:0044424,GO:0044464,GO:0046527,GO:0047209,GO:0071704,GO:0080043,GO:0080044,GO:1901360	2.4.1.111,2.4.1.218	ko00940,map00940	UDPGT	Belongs to the UDP-glycosyltransferase family
HannXRQ_Chr16g0501951	Chr16:16406073-16410073	gene	-3.73817	3.97989e-47	0.0749375	down	20.9413	1.57233	19.579	19.049	24.196	1.792	1.525	1.4	C	-	-	-	FAD_binding_3	Zeaxanthin epoxidase, chloroplastic-like
HannXRQ_Chr07g0191891	Chr7:39960740-39964220	gene	4.33502	8.9512e-47	20.1823	up	2.00967	40.7653	1.529	2.113	2.387	41.023	46.327	34.946	E	GO:0003674,GO:0003824,GO:0004356,GO:0005488,GO:0005507,GO:0005515,GO:0005575,GO:0005618,GO:0005622,GO:0005623,GO:0005737,GO:0005829,GO:0005840,GO:0005886,GO:0005911,GO:0006082,GO:0006807,GO:0007275,GO:0007568,GO:0008150,GO:0008152,GO:0009506,GO:0009987,GO:0010150,GO:0016020,GO:0016211,GO:0016874,GO:0016879,GO:0016880,GO:0022626,GO:0030054,GO:0030312,GO:0032501,GO:0032502,GO:0032991,GO:0042126,GO:…	6.3.1.2	ko00220,ko00250,ko00630,ko00910,ko01100,ko01120,ko01230,ko02020,ko04217,ko04724,ko04727,map00220,map00250,map00630,map00910,map01100,map01120,map01230,map02020,map04217,map04724,map04727	Gln-synt_C,Gln-synt_N	glutamine synthetase
HannXRQ_Chr15g0481421	Chr15:65726268-65728755	gene	-4.24412	1.46475e-46	0.0527707	down	95.0287	5.02333	107.489	109.375	68.222	5.479	5.787	3.804	K	GO:0000075,GO:0000077,GO:0003674,GO:0003676,GO:0003677,GO:0003700,GO:0005488,GO:0006355,GO:0006950,GO:0006974,GO:0008150,GO:0009314,GO:0009628,GO:0009889,GO:0009987,GO:0010212,GO:0010332,GO:0010468,GO:0010556,GO:0010564,GO:0019219,GO:0019222,GO:0031323,GO:0031326,GO:0031570,GO:0033043,GO:0033554,GO:0040020,GO:0043565,GO:0045786,GO:0048519,GO:0048523,GO:0050789,GO:0050794,GO:0050896,GO:0051128,GO:…	-	-	NAM	NAC domain-containing protein
HannXRQ_Chr02g0057161	Chr2:172852443-172858061	gene	4.88704	2.5087e-46	29.59	up	1.38067	40.976	0.907	1.69	1.545	41.147	31.998	49.783	NA	NA	NA	NA	NA	NA
HannXRQ_Chr07g0196201	Chr7:65959380-65964087	gene	4.21182	3.81358e-46	18.5304	up	3.80933	70.45	4.427	4.874	2.127	67.154	72.299	71.897	S	-	-	-	UNC-93	Ion channel regulatory protein UNC-93
HannXRQ_Chr10g0309671	Chr10:210351463-210357077	gene	-2.30741	4.78319e-46	0.202022	down	43.968	8.88433	44.689	39.486	47.729	7.853	9.108	9.692	NA	NA	NA	NA	NA	NA
HannXRQ_Chr13g0421321	Chr13:178751961-178753789	gene	5.48654	6.17961e-46	44.8344	up	1.02	45.539	1.44	0.639	0.981	39.05	46	51.567	Q	GO:0000038,GO:0005575,GO:0005622,GO:0005623,GO:0005737,GO:0005783,GO:0006082,GO:0006629,GO:0006631,GO:0006633,GO:0006725,GO:0008150,GO:0008152,GO:0008610,GO:0009058,GO:0009698,GO:0009699,GO:0009987,GO:0010345,GO:0012505,GO:0016053,GO:0019438,GO:0019748,GO:0019752,GO:0032787,GO:0042761,GO:0043226,GO:0043227,GO:0043229,GO:0043231,GO:0043436,GO:0044237,GO:0044238,GO:0044249,GO:0044255,GO:0044281,GO:…	-	-	p450	cytochrome P450
HannXRQ_Chr17g0545841	Chr17:43762532-43765617	gene	-6.61144	7.20821e-46	0.0102272	down	27.8243	0.285667	29.392	22.676	31.405	0.261	0.193	0.403	NA	NA	NA	NA	NA	NA
HannXRQ_Chr14g0448051	Chr14:133515954-133519048	gene	-2.96729	4.32067e-45	0.127867	down	42.094	5.39467	43.838	45.802	36.642	6.27	4.712	5.202	O	GO:0003674,GO:0003824,GO:0004176,GO:0005575,GO:0005622,GO:0005623,GO:0005737,GO:0005739,GO:0006508,GO:0006807,GO:0008150,GO:0008152,GO:0008233,GO:0008237,GO:0009507,GO:0009526,GO:0009536,GO:0009941,GO:0016462,GO:0016787,GO:0016817,GO:0016818,GO:0016887,GO:0017111,GO:0019538,GO:0031967,GO:0031975,GO:0042623,GO:0043170,GO:0043226,GO:0043227,GO:0043229,GO:0043231,GO:0044238,GO:0044422,GO:0044424,GO:…	-	-	AAA,FtsH_ext	Belongs to the AAA ATPase family
HannXRQ_Chr16g0509261	Chr16:62224726-62229142	gene	3.32452	2.06784e-44	10.018	up	3.27433	32.8953	3.415	3.333	3.075	35.186	38.976	24.524	NA	NA	NA	NA	NA	NA
HannXRQ_Chr03g0065751	Chr3:34014502-34029509	gene	-5.67772	4.497e-44	0.0195361	down	36.697	0.714667	33.965	35.071	41.055	0.716	1.06	0.368	NA	NA	NA	NA	NA	NA
HannXRQ_Chr03g0070251	Chr3:67951408-67954985	gene	5.4222	5.04996e-44	42.8792	up	1.552	66.3867	2.386	0.847	1.423	74.559	58.187	66.414	NA	NA	NA	NA	NA	NA
HannXRQ_Chr08g0218171	Chr8:35774111-35778571	gene	4.97941	1.08888e-43	31.5464	up	2.13867	67.8287	1.294	2.525	2.597	71.503	54.262	77.721	G	GO:0000271,GO:0001101,GO:0003674,GO:0003824,GO:0005488,GO:0005536,GO:0005975,GO:0005976,GO:0005977,GO:0005978,GO:0005996,GO:0006012,GO:0006073,GO:0006091,GO:0006112,GO:0006950,GO:0006970,GO:0006979,GO:0007154,GO:0008150,GO:0008152,GO:0008194,GO:0008378,GO:0008466,GO:0009058,GO:0009059,GO:0009250,GO:0009266,GO:0009269,GO:0009409,GO:0009414,GO:0009415,GO:0009605,GO:0009628,GO:0009651,GO:0009719,GO:…	2.4.1.123	ko00052,map00052	Glyco_transf_8	Belongs to the glycosyltransferase 8 family
HannXRQ_Chr04g0098541	Chr4:17291313-17293987	gene	-4.29597	1.36265e-43	0.0509076	down	19.0223	0.970667	18.2	20.278	18.589	0.884	0.952	1.076	S	-	-	-	NB-ARC,TIR	resistance protein
HannXRQ_Chr01g0025301	Chr1:136361789-136366229	gene	3.76223	1.50015e-43	13.5689	up	1.01033	13.7363	0.848	1.19	0.993	13.035	14.755	13.419	S	-	-	-	LTP_2	Non-specific lipid-transfer protein-like
HannXRQ_Chr05g0157491	Chr5:198392934-198397261	gene	5.2303	5.58874e-43	37.5386	up	0.613	23.0237	0.63	0.726	0.483	23.202	28.955	16.914	S	GO:0003674,GO:0003824,GO:0005575,GO:0005622,GO:0005623,GO:0005737,GO:0005829,GO:0006725,GO:0008150,GO:0008152,GO:0008374,GO:0009058,GO:0009698,GO:0009699,GO:0009808,GO:0009809,GO:0009889,GO:0009891,GO:0009893,GO:0009962,GO:0009963,GO:0009987,GO:0010252,GO:0016020,GO:0016740,GO:0016746,GO:0016747,GO:0019222,GO:0019438,GO:0019748,GO:0042592,GO:0044237,GO:0044249,GO:0044424,GO:0044444,GO:0044464,GO:…	2.3.1.133	ko00940,ko00941,ko00945,ko01100,ko01110,map00940,map00941,map00945,map01100,map01110	Transferase	shikimate
HannXRQ_Chr01g0016981	Chr1:101823067-101825207	gene	-7.5694	1.22309e-42	0.00526481	down	47.824	0.251667	42.274	45.901	55.297	0.282	0.279	0.194	NA	NA	NA	NA	NA	NA
HannXRQ_Chr01g0001411	Chr1:4122683-4132373	gene	2.91497	1.65623e-42	7.54214	up	2.69733	20.4173	2.105	2.663	3.324	21.141	19.091	21.02	T	-	2.7.11.1	ko04010,ko04064,ko04620,ko04624,ko04722,ko05133,ko05140,ko05142,ko05145,ko05152,ko05162,ko05169,map04010,map04064,map04620,map04624,map04722,map05133,map05140,map05142,map05145,map05152,map05162,map05169	Malectin_like,Pkinase,Pkinase_Tyr	Carbohydrate-binding protein of the ER
HannXRQ_Chr11g0341291	Chr11:116623522-116626759	gene	7.49502	1.89979e-42	180.395	up	0.161667	29.3243	0.125	0.184	0.176	28.917	33.075	25.981	NA	NA	NA	NA	NA	NA
HannXRQ_Chr02g0050201	Chr2:140863624-140869446	gene	7.53649	2.04312e-42	185.656	up	0.087	16.488	0.034	0.034	0.193	15.419	16.097	17.948	NA	NA	NA	NA	NA	NA
HannXRQ_Chr09g0264511	Chr9:167971320-167974479	gene	10.0501	2.06005e-42	1060.21	up	0.085	88.4237	0.129	0.126	0	82.632	93.82	88.819	NA	NA	NA	NA	NA	NA
HannXRQ_Chr01g0010991	Chr1:71212096-71215937	gene	-5.13251	2.06351e-42	0.0285075	down	13.171	0.376	13.812	13.733	11.968	0.374	0.369	0.385	NA	NA	NA	NA	NA	NA
HannXRQ_Chr12g0382591	Chr12:152244449-152250920	gene	5.78831	2.81971e-42	55.2657	up	0.249	13.7093	0.307	0.21	0.23	10.846	11.988	18.294	NA	NA	NA	NA	NA	NA
HannXRQ_Chr08g0219161	Chr8:40128956-40130574	gene	-4.80012	2.89623e-42	0.0358938	down	43.7347	1.566	47.987	39.399	43.818	1.724	2.167	0.807	T	-	2.7.11.1	ko04010,ko04064,ko04620,ko04621,ko04624,ko04722,ko05133,ko05140,ko05142,ko05145,ko05152,ko05162,ko05164,map04010,map04064,map04620,map04621,map04624,map04722,map05133,map05140,map05142,map05145,map05152,map05162,map05164	B_lectin,DUF3403,PAN_2,Pkinase_Tyr,S_locus_glycop	serine threonine-protein kinase
HannXRQ_Chr09g0264471	Chr9:167566860-167571361	gene	-8.76954	3.88295e-42	0.00229142	down	41.731	0.0963333	39.348	33.167	52.678	0.048	0.094	0.147	DKT	GO:0000139,GO:0005575,GO:0005622,GO:0005623,GO:0005737,GO:0005768,GO:0005770,GO:0005783,GO:0005789,GO:0005794,GO:0005886,GO:0006810,GO:0006811,GO:0006820,GO:0006869,GO:0008150,GO:0010008,GO:0010876,GO:0012505,GO:0015711,GO:0015748,GO:0015914,GO:0016020,GO:0031090,GO:0031410,GO:0031902,GO:0031982,GO:0031984,GO:0033036,GO:0042175,GO:0043226,GO:0043227,GO:0043229,GO:0043231,GO:0044422,GO:0044424,GO:…	-	-	CDC50	ALA-interacting subunit 1-like
HannXRQ_Chr01g0010201	Chr1:67831001-67831778	gene	-3.88286	4.4184e-42	0.0677866	down	102.438	6.95833	101.063	103.185	103.065	9.599	5.923	5.353	U	GO:0000139,GO:0003674,GO:0005488,GO:0005543,GO:0005575,GO:0005622,GO:0005623,GO:0005737,GO:0005768,GO:0005770,GO:0005771,GO:0005794,GO:0005802,GO:0005829,GO:0006605,GO:0006623,GO:0006810,GO:0006886,GO:0006892,GO:0006896,GO:0006897,GO:0006996,GO:0007034,GO:0007041,GO:0007275,GO:0008104,GO:0008150,GO:0008289,GO:0008333,GO:0009605,GO:0009606,GO:0009628,GO:0009629,GO:0009630,GO:0009958,GO:0009987,GO:…	-	ko04144,map04144	PX,Vps5	Sorting nexin
HannXRQ_Chr13g0387481	Chr13:4540692-4544670	gene	-6.96421	9.7608e-42	0.00800875	down	42.9003	0.341667	42.487	42.873	43.341	0.114	0.676	0.235	NA	NA	NA	NA	NA	NA
HannXRQ_Chr15g0488131	Chr15:104687671-104704139	gene	-3.77934	1.11513e-41	0.0728291	down	80.5017	5.88033	68.725	70.254	102.526	6.96	4.54	6.141	I	-	3.1.1.32	ko00564,ko00592,ko01100,ko01110,map00564,map00592,map01100,map01110	LCAT	Putative serine esterase (DUF676)
HannXRQ_Chr10g0300731	Chr10:156321604-156324935	gene	6.2176	1.5224e-41	74.419	up	0.534333	39.955	0.276	0.809	0.518	40.088	40.703	39.074	E	-	-	-	Homoserine_dh,NAD_binding_3	homoserine dehydrogenase
HannXRQ_Chr15g0469701	Chr15:19276719-19280695	gene	7.49523	1.77163e-41	180.422	up	0.185667	33.9863	0	0.284	0.273	32.01	31.826	38.123	NA	NA	NA	NA	NA	NA
HannXRQ_Chr07g0203941	Chr7:94188820-94190244	gene	-4.74535	3.82314e-41	0.0372826	down	64.371	2.405	55.816	80.235	57.062	2.971	2.933	1.311	CG	GO:0003674,GO:0003824,GO:0005575,GO:0005622,GO:0005623,GO:0006725,GO:0008150,GO:0008152,GO:0008194,GO:0009698,GO:0009808,GO:0009987,GO:0016740,GO:0016757,GO:0016758,GO:0019748,GO:0035251,GO:0043226,GO:0043227,GO:0043229,GO:0043231,GO:0044237,GO:0044424,GO:0044464,GO:0046527,GO:0047209,GO:0071704,GO:0080043,GO:0080044,GO:1901360	2.4.1.111,2.4.1.218	ko00940,map00940	UDPGT	Belongs to the UDP-glycosyltransferase family
HannXRQ_Chr14g0443171	Chr14:113592977-113599144	gene	5.61016	5.32316e-41	48.8458	up	0.607333	29.7783	0.589	0.46	0.773	28	30.638	30.697	NA	NA	NA	NA	NA	NA
HannXRQ_Chr13g0390941	Chr13:30182818-30210392	gene	-2.52616	6.99074e-41	0.173601	down	39.8283	6.926	40.528	37.363	41.594	7.057	6.588	7.133	NA	NA	NA	NA	NA	NA
HannXRQ_Chr01g0012481	Chr1:77273617-77300975	gene	4.87562	7.99041e-41	29.3567	up	0.224	6.559	0.248	0.269	0.155	6.073	7.089	6.515	S	-	-	-	DUF3769	Protein TRIGALACTOSYLDIACYLGLYCEROL 4, chloroplastic
HannXRQ_Chr09g0248391	Chr9:78717820-78719277	gene	5.26772	1.18161e-40	38.525	up	1.84367	70.5807	2.571	1.756	1.204	64.018	67.386	80.338	S	GO:0000502,GO:0003674,GO:0005488,GO:0005515,GO:0005575,GO:0005622,GO:0005623,GO:0005838,GO:0006508,GO:0006511,GO:0006807,GO:0008047,GO:0008150,GO:0008152,GO:0008541,GO:0009056,GO:0009057,GO:0009893,GO:0009987,GO:0010604,GO:0010950,GO:0010952,GO:0016043,GO:0016504,GO:0019222,GO:0019538,GO:0019941,GO:0022607,GO:0022624,GO:0030162,GO:0030163,GO:0030234,GO:0031323,GO:0031325,GO:0032182,GO:0032268,GO:…	-	ko03050,ko05169,map03050,map05169	Proteasom_Rpn13,RPN13_C	26S proteasome regulatory subunit RPN13 isoform X1
HannXRQ_Chr03g0082921	Chr3:135241870-135248714	gene	2.99822	1.38523e-40	7.99013	up	1.923	15.3367	2.433	1.62	1.716	13.929	15.468	16.613	NA	NA	NA	NA	NA	NA
HannXRQ_Chr02g0051451	Chr2:148741401-148746981	gene	3.37473	1.49733e-40	10.3728	up	1.66	17.1987	1.79	1.644	1.546	15.856	14.657	21.083	NA	NA	NA	NA	NA	NA
HannXRQ_Chr17g0537571	Chr17:13728194-13756512	gene	6.39077	1.59509e-40	83.9098	up	1.37167	115.648	1.519	0.889	1.707	120.322	140.397	86.224	S	GO:0002831,GO:0006950,GO:0006952,GO:0008150,GO:0009605,GO:0009607,GO:0009620,GO:0031341,GO:0031343,GO:0031347,GO:0032101,GO:0040008,GO:0042268,GO:0043207,GO:0043900,GO:0043901,GO:0043902,GO:0043903,GO:0044126,GO:0044130,GO:0044144,GO:0044146,GO:0045919,GO:0045926,GO:0048518,GO:0048519,GO:0048522,GO:0048583,GO:0050789,GO:0050794,GO:0050832,GO:0050896,GO:0051704,GO:0051707,GO:0051709,GO:0051710,GO:…	-	-	Thaumatin	Thaumatin family
HannXRQ_Chr10g0279631	Chr10:9249505-9253096	gene	-6.93682	2.73877e-40	0.00816224	down	23.016	0.19	19.907	22.569	26.572	0.281	0	0.289	NA	NA	NA	NA	NA	NA
HannXRQ_Chr11g0329771	Chr11:39643897-39647965	gene	7.29638	3.05965e-40	157.192	up	0.131667	21.045	0	0.152	0.243	20.137	20.513	22.485	NA	NA	NA	NA	NA	NA
HannXRQ_Chr01g0024121	Chr1:132027600-132031442	gene	3.49273	3.27687e-40	11.2568	up	2.30133	25.9467	2.3	2.244	2.36	25.465	28.48	23.895	I	GO:0005575,GO:0005622,GO:0005623,GO:0005737,GO:0005886,GO:0009507,GO:0009536,GO:0016020,GO:0043226,GO:0043227,GO:0043229,GO:0043231,GO:0044424,GO:0044444,GO:0044464,GO:0071944	-	-	CRAL_TRIO,CRAL_TRIO_N	Patellin-3-like
HannXRQ_Chr07g0195951	Chr7:65039265-65042072	gene	3.35477	8.53972e-40	10.2302	up	4.128	42.1677	4.395	3.609	4.38	36.252	37.707	52.544	NA	NA	NA	NA	NA	NA
HannXRQ_Chr07g0186391	Chr7:3543187-3545886	gene	2.38597	8.74738e-40	5.22695	up	5.667	29.6287	6.317	5.165	5.519	28.897	30.873	29.116	S	-	-	-	F-box,FBD,LRR_2	F-box FBD LRR-repeat protein
HannXRQ_Chr04g0123381	Chr4:165407869-165410888	gene	7.63179	1.40544e-39	198.334	up	0.474	93.251	0.83	0.203	0.389	85.414	97.615	96.724	S	-	-	-	NT-C2	N-terminal C2 in EEIG1 and EHBP1 proteins
HannXRQ_Chr02g0044671	Chr2:103092421-103100376	gene	5.20265	1.53955e-39	36.8259	up	0.626667	23.0633	0.797	0.648	0.435	25.752	26.842	16.596	P	GO:0003674,GO:0005215,GO:0005575,GO:0005623,GO:0005886,GO:0005887,GO:0006810,GO:0006811,GO:0006820,GO:0006950,GO:0007154,GO:0008150,GO:0008272,GO:0008509,GO:0009267,GO:0009605,GO:0009970,GO:0009987,GO:0009991,GO:0015075,GO:0015103,GO:0015116,GO:0015318,GO:0015698,GO:0016020,GO:0016021,GO:0022857,GO:0031224,GO:0031226,GO:0031667,GO:0031668,GO:0031669,GO:0033554,GO:0034220,GO:0042594,GO:0044425,GO:…	-	-	STAS,Sulfate_transp	STAS domain
HannXRQ_Chr03g0064211	Chr3:22292134-22296212	gene	2.90818	4.5214e-39	7.50673	up	2.03133	15.3077	1.636	2.322	2.136	16.679	14.856	14.388	S	GO:0000228,GO:0000785,GO:0000790,GO:0000819,GO:0003674,GO:0003682,GO:0005488,GO:0005575,GO:0005622,GO:0005623,GO:0005634,GO:0005694,GO:0005737,GO:0006139,GO:0006259,GO:0006260,GO:0006261,GO:0006281,GO:0006301,GO:0006725,GO:0006807,GO:0006950,GO:0006974,GO:0006996,GO:0007049,GO:0007059,GO:0007062,GO:0008150,GO:0008152,GO:0009058,GO:0009059,GO:0009507,GO:0009526,GO:0009536,GO:0009941,GO:0009987,GO:…	-	-	MCM_bind	Mini-chromosome maintenance complex-binding
HannXRQ_Chr13g0387281	Chr13:3678992-3686535	gene	-2.0533	4.84054e-39	0.240932	down	71.9667	17.36	74.058	68.182	73.66	16.892	17.605	17.583	I	GO:0003674,GO:0003824,GO:0004165,GO:0004300,GO:0005575,GO:0005622,GO:0005623,GO:0005737,GO:0005777,GO:0006082,GO:0006629,GO:0006631,GO:0006635,GO:0008150,GO:0008152,GO:0008692,GO:0009056,GO:0009062,GO:0009514,GO:0009987,GO:0016042,GO:0016054,GO:0016829,GO:0016835,GO:0016836,GO:0016853,GO:0016854,GO:0016856,GO:0016860,GO:0016863,GO:0018812,GO:0019395,GO:0019752,GO:0030258,GO:0032787,GO:0034440,GO:…	1.1.1.211,1.1.1.35,4.2.1.17	ko00071,ko00592,ko01100,ko01110,ko01212,map00071,map00592,map01100,map01110,map01212	3HCDH,3HCDH_N,ECH_1	fatty acid beta-oxidation multifunctional protein
HannXRQ_Chr03g0082471	Chr3:134020878-134025288	gene	2.4672	6.11075e-39	5.52971	up	6.44333	35.6403	6.365	6.074	6.891	31.146	37.793	37.982	NA	NA	NA	NA	NA	NA
HannXRQ_Chr16g0525341	Chr16:156858946-156864062	gene	2.55883	8.58523e-39	5.89231	up	7.02267	41.371	8.522	6.214	6.332	41.223	44.084	38.806	O	GO:0000428,GO:0003674,GO:0003682,GO:0003712,GO:0003714,GO:0004857,GO:0005488,GO:0005575,GO:0005622,GO:0005623,GO:0005634,GO:0005654,GO:0005665,GO:0006355,GO:0006357,GO:0008150,GO:0009605,GO:0009607,GO:0009615,GO:0009889,GO:0009890,GO:0009892,GO:0010468,GO:0010556,GO:0010558,GO:0010563,GO:0010605,GO:0010921,GO:0010923,GO:0016591,GO:0019208,GO:0019212,GO:0019219,GO:0019220,GO:0019222,GO:0030234,GO:…	-	-	Prefoldin	RNA polymerase II subunit 5-mediating protein homolog
HannXRQ_Chr11g0337511	Chr11:88061349-88062452	gene	6.27146	9.95748e-39	77.2501	up	1.13967	88.975	0	2.028	1.391	85.213	88.958	92.754	C	GO:0003674,GO:0003824,GO:0003954,GO:0005575,GO:0005622,GO:0005623,GO:0005737,GO:0005739,GO:0005740,GO:0005743,GO:0005758,GO:0006091,GO:0006116,GO:0006119,GO:0006139,GO:0006163,GO:0006725,GO:0006732,GO:0006733,GO:0006734,GO:0006753,GO:0006793,GO:0006796,GO:0006807,GO:0008137,GO:0008150,GO:0008152,GO:0009117,GO:0009123,GO:0009126,GO:0009141,GO:0009144,GO:0009150,GO:0009161,GO:0009167,GO:0009199,GO:…	1.6.5.9	-	EF-hand_1,Pyr_redox_2	External alternative NAD(P)H-ubiquinone oxidoreductase
HannXRQ_Chr04g0098911	Chr4:18117463-18120417	gene	-4.74844	1.56511e-38	0.0372028	down	15.603	0.582333	17.045	14.649	15.115	0.505	0.499	0.743	S	-	-	-	NB-ARC,TIR	resistance protein
HannXRQ_Chr10g0295191	Chr10:110608135-110608854	gene	7.08881	1.83399e-38	136.127	up	0.704	96.0437	0.816	0.531	0.765	102.189	100.342	85.6	Q	GO:0000003,GO:0003006,GO:0003674,GO:0003824,GO:0004497,GO:0005575,GO:0007275,GO:0008150,GO:0008152,GO:0009058,GO:0009791,GO:0010154,GO:0016020,GO:0016491,GO:0016705,GO:0016709,GO:0019748,GO:0022414,GO:0032501,GO:0032502,GO:0044550,GO:0048316,GO:0048608,GO:0048731,GO:0048856,GO:0055114,GO:0061458	-	-	p450	Cytochrome p450
HannXRQ_Chr10g0301911	Chr10:166756929-166767420	gene	2.86057	2.29204e-38	7.26301	up	2.543	18.504	2.486	2.189	2.954	17.282	19.219	19.011	S	GO:0000959,GO:0003674,GO:0003676,GO:0003723,GO:0003824,GO:0004518,GO:0004519,GO:0005488,GO:0005575,GO:0005622,GO:0005623,GO:0006139,GO:0006725,GO:0006807,GO:0008150,GO:0008152,GO:0009451,GO:0009987,GO:0016070,GO:0016787,GO:0016788,GO:0034641,GO:0043170,GO:0043226,GO:0043227,GO:0043229,GO:0043231,GO:0043412,GO:0044237,GO:0044238,GO:0044424,GO:0044464,GO:0046483,GO:0071704,GO:0090304,GO:0090305,GO:…	-	-	DYW_deaminase,PPR,PPR_2	Pentatricopeptide repeat-containing protein
HannXRQ_Chr08g0212321	Chr8:13394475-13399931	gene	-6.44644	3.20998e-38	0.0114665	down	97.276	1.114	114.347	113.769	63.712	0.625	1.645	1.072	O	-	-	-	TAXi_C,TAXi_N	Belongs to the peptidase A1 family
HannXRQ_Chr13g0418181	Chr13:167747469-167749146	gene	5.28997	3.71288e-38	39.1236	up	1.31233	51.633	1.075	1.049	1.813	45.803	53.743	55.353	T	GO:0000166,GO:0001882,GO:0001883,GO:0003674,GO:0003824,GO:0003924,GO:0005488,GO:0005515,GO:0005525,GO:0005575,GO:0005622,GO:0005623,GO:0005634,GO:0005654,GO:0005737,GO:0005829,GO:0005844,GO:0006139,GO:0006351,GO:0006725,GO:0006807,GO:0007275,GO:0008134,GO:0008150,GO:0008152,GO:0009058,GO:0009059,GO:0009987,GO:0010467,GO:0016070,GO:0016462,GO:0016604,GO:0016787,GO:0016817,GO:0016818,GO:0017076,GO:…	-	-	MMR_HSR1,MMR_HSR1_Xtn,TGS	Developmentally-regulated GTP-binding protein
HannXRQ_Chr09g0255261	Chr9:129701693-129705420	gene	-8.01632	4.195e-38	0.0038623	down	34.0717	0.131	32.034	32.634	37.547	0.328	0.065	0	S	-	-	ko04020,ko04218,ko04621,map04020,map04218,map04621	MCU	Mitochondrial calcium uniporter
HannXRQ_Chr10g0293611	Chr10:100778997-100789963	gene	-6.03604	5.70022e-38	0.0152395	down	44.9843	0.682667	37.897	42.02	55.036	0.542	1.283	0.223	C	GO:0000166,GO:0003674,GO:0003824,GO:0004774,GO:0004775,GO:0005488,GO:0005507,GO:0005524,GO:0005575,GO:0005622,GO:0005623,GO:0005737,GO:0005739,GO:0006082,GO:0006091,GO:0006099,GO:0006101,GO:0006104,GO:0006105,GO:0006139,GO:0006163,GO:0006637,GO:0006725,GO:0006732,GO:0006753,GO:0006790,GO:0006793,GO:0006796,GO:0006807,GO:0008144,GO:0008150,GO:0008152,GO:0009060,GO:0009117,GO:0009150,GO:0009259,GO:…	6.2.1.4,6.2.1.5	ko00020,ko00640,ko01100,ko01110,ko01120,ko01130,ko01200,map00020,map00640,map01100,map01110,map01120,map01130,map01200	ATP-grasp_2,Ligase_CoA	Succinyl-CoA synthetase functions in the citric acid cycle (TCA), coupling the hydrolysis of succinyl-CoA to the synthesis of ATP and thus represents the only step of substrate- level phosphorylation in the TCA. The beta subunit provides nucleotide specificity of the enzyme and binds the substrate succinate, while the binding sites for coenzyme A and phosphate are found in the alpha subunit
HannXRQ_Chr11g0331131	Chr11:48386392-48391618	gene	4.18544	6.92235e-38	18.1947	up	0.827667	15.0423	1.024	0.5	0.959	13.455	14.371	17.301	NA	NA	NA	NA	NA	NA
HannXRQ_Chr09g0244271	Chr9:45425261-45428393	gene	10.9152	1.35204e-37	1931.06	up	0.0843333	164.998	0.088	0	0.165	170.698	142.697	181.6	E	-	4.1.2.10	ko00460,ko01110,map00460,map01110	GMC_oxred_C,GMC_oxred_N	(R)-mandelonitrile lyase-like
HannXRQ_Chr04g0104531	Chr4:49527249-49531181	gene	3.48884	1.85103e-37	11.2265	up	1.42133	15.9347	1.57	1.426	1.268	14.649	14.519	18.636	NA	NA	NA	NA	NA	NA
HannXRQ_Chr15g0467481	Chr15:12824739-12831823	gene	-2.97344	4.04946e-37	0.127323	down	30.332	3.86767	27.583	26.747	36.666	3.76	3.473	4.37	NA	NA	NA	NA	NA	NA
HannXRQ_Chr09g0258121	Chr9:142319096-142323456	gene	4.77672	4.58397e-37	27.4118	up	0.812	22.237	1.033	0.351	1.052	19.691	21.039	25.981	NA	NA	NA	NA	NA	NA
HannXRQ_Chr10g0312581	Chr10:222854320-222857152	gene	5.33522	4.91469e-37	40.3703	up	0.663	26.786	0.446	0.958	0.585	23.785	23.484	33.089	O	-	-	ko04141,map04141	DUF1977,DnaJ	Chaperone protein DNAj
HannXRQ_Chr13g0422201	Chr13:182210525-182217098	gene	-3.5322	5.91575e-37	0.0864376	down	6.17267	0.534667	5.871	6.253	6.394	0.521	0.515	0.568	T	-	-	-	LRR_8,NB-ARC	disease resistance
HannXRQ_Chr10g0293371	Chr10:99446552-99451705	gene	3.85208	6.64825e-37	14.4408	up	0.675	9.752	0.646	0.631	0.748	8.409	9.654	11.193	NA	NA	NA	NA	NA	NA
HannXRQ_Chr12g0364161	Chr12:33066413-33069834	gene	3.96623	6.93961e-37	15.6298	up	3.552	55.819	2.651	2.587	5.418	58.887	54.713	53.857	E	GO:0005575,GO:0005622,GO:0005623,GO:0005737,GO:0005829,GO:0009507,GO:0009532,GO:0009536,GO:0009570,GO:0043226,GO:0043227,GO:0043229,GO:0043231,GO:0044422,GO:0044424,GO:0044434,GO:0044435,GO:0044444,GO:0044446,GO:0044464	3.1.3.77,4.2.1.109	ko00270,ko01100,map00270,map01100	Aldolase_II,Hydrolase	bifunctional methylthioribulose-1-phosphate dehydratase enolase-phosphatase E1
HannXRQ_Chr08g0210121	Chr8:8309276-8311215	gene	2.09345	7.81572e-37	4.26768	up	12.686	54.1387	13.734	12.024	12.3	52.057	50.885	59.474	NA	NA	NA	NA	NA	NA
HannXRQ_Chr03g0084921	Chr3:142278414-142280347	gene	-5.49673	9.17583e-37	0.0221472	down	24.7737	0.550667	26.305	22.774	25.242	0.327	0.539	0.786	S	GO:0002682,GO:0002683,GO:0003674,GO:0003824,GO:0004842,GO:0005102,GO:0005488,GO:0005515,GO:0005575,GO:0005622,GO:0005623,GO:0005634,GO:0005737,GO:0005829,GO:0006464,GO:0006807,GO:0006950,GO:0006952,GO:0008150,GO:0008152,GO:0009605,GO:0009607,GO:0009617,GO:0009987,GO:0010941,GO:0016567,GO:0016740,GO:0019538,GO:0019787,GO:0032446,GO:0033612,GO:0036211,GO:0042742,GO:0042981,GO:0043066,GO:0043067,GO:…	-	-	Arm	Armadillo/beta-catenin-like repeats
HannXRQ_Chr05g0137841	Chr5:53478619-53481451	gene	4.08897	9.89884e-37	17.0177	up	1.02967	17.4747	1.297	0.914	0.878	15.945	16.476	20.003	NA	NA	NA	NA	NA	NA
HannXRQ_Chr08g0230631	Chr8:104542333-104546562	gene	-7.89157	1.1066e-36	0.00421114	down	27.5243	0.114333	25.345	30.111	27.117	0.058	0.285	0	S	-	-	-	-	glycine-rich protein
HannXRQ_Chr02g0033011	Chr2:10094092-10097824	gene	3.08816	1.5245e-36	8.50411	up	1.961	16.679	2.295	2.004	1.584	18.207	17.117	14.713	S	GO:0000228,GO:0000785,GO:0000790,GO:0000819,GO:0003674,GO:0003682,GO:0005488,GO:0005575,GO:0005622,GO:0005623,GO:0005634,GO:0005694,GO:0005737,GO:0006139,GO:0006259,GO:0006260,GO:0006261,GO:0006281,GO:0006301,GO:0006725,GO:0006807,GO:0006950,GO:0006974,GO:0006996,GO:0007049,GO:0007059,GO:0007062,GO:0008150,GO:0008152,GO:0009058,GO:0009059,GO:0009507,GO:0009526,GO:0009536,GO:0009941,GO:0009987,GO:…	-	-	MCM_bind	Mini-chromosome maintenance complex-binding
HannXRQ_Chr16g0525171	Chr16:156575351-156578019	gene	-2.49982	1.53949e-36	0.176799	down	68.644	12.163	65.462	68.802	71.668	12.583	11.206	12.7	J	-	-	ko03010,map03010	Ribosomal_L18A	60S ribosomal protein
HannXRQ_Chr07g0194381	Chr7:58523934-58525358	gene	-4.82093	1.74356e-36	0.0353797	down	45.2803	1.60267	41.244	56.084	38.513	1.839	2.095	0.874	CG	GO:0003674,GO:0003824,GO:0005575,GO:0005622,GO:0005623,GO:0006725,GO:0008150,GO:0008152,GO:0008194,GO:0009698,GO:0009808,GO:0009987,GO:0016740,GO:0016757,GO:0016758,GO:0019748,GO:0035251,GO:0043226,GO:0043227,GO:0043229,GO:0043231,GO:0044237,GO:0044424,GO:0044464,GO:0046527,GO:0047209,GO:0071704,GO:0080043,GO:0080044,GO:1901360	2.4.1.111,2.4.1.218	ko00940,map00940	UDPGT	Belongs to the UDP-glycosyltransferase family
HannXRQ_Chr02g0047761	Chr2:126634967-126638544	gene	5.42235	1.74881e-36	42.8835	up	0.355	15.183	0.437	0.355	0.273	15.287	15.759	14.503	NA	NA	NA	NA	NA	NA
HannXRQ_Chr03g0090391	Chr3:159948885-159953819	gene	3.77466	1.85804e-36	13.6863	up	0.860333	11.76	1.151	0.586	0.844	11.533	12.404	11.343	NA	NA	NA	NA	NA	NA
HannXRQ_Chr04g0100551	Chr4:26420429-26424483	gene	5.51074	1.88e-36	45.593	up	0.265333	12.121	0.338	0.141	0.317	11.384	14.283	10.696	NA	NA	NA	NA	NA	NA
HannXRQ_Chr03g0089091	Chr3:156925915-156938364	gene	-4.01767	2.19812e-36	0.0617393	down	26.427	1.63267	25.055	30.144	24.082	1.889	1.865	1.144	Q	GO:0003674,GO:0003824,GO:0004497,GO:0006629,GO:0006694,GO:0007275,GO:0008150,GO:0008152,GO:0008202,GO:0008610,GO:0009058,GO:0010268,GO:0010817,GO:0016125,GO:0016128,GO:0016129,GO:0016131,GO:0016132,GO:0016491,GO:0032501,GO:0032502,GO:0042445,GO:0042446,GO:0042592,GO:0044238,GO:0048856,GO:0048878,GO:0055088,GO:0055114,GO:0065007,GO:0065008,GO:0071704,GO:1901360,GO:1901362,GO:1901576,GO:1901615,GO:…	-	ko00830,ko01100,map00830,map01100	p450	Cytochrome p450
HannXRQ_Chr01g0005381	Chr1:37352479-37356552	gene	-2.82269	2.24466e-36	0.141347	down	28.3903	4.01733	29.302	25.745	30.124	3.609	3.489	4.954	NA	NA	NA	NA	NA	NA
HannXRQ_Chr11g0347251	Chr11:145050013-145051286	gene	5.09146	2.41804e-36	34.0943	up	1.23567	42.451	0.615	1.651	1.441	50.315	34.525	42.513	NA	NA	NA	NA	NA	NA
HannXRQ_Chr13g0421951	Chr13:180891064-180903926	gene	2.83154	3.43068e-36	7.11835	up	5.339	38.0773	4.387	5.152	6.478	36.567	34.744	42.921	C	GO:0003674,GO:0003824,GO:0005575,GO:0005576,GO:0005622,GO:0005623,GO:0005634,GO:0005737,GO:0005773,GO:0005774,GO:0005829,GO:0005886,GO:0005911,GO:0006082,GO:0006091,GO:0006099,GO:0006101,GO:0006107,GO:0006108,GO:0006139,GO:0006725,GO:0006732,GO:0006733,GO:0006734,GO:0006753,GO:0006793,GO:0006796,GO:0006807,GO:0006950,GO:0006970,GO:0008150,GO:0008152,GO:0009060,GO:0009117,GO:0009506,GO:0009507,GO:…	1.1.1.37	ko00020,ko00270,ko00620,ko00630,ko00710,ko01100,ko01110,ko01120,ko01130,ko01200,ko04964,map00020,map00270,map00620,map00630,map00710,map01100,map01110,map01120,map01130,map01200,map04964	Ldh_1_C,Ldh_1_N	Malate dehydrogenase
HannXRQ_Chr09g0264541	Chr9:168430073-168437778	gene	3.06733	5.14453e-36	8.38223	up	1.18133	9.903	1.132	1.189	1.223	8.807	9.285	11.617	S	-	-	ko00190,ko01100,ko04145,ko04150,ko04721,ko04966,ko05110,ko05120,ko05323,map00190,map01100,map04145,map04150,map04721,map04966,map05110,map05120,map05323	-	TSL-kinase interacting protein
HannXRQ_Chr07g0188911	Chr7:17668854-17672198	gene	6.1102	6.02132e-36	69.08	up	0.767667	52.8217	0.949	0.521	0.833	48.503	28.312	81.65	NA	NA	NA	NA	NA	NA
HannXRQ_Chr01g0005581	Chr1:38575938-38579481	gene	4.48253	8.62302e-36	22.355	up	0.482667	10.82	0.387	0.647	0.414	11.831	10.558	10.071	NA	NA	NA	NA	NA	NA
HannXRQ_Chr15g0467041	Chr15:11968264-11970508	gene	3.1933	8.72713e-36	9.14698	up	22.7273	208.095	17.217	21.208	29.757	195.902	185.1	243.283	K	GO:0003674,GO:0003700,GO:0006355,GO:0008150,GO:0009719,GO:0009725,GO:0009733,GO:0009889,GO:0010033,GO:0010468,GO:0010556,GO:0019219,GO:0019222,GO:0031323,GO:0031326,GO:0042221,GO:0050789,GO:0050794,GO:0050896,GO:0051171,GO:0051252,GO:0060255,GO:0065007,GO:0080090,GO:0140110,GO:1903506,GO:2000112,GO:2001141	-	ko04075,map04075	AUX_IAA	Aux IAA proteins are short-lived transcriptional factors that function as repressors of early auxin response genes at low auxin concentrations
HannXRQ_Chr10g0314721	Chr10:229440574-229468410	gene	2.94964	9.71939e-36	7.72557	up	2.55767	19.7763	2.984	2.761	1.928	22.392	19.39	17.547	E	-	-	-	FSH1	Serine hydrolase (FSH1)
HannXRQ_Chr16g0519871	Chr16:131059391-131064003	gene	6.1077	1.22446e-35	68.9605	up	0.238667	16.3847	0.244	0.358	0.114	14.834	19.114	15.206	NA	NA	NA	NA	NA	NA
HannXRQ_Chr03g0089841	Chr3:158019905-158022549	gene	4.70094	1.51328e-35	26.0091	up	1.28367	33.3043	1.646	1.125	1.08	34.387	29.603	35.923	NA	NA	NA	NA	NA	NA
HannXRQ_Chr11g0336351	Chr11:78964154-78970536	gene	5.65782	1.87323e-35	50.4863	up	0.138667	7.01267	0.132	0.129	0.155	6.726	7.178	7.134	A	-	-	ko03008,map03008	Mpp10	U3 small nucleolar ribonucleoprotein protein
HannXRQ_Chr05g0147191	Chr5:142434888-142437720	gene	-6.03235	2.78856e-35	0.0152785	down	19.9127	0.303333	18.424	20.886	20.428	0.331	0.409	0.17	G	GO:0005575,GO:0005576,GO:0005618,GO:0005622,GO:0005623,GO:0005737,GO:0005911,GO:0009505,GO:0009506,GO:0009507,GO:0009536,GO:0030054,GO:0030312,GO:0043226,GO:0043227,GO:0043229,GO:0043231,GO:0044424,GO:0044444,GO:0044464,GO:0048046,GO:0055044,GO:0071944	3.2.1.37	ko00520,ko01100,map00520,map01100	Fn3-like,Glyco_hydro_3,Glyco_hydro_3_C	beta-D-xylosidase 7
HannXRQ_Chr01g0002291	Chr1:9116237-9121335	gene	3.02467	3.39024e-35	8.13796	up	6.167	50.4127	4.93	5.702	7.869	51.663	50.452	49.123	S	-	-	-	PhzC-PhzF	Phenazine biosynthesis-like domain-containing protein
HannXRQ_Chr17g0539581	Chr17:20986048-20990045	gene	-4.73023	3.41507e-35	0.0376754	down	11.5593	0.437667	9.77	12.055	12.853	0.521	0.309	0.483	T	-	-	-	NB-ARC	late blight resistance protein homolog
HannXRQ_Chr05g0154141	Chr5:183376910-183382502	gene	4.55558	4.03541e-35	23.5161	up	0.369667	8.717	0.323	0.315	0.471	8.342	7.435	10.374	NA	NA	NA	NA	NA	NA
HannXRQ_Chr04g0102591	Chr4:37074660-37078887	gene	2.77766	4.2528e-35	6.85738	up	1.78833	12.2597	2.131	1.628	1.606	12.253	12.992	11.534	NA	NA	NA	NA	NA	NA
HannXRQ_Chr13g0397011	Chr13:73181837-73186009	gene	4.77269	4.88705e-35	27.3353	up	0.556667	15.2137	0.685	0.557	0.428	15.691	18.394	11.556	S	-	-	-	BRO1	domain-containing protein
HannXRQ_Chr16g0502091	Chr16:16770784-16773034	gene	-5.74316	6.59103e-35	0.0186697	down	22.5597	0.422333	25.851	21.835	19.993	0.387	0.382	0.498	S	-	-	-	F-box,FBD,LRR_2	F-box FBD LRR-repeat protein
HannXRQ_Chr09g0242161	Chr9:30052242-30066694	gene	-4.9249	7.17896e-35	0.0329197	down	69.955	2.30567	60.758	89.027	60.08	2.598	3.249	1.07	CG	GO:0003674,GO:0003824,GO:0005575,GO:0005622,GO:0005623,GO:0008194,GO:0016740,GO:0016757,GO:0016758,GO:0035251,GO:0043226,GO:0043227,GO:0043229,GO:0043231,GO:0044424,GO:0044464,GO:0046527,GO:0080043,GO:0080044	2.4.1.111,2.4.1.218	ko00940,map00940	UDPGT	Belongs to the UDP-glycosyltransferase family
HannXRQ_Chr03g0078361	Chr3:119657997-119660957	gene	2.5462	7.79311e-35	5.84096	up	8.15667	47.612	9.42	8.527	6.523	46.637	50.068	46.131	NA	NA	NA	NA	NA	NA
HannXRQ_Chr15g0471081	Chr15:25560345-25565074	gene	8.27108	8.5297e-35	308.918	up	0.0706667	21.815	0.087	0.043	0.082	20.751	21.02	23.674	NA	NA	NA	NA	NA	NA
HannXRQ_Chr17g0544881	Chr17:39563593-39578959	gene	5.91348	1.41766e-34	60.2749	up	2.28233	136.777	3.473	2.991	0.383	130.532	151.915	127.885	U	GO:0005575,GO:0005622,GO:0005623,GO:0005737,GO:0005739,GO:0043226,GO:0043227,GO:0043229,GO:0043231,GO:0044424,GO:0044444,GO:0044464	-	-	Reticulon	Reticulon
HannXRQ_Chr14g0428371	Chr14:11355503-11359993	gene	-7.64846	1.73796e-34	0.00498406	down	18.09	0.091	18.278	15.965	20.027	0.09	0.044	0.139	NA	NA	NA	NA	NA	NA
HannXRQ_Chr13g0390971	Chr13:30244824-30249147	gene	3.63197	2.06564e-34	12.3975	up	1.01133	12.5307	1.02	1.171	0.843	11.483	13.715	12.394	G	GO:0000003,GO:0003006,GO:0003674,GO:0003824,GO:0004365,GO:0005488,GO:0005507,GO:0005575,GO:0005622,GO:0005623,GO:0005737,GO:0005975,GO:0007275,GO:0008150,GO:0008152,GO:0008270,GO:0009536,GO:0009555,GO:0009719,GO:0009725,GO:0009735,GO:0009791,GO:0009908,GO:0010033,GO:0016020,GO:0016491,GO:0016620,GO:0016903,GO:0022414,GO:0022622,GO:0032501,GO:0032502,GO:0042221,GO:0042592,GO:0043167,GO:0043169,GO:…	1.2.1.12	ko00010,ko00710,ko01100,ko01110,ko01120,ko01130,ko01200,ko01230,ko04066,ko05010,map00010,map00710,map01100,map01110,map01120,map01130,map01200,map01230,map04066,map05010	Gp_dh_C,Gp_dh_N	Belongs to the glyceraldehyde-3-phosphate dehydrogenase family
HannXRQ_Chr11g0347451	Chr11:146410970-146414557	gene	4.34892	2.20648e-34	20.3777	up	0.981667	20.1317	0.86	0.653	1.432	20.443	21.639	18.313	NA	NA	NA	NA	NA	NA
HannXRQ_Chr05g0140341	Chr5:82689216-82707660	gene	7.26401	2.50755e-34	153.704	up	0.05	7.62933	0.022	0.107	0.021	7.548	6.851	8.489	NA	NA	NA	NA	NA	NA
HannXRQ_Chr17g0558611	Chr17:132827847-132830367	gene	-2.07135	2.83799e-34	0.237936	down	65.3957	15.591	66.398	68.811	60.978	17.08	14.025	15.668	S	-	1.1.1.2,1.1.1.200,1.1.1.21	ko00010,ko00040,ko00051,ko00052,ko00561,ko00790,ko00930,ko01100,ko01110,ko01120,ko01130,ko01220,map00010,map00040,map00051,map00052,map00561,map00790,map00930,map01100,map01110,map01120,map01130,map01220	Aldo_ket_red	NADP-dependent D-sorbitol-6-phosphate dehydrogenase-like
HannXRQ_Chr12g0363221	Chr12:27889169-27896937	gene	8.23861	3.61331e-34	302.043	up	0.0456667	13.8913	0.028	0.056	0.053	12.789	13.58	15.305	NA	NA	NA	NA	NA	NA
HannXRQ_Chr02g0032621	Chr2:8793360-8795980	gene	6.67769	3.77788e-34	102.373	up	0.212667	21.8613	0.165	0.241	0.232	21.464	22.198	21.922	O	GO:0000502,GO:0003674,GO:0003824,GO:0005488,GO:0005515,GO:0005575,GO:0005622,GO:0005623,GO:0005634,GO:0005737,GO:0005829,GO:0005886,GO:0006355,GO:0006357,GO:0006508,GO:0006511,GO:0006807,GO:0006950,GO:0008134,GO:0008150,GO:0008152,GO:0009056,GO:0009057,GO:0009889,GO:0009891,GO:0009893,GO:0009894,GO:0009896,GO:0009987,GO:0010033,GO:0010243,GO:0010468,GO:0010498,GO:0010556,GO:0010557,GO:0010604,GO:…	-	ko03050,ko05169,map03050,map05169	AAA	Belongs to the AAA ATPase family
HannXRQ_Chr02g0057541	Chr2:174063488-174071557	gene	-2.00039	4.03613e-34	0.249932	down	13.785	3.44933	13.908	12.927	14.52	3.271	3.176	3.901	J	GO:0000003,GO:0003006,GO:0003674,GO:0003824,GO:0004812,GO:0004814,GO:0005575,GO:0005622,GO:0005623,GO:0005737,GO:0005739,GO:0006082,GO:0006139,GO:0006399,GO:0006412,GO:0006418,GO:0006420,GO:0006518,GO:0006520,GO:0006725,GO:0006807,GO:0007275,GO:0008150,GO:0008152,GO:0009058,GO:0009059,GO:0009507,GO:0009532,GO:0009536,GO:0009570,GO:0009790,GO:0009791,GO:0009793,GO:0009987,GO:0010154,GO:0010467,GO:…	6.1.1.19	ko00970,map00970	Arg_tRNA_synt_N,DALR_1,tRNA-synt_1d	Belongs to the class-I aminoacyl-tRNA synthetase family
HannXRQ_Chr17g0542761	Chr17:31347826-31354131	gene	9.16585	7.14856e-34	574.375	up	0.042	24.259	0.033	0.032	0.061	23.314	28.915	20.548	NA	NA	NA	NA	NA	NA
HannXRQ_Chr03g0082621	Chr3:134329174-134336577	gene	6.9893	1.34662e-33	127.054	up	0.0803333	10.2653	0.071	0.07	0.1	10.271	10.178	10.347	T	-	-	-	Malectin_like,Pkinase,Pkinase_Tyr	receptor-like protein kinase
HannXRQ_Chr10g0294571	Chr10:106090718-106092738	gene	-4.14539	1.62738e-33	0.0565086	down	36.176	2.04733	39.727	33	35.801	1.248	2.003	2.891	NA	NA	NA	NA	NA	NA
HannXRQ_Chr10g0281911	Chr10:20945098-20963570	gene	3.16634	1.65406e-33	8.97766	up	1.51	13.5577	1.633	1.036	1.861	12.795	12.66	15.218	NA	NA	NA	NA	NA	NA
HannXRQ_Chr04g0122241	Chr4:161592148-161594810	gene	5.22841	2.87002e-33	37.4893	up	0.806333	29.9023	1.35	0.839	0.23	28.671	29.18	31.856	Q	GO:0003674,GO:0003824,GO:0004497,GO:0005575,GO:0008150,GO:0008152,GO:0009058,GO:0016020,GO:0016491,GO:0016705,GO:0016709,GO:0019748,GO:0044550,GO:0055114	1.14.14.1	ko00140,ko00380,ko00830,ko00980,ko01100,ko04913,ko05204,map00140,map00380,map00830,map00980,map01100,map04913,map05204	p450	Belongs to the cytochrome P450 family
HannXRQ_Chr03g0085181	Chr3:142744114-142747864	gene	4.51048	4.06998e-33	22.7923	up	1.37833	31.2813	1.793	1.273	1.069	28.677	30.466	34.701	CGUY	-	2.4.1.218	-	UDPGT	UDP-glucoronosyl and UDP-glucosyl transferase
HannXRQ_Chr17g0541851	Chr17:28061405-28064778	gene	3.14277	4.40591e-33	8.83217	up	1.46567	12.942	1.62	1.449	1.328	13.193	12.409	13.224	NA	NA	NA	NA	NA	NA
HannXRQ_Chr09g0240571	Chr9:18997731-19000468	gene	5.81821	4.87194e-33	56.4229	up	0.326667	18.5457	0.339	0.165	0.476	20.201	16.163	19.273	S	-	-	ko04014,map04014	LRR_3,NB-ARC,TIR	TMV resistance protein N-like
HannXRQ_Chr12g0358281	Chr12:13242476-13245072	gene	-4.11847	5.22882e-33	0.0575729	down	16.2887	0.94	16.559	13.733	18.574	0.88	0.869	1.071	NA	NA	NA	NA	NA	NA
HannXRQ_Chr14g0459561	Chr14:167472347-167477559	gene	-2.19243	6.63996e-33	0.218783	down	38.1153	8.34033	40.603	31.553	42.19	7.592	8.95	8.479	NA	NA	NA	NA	NA	NA
HannXRQ_Chr09g0245131	Chr9:51311565-51314265	gene	-2.89736	7.4061e-33	0.134217	down	24.8763	3.339	27.028	22.103	25.498	2.877	3.882	3.258	S	GO:0005575,GO:0005622,GO:0005623,GO:0005737,GO:0005886,GO:0005887,GO:0005938,GO:0007154,GO:0007165,GO:0008150,GO:0009719,GO:0009725,GO:0009733,GO:0009734,GO:0009755,GO:0009987,GO:0010033,GO:0016020,GO:0016021,GO:0023052,GO:0031224,GO:0031226,GO:0032870,GO:0042221,GO:0044424,GO:0044425,GO:0044444,GO:0044459,GO:0044464,GO:0050789,GO:0050794,GO:0050896,GO:0051716,GO:0065007,GO:0070887,GO:0071310,GO:…	-	-	EamA	WAT1-related protein
HannXRQ_Chr04g0104031	Chr4:45996786-45998620	gene	-5.55627	8.77202e-33	0.0212519	down	31.7283	0.675	32.162	36.165	26.858	0.432	0.852	0.741	T	-	-	-	B_lectin,DUF3403,PAN_2,Pkinase,Pkinase_Tyr,S_locus_glycop	G-type lectin S-receptor-like serine threonine-protein kinase
HannXRQ_Chr02g0041431	Chr2:69461442-69466774	gene	8.87361	1.04271e-32	469.054	up	0.147333	68.1443	0.337	0	0.105	62.575	73.637	68.221	S	GO:0005575,GO:0005622,GO:0005623,GO:0005737,GO:0005773,GO:0005774,GO:0005886,GO:0008150,GO:0009832,GO:0009834,GO:0009987,GO:0016020,GO:0031090,GO:0031224,GO:0031225,GO:0042546,GO:0043226,GO:0043227,GO:0043229,GO:0043231,GO:0044085,GO:0044422,GO:0044424,GO:0044425,GO:0044437,GO:0044444,GO:0044446,GO:0044464,GO:0071554,GO:0071669,GO:0071840,GO:0071944,GO:0098588,GO:0098805	-	-	COBRA	COBRA-like protein 4
HannXRQ_Chr17g0540821	Chr17:24693804-24697279	gene	2.26739	2.17245e-32	4.81452	up	3.282	15.8277	3.345	3.031	3.47	15.979	16.383	15.121	NA	NA	NA	NA	NA	NA
HannXRQ_Chr11g0336361	Chr11:78979673-78985793	gene	6.60784	3.58548e-32	97.5344	up	0.108333	10.4353	0.165	0.121	0.039	9.601	10.947	10.758	NA	NA	NA	NA	NA	NA
HannXRQ_Chr02g0032931	Chr2:9636382-9642420	gene	2.39733	4.14574e-32	5.26828	up	3.71667	19.6057	3.393	3.726	4.031	17.77	20.315	20.732	EF	GO:0005575,GO:0005622,GO:0005623,GO:0005737,GO:0009536,GO:0043226,GO:0043227,GO:0043229,GO:0043231,GO:0044424,GO:0044444,GO:0044464	2.7.6.1	ko00030,ko00230,ko01100,ko01110,ko01120,ko01130,ko01200,ko01230,map00030,map00230,map01100,map01110,map01120,map01130,map01200,map01230	Pribosyl_synth,Pribosyltran_N	Ribose-phosphate pyrophosphokinase
HannXRQ_Chr17g0553811	Chr17:87960319-87965731	gene	7.30922	4.5601e-32	158.597	up	0.0716667	11.345	0.11	0.036	0.069	11.889	10.804	11.342	K	GO:0000003,GO:0003006,GO:0003674,GO:0003700,GO:0005575,GO:0005622,GO:0005623,GO:0005634,GO:0005667,GO:0006355,GO:0007275,GO:0008150,GO:0009555,GO:0009790,GO:0009791,GO:0009793,GO:0009889,GO:0009890,GO:0009892,GO:0010154,GO:0010262,GO:0010468,GO:0010556,GO:0010558,GO:0010605,GO:0010629,GO:0016602,GO:0019219,GO:0019222,GO:0022414,GO:0031323,GO:0031324,GO:0031326,GO:0031327,GO:0032501,GO:0032502,GO:…	-	ko04612,ko05152,map04612,map05152	CBFB_NFYA	CCAAT-Binding transcription Factor
HannXRQ_Chr03g0064781	Chr3:26783676-26786230	gene	5.18435	4.81293e-32	36.3617	up	0.684	24.9153	0.662	0.646	0.744	24.38	22.323	28.043	K	-	-	-	AUX_IAA,Auxin_resp,B3	Auxin response factors (ARFs) are transcriptional factors that bind specifically to the DNA sequence 5'-TGTCTC-3' found in the auxin-responsive promoter elements (AuxREs)
HannXRQ_Chr07g0188711	Chr7:16905872-16908659	gene	3.05938	5.30939e-32	8.33613	up	3.68167	30.7087	3.926	2.966	4.153	27.624	31.906	32.596	NA	NA	NA	NA	NA	NA
HannXRQ_Chr03g0093431	Chr3:167463467-167464969	gene	3.32546	5.77546e-32	10.0245	up	6.54633	65.536	7.124	8.343	4.172	61.756	67.126	67.726	TZ	-	-	-	DUF2358	Uncharacterized conserved protein (DUF2358)
HannXRQ_Chr12g0361061	Chr12:20745421-20748769	gene	3.41726	7.09734e-32	10.6831	up	2.046	21.8237	2.124	2.592	1.422	20.611	20.427	24.433	NA	NA	NA	NA	NA	NA
HannXRQ_Chr17g0545771	Chr17:43385733-43388824	gene	-6.78528	8.08921e-32	0.00906624	down	38.6487	0.349667	36.406	32.549	46.991	0.262	0.517	0.27	NA	NA	NA	NA	NA	NA
HannXRQ_Chr17g0546361	Chr17:46211925-46218154	gene	3.10029	1.30312e-31	8.57593	up	1.11467	9.56567	1.149	1.035	1.16	8.596	10.643	9.458	K	GO:0003674,GO:0003700,GO:0005575,GO:0005622,GO:0005623,GO:0005634,GO:0005737,GO:0005829,GO:0006355,GO:0008150,GO:0009314,GO:0009416,GO:0009593,GO:0009628,GO:0009719,GO:0009720,GO:0009722,GO:0009723,GO:0009725,GO:0009726,GO:0009727,GO:0009735,GO:0009889,GO:0009987,GO:0010033,GO:0010468,GO:0010556,GO:0019219,GO:0019222,GO:0031323,GO:0031326,GO:0032870,GO:0034097,GO:0042221,GO:0043226,GO:0043227,GO:…	-	-	ELK,Homeobox_KN,KNOX1,KNOX2	Homeobox protein knotted-1-like
HannXRQ_Chr01g0009441	Chr1:63705541-63709692	gene	7.31479	1.71163e-31	159.21	up	0.144333	22.8993	0.222	0.072	0.139	24.512	20.519	23.667	S	-	-	-	Rxt3	Histone deacetylation protein Rxt3
HannXRQ_Chr01g0013091	Chr1:79991037-79995779	gene	5.97768	1.83445e-31	63.0177	up	0.173333	10.8023	0.353	0.043	0.124	9.616	11.958	10.833	NA	NA	NA	NA	NA	NA
HannXRQ_Chr09g0245531	Chr9:55063919-55069683	gene	-7.26937	2.58558e-31	0.00648187	down	14.297	0.0936667	14.707	11.139	17.045	0	0.078	0.203	E	GO:0003674,GO:0003824,GO:0004069,GO:0006082,GO:0006103,GO:0006520,GO:0006531,GO:0006536,GO:0006807,GO:0008150,GO:0008152,GO:0008483,GO:0009064,GO:0009066,GO:0009987,GO:0016740,GO:0016769,GO:0019752,GO:0043436,GO:0043648,GO:0044237,GO:0044238,GO:0044281,GO:0051186,GO:0071704,GO:1901564,GO:1901605	2.6.1.1	ko00220,ko00250,ko00270,ko00330,ko00350,ko00360,ko00400,ko00950,ko00960,ko01100,ko01110,ko01130,ko01210,ko01230,map00220,map00250,map00270,map00330,map00350,map00360,map00400,map00950,map00960,map01100,map01110,map01130,map01210,map01230	Aminotran_1_2	Aspartate aminotransferase
HannXRQ_Chr05g0134611	Chr5:29954365-29971490	gene	2.06562	2.92016e-31	4.18613	up	16.3263	68.387	16.679	19.137	13.163	65.757	69.176	70.228	O	GO:0000003,GO:0002178,GO:0003006,GO:0005575,GO:0005622,GO:0005623,GO:0005737,GO:0005783,GO:0005789,GO:0006066,GO:0006629,GO:0006643,GO:0006644,GO:0006665,GO:0006667,GO:0006670,GO:0006672,GO:0006684,GO:0006686,GO:0006793,GO:0006796,GO:0006807,GO:0007275,GO:0008150,GO:0008152,GO:0008610,GO:0008654,GO:0009058,GO:0009790,GO:0009791,GO:0009793,GO:0009825,GO:0009893,GO:0009894,GO:0009896,GO:0009987,GO:…	2.3.1.50	ko00600,ko01100,ko04071,ko04138,map00600,map01100,map04071,map04138	Aminotran_1_2	Long chain base biosynthesis protein 1-like
HannXRQ_Chr05g0161411	Chr5:211571556-211575081	gene	-2.49472	4.12946e-31	0.177425	down	57.1967	10.1523	55.385	48.96	67.245	8.949	11.811	9.697	Q	GO:0003674,GO:0003824,GO:0008150,GO:0008152,GO:0009058,GO:0009692,GO:0009693,GO:0009815,GO:0009987,GO:0010817,GO:0016491,GO:0016638,GO:0016641,GO:0042445,GO:0042446,GO:0043449,GO:0043450,GO:0044237,GO:0044249,GO:0055114,GO:0065007,GO:0065008,GO:0071704,GO:1900673,GO:1900674,GO:1901576	1.14.17.4	ko00270,ko01100,ko01110,map00270,map01100,map01110	2OG-FeII_Oxy,DIOX_N	Belongs to the iron ascorbate-dependent oxidoreductase family
HannXRQ_Chr03g0083921	Chr3:138551292-138551857	gene	3.00897	6.45338e-31	8.0499	up	34.506	278.305	33.228	30.402	39.888	317.681	199.728	317.507	S	GO:0005575,GO:0005622,GO:0005623,GO:0005737,GO:0006810,GO:0006950,GO:0008150,GO:0009266,GO:0009314,GO:0009408,GO:0009409,GO:0009411,GO:0009416,GO:0009507,GO:0009534,GO:0009535,GO:0009536,GO:0009579,GO:0009628,GO:0009637,GO:0009639,GO:0009642,GO:0009644,GO:0009889,GO:0009987,GO:0010029,GO:0010030,GO:0010114,GO:0010117,GO:0010218,GO:0010224,GO:0010380,GO:0016020,GO:0019222,GO:0031323,GO:0031326,GO:…	-	-	Chloroa_b-bind	Early light-induced protein
HannXRQ_Chr08g0223971	Chr8:63172340-63184207	gene	9.82007	6.82671e-31	903.932	up	0.117667	108.808	0	0.121	0.232	113.276	116.999	96.15	U	GO:0000003,GO:0000902,GO:0000904,GO:0001101,GO:0003006,GO:0003674,GO:0003779,GO:0005488,GO:0005509,GO:0005515,GO:0005543,GO:0006950,GO:0006970,GO:0007275,GO:0008092,GO:0008150,GO:0008289,GO:0009266,GO:0009314,GO:0009408,GO:0009409,GO:0009414,GO:0009415,GO:0009416,GO:0009555,GO:0009628,GO:0009639,GO:0009651,GO:0009653,GO:0009826,GO:0009846,GO:0009856,GO:0009860,GO:0009932,GO:0009987,GO:0010035,GO:…	-	-	Annexin	Annexin repeats
HannXRQ_Chr11g0351521	Chr11:160155963-160164155	gene	-2.42122	8.50479e-31	0.186698	down	20.7917	3.88367	24.371	19.416	18.588	3.867	4.155	3.629	EG	-	-	-	SLC35F	Solute carrier family 35
HannXRQ_Chr11g0324481	Chr11:17656400-17659098	gene	5.73277	9.52557e-31	53.1785	up	0.328667	17.45	0.363	0.283	0.34	14.564	15.412	22.374	NA	NA	NA	NA	NA	NA
HannXRQ_Chr11g0349631	Chr11:154442321-154445052	gene	5.9973	1.09427e-30	63.8803	up	0.239667	15.3303	0.148	0.362	0.209	13.891	15.599	16.501	NA	NA	NA	NA	NA	NA
HannXRQ_Chr16g0522271	Chr16:144869781-144874304	gene	-6.59567	1.16867e-30	0.0103396	down	12.9713	0.134333	16.802	11.157	10.955	0.223	0.088	0.092	NA	NA	NA	NA	NA	NA
HannXRQ_Chr13g0421751	Chr13:180009791-180027666	gene	-6.69802	1.55395e-30	0.0096315	down	64.2803	0.615333	65.045	63.481	64.315	0.529	1.045	0.272	O	-	-	ko01100,map01100	AAA,AAA_2,ClpB_D2-small,Clp_N,UVR	Belongs to the ClpA ClpB family
HannXRQ_Chr04g0096671	Chr4:9647092-9653691	gene	-4.88494	1.56032e-30	0.0338443	down	6.613	0.225333	7.068	5.947	6.824	0.26	0.11	0.306	K	GO:0006810,GO:0006913,GO:0008150,GO:0046907,GO:0051168,GO:0051169,GO:0051179,GO:0051234,GO:0051641,GO:0051649	-	-	DUF3441,DUF814,FbpA,zf-CCHC	Zinc knuckle
HannXRQ_Chr07g0203901	Chr7:94138738-94139895	gene	-4.91593	1.81646e-30	0.0331251	down	88.837	2.952	77.652	112.934	75.925	3.656	4.125	1.075	CG	GO:0003674,GO:0003824,GO:0005575,GO:0005622,GO:0005623,GO:0008194,GO:0016740,GO:0016757,GO:0016758,GO:0035251,GO:0043226,GO:0043227,GO:0043229,GO:0043231,GO:0044424,GO:0044464,GO:0046527,GO:0080043,GO:0080044	2.4.1.111,2.4.1.218	ko00940,map00940	UDPGT	Belongs to the UDP-glycosyltransferase family
HannXRQ_Chr01g0029891	Chr1:150506899-150510975	gene	4.73777	2.6953e-30	26.6815	up	0.943667	25.151	0.943	1.534	0.354	25.82	24.918	24.715	NA	NA	NA	NA	NA	NA
HannXRQ_Chr10g0290231	Chr10:75994582-75996635	gene	-7.96117	3.4241e-30	0.00401283	down	64.2297	0.261	71.035	70.932	50.722	0.308	0	0.475	NA	NA	NA	NA	NA	NA
HannXRQ_Chr17g0562761	Chr17:168563861-168567280	gene	-6.17197	3.8122e-30	0.0138692	down	12.768	0.176	13.576	11.74	12.988	0.295	0.233	0	NA	NA	NA	NA	NA	NA
HannXRQ_Chr03g0079961	Chr3:126718977-126725532	gene	3.21695	6.89466e-30	9.29817	up	1.407	13.0717	1.863	1.232	1.126	14.412	12.641	12.162	D	-	-	ko04110,ko04111,ko04114,ko04120,ko04141,ko04310,ko04340,ko04341,ko04350,ko04710,ko05168,ko05200,map04110,map04111,map04114,map04120,map04141,map04310,map04340,map04341,map04350,map04710,map05168,map05200	Cullin,Cullin_Nedd8	atcul1,axr6,cul1
HannXRQ_Chr08g0223791	Chr8:62477864-62484766	gene	6.13958	8.87989e-30	70.5013	up	0.590667	41.3417	1.229	0.277	0.266	44.168	50.813	29.044	T	GO:0001666,GO:0003674,GO:0003824,GO:0004672,GO:0004674,GO:0004712,GO:0005575,GO:0005622,GO:0005623,GO:0005737,GO:0005783,GO:0005789,GO:0006082,GO:0006464,GO:0006468,GO:0006629,GO:0006720,GO:0006721,GO:0006793,GO:0006796,GO:0006807,GO:0006950,GO:0007154,GO:0007165,GO:0008150,GO:0008152,GO:0008299,GO:0008610,GO:0009058,GO:0009628,GO:0009685,GO:0009686,GO:0009719,GO:0009723,GO:0009725,GO:0009743,GO:…	-	-	PAS,PAS_9,Pkinase_Tyr	Protein kinase domain
HannXRQ_Chr11g0336061	Chr11:77510885-77511388	gene	5.47035	9.07568e-30	44.3343	up	4.266	189.781	4.664	3.035	5.099	253.173	97.538	218.633	S	GO:0005575,GO:0005622,GO:0005623,GO:0005737,GO:0006810,GO:0006950,GO:0008150,GO:0009266,GO:0009314,GO:0009408,GO:0009409,GO:0009411,GO:0009416,GO:0009507,GO:0009534,GO:0009535,GO:0009536,GO:0009579,GO:0009628,GO:0009637,GO:0009639,GO:0009642,GO:0009644,GO:0009889,GO:0009987,GO:0010029,GO:0010030,GO:0010114,GO:0010117,GO:0010218,GO:0010224,GO:0010380,GO:0016020,GO:0019222,GO:0031323,GO:0031326,GO:…	-	-	Chloroa_b-bind	Early light-induced protein
HannXRQ_Chr09g0250541	Chr9:98794678-98802321	gene	-3.3309	1.00994e-29	0.09938	down	36.1633	3.58633	34.471	31.945	42.074	2.816	2.839	5.104	O	GO:0000166,GO:0003674,GO:0005488,GO:0005524,GO:0005575,GO:0005618,GO:0005622,GO:0005623,GO:0005737,GO:0005739,GO:0008144,GO:0009507,GO:0009532,GO:0009536,GO:0009570,GO:0017076,GO:0030312,GO:0030554,GO:0032553,GO:0032555,GO:0032559,GO:0035639,GO:0036094,GO:0043167,GO:0043168,GO:0043226,GO:0043227,GO:0043229,GO:0043231,GO:0044422,GO:0044424,GO:0044434,GO:0044435,GO:0044444,GO:0044446,GO:0044464,GO:…	-	ko04141,ko04151,ko04626,ko04657,ko04915,ko04918,ko05200,ko05215,ko05418,map04141,map04151,map04626,map04657,map04915,map04918,map05200,map05215,map05418	HATPase_c,HSP90	heat shock protein
HannXRQ_Chr09g0257071	Chr9:137372885-137376013	gene	-3.36105	1.75427e-29	0.097325	down	28.913	2.817	28.931	31.799	26.009	2.552	1.959	3.94	NA	NA	NA	NA	NA	NA
HannXRQ_Chr15g0496131	Chr15:167127007-167134152	gene	7.85314	1.84243e-29	231.223	up	0.065	15.04	0.081	0.039	0.075	12.179	16.565	16.376	NA	NA	NA	NA	NA	NA
HannXRQ_Chr06g0167501	Chr6:8262675-8265172	gene	-4.99041	1.95817e-29	0.0314584	down	53.4987	1.68767	53.133	49.946	57.417	2.012	1.325	1.726	NA	NA	NA	NA	NA	NA
HannXRQ_Chr11g0353471	Chr11:167404112-167407668	gene	5.52464	2.12536e-29	46.0343	up	0.231667	10.6377	0.238	0.29	0.167	10.097	9.909	11.907	D	-	-	ko04111,ko04390,ko04391,ko04392,map04111,map04390,map04391,map04392	Mob1_phocein	MOB kinase activator-like 1
HannXRQ_Chr13g0401661	Chr13:92620983-92628495	gene	5.99113	2.59214e-29	63.6077	up	0.0963333	6.08633	0.148	0.058	0.083	5.296	6.07	6.893	U	GO:0005575,GO:0005622,GO:0005623,GO:0005737,GO:0005773,GO:0005774,GO:0005886,GO:0016020,GO:0031090,GO:0043226,GO:0043227,GO:0043229,GO:0043231,GO:0044422,GO:0044424,GO:0044437,GO:0044444,GO:0044446,GO:0044464,GO:0071944,GO:0098588,GO:0098805	-	ko04144,ko04961,ko04962,ko04972,map04144,map04961,map04962,map04972	Ras	Ras-related protein
HannXRQ_Chr03g0079271	Chr3:124401100-124410695	gene	-8.62876	2.98721e-29	0.00252629	down	86.7237	0.218667	110.181	115.665	34.325	0.377	0.279	0	NA	NA	NA	NA	NA	NA
HannXRQ_Chr07g0195081	Chr7:61580460-61583074	gene	5.58847	3.60858e-29	48.1168	up	0.504333	24.5477	0.375	0.366	0.772	35.845	19.864	17.934	NA	NA	NA	NA	NA	NA
HannXRQ_Chr03g0075131	Chr3:104782114-104785649	gene	2.28521	5.43144e-29	4.87433	up	9.69467	47.2647	10.155	10.452	8.477	47.307	45.395	49.092	NA	NA	NA	NA	NA	NA
HannXRQ_Chr17g0550001	Chr17:64529518-64533588	gene	8.37421	7.25654e-29	331.808	up	0.0783333	26.3963	0	0.12	0.115	23.797	27.245	28.147	EPT	GO:0001101,GO:0003674,GO:0004888,GO:0005215,GO:0005216,GO:0005261,GO:0005262,GO:0005575,GO:0005623,GO:0005886,GO:0006810,GO:0006811,GO:0006812,GO:0006816,GO:0007154,GO:0007165,GO:0008066,GO:0008150,GO:0008324,GO:0009719,GO:0009987,GO:0010033,GO:0010243,GO:0015075,GO:0015085,GO:0015267,GO:0015318,GO:0016020,GO:0019722,GO:0019932,GO:0022803,GO:0022838,GO:0022857,GO:0022890,GO:0023052,GO:0030001,GO:…	-	-	ANF_receptor,Lig_chan,SBP_bac_3	Glutamate-gated receptor that probably acts as non- selective cation channel
HannXRQ_Chr15g0487091	Chr15:99437984-99441034	gene	-6.51991	8.87539e-29	0.0108971	down	17.3103	0.189667	17.916	16.569	17.446	0.161	0.159	0.249	NA	NA	NA	NA	NA	NA
HannXRQ_Chr12g0362761	Chr12:26912473-26915826	gene	3.02294	9.11381e-29	8.1282	up	2.39067	19.4013	2.706	2.494	1.972	18.023	17.566	22.615	NA	NA	NA	NA	NA	NA
HannXRQ_Chr17g0561081	Chr17:156495614-156500226	gene	5.7344	9.85986e-29	53.2384	up	0.152	8.13167	0.172	0.042	0.242	7.651	7.729	9.015	NA	NA	NA	NA	NA	NA
HannXRQ_Chr16g0507071	Chr16:45388649-45391604	gene	4.2197	1.10161e-28	18.6319	up	0.755	14.0197	1.007	0.605	0.653	13.704	12.115	16.24	NA	NA	NA	NA	NA	NA
HannXRQ_Chr08g0228171	Chr8:93655526-93659715	gene	-2.69912	1.12321e-28	0.153986	down	45.0867	6.94933	50.911	43.327	41.022	7.334	6.827	6.687	C	GO:0003674,GO:0003824,GO:0003954,GO:0005575,GO:0005622,GO:0005623,GO:0005737,GO:0005739,GO:0005740,GO:0005743,GO:0005746,GO:0005747,GO:0008137,GO:0008150,GO:0008152,GO:0016020,GO:0016491,GO:0016651,GO:0016655,GO:0019866,GO:0030964,GO:0031090,GO:0031966,GO:0031967,GO:0031975,GO:0032991,GO:0043226,GO:0043227,GO:0043229,GO:0043231,GO:0044422,GO:0044424,GO:0044425,GO:0044429,GO:0044444,GO:0044446,GO:…	-	ko00190,ko01100,ko04714,ko04723,ko04932,ko05010,ko05012,ko05016,map00190,map01100,map04714,map04723,map04932,map05010,map05012,map05016	L51_S25_CI-B8	NADH dehydrogenase ubiquinone 1 alpha subcomplex subunit
HannXRQ_Chr03g0092521	Chr3:164570922-164573165	gene	2.43578	1.28155e-28	5.41057	up	25.5453	138.015	31.195	20.5	24.941	125.184	132.894	155.968	-	GO:0005575,GO:0005622,GO:0005623,GO:0005737,GO:0006950,GO:0006979,GO:0008150,GO:0009507,GO:0009534,GO:0009535,GO:0009536,GO:0009579,GO:0016020,GO:0031976,GO:0031984,GO:0034357,GO:0042651,GO:0043226,GO:0043227,GO:0043229,GO:0043231,GO:0044422,GO:0044424,GO:0044434,GO:0044435,GO:0044436,GO:0044444,GO:0044446,GO:0044464,GO:0050896,GO:0055035	-	-	-	-
HannXRQ_Chr02g0051551	Chr2:149415005-149416534	gene	-6.99423	1.40115e-28	0.00784383	down	35.656	0.276333	35.385	36.651	34.932	0.14	0.689	0	NA	NA	NA	NA	NA	NA
HannXRQ_Chr03g0066741	Chr3:40886773-40891574	gene	-2.79124	1.67621e-28	0.144462	down	47.4607	6.88667	41.312	49.932	51.138	9.205	6.025	5.43	S	-	-	-	Transferase	Shikimate O-hydroxycinnamoyltransferase-like
HannXRQ_Chr04g0098741	Chr4:17806787-17809098	gene	-3.43783	2.27313e-28	0.0922807	down	27.5423	2.54	30.977	27.508	24.142	1.627	2.741	3.252	S	-	-	-	LRR_3,LRR_8,NB-ARC,TIR	TMV resistance protein N-like
HannXRQ_Chr11g0337201	Chr11:86224431-86231590	gene	8.29628	2.46059e-28	314.361	up	0.0416667	12.8433	0.095	0	0.03	12.177	12.247	14.106	J	GO:0003674,GO:0003676,GO:0003723,GO:0003729,GO:0003730,GO:0005488,GO:0005575,GO:0005622,GO:0005623,GO:0005737,GO:0005829,GO:0044424,GO:0044444,GO:0044464,GO:0097159,GO:1901363	-	-	NABP,PUF	pumilio homolog
HannXRQ_Chr03g0089451	Chr3:157481307-157488140	gene	-4.5811	3.05976e-28	0.0417785	down	55.8327	2.33367	65.576	66.861	35.061	2.173	3.337	1.491	I	-	1.1.1.211,1.1.1.35,4.2.1.17	ko00071,ko00592,ko01100,ko01110,ko01212,map00071,map00592,map01100,map01110,map01212	3HCDH,3HCDH_N,ECH_1	Belongs to the enoyl-CoA hydratase isomerase family
HannXRQ_Chr11g0329871	Chr11:40274961-40278266	gene	2.1281	3.41874e-28	4.37142	up	12.2143	53.444	12.978	12.839	10.826	55.242	57.071	48.019	U	GO:0005575,GO:0005622,GO:0005623,GO:0005737,GO:0005768,GO:0005773,GO:0005886,GO:0006810,GO:0006888,GO:0008150,GO:0012505,GO:0016020,GO:0016192,GO:0030100,GO:0031410,GO:0031982,GO:0032879,GO:0043226,GO:0043227,GO:0043229,GO:0043231,GO:0044424,GO:0044444,GO:0044464,GO:0046907,GO:0048193,GO:0050789,GO:0050794,GO:0051049,GO:0051128,GO:0051179,GO:0051234,GO:0051641,GO:0051649,GO:0060627,GO:0065007,GO:…	-	ko04152,map04152	Ras	Ras-related protein
HannXRQ_Chr08g0226461	Chr8:80976714-80981299	gene	6.82416	4.50928e-28	113.312	up	0.096	10.938	0.043	0.125	0.12	9.099	10.502	13.213	NA	NA	NA	NA	NA	NA
HannXRQ_Chr13g0410511	Chr13:135140373-135144173	gene	5.01236	5.66798e-28	32.2754	up	0.319	10.2303	0.464	0.252	0.241	9.016	8.954	12.721	NA	NA	NA	NA	NA	NA
HannXRQ_Chr09g0240561	Chr9:18993739-18997580	gene	5.13669	6.70888e-28	35.1801	up	0.231	8.13067	0.306	0.1	0.287	8.08	8.858	7.454	NA	NA	NA	NA	NA	NA
HannXRQ_Chr11g0343871	Chr11:130713017-130716881	gene	-9.33198	9.44704e-28	0.00155165	down	48.046	0.0753333	54.655	43.207	46.276	0	0.073	0.153	NA	NA	NA	NA	NA	NA
HannXRQ_Chr11g0347601	Chr11:147121323-147128033	gene	2.50069	1.01473e-27	5.65955	up	17.1283	97.0617	20.154	18.874	12.357	97.816	108.997	84.372	Q	GO:0001101,GO:0003674,GO:0003824,GO:0005215,GO:0005575,GO:0005623,GO:0005886,GO:0006810,GO:0006833,GO:0006950,GO:0008150,GO:0009414,GO:0009415,GO:0009628,GO:0010035,GO:0010148,GO:0015399,GO:0015405,GO:0016020,GO:0016021,GO:0016462,GO:0016787,GO:0016817,GO:0016818,GO:0016887,GO:0017111,GO:0022804,GO:0022857,GO:0031224,GO:0042044,GO:0042221,GO:0042623,GO:0042626,GO:0043492,GO:0044425,GO:0044464,GO:…	-	-	ABC2_membrane,ABC_tran	ABC transporter G family member
HannXRQ_Chr06g0167701	Chr6:9095820-9097156	gene	-4.71274	1.12531e-27	0.0381351	down	108.612	4.13933	133.508	134.161	58.166	3.096	5.631	3.691	K	GO:0003674,GO:0003700,GO:0005575,GO:0005622,GO:0005623,GO:0005634,GO:0006355,GO:0006950,GO:0008150,GO:0009628,GO:0009889,GO:0010468,GO:0010556,GO:0019219,GO:0019222,GO:0031323,GO:0031326,GO:0034059,GO:0036293,GO:0043226,GO:0043227,GO:0043229,GO:0043231,GO:0044424,GO:0044464,GO:0050789,GO:0050793,GO:0050794,GO:0050896,GO:0051171,GO:0051239,GO:0051252,GO:0060255,GO:0065007,GO:0070482,GO:0080090,GO:…	-	-	AP2	DNA-binding domain in plant proteins such as APETALA2 and EREBPs
HannXRQ_Chr17g0569891	Chr17:210095937-210105704	gene	4.80479	1.17792e-27	27.9502	up	0.675	18.8193	0.547	1.068	0.41	16.545	20.447	19.466	T	GO:0003674,GO:0003824,GO:0004672,GO:0004674,GO:0004675,GO:0004888,GO:0005575,GO:0005623,GO:0005886,GO:0006464,GO:0006468,GO:0006793,GO:0006796,GO:0006807,GO:0007154,GO:0007165,GO:0007166,GO:0007167,GO:0007178,GO:0008150,GO:0008152,GO:0009987,GO:0016020,GO:0016301,GO:0016310,GO:0016740,GO:0016772,GO:0016773,GO:0019199,GO:0019538,GO:0023052,GO:0036211,GO:0038023,GO:0043170,GO:0043412,GO:0044237,GO:…	2.7.10.1,2.7.11.1	-	LRRNT_2,LRR_8,Pkinase	Belongs to the protein kinase superfamily. Ser Thr protein kinase family
HannXRQ_Chr05g0145521	Chr5:131028753-131037400	gene	-4.17985	1.192e-27	0.0551745	down	10.0987	0.559	9.992	9.821	10.483	0.652	0.429	0.596	S	GO:0000003,GO:0000120,GO:0000976,GO:0001013,GO:0001046,GO:0001047,GO:0001067,GO:0001163,GO:0001164,GO:0001188,GO:0003006,GO:0003674,GO:0003676,GO:0003677,GO:0003690,GO:0005488,GO:0005575,GO:0005622,GO:0005623,GO:0005634,GO:0005667,GO:0005668,GO:0005730,GO:0006139,GO:0006351,GO:0006352,GO:0006360,GO:0006361,GO:0006725,GO:0006807,GO:0007275,GO:0008150,GO:0008152,GO:0009058,GO:0009059,GO:0009790,GO:…	-	-	zf-RRN7	TATA box-binding protein-associated factor RNA polymerase I subunit
HannXRQ_Chr03g0072071	Chr3:82772517-82775915	gene	3.67176	1.2976e-27	12.7441	up	1.02367	13.055	0.848	1.429	0.794	13.243	12.371	13.551	C	GO:0003674,GO:0005215,GO:0005575,GO:0005622,GO:0005623,GO:0005737,GO:0005739,GO:0005740,GO:0005743,GO:0006810,GO:0006839,GO:0006950,GO:0008150,GO:0009266,GO:0009409,GO:0009628,GO:0016020,GO:0016021,GO:0019866,GO:0022857,GO:0031090,GO:0031224,GO:0031966,GO:0031967,GO:0031975,GO:0042391,GO:0043226,GO:0043227,GO:0043229,GO:0043231,GO:0044422,GO:0044424,GO:0044425,GO:0044429,GO:0044444,GO:0044446,GO:…	-	-	Mito_carr	Belongs to the mitochondrial carrier (TC 2.A.29) family
HannXRQ_Chr03g0091891	Chr3:163173002-163175905	gene	4.8039	1.347e-27	27.9329	up	0.863333	23.9793	1.484	0.79	0.316	25.822	21.177	24.939	NA	NA	NA	NA	NA	NA
HannXRQ_Chr15g0470701	Chr15:24292447-24295566	gene	-2.06693	1.39521e-27	0.238667	down	23.3277	5.581	22.001	23.217	24.765	5.999	4.897	5.847	Z	GO:0000003,GO:0000139,GO:0000146,GO:0000166,GO:0000226,GO:0000278,GO:0000323,GO:0000428,GO:0001667,GO:0001700,GO:0001709,GO:0001726,GO:0002009,GO:0002064,GO:0002065,GO:0002066,GO:0002164,GO:0002165,GO:0002168,GO:0003006,GO:0003008,GO:0003674,GO:0003774,GO:0003779,GO:0003824,GO:0005488,GO:0005515,GO:0005516,GO:0005575,GO:0005576,GO:0005622,GO:0005623,GO:0005634,GO:0005635,GO:0005654,GO:0005737,GO:…	-	-	IQ,Myosin-VI_CBD,Myosin_N,Myosin_head	myosin VI
HannXRQ_Chr07g0199841	Chr7:80455189-80455975	gene	3.66257	1.48377e-27	12.6632	up	3.144	39.776	3.485	2.915	3.032	35.347	40.21	43.771	E	GO:0000325,GO:0003674,GO:0005215,GO:0005365,GO:0005366,GO:0005575,GO:0005622,GO:0005623,GO:0005737,GO:0005773,GO:0005774,GO:0005886,GO:0005887,GO:0006810,GO:0006811,GO:0006812,GO:0008150,GO:0008324,GO:0009705,GO:0015075,GO:0015077,GO:0015078,GO:0015166,GO:0015291,GO:0015293,GO:0015294,GO:0015295,GO:0015318,GO:0015672,GO:0015791,GO:0015798,GO:0015850,GO:0016020,GO:0016021,GO:0022804,GO:0022857,GO:…	-	-	Sugar_tr	Belongs to the major facilitator superfamily. Sugar transporter (TC 2.A.1.1) family
HannXRQ_Chr06g0178951	Chr6:52531870-52541449	gene	9.23164	1.90064e-27	601.174	up	0.023	13.757	0.024	0.023	0.022	13.818	12.853	14.6	U	GO:0000325,GO:0003674,GO:0005215,GO:0005365,GO:0005366,GO:0005575,GO:0005622,GO:0005623,GO:0005737,GO:0005773,GO:0005774,GO:0005886,GO:0005887,GO:0006810,GO:0006811,GO:0006812,GO:0008150,GO:0008324,GO:0009705,GO:0015075,GO:0015077,GO:0015078,GO:0015166,GO:0015291,GO:0015293,GO:0015294,GO:0015295,GO:0015318,GO:0015672,GO:0015791,GO:0015798,GO:0015850,GO:0016020,GO:0016021,GO:0022804,GO:0022857,GO:…	-	-	Sugar_tr	Belongs to the major facilitator superfamily. Sugar transporter (TC 2.A.1.1) family
HannXRQ_Chr07g0189871	Chr7:24775424-24781091	gene	-4.04356	2.6757e-27	0.0606412	down	18.552	1.12467	20.37	21.478	13.808	0.944	1.597	0.833	K	-	-	-	Maf1	Repressor of RNA polymerase III transcription
HannXRQ_Chr07g0190801	Chr7:31442912-31448817	gene	2.38579	2.74111e-27	5.22631	up	4.11767	21.51	4.71	3.043	4.6	19.557	22.275	22.698	NA	NA	NA	NA	NA	NA
HannXRQ_Chr03g0092151	Chr3:163797462-163799274	gene	6.8085	4.11621e-27	112.089	up	0.367667	41.2767	0.162	0.789	0.152	52.101	37.8	33.929	Q	-	-	-	2OG-FeII_Oxy,DIOX_N	Belongs to the iron ascorbate-dependent oxidoreductase family
HannXRQ_Chr03g0089421	Chr3:157475342-157477919	gene	-6.91072	4.25258e-27	0.00831125	down	63.974	0.531333	79.087	76.512	36.323	0.886	0.525	0.183	I	GO:0003674,GO:0003824,GO:0003857,GO:0004165,GO:0004300,GO:0005575,GO:0005618,GO:0005622,GO:0005623,GO:0005634,GO:0005730,GO:0005737,GO:0005777,GO:0005911,GO:0006082,GO:0006629,GO:0006631,GO:0006635,GO:0008150,GO:0008152,GO:0008692,GO:0009056,GO:0009062,GO:0009506,GO:0009514,GO:0009987,GO:0016042,GO:0016054,GO:0016491,GO:0016508,GO:0016614,GO:0016616,GO:0016829,GO:0016835,GO:0016836,GO:0016853,GO:…	1.1.1.211,1.1.1.35,4.2.1.17	ko00071,ko00592,ko01100,ko01110,ko01212,map00071,map00592,map01100,map01110,map01212	3HCDH,3HCDH_N,ECH_1	Glyoxysomal fatty acid beta-oxidation multifunctional protein
HannXRQ_Chr09g0251221	Chr9:104910754-104916899	gene	5.07829	4.67755e-27	33.7844	up	0.530333	18.096	0.237	0.578	0.776	18.148	16.956	19.184	G	-	-	-	MFS_5	function DUF791 (InterPro IPR008509), Major facilitator superfamily, general substrate transporter (InterPro IPR016196)
HannXRQ_Chr11g0352271	Chr11:163206463-163212515	gene	6.78382	5.1642e-27	110.187	up	0.209	22.92	0.214	0.313	0.1	23.229	21.957	23.574	NA	NA	NA	NA	NA	NA
HannXRQ_Chr04g0112741	Chr4:116241970-116245704	gene	4.12739	6.49529e-27	17.4771	up	0.804333	14.049	0.886	0.541	0.986	12.595	11.423	18.129	NA	NA	NA	NA	NA	NA
HannXRQ_Chr04g0104121	Chr4:46810784-46813769	gene	6.77953	6.8146e-27	109.861	up	0.368	39.883	0.641	0.313	0.15	31.837	39.414	48.398	NA	NA	NA	NA	NA	NA
HannXRQ_Chr06g0183351	Chr6:88350107-88367016	gene	-4.76139	7.43364e-27	0.0368704	down	36.591	1.34767	27.199	30.513	52.061	1.01	0.855	2.178	K	GO:0000428,GO:0001817,GO:0001819,GO:0002682,GO:0002684,GO:0003674,GO:0003824,GO:0003899,GO:0005575,GO:0005622,GO:0005623,GO:0005634,GO:0005654,GO:0005666,GO:0005737,GO:0005829,GO:0006139,GO:0006351,GO:0006383,GO:0006725,GO:0006807,GO:0007275,GO:0008150,GO:0008152,GO:0009058,GO:0009059,GO:0009553,GO:0009561,GO:0009987,GO:0010467,GO:0016070,GO:0016740,GO:0016772,GO:0016779,GO:0018130,GO:0019438,GO:…	2.7.7.6	ko00230,ko00240,ko01100,ko03020,ko04623,ko05169,map00230,map00240,map01100,map03020,map04623,map05169	RNA_pol_Rpb2_1,RNA_pol_Rpb2_2,RNA_pol_Rpb2_3,RNA_pol_Rpb2_4,RNA_pol_Rpb2_5,RNA_pol_Rpb2_6,RNA_pol_Rpb2_7	DNA-dependent RNA polymerase catalyzes the transcription of DNA into RNA using the four ribonucleoside triphosphates as substrates
HannXRQ_Chr17g0542681	Chr17:30995803-30997162	gene	4.61004	8.17487e-27	24.4209	up	0.984333	23.947	1.44	0.703	0.81	21.936	28.39	21.515	L	-	-	-	RVT_2,Retrotran_gag_2,Retrotran_gag_3,Retrotrans_gag,rve	cysteine-rich RLK (RECEPTOR-like protein kinase) 8
HannXRQ_Chr08g0230141	Chr8:102486973-102490661	gene	-4.50447	8.51613e-27	0.0440574	down	17.4607	0.773	14.115	17.175	21.092	0.919	0.454	0.946	K	-	-	-	AP2	Transcription factor
HannXRQ_Chr06g0173771	Chr6:28641259-28644242	gene	3.28774	1.2554e-26	9.76582	up	1.67867	16.3893	1.943	1.475	1.618	16.437	15.352	17.379	K	GO:0000003,GO:0000228,GO:0000741,GO:0000785,GO:0000790,GO:0000791,GO:0003006,GO:0003674,GO:0003700,GO:0005575,GO:0005622,GO:0005623,GO:0005634,GO:0005654,GO:0005694,GO:0005719,GO:0006355,GO:0006996,GO:0006997,GO:0007275,GO:0008023,GO:0008150,GO:0009553,GO:0009559,GO:0009561,GO:0009791,GO:0009889,GO:0009987,GO:0010197,GO:0010228,GO:0010468,GO:0010556,GO:0016043,GO:0019219,GO:0019222,GO:0022414,GO:…	-	-	HMG_box,POB3_N,Rtt106,SSrecog	Component of the FACT complex, a general chromatin factor that acts to reorganize nucleosomes. The FACT complex is involved in multiple processes that require DNA as a template such as mRNA elongation, DNA replication and DNA repair. During transcription elongation the FACT complex acts as a histone chaperone that both destabilizes and restores nucleosomal structure. It facilitates the passage of…
HannXRQ_Chr05g0144721	Chr5:125767934-125772233	gene	8.18463	1.29143e-26	290.951	up	0.0996667	28.196	0.299	0	0	25.409	26.76	32.419	G	-	2.4.1.207	-	Glyco_hydro_16,XET_C	Catalyzes xyloglucan endohydrolysis (XEH) and or endotransglycosylation (XET). Cleaves and religates xyloglucan polymers, an essential constituent of the primary cell wall, and thereby participates in cell wall construction of growing tissues
HannXRQ_Chr07g0198821	Chr7:77185272-77191844	gene	5.91408	1.34136e-26	60.2998	up	0.245667	14.9877	0.086	0.25	0.401	13.55	15.29	16.123	Q	-	3.1.1.45	ko00361,ko00364,ko00623,ko01100,ko01110,ko01120,ko01130,map00361,map00364,map00623,map01100,map01110,map01120,map01130	DLH	Dienelactone hydrolase family
HannXRQ_Chr13g0408501	Chr13:124791147-124793863	gene	7.67242	1.80438e-26	203.999	up	0.128	25.4933	0.309	0.075	0	22.318	22.192	31.97	NA	NA	NA	NA	NA	NA
HannXRQ_Chr05g0143621	Chr5:118860576-118865973	gene	-2.77983	1.82945e-26	0.145609	down	12.0897	1.765	10.267	12.917	13.085	1.802	1.483	2.01	NA	NA	NA	NA	NA	NA
HannXRQ_Chr05g0158831	Chr5:204268059-204276982	gene	7.73211	2.42012e-26	212.617	up	0.165667	35.5977	0.103	0.201	0.193	38.714	56.341	11.738	NA	NA	NA	NA	NA	NA
HannXRQ_Chr12g0356021	Chr12:4845268-4848637	gene	3.22899	2.75607e-26	9.37612	up	2.49667	23.4803	2.382	2.179	2.929	24.202	21.324	24.915	NA	NA	NA	NA	NA	NA
HannXRQ_Chr06g0182281	Chr6:78180676-78184974	gene	4.83004	2.9828e-26	28.4437	up	0.360333	10.2683	0.262	0.512	0.307	9.445	12.123	9.237	E	GO:0001736,GO:0001738,GO:0002009,GO:0003333,GO:0003674,GO:0005215,GO:0005342,GO:0005488,GO:0005575,GO:0005622,GO:0005623,GO:0005634,GO:0005737,GO:0005768,GO:0005794,GO:0005886,GO:0006355,GO:0006810,GO:0006811,GO:0006820,GO:0006865,GO:0007164,GO:0007275,GO:0008150,GO:0008509,GO:0008514,GO:0009605,GO:0009606,GO:0009607,GO:0009624,GO:0009628,GO:0009629,GO:0009630,GO:0009653,GO:0009791,GO:0009888,GO:…	-	ko04075,map04075	Aa_trans	Auxin transporter-like protein
HannXRQ_Chr16g0524891	Chr16:155575420-155576844	gene	-5.52565	3.00094e-26	0.0217077	down	31.0557	0.676333	31.51	33.235	28.422	0.604	0.596	0.829	V	-	-	-	3Beta_HSD,Epimerase	NmrA-like family
HannXRQ_Chr17g0537761	Chr17:14117317-14120994	gene	3.01185	4.19053e-26	8.066	up	10.655	86.1443	13.317	10.842	7.806	92.179	104.323	61.931	K	GO:0003674,GO:0003700,GO:0006355,GO:0008150,GO:0009889,GO:0010468,GO:0010556,GO:0019219,GO:0019222,GO:0031323,GO:0031326,GO:0050789,GO:0050794,GO:0051171,GO:0051252,GO:0060255,GO:0065007,GO:0080090,GO:0140110,GO:1903506,GO:2000112,GO:2001141	-	-	PB1,RWP-RK	RWP-RK domain
HannXRQ_Chr08g0217181	Chr8:31146741-31150037	gene	2.4803	5.09075e-26	5.58013	up	5.97	33.3727	5.254	6.781	5.875	32.783	33.228	34.107	S	-	-	-	DUF4602	Domain of unknown function (DUF4602)
HannXRQ_Chr11g0337521	Chr11:88063255-88070607	gene	3.18555	6.08538e-26	9.098	up	3.38533	30.896	2.465	3.152	4.539	31.483	25.644	35.561	S	-	-	-	DUF639	Plant protein of unknown function (DUF639)
HannXRQ_Chr02g0042021	Chr2:74900377-74905670	gene	6.38422	7.83993e-26	83.5298	up	0.335	28.2377	0.079	0.153	0.773	27.92	26.928	29.865	NA	NA	NA	NA	NA	NA
HannXRQ_Chr05g0138961	Chr5:64690134-64696087	gene	9.03399	7.87352e-26	524.206	up	0.0346667	18.0623	0	0.104	0	16.582	17.526	20.079	NA	NA	NA	NA	NA	NA
HannXRQ_Chr02g0047611	Chr2:124800556-124805746	gene	6.99432	8.056e-26	127.497	up	0.322	40.2237	0.649	0.317	0	35.74	36.276	48.655	E	-	1.14.11.2	ko00330,ko01100,map00330,map01100	2OG-FeII_Oxy_3	Prolyl 4-hydroxylase alpha subunit homologues.
HannXRQ_Chr02g0057171	Chr2:172858112-172863484	gene	5.69713	8.25128e-26	51.881	up	0.916667	47.3853	1.302	0.635	0.813	50.227	32.179	59.75	L	-	-	-	DUF4219,Retrotran_gag_2,zf-CCHC	Domain of unknown function (DUF4219)
HannXRQ_Chr06g0183111	Chr6:86124729-86128551	gene	-3.62298	9.51178e-26	0.081166	down	26.175	2.12733	25.982	33.836	18.707	2.063	2.461	1.858	G	GO:0000226,GO:0000271,GO:0000902,GO:0003674,GO:0003824,GO:0004553,GO:0005575,GO:0005622,GO:0005623,GO:0005737,GO:0005768,GO:0005769,GO:0005794,GO:0005802,GO:0005886,GO:0005975,GO:0005976,GO:0006073,GO:0006950,GO:0006970,GO:0006972,GO:0006996,GO:0007010,GO:0007017,GO:0007275,GO:0008150,GO:0008152,GO:0008810,GO:0009058,GO:0009059,GO:0009250,GO:0009504,GO:0009628,GO:0009651,GO:0009653,GO:0009719,GO:…	3.2.1.4	ko00500,ko01100,map00500,map01100	Glyco_hydro_9,Mlo	Endoglucanase
HannXRQ_Chr11g0347381	Chr11:146068429-146074598	gene	3.97719	1.122e-25	15.7491	up	0.721	11.293	1.076	0.583	0.504	9.655	12.386	11.838	T	-	-	ko04014,map04014	LRR_8,NB-ARC	disease resistance
HannXRQ_Chr17g0560891	Chr17:153944672-153949716	gene	10.8283	1.45868e-25	1818.18	up	0.0283333	51.7403	0.044	0	0.041	46.41	51.991	56.82	NA	NA	NA	NA	NA	NA
HannXRQ_Chr11g0331511	Chr11:49753902-49756372	gene	4.70261	1.49799e-25	26.0392	up	0.436333	11.3537	0.396	0.542	0.371	9.789	11.759	12.513	NA	NA	NA	NA	NA	NA
HannXRQ_Chr10g0296811	Chr10:123603817-123604808	gene	-2.2614	1.6588e-25	0.208569	down	87.6813	18.3167	84.678	80.54	97.826	17.721	18.226	19.003	A	GO:0000375,GO:0000377,GO:0000398,GO:0003674,GO:0003676,GO:0003723,GO:0003729,GO:0005488,GO:0005515,GO:0005575,GO:0005622,GO:0005623,GO:0005634,GO:0005654,GO:0005730,GO:0005737,GO:0005829,GO:0006139,GO:0006396,GO:0006397,GO:0006403,GO:0006405,GO:0006406,GO:0006611,GO:0006725,GO:0006807,GO:0006810,GO:0006886,GO:0006913,GO:0008104,GO:0008150,GO:0008152,GO:0008380,GO:0009892,GO:0009987,GO:0010467,GO:…	-	ko03040,ko05168,map03040,map05168	RRM_1,zf-CCHC	serine arginine-rich splicing factor
HannXRQ_Chr02g0055691	Chr2:167188796-167196455	gene	5.53093	1.69036e-25	46.2354	up	1.92767	89.585	1.161	1.014	3.608	83.462	129.351	55.942	G	GO:0003674,GO:0003824,GO:0004553,GO:0004565,GO:0005575,GO:0005618,GO:0005622,GO:0005623,GO:0005737,GO:0005773,GO:0015925,GO:0016787,GO:0016798,GO:0030312,GO:0043226,GO:0043227,GO:0043229,GO:0043231,GO:0044424,GO:0044444,GO:0044464,GO:0071944	-	-	Gal_Lectin,Glyco_hydro_35	beta-galactosidase
HannXRQ_Chr07g0195181	Chr7:61741370-61777934	gene	3.53468	1.72209e-25	11.589	up	0.928333	10.7757	0.858	0.778	1.149	9.398	10.462	12.467	UY	-	-	ko03013,ko05169,map03013,map05169	-	Nuclear pore complex protein
HannXRQ_Chr10g0315721	Chr10:232769328-232772368	gene	4.71411	1.79579e-25	26.2476	up	0.352667	9.29633	0.193	0.503	0.362	8.75	8.835	10.304	TU	GO:0005575,GO:0005622,GO:0005623,GO:0005634,GO:0005886,GO:0016020,GO:0043226,GO:0043227,GO:0043229,GO:0043231,GO:0044424,GO:0044464,GO:0071944	-	-	ANTH	Clathrin assembly protein
HannXRQ_Chr10g0283111	Chr10:28355410-28357020	gene	-2.42323	1.85052e-25	0.186438	down	23.7797	4.43733	24.564	24.33	22.445	4.63	4.818	3.864	O	GO:0000151,GO:0000209,GO:0003674,GO:0003824,GO:0004842,GO:0005488,GO:0005515,GO:0005575,GO:0005622,GO:0005623,GO:0005737,GO:0006464,GO:0006807,GO:0008150,GO:0008152,GO:0009893,GO:0009894,GO:0009896,GO:0009987,GO:0010604,GO:0016567,GO:0016740,GO:0019222,GO:0019538,GO:0019787,GO:0019899,GO:0030162,GO:0031323,GO:0031325,GO:0031329,GO:0031331,GO:0031624,GO:0032268,GO:0032270,GO:0032434,GO:0032436,GO:…	2.3.2.31	-	IBR	E3 ubiquitin-protein ligase
HannXRQ_Chr03g0078591	Chr3:120904301-120906761	gene	7.37033	1.96526e-25	165.458	up	0.127667	21.263	0.159	0	0.224	18.675	19.733	25.381	NA	NA	NA	NA	NA	NA
HannXRQ_Chr05g0135501	Chr5:35862978-35866417	gene	3.15419	1.96773e-25	8.90237	up	10.9377	97.1937	14.187	6.558	12.068	90.273	89.888	111.42	E	GO:0003674,GO:0005215,GO:0005575,GO:0005623,GO:0005886,GO:0005911,GO:0006807,GO:0006810,GO:0006857,GO:0008150,GO:0008152,GO:0009506,GO:0015833,GO:0016020,GO:0022857,GO:0030054,GO:0035672,GO:0035673,GO:0042886,GO:0042887,GO:0042937,GO:0042938,GO:0042939,GO:0044464,GO:0051179,GO:0051234,GO:0055044,GO:0055085,GO:0071702,GO:0071705,GO:0071944,GO:1904680	-	-	PTR2	POT family
HannXRQ_Chr02g0057121	Chr2:172791707-172796895	gene	6.19814	2.20289e-25	73.4219	up	0.613333	44.947	0.946	0.185	0.709	47.132	30.767	56.942	L	-	-	-	DUF4219,Retrotran_gag_2	Domain of unknown function (DUF4219)
HannXRQ_Chr07g0195111	Chr7:61629936-61634015	gene	6.59136	2.32739e-25	96.4265	up	0.154	15.0157	0.192	0	0.27	21.788	11.561	11.698	NA	NA	NA	NA	NA	NA
HannXRQ_Chr15g0491571	Chr15:128256214-128256573	gene	2.16528	2.44099e-25	4.48555	up	29.761	133.518	31.563	28.148	29.572	124.866	131.578	144.109	A	GO:0000054,GO:0000055,GO:0003674,GO:0005488,GO:0005575,GO:0006403,GO:0006405,GO:0006611,GO:0006810,GO:0006886,GO:0006913,GO:0008104,GO:0008150,GO:0015031,GO:0015833,GO:0015931,GO:0022613,GO:0030684,GO:0030687,GO:0031503,GO:0032991,GO:0033036,GO:0033750,GO:0034613,GO:0042254,GO:0042886,GO:0043021,GO:0043023,GO:0044085,GO:0044877,GO:0045184,GO:0046907,GO:0050657,GO:0050658,GO:0051168,GO:0051169,GO:…	-	-	zf-C2H2_jaz	Zinc finger protein
HannXRQ_Chr14g0427861	Chr14:8452469-8458496	gene	5.49716	3.07048e-25	45.1659	up	0.332	15.1327	0.105	0.204	0.687	14.442	14.72	16.236	IQ	-	2.3.1.179	ko00061,ko00780,ko01100,ko01212,map00061,map00780,map01100,map01212	Ketoacyl-synt_C,ketoacyl-synt	Belongs to the beta-ketoacyl-ACP synthases family
HannXRQ_Chr03g0066671	Chr3:40563003-40563452	gene	-3.27593	3.59966e-25	0.10324	down	109.459	11.3187	111.449	100.271	116.657	9.855	7.961	16.14	NA	NA	NA	NA	NA	NA
HannXRQ_Chr08g0225761	Chr8:74793852-74798928	gene	-5.13213	3.66727e-25	0.028515	down	6.17867	0.176333	5.601	5.581	7.354	0.244	0.16	0.125	NA	NA	NA	NA	NA	NA
HannXRQ_Chr15g0478701	Chr15:56208049-56213790	gene	7.98733	4.02684e-25	253.762	up	0.132	33.7723	0.103	0.1	0.193	32.096	28.656	40.565	NA	NA	NA	NA	NA	NA
HannXRQ_Chr03g0093391	Chr3:167443977-167449004	gene	10.6487	4.14916e-25	1605.33	up	0.0546667	87.8573	0.085	0	0.079	87.658	86.032	89.882	U	-	-	-	Dynamin_M,Dynamin_N,GED	Belongs to the TRAFAC class dynamin-like GTPase superfamily. Dynamin Fzo YdjA family
HannXRQ_Chr16g0512591	Chr16:87546586-87551180	gene	2.54022	4.614e-25	5.81677	up	2.68367	15.6233	2.298	2.691	3.062	13.764	15.042	18.064	J	-	6.1.1.19	ko00970,map00970	Arg_tRNA_synt_N,DALR_1,tRNA-synt_1d	Belongs to the class-I aminoacyl-tRNA synthetase family
HannXRQ_Chr02g0042951	Chr2:84198703-84217629	gene	4.38845	4.96205e-25	20.9438	up	2.26833	47.3503	2.977	2.712	1.116	43.502	60.494	38.055	NA	NA	NA	NA	NA	NA
HannXRQ_Chr14g0429951	Chr14:23877831-23883162	gene	4.59433	5.27714e-25	24.1563	up	0.388667	9.32033	0.517	0.455	0.194	7.401	10.146	10.414	S	-	-	-	FH2,PTEN_C2	Formin-like protein
HannXRQ_Chr02g0053041	Chr2:155536100-155539186	gene	6.55805	5.38885e-25	94.226	up	0.140667	13.4903	0.063	0.062	0.297	12.015	12.121	16.335	NA	NA	NA	NA	NA	NA
HannXRQ_Chr05g0158791	Chr5:204229123-204232885	gene	3.56705	5.84842e-25	11.8519	up	0.753	8.94667	0.597	0.848	0.814	8.993	7.555	10.292	S	-	-	-	DUF4216,DUF4218,Transpos_assoc,Transposase_21	transposon protein
HannXRQ_Chr10g0301571	Chr10:164719043-164722943	gene	-2.2443	6.72995e-25	0.211056	down	34.2647	7.24267	33.797	31.793	37.204	7.669	5.483	8.576	D	-	-	-	-	isoform X1
HannXRQ_Chr10g0318241	Chr10:241177742-241180792	gene	5.17115	7.47578e-25	36.0306	up	1.047	37.407	2.001	0.799	0.341	34.439	35.296	42.486	E	GO:0005575,GO:0005622,GO:0005623,GO:0005737,GO:0031410,GO:0031982,GO:0033095,GO:0043226,GO:0043227,GO:0043229,GO:0044424,GO:0044444,GO:0044464,GO:0097708	4.1.2.10	ko00460,ko01110,map00460,map01110	GMC_oxred_C,GMC_oxred_N	(R)-mandelonitrile lyase
HannXRQ_Chr12g0354251	Chr12:580219-585352	gene	2.25668	7.60696e-25	4.7789	up	7.80167	37.323	7.695	7.059	8.651	34.203	37.991	39.775	T	GO:0000075,GO:0000278,GO:0000375,GO:0000377,GO:0000398,GO:0005575,GO:0005622,GO:0005623,GO:0005634,GO:0005654,GO:0005681,GO:0005684,GO:0006139,GO:0006396,GO:0006397,GO:0006725,GO:0006807,GO:0007049,GO:0007088,GO:0007093,GO:0007094,GO:0007346,GO:0008104,GO:0008150,GO:0008152,GO:0008380,GO:0009987,GO:0010467,GO:0010564,GO:0010639,GO:0010948,GO:0010965,GO:0016070,GO:0016071,GO:0022402,GO:0030071,GO:…	-	-	RED_C,RED_N	Suppressor of mec-8 and unc-52 protein homolog
HannXRQ_Chr03g0063711	Chr3:19794622-19796574	gene	2.67405	8.94433e-25	6.38216	up	2.75333	17.5997	2.809	2.35	3.101	16.618	18.649	17.532	NA	NA	NA	NA	NA	NA
HannXRQ_Chr13g0414941	Chr13:155389181-155392034	gene	6.13123	1.02178e-24	70.0948	up	0.622333	43.417	1.14	0.371	0.356	55.331	46.137	28.783	U	GO:0003674,GO:0005215,GO:0005575,GO:0005622,GO:0005623,GO:0005737,GO:0005886,GO:0005887,GO:0006810,GO:0008150,GO:0008643,GO:0009507,GO:0009536,GO:0009987,GO:0015144,GO:0016020,GO:0016021,GO:0016043,GO:0022607,GO:0022857,GO:0031224,GO:0031226,GO:0034219,GO:0043226,GO:0043227,GO:0043229,GO:0043231,GO:0043933,GO:0044085,GO:0044424,GO:0044425,GO:0044444,GO:0044459,GO:0044464,GO:0051119,GO:0051179,GO:…	-	-	MtN3_slv	Bidirectional sugar transporter
HannXRQ_Chr14g0440511	Chr14:101855823-101860793	gene	4.40229	1.02288e-24	21.1456	up	0.27	5.67033	0.394	0.231	0.185	4.988	5.845	6.178	NA	NA	NA	NA	NA	NA
HannXRQ_Chr09g0264221	Chr9:166858154-166863750	gene	4.92022	1.0279e-24	30.2784	up	0.960667	29.0287	0.657	1.763	0.462	26.021	32.364	28.701	J	-	-	-	Ribosomal_L29e	Ribosomal L29e protein family
HannXRQ_Chr05g0154791	Chr5:186112877-186130229	gene	12.1702	1.43968e-24	4608.82	up	0	47.4393	0	0	0	44.749	51.38	46.189	NA	NA	NA	NA	NA	NA
HannXRQ_Chr15g0471131	Chr15:25701726-25705054	gene	4.29448	1.56534e-24	19.6231	up	1.496	29.3247	2.338	1.186	0.964	32.233	35.435	20.306	L	-	-	-	MatE	Belongs to the multi antimicrobial extrusion (MATE) (TC 2.A.66.1) family
HannXRQ_Chr13g0402221	Chr13:94737547-94743285	gene	8.79122	1.58791e-24	443.017	up	0.0396667	17.107	0.08	0.039	0	15.796	16.484	19.041	K	GO:0000003,GO:0003006,GO:0003674,GO:0003700,GO:0005575,GO:0005622,GO:0005623,GO:0005634,GO:0005667,GO:0006355,GO:0007275,GO:0008150,GO:0009555,GO:0009790,GO:0009791,GO:0009793,GO:0009889,GO:0009890,GO:0009892,GO:0010154,GO:0010262,GO:0010468,GO:0010556,GO:0010558,GO:0010605,GO:0010629,GO:0016602,GO:0019219,GO:0019222,GO:0022414,GO:0031323,GO:0031324,GO:0031326,GO:0031327,GO:0032501,GO:0032502,GO:…	-	ko04612,ko05152,map04612,map05152	CBFB_NFYA	CCAAT-Binding transcription Factor
HannXRQ_Chr01g0007361	Chr1:51862287-51865406	gene	7.45172	1.67692e-24	175.061	up	0.169667	30.234	0	0.209	0.3	33.211	21.716	35.775	NA	NA	NA	NA	NA	NA
HannXRQ_Chr03g0085331	Chr3:143185370-143185867	gene	-5.55218	1.7051e-24	0.0213121	down	69.871	1.5	68.449	64.5	76.664	2.833	0	1.667	S	GO:0005575,GO:0005622,GO:0005623,GO:0005737,GO:0006810,GO:0006950,GO:0008150,GO:0009266,GO:0009314,GO:0009408,GO:0009409,GO:0009411,GO:0009416,GO:0009507,GO:0009534,GO:0009535,GO:0009536,GO:0009579,GO:0009628,GO:0009637,GO:0009639,GO:0009642,GO:0009644,GO:0009889,GO:0009987,GO:0010029,GO:0010030,GO:0010114,GO:0010117,GO:0010218,GO:0010224,GO:0010380,GO:0016020,GO:0019222,GO:0031323,GO:0031326,GO:…	-	-	Chloroa_b-bind	Early light-induced protein
HannXRQ_Chr03g0070391	Chr3:68459780-68463253	gene	2.41043	1.89186e-24	5.31633	up	2.455	13.0753	2.191	2.419	2.755	11.805	14.291	13.13	NA	NA	NA	NA	NA	NA
HannXRQ_Chr10g0288461	Chr10:61507218-61508994	gene	-3.06451	1.89659e-24	0.119534	down	29.899	3.58267	26.902	25.735	37.06	3.974	3.247	3.527	NA	NA	NA	NA	NA	NA
HannXRQ_Chr16g0525231	Chr16:156681364-156686573	gene	-4.96136	2.13392e-24	0.0320984	down	92.2817	2.956	83.841	109.371	83.633	1.717	1.554	5.597	E	GO:0003333,GO:0003674,GO:0005215,GO:0005342,GO:0006810,GO:0006811,GO:0006820,GO:0006865,GO:0008150,GO:0008509,GO:0008514,GO:0015075,GO:0015171,GO:0015318,GO:0015711,GO:0015849,GO:0022857,GO:0034220,GO:0046942,GO:0046943,GO:0051179,GO:0051234,GO:0055085,GO:0071702,GO:0071705,GO:0098656,GO:1903825,GO:1905039	-	-	Aa_trans	Lysine histidine transporter-like
HannXRQ_Chr05g0143541	Chr5:118718063-118721564	gene	7.71655	2.39419e-24	210.335	up	0.0946667	20.4463	0	0.073	0.211	19.647	19.475	22.217	NA	NA	NA	NA	NA	NA
HannXRQ_Chr02g0051561	Chr2:149416585-149419532	gene	-7.62203	2.71531e-24	0.0050762	down	30.3717	0.154	29.123	30.718	31.274	0.115	0.228	0.119	NA	NA	NA	NA	NA	NA
HannXRQ_Chr05g0131611	Chr5:12959944-12962839	gene	-4.22348	2.78962e-24	0.0535312	down	10.896	0.585667	9.335	10.233	13.12	0.557	0.412	0.788	NA	NA	NA	NA	NA	NA
HannXRQ_Chr03g0071211	Chr3:74463863-74467344	gene	5.46772	2.83303e-24	44.2535	up	0.369	16.1477	0.731	0.165	0.211	12.678	15.204	20.561	NA	NA	NA	NA	NA	NA
HannXRQ_Chr10g0288471	Chr10:61509045-61510938	gene	-2.15958	3.1173e-24	0.223821	down	66.7217	14.9597	65.259	59.24	75.666	15.413	17.6	11.866	S	GO:0003674,GO:0003700,GO:0006355,GO:0006950,GO:0006952,GO:0008150,GO:0009266,GO:0009409,GO:0009605,GO:0009607,GO:0009620,GO:0009628,GO:0009889,GO:0010033,GO:0010200,GO:0010243,GO:0010468,GO:0010556,GO:0019219,GO:0019222,GO:0031323,GO:0031326,GO:0042221,GO:0042493,GO:0043207,GO:0050789,GO:0050794,GO:0050832,GO:0050896,GO:0051171,GO:0051252,GO:0051704,GO:0051707,GO:0060255,GO:0065007,GO:0080090,GO:…	-	-	Ank,Ank_2,Ank_4,zf-CCCH	Zinc finger CCCH domain-containing protein
HannXRQ_Chr13g0415271	Chr13:156483705-156487570	gene	-3.21784	3.74162e-24	0.107482	down	15.742	1.69833	17.975	15.768	13.483	2.459	1.425	1.211	NA	NA	NA	NA	NA	NA
HannXRQ_Chr02g0046771	Chr2:118364515-118369379	gene	-4.1073	4.57987e-24	0.0580201	down	5.22567	0.302667	5.165	5.082	5.43	0.302	0.384	0.222	NA	NA	NA	NA	NA	NA
HannXRQ_Chr07g0185821	Chr7:1333353-1343467	gene	8.79973	4.75192e-24	445.64	up	0.0443333	19.382	0.089	0.044	0	23.158	15.878	19.11	Z	GO:0000146,GO:0000166,GO:0000331,GO:0003674,GO:0003774,GO:0003779,GO:0003824,GO:0005488,GO:0005515,GO:0005524,GO:0005575,GO:0005622,GO:0005623,GO:0005737,GO:0005773,GO:0005856,GO:0006928,GO:0008092,GO:0008144,GO:0008150,GO:0009987,GO:0015629,GO:0016462,GO:0016787,GO:0016817,GO:0016818,GO:0016887,GO:0017076,GO:0017111,GO:0030029,GO:0030048,GO:0030554,GO:0030898,GO:0031410,GO:0031982,GO:0032553,GO:…	-	-	DIL,IQ,Myosin_N,Myosin_head	Belongs to the TRAFAC class myosin-kinesin ATPase superfamily. Myosin family
HannXRQ_Chr17g0559971	Chr17:146728613-146729014	gene	-2.76705	5.63339e-24	0.146905	down	266	39.227	230.02	273.476	294.503	50.144	26.24	41.297	S	-	-	-	-	cell wall
HannXRQ_Chr03g0084801	Chr3:141548675-141553045	gene	6.58588	6.93544e-24	96.0608	up	0.484333	46.2317	0.247	1.206	0	51.094	44.423	43.178	NA	NA	NA	NA	NA	NA
HannXRQ_Chr10g0298901	Chr10:143716751-143719397	gene	-8.83753	7.58481e-24	0.00218594	down	54.3067	0.117	51.076	45.02	66.824	0	0.351	0	NA	NA	NA	NA	NA	NA
HannXRQ_Chr01g0013031	Chr1:79490246-79494957	gene	3.45015	9.61369e-24	10.9294	up	0.608	6.66833	0.561	0.547	0.716	6.766	6.111	7.128	H	-	-	-	Coq4	Component of the coenzyme Q biosynthetic pathway. May play a role in organizing a multi-subunit COQ enzyme complex required for coenzyme Q biosynthesis. Required for steady-state levels of other COQ polypeptides
HannXRQ_Chr09g0251921	Chr9:109801849-109802242	gene	2.35095	1.01148e-23	5.10159	up	21.372	109.08	21.878	19.411	22.827	97.208	114.161	115.872	U	GO:0005575,GO:0005622,GO:0005623,GO:0005737,GO:0005768,GO:0005769,GO:0005794,GO:0005802,GO:0008150,GO:0012505,GO:0016020,GO:0016021,GO:0031224,GO:0031410,GO:0031982,GO:0031984,GO:0032386,GO:0032388,GO:0032879,GO:0032880,GO:0033157,GO:0043226,GO:0043227,GO:0043229,GO:0043231,GO:0044422,GO:0044424,GO:0044425,GO:0044431,GO:0044444,GO:0044446,GO:0044464,GO:0048518,GO:0050789,GO:0051049,GO:0051050,GO:…	-	-	EMP70	Belongs to the nonaspanin (TM9SF) (TC 9.A.2) family
HannXRQ_Chr10g0294581	Chr10:106092789-106101340	gene	-7.57517	1.31187e-23	0.00524382	down	44.0317	0.232	45.958	39.778	46.359	0.518	0	0.178	NA	NA	NA	NA	NA	NA
HannXRQ_Chr06g0176501	Chr6:39067806-39070650	gene	6.19851	1.6273e-23	73.441	up	0.305333	22.2843	0.268	0.523	0.125	19.703	21.902	25.248	NA	NA	NA	NA	NA	NA
HannXRQ_Chr09g0242191	Chr9:30108661-30109362	gene	-5.22842	1.62755e-23	0.026674	down	43.264	1.15667	38.791	52.565	38.436	0.574	1.418	1.478	CG	GO:0003674,GO:0003824,GO:0005575,GO:0005622,GO:0005623,GO:0006725,GO:0008150,GO:0008152,GO:0008194,GO:0009698,GO:0009808,GO:0009987,GO:0016740,GO:0016757,GO:0016758,GO:0019748,GO:0035251,GO:0043226,GO:0043227,GO:0043229,GO:0043231,GO:0044237,GO:0044424,GO:0044464,GO:0046527,GO:0047209,GO:0071704,GO:0080043,GO:0080044,GO:1901360	2.4.1.111,2.4.1.218	ko00940,map00940	UDPGT	Belongs to the UDP-glycosyltransferase family
HannXRQ_Chr15g0493251	Chr15:144307105-144317129	gene	7.06488	1.65166e-23	133.887	up	0.0423333	5.582	0.086	0.021	0.02	4.379	4.717	7.65	S	GO:0003674,GO:0005048,GO:0005488,GO:0005575,GO:0005622,GO:0005623,GO:0005634,GO:0005737,GO:0005886,GO:0006355,GO:0006605,GO:0006810,GO:0006886,GO:0008104,GO:0008150,GO:0008289,GO:0009507,GO:0009526,GO:0009527,GO:0009536,GO:0009707,GO:0009889,GO:0009941,GO:0010468,GO:0010556,GO:0015031,GO:0015833,GO:0016020,GO:0016021,GO:0019219,GO:0019222,GO:0019867,GO:0030941,GO:0031090,GO:0031224,GO:0031300,GO:…	-	-	Ank_2,Ank_3,Ank_4	Ankyrin repeat domain-containing protein
HannXRQ_Chr06g0182081	Chr6:76815949-76818820	gene	5.78514	1.75814e-23	55.1445	up	0.717333	39.884	0.279	1.089	0.784	41.924	41.96	35.768	C	GO:0005575,GO:0005622,GO:0005623,GO:0005737,GO:0005739,GO:0005740,GO:0005743,GO:0005746,GO:0005750,GO:0005773,GO:0005774,GO:0006091,GO:0006119,GO:0006122,GO:0006139,GO:0006163,GO:0006725,GO:0006753,GO:0006793,GO:0006796,GO:0006807,GO:0006996,GO:0007005,GO:0008150,GO:0008152,GO:0009060,GO:0009117,GO:0009123,GO:0009126,GO:0009141,GO:0009144,GO:0009150,GO:0009161,GO:0009167,GO:0009199,GO:0009205,GO:…	-	ko00190,ko01100,ko04260,ko04714,ko04932,ko05010,ko05012,ko05016,map00190,map01100,map04260,map04714,map04932,map05010,map05012,map05016	UCR_14kD	Component of the ubiquinol-cytochrome c reductase complex (complex III or cytochrome b-c1 complex), which is part of the mitochondrial respiratory chain
HannXRQ_Chr10g0313641	Chr10:227106225-227107888	gene	-6.39486	1.94148e-23	0.0118838	down	22.246	0.264333	22.649	20.231	23.858	0.132	0.39	0.271	NA	NA	NA	NA	NA	NA
HannXRQ_Chr03g0091901	Chr3:163179296-163182888	gene	4.29145	1.98568e-23	19.5819	up	1.37533	26.8667	2.072	1.543	0.511	28.613	24.206	27.781	NA	NA	NA	NA	NA	NA
HannXRQ_Chr15g0469991	Chr15:21074768-21077434	gene	4.74356	2.83685e-23	26.7888	up	0.528667	14.1243	0.697	0.454	0.435	13.749	15.7	12.924	NA	NA	NA	NA	NA	NA
HannXRQ_Chr10g0282801	Chr10:26071088-26074622	gene	4.76643	3.10075e-23	27.217	up	0.442333	12.1153	0.153	0.599	0.575	10.02	13.087	13.239	A	GO:0003674,GO:0003724,GO:0003824,GO:0004004,GO:0004386,GO:0005575,GO:0005622,GO:0005623,GO:0005634,GO:0005730,GO:0005737,GO:0005773,GO:0006139,GO:0006725,GO:0006807,GO:0008026,GO:0008150,GO:0008152,GO:0008186,GO:0009987,GO:0010501,GO:0016070,GO:0016462,GO:0016787,GO:0016817,GO:0016818,GO:0016887,GO:0017111,GO:0031974,GO:0031981,GO:0034641,GO:0042623,GO:0043170,GO:0043226,GO:0043227,GO:0043228,GO:…	3.6.4.13	ko03040,ko05202,ko05205,map03040,map05202,map05205	DEAD,Helicase_C,WW	DEAD-box ATP-dependent RNA helicase
HannXRQ_Chr13g0404581	Chr13:102994798-102998639	gene	7.32899	3.49857e-23	160.785	up	0.0833333	13.4027	0.052	0.101	0.097	10.744	11.395	18.069	NA	NA	NA	NA	NA	NA
HannXRQ_Chr17g0539591	Chr17:21053876-21122589	gene	-3.74151	3.81876e-23	0.0747641	down	5.30867	0.397333	5.716	5.103	5.107	0.41	0.36	0.422	T	-	-	-	NB-ARC	late blight resistance protein homolog
HannXRQ_Chr05g0158671	Chr5:203564963-203567916	gene	-2.74281	3.82155e-23	0.149394	down	15.5643	2.32767	15.737	15.755	15.201	1.753	2.308	2.922	T	GO:0003674,GO:0003824,GO:0004672,GO:0004674,GO:0005488,GO:0005515,GO:0005516,GO:0005575,GO:0005623,GO:0005886,GO:0006464,GO:0006468,GO:0006793,GO:0006796,GO:0006807,GO:0008150,GO:0008152,GO:0009987,GO:0016020,GO:0016301,GO:0016310,GO:0016740,GO:0016772,GO:0016773,GO:0019538,GO:0036211,GO:0043170,GO:0043412,GO:0044237,GO:0044238,GO:0044260,GO:0044267,GO:0044464,GO:0071704,GO:0071944,GO:0140096,GO:…	-	-	B_lectin,DUF3403,PAN_2,Pkinase,Pkinase_Tyr,S_locus_glycop	G-type lectin S-receptor-like serine threonine-protein kinase
HannXRQ_Chr10g0312511	Chr10:222571110-222574381	gene	4.37094	3.95211e-23	20.6912	up	0.416333	8.65867	0.287	0.491	0.471	8.652	7.885	9.439	T	GO:0003674,GO:0003824,GO:0004672,GO:0004674,GO:0005488,GO:0005515,GO:0005516,GO:0005575,GO:0005623,GO:0005886,GO:0006464,GO:0006468,GO:0006793,GO:0006796,GO:0006807,GO:0008150,GO:0008152,GO:0009987,GO:0016020,GO:0016301,GO:0016310,GO:0016740,GO:0016772,GO:0016773,GO:0019538,GO:0036211,GO:0043170,GO:0043412,GO:0044237,GO:0044238,GO:0044260,GO:0044267,GO:0044464,GO:0071704,GO:0071944,GO:0140096,GO:…	-	-	B_lectin,DUF3403,PAN_2,Pkinase,Pkinase_Tyr,S_locus_glycop	G-type lectin S-receptor-like serine threonine-protein kinase
HannXRQ_Chr16g0510661	Chr16:73000274-73005042	gene	2.86996	4.29963e-23	7.31044	up	2.12833	15.5463	1.995	2.612	1.778	14.019	13.446	19.174	I	-	-	-	CRAL_TRIO,CRAL_TRIO_N	Random slug protein
HannXRQ_Chr10g0290811	Chr10:79172806-79174390	gene	-3.37363	4.49864e-23	0.0964798	down	56.555	5.45733	55.71	48.969	64.986	4.935	6.747	4.69	NA	NA	NA	NA	NA	NA
HannXRQ_Chr01g0028641	Chr1:146434269-146437496	gene	-6.29842	4.51168e-23	0.0127053	down	26.745	0.343333	32.277	22.187	25.771	0.144	0.143	0.743	NA	NA	NA	NA	NA	NA
HannXRQ_Chr10g0307231	Chr10:199935477-199941330	gene	-11.7365	5.3552e-23	0.000293061	down	21.7057	0	22.89	21.752	20.475	0	0	0	NA	NA	NA	NA	NA	NA
HannXRQ_Chr03g0074921	Chr3:103803519-103807371	gene	5.88467	5.89068e-23	59.0831	up	0.188667	11.2713	0.148	0.072	0.346	9.809	11.637	12.368	NA	NA	NA	NA	NA	NA
HannXRQ_Chr12g0370981	Chr12:66462903-66468375	gene	3.63341	5.95498e-23	12.4098	up	1.413	17.6597	1.236	1.371	1.632	22.783	19.183	11.013	T	-	-	-	B_lectin,DUF3403,PAN_2,Pkinase,Pkinase_Tyr,S_locus_glycop	Serine threonine-protein kinase
HannXRQ_Chr04g0099601	Chr4:22085894-22107963	gene	4.24502	6.10056e-23	18.9618	up	0.488667	9.198	0.725	0.541	0.2	7.853	9.399	10.342	Q	GO:0000325,GO:0003674,GO:0003824,GO:0005215,GO:0005575,GO:0005622,GO:0005623,GO:0005737,GO:0005773,GO:0006810,GO:0008150,GO:0015399,GO:0015405,GO:0016462,GO:0016787,GO:0016817,GO:0016818,GO:0016887,GO:0017111,GO:0022804,GO:0022857,GO:0042623,GO:0042626,GO:0043226,GO:0043227,GO:0043229,GO:0043231,GO:0043492,GO:0044424,GO:0044444,GO:0044464,GO:0051179,GO:0051234,GO:0055085	-	ko02010,map02010	ABC_membrane,ABC_tran	ABC transporter C family member
HannXRQ_Chr03g0087551	Chr3:150491783-150495767	gene	5.96717	6.24003e-23	62.56	up	0.112333	6.98033	0.147	0.144	0.046	6.981	7.242	6.718	NA	NA	NA	NA	NA	NA
HannXRQ_Chr03g0081081	Chr3:129641248-129645512	gene	2.77751	6.30634e-23	6.8567	up	3.31067	22.7453	2.592	4.217	3.123	22.355	21.821	24.06	CG	-	2.4.1.324	-	UDPGT	UDP-Glycosyltransferase
HannXRQ_Chr07g0188441	Chr7:15470363-15478017	gene	2.82555	6.50421e-23	7.08882	up	2.84667	20.1693	2.676	2.017	3.847	17.718	19.162	23.628	NA	NA	NA	NA	NA	NA
HannXRQ_Chr10g0288361	Chr10:61093088-61111079	gene	6.90534	7.0793e-23	119.871	up	0.087	10.3077	0.159	0.052	0.05	10.584	11.634	8.705	NA	NA	NA	NA	NA	NA
HannXRQ_Chr14g0430281	Chr14:28092460-28095169	gene	3.43813	7.47285e-23	10.8388	up	1.139	12.3863	1.012	0.847	1.558	12.05	10.943	14.166	NA	NA	NA	NA	NA	NA
HannXRQ_Chr04g0097741	Chr4:14424126-14426629	gene	2.39809	7.70085e-23	5.27103	up	5.19767	27.348	5.868	4.887	4.838	22.058	29.488	30.498	NA	NA	NA	NA	NA	NA
HannXRQ_Chr11g0325931	Chr11:24725470-24728292	gene	-8.44571	8.01598e-23	0.00286805	down	34.048	0.0986667	32.793	31.543	37.808	0	0.096	0.2	NA	NA	NA	NA	NA	NA
HannXRQ_Chr09g0247001	Chr9:65106445-65108971	gene	-11.6884	8.10277e-23	0.000303006	down	54.3633	0	53.224	52.283	57.583	0	0	0	NA	NA	NA	NA	NA	NA
HannXRQ_Chr16g0500841	Chr16:11416173-11426055	gene	5.02245	9.12839e-23	32.5019	up	0.271667	8.91033	0.195	0.254	0.366	9.714	10.12	6.897	K	-	-	-	TMF_DNA_bd,TMF_TATA_bd	golgin candidate
HannXRQ_Chr10g0316751	Chr10:236768690-236771432	gene	2.67354	1.17882e-22	6.37993	up	2.99867	19.1367	2.957	2.556	3.483	16.516	18.881	22.013	S	-	-	-	Agenet,ENT	Tudor-like domain present in plant sequences.
HannXRQ_Chr13g0407341	Chr13:116826844-116827897	gene	-2.17323	1.53604e-22	0.221714	down	63.2067	14.038	71.069	56.126	62.425	15.876	11.875	14.363	NA	NA	NA	NA	NA	NA
HannXRQ_Chr16g0501461	Chr16:13999342-14001586	gene	2.1303	1.57399e-22	4.37807	up	14.192	62.0903	17.825	13.566	11.185	62.762	60.804	62.705	S	-	-	-	TRAM_LAG1_CLN8	Transmembrane protein 136
HannXRQ_Chr09g0245801	Chr9:56938025-56943684	gene	11.6428	1.58104e-22	3197.62	up	0	24.3737	0	0	0	23.446	23.323	26.352	G	GO:0000272,GO:0003674,GO:0003824,GO:0005975,GO:0005976,GO:0008150,GO:0008152,GO:0009056,GO:0009057,GO:0009987,GO:0010393,GO:0016052,GO:0016787,GO:0016788,GO:0017144,GO:0030599,GO:0042737,GO:0043170,GO:0044237,GO:0044238,GO:0044248,GO:0045488,GO:0045490,GO:0052689,GO:0071704,GO:1901575	3.1.1.11	ko00040,ko01100,map00040,map01100	Pectinesterase	pectinesterase
HannXRQ_Chr02g0038851	Chr2:44537111-44558309	gene	-3.07791	1.60297e-22	0.118429	down	76.2497	9.03833	52.64	73.3	102.809	8.264	8.159	10.692	E	GO:0003674,GO:0005215,GO:0005575,GO:0005623,GO:0005886,GO:0005911,GO:0006807,GO:0006810,GO:0006857,GO:0008150,GO:0008152,GO:0009506,GO:0015833,GO:0016020,GO:0022857,GO:0030054,GO:0035672,GO:0035673,GO:0042886,GO:0042887,GO:0042937,GO:0042938,GO:0042939,GO:0044464,GO:0051179,GO:0051234,GO:0055044,GO:0055085,GO:0071702,GO:0071705,GO:0071944,GO:1904680	-	-	PTR2	POT family
HannXRQ_Chr01g0010501	Chr1:69445724-69449062	gene	2.66532	1.86931e-22	6.34369	up	3.38233	21.4623	3.227	2.577	4.343	18.232	22.352	23.803	NA	NA	NA	NA	NA	NA
HannXRQ_Chr05g0155071	Chr5:187598549-187599680	gene	3.2053	2.26369e-22	9.22343	up	2.701	24.8363	3.461	2.534	2.108	22.793	25.318	26.398	NA	NA	NA	NA	NA	NA
HannXRQ_Chr05g0131001	Chr5:10277229-10280660	gene	3.29999	2.29257e-22	9.84907	up	1.48	14.61	1.02	1.849	1.571	13.873	12.587	17.37	NA	NA	NA	NA	NA	NA
HannXRQ_Chr08g0217981	Chr8:35149967-35153522	gene	-5.14722	2.44247e-22	0.0282184	down	33.032	0.934667	34.798	26.831	37.467	0.198	0.977	1.629	NA	NA	NA	NA	NA	NA
HannXRQ_Chr16g0525161	Chr16:156571489-156572979	gene	5.50753	2.87546e-22	45.4915	up	1.35267	61.5427	1.66	1.62	0.778	51.676	102.323	30.629	NA	NA	NA	NA	NA	NA
HannXRQ_Chr13g0422661	Chr13:183722317-183726948	gene	-3.5195	2.891e-22	0.0872019	down	6.518	0.568667	5.752	6.233	7.569	0.392	0.687	0.627	T	-	-	-	NB-ARC	disease resistance
HannXRQ_Chr12g0356521	Chr12:6100427-6100751	gene	-4.17037	2.94197e-22	0.0555383	down	122.878	6.808	129.808	113.474	125.352	7.375	10.518	2.531	NA	NA	NA	NA	NA	NA
HannXRQ_Chr04g0124501	Chr4:169302582-169306243	gene	-2.22638	3.18517e-22	0.213694	down	17.34	3.70533	18.323	15.483	18.214	3.046	3.632	4.438	NA	NA	NA	NA	NA	NA
HannXRQ_Chr05g0142761	Chr5:107355002-107359044	gene	11.5897	3.22114e-22	3082.06	up	0	33.531	0	0	0	32.741	38.013	29.839	F	GO:0000003,GO:0003006,GO:0003674,GO:0003824,GO:0004798,GO:0005575,GO:0005622,GO:0005623,GO:0005634,GO:0005654,GO:0005737,GO:0005739,GO:0006139,GO:0006220,GO:0006221,GO:0006227,GO:0006233,GO:0006235,GO:0006725,GO:0006753,GO:0006793,GO:0006796,GO:0006807,GO:0007275,GO:0008150,GO:0008152,GO:0009041,GO:0009058,GO:0009117,GO:0009123,GO:0009132,GO:0009133,GO:0009138,GO:0009139,GO:0009141,GO:0009142,GO:…	2.7.4.9	ko00240,ko01100,map00240,map01100	Thymidylate_kin	Thymidylate
HannXRQ_Chr03g0065071	Chr3:28748316-28751653	gene	-4.61384	3.57761e-22	0.040841	down	11.296	0.460667	9.791	10.558	13.539	0.325	0.722	0.335	NA	NA	NA	NA	NA	NA
HannXRQ_Chr16g0531081	Chr16:179073613-179078042	gene	2.41846	3.792e-22	5.34602	up	2.767	14.779	3.177	2.44	2.684	13.828	13.018	17.491	O	GO:0003674,GO:0005488,GO:0005515,GO:0005575,GO:0005622,GO:0005623,GO:0005737,GO:0005829,GO:0005832,GO:0005886,GO:0005911,GO:0006457,GO:0006458,GO:0008150,GO:0009506,GO:0009987,GO:0016020,GO:0030054,GO:0032991,GO:0044183,GO:0044424,GO:0044444,GO:0044445,GO:0044464,GO:0051082,GO:0055044,GO:0061077,GO:0071944,GO:0101031	-	-	Cpn60_TCP1	assists the folding of proteins upon ATP hydrolysis
HannXRQ_Chr08g0221981	Chr8:51986962-51988453	gene	6.26803	3.8691e-22	77.0662	up	0.253333	19.6727	0.263	0.128	0.369	21.617	19.876	17.525	NA	NA	NA	NA	NA	NA
HannXRQ_Chr03g0076361	Chr3:111112291-111115083	gene	6.24592	3.97982e-22	75.8945	up	0.263667	20.241	0.137	0.268	0.386	20.356	19.121	21.246	A	-	-	ko03013,map03013	DEAD,Helicase_C	Belongs to the DEAD box helicase family
HannXRQ_Chr01g0009961	Chr1:66408382-66411622	gene	11.6165	4.60099e-22	3139.97	up	0	33.8843	0	0	0	32.653	29.046	39.954	NA	NA	NA	NA	NA	NA
HannXRQ_Chr13g0423031	Chr13:185240543-185242850	gene	5.51443	4.73686e-22	45.7098	up	0.796	36.3227	0.981	0.718	0.689	33.05	46.829	29.089	J	-	-	-	ArgoL1,ArgoL2,ArgoMid,ArgoN,PAZ,Piwi	Belongs to the argonaute family
HannXRQ_Chr02g0045411	Chr2:107944785-107953218	gene	-3.82223	4.88212e-22	0.0706958	down	19.1587	1.35733	17.446	27.373	12.657	1.309	1.415	1.348	U	GO:0000003,GO:0000145,GO:0001927,GO:0005575,GO:0005576,GO:0005615,GO:0005622,GO:0005623,GO:0005737,GO:0005829,GO:0005886,GO:0005911,GO:0005938,GO:0006810,GO:0006887,GO:0006904,GO:0007154,GO:0008037,GO:0008150,GO:0009506,GO:0009856,GO:0009875,GO:0009987,GO:0016020,GO:0016043,GO:0016192,GO:0022406,GO:0022414,GO:0022607,GO:0030054,GO:0031982,GO:0032501,GO:0032940,GO:0032991,GO:0034622,GO:0043226,GO:…	-	ko04014,map04014	Sec5	exocyst complex component
HannXRQ_Chr03g0084551	Chr3:140444719-140446577	gene	6.07422	6.49823e-22	67.3788	up	0.348333	23.4533	0.307	0.45	0.288	24.802	18.561	26.997	CG	GO:0003674,GO:0003824,GO:0005575,GO:0005622,GO:0005623,GO:0008194,GO:0016740,GO:0016757,GO:0016758,GO:0035251,GO:0043226,GO:0043227,GO:0043229,GO:0043231,GO:0044424,GO:0044464,GO:0046527,GO:0047254,GO:0080043,GO:0080044	1.14.14.1,2.4.1.202	ko00140,ko00380,ko00402,ko00830,ko00908,ko00980,ko01100,ko01110,ko04913,ko05204,map00140,map00380,map00402,map00830,map00908,map00980,map01100,map01110,map04913,map05204	UDPGT	UDP-Glycosyltransferase
HannXRQ_Chr05g0157881	Chr5:199603988-199615953	gene	-7.49066	7.47643e-22	0.00556014	down	30.9473	0.17	34.653	33.575	24.614	0.129	0.381	0	OU	-	-	-	Peptidase_S49	protease
HannXRQ_Chr04g0095341	Chr4:4338962-4360309	gene	3.21745	7.73366e-22	9.30138	up	4.214	39.2587	5.014	4.388	3.24	49.164	24.593	44.019	S	-	-	-	LRR_3,NB-ARC,TIR	TMV resistance protein N-like
HannXRQ_Chr05g0138221	Chr5:57916287-57920146	gene	11.483	7.95778e-22	2862.45	up	0	33.0193	0	0	0	32.391	37.354	29.313	F	GO:0000003,GO:0003006,GO:0003674,GO:0003824,GO:0004798,GO:0005575,GO:0005622,GO:0005623,GO:0005634,GO:0005654,GO:0005737,GO:0005739,GO:0006139,GO:0006220,GO:0006221,GO:0006227,GO:0006233,GO:0006235,GO:0006725,GO:0006753,GO:0006793,GO:0006796,GO:0006807,GO:0007275,GO:0008150,GO:0008152,GO:0009041,GO:0009058,GO:0009117,GO:0009123,GO:0009132,GO:0009133,GO:0009138,GO:0009139,GO:0009141,GO:0009142,GO:…	2.7.4.9	ko00240,ko01100,map00240,map01100	Thymidylate_kin	Thymidylate
HannXRQ_Chr08g0218391	Chr8:36752890-36760247	gene	11.5568	8.0486e-22	3012.54	up	0	18.5067	0	0	0	19.07	21.653	14.797	NA	NA	NA	NA	NA	NA
HannXRQ_Chr17g0569301	Chr17:208194220-208201067	gene	-2.23999	8.2844e-22	0.211688	down	18.3183	3.88267	17.901	19.185	17.869	4.131	4.504	3.013	A	GO:0005575,GO:0005622,GO:0005623,GO:0005634,GO:0005737,GO:0005829,GO:0043226,GO:0043227,GO:0043229,GO:0043231,GO:0044424,GO:0044444,GO:0044464	-	ko03015,ko04071,ko04151,ko04152,ko04261,ko04728,ko05165,map03015,map04071,map04151,map04152,map04261,map04728,map05165	EF-hand_5,EF-hand_7	EF-hand domain pair
HannXRQ_Chr10g0315551	Chr10:232235670-232244140	gene	-4.98419	8.39555e-22	0.0315944	down	15.3263	0.487333	15.205	13.241	17.533	0.481	0.238	0.743	T	-	-	-	Malectin_like,Pkinase_Tyr	Carbohydrate-binding protein of the ER
HannXRQ_Chr10g0307511	Chr10:201329311-201330380	gene	3.50818	9.16386e-22	11.3781	up	5.01033	56.76	6.831	5	3.2	44.935	66.424	58.921	NA	NA	NA	NA	NA	NA
HannXRQ_Chr04g0102651	Chr4:37282448-37288614	gene	-11.4394	1.2297e-21	0.000360068	down	73.1833	0	77.781	79.157	62.612	0	0	0	Q	-	1.1.1.146	-	adh_short	Belongs to the short-chain dehydrogenases reductases (SDR) family
HannXRQ_Chr03g0085721	Chr3:144070696-144073522	gene	3.28707	1.29021e-21	9.76125	up	2.17233	21.279	1.517	2.287	2.713	19.292	20.449	24.096	Q	-	-	-	2OG-FeII_Oxy,DIOX_N	S-norcoclaurine synthase 1-like
HannXRQ_Chr09g0245151	Chr9:51370348-51377915	gene	-11.3861	1.30255e-21	0.000373621	down	13.4343	0	14.363	12.137	13.803	0	0	0	NA	NA	NA	NA	NA	NA
HannXRQ_Chr10g0290311	Chr10:76307905-76312651	gene	2.61168	1.39762e-21	6.11216	up	2.16967	13.2413	2.469	1.727	2.313	11.119	12.965	15.64	NA	NA	NA	NA	NA	NA
HannXRQ_Chr06g0182151	Chr6:77454552-77473863	gene	-5.74224	1.47408e-21	0.0186815	down	33.2437	0.622667	29.195	32.619	37.917	1.45	0.205	0.213	-	-	-	-	-	-
HannXRQ_Chr13g0396821	Chr13:72085737-72089457	gene	-2.81592	1.59429e-21	0.142011	down	30.414	4.31933	33.104	25.237	32.901	3.934	5.827	3.197	NA	NA	NA	NA	NA	NA
HannXRQ_Chr14g0428191	Chr14:9644306-9648508	gene	-7.45064	1.62387e-21	0.00571655	down	11.2123	0.0633333	10.954	9.189	13.494	0.048	0.142	0	NA	NA	NA	NA	NA	NA
HannXRQ_Chr09g0254561	Chr9:126489229-126494281	gene	5.0321	1.71613e-21	32.7201	up	0.354667	11.5927	0.454	0.355	0.255	13.276	12.647	8.855	NA	NA	NA	NA	NA	NA
HannXRQ_Chr14g0435591	Chr14:69970231-69971846	gene	-3.51662	1.72958e-21	0.0873758	down	22.5637	1.97433	20.622	24.58	22.489	2.609	2.061	1.253	C	-	-	-	Aldo_ket_red	Aldo/keto reductase family
HannXRQ_Chr03g0082271	Chr3:133565165-133573433	gene	-2.53001	1.89274e-21	0.173137	down	9.67	1.67667	8.783	7.929	12.298	1.707	1.462	1.861	NA	NA	NA	NA	NA	NA
HannXRQ_Chr15g0469411	Chr15:17838498-17840442	gene	2.75838	2.11904e-21	6.76636	up	4.02067	27.1793	4.361	3.929	3.772	23.299	29.99	28.249	T	-	-	ko04010,ko04020,ko04022,ko04114,ko04218,ko04310,ko04360,ko04370,ko04380,ko04650,ko04658,ko04659,ko04660,ko04662,ko04720,ko04724,ko04921,ko04922,ko04924,ko05010,ko05014,ko05031,ko05152,ko05166,ko05167,map04010,map04020,map04022,map04114,map04218,map04310,map04360,map04370,map04380,map04650,map04658,map04659,map04660,map04662,map04720,map04724,map04921,map04922,map04924,map05010,map05014,map05031,m…	EF-hand_1,EF-hand_6,EF-hand_7	Calcineurin subunit B
HannXRQ_Chr11g0349841	Chr11:155496227-155501226	gene	8.2145	2.18757e-21	297.038	up	0.0466667	13.8167	0.048	0.047	0.045	13.116	12.902	15.432	NA	NA	NA	NA	NA	NA
HannXRQ_Chr03g0065151	Chr3:29541482-29545433	gene	-2.51848	2.28906e-21	0.174526	down	47.1967	8.26067	44.155	43.546	53.889	9.445	9.798	5.539	E	GO:0003674,GO:0003824,GO:0003992,GO:0005488,GO:0005507,GO:0005515,GO:0005575,GO:0005622,GO:0005623,GO:0005737,GO:0006082,GO:0006520,GO:0006525,GO:0006526,GO:0006807,GO:0006950,GO:0006952,GO:0007275,GO:0008144,GO:0008150,GO:0008152,GO:0008483,GO:0008652,GO:0009058,GO:0009064,GO:0009084,GO:0009507,GO:0009532,GO:0009536,GO:0009570,GO:0009605,GO:0009607,GO:0009617,GO:0009987,GO:0016053,GO:0016740,GO:…	2.6.1.11	ko00220,ko01100,ko01110,ko01130,ko01210,ko01230,map00220,map01100,map01110,map01130,map01210,map01230	Aminotran_3	Belongs to the class-III pyridoxal-phosphate-dependent aminotransferase family
HannXRQ_Chr12g0374791	Chr12:87147836-87152255	gene	10.1189	2.29492e-21	1111.93	up	0.0306667	34.2423	0	0.047	0.045	28.874	28.508	45.345	S	GO:0003674,GO:0003824,GO:0005575,GO:0005622,GO:0005623,GO:0005737,GO:0005768,GO:0005794,GO:0005802,GO:0008150,GO:0008152,GO:0008168,GO:0008757,GO:0012505,GO:0016740,GO:0016741,GO:0031410,GO:0031982,GO:0031984,GO:0032259,GO:0043226,GO:0043227,GO:0043229,GO:0043231,GO:0044422,GO:0044424,GO:0044431,GO:0044444,GO:0044446,GO:0044464,GO:0097708,GO:0098791	-	-	Methyltransf_29	Methyltransferase
HannXRQ_Chr06g0165731	Chr6:4350989-4365019	gene	-5.98658	2.39801e-21	0.0157711	down	9.03967	0.141667	8.59	8.094	10.435	0.061	0.301	0.063	L	GO:0000003,GO:0000278,GO:0000280,GO:0000712,GO:0003674,GO:0003676,GO:0003677,GO:0003824,GO:0003916,GO:0003917,GO:0005488,GO:0005575,GO:0005622,GO:0005623,GO:0005634,GO:0005654,GO:0006139,GO:0006259,GO:0006260,GO:0006265,GO:0006281,GO:0006310,GO:0006725,GO:0006807,GO:0006950,GO:0006974,GO:0006996,GO:0007049,GO:0007059,GO:0007127,GO:0007131,GO:0008150,GO:0008152,GO:0009058,GO:0009059,GO:0009987,GO:…	5.99.1.2	ko03440,ko03460,map03440,map03460	Topoisom_bac,Toprim,zf-C4_Topoisom,zf-CCHC,zf-GRF	Introduces a single-strand break via transesterification at a target site in duplex DNA. Releases the supercoiling and torsional tension of DNA introduced during the DNA replication and transcription by transiently cleaving and rejoining one strand of the DNA duplex. The scissile phosphodiester is attacked by the catalytic tyrosine of the enzyme, resulting in the formation of a DNA-(5'-phosphotyr…
HannXRQ_Chr01g0028611	Chr1:146413434-146418516	gene	3.31495	2.75991e-21	9.95175	up	1.63	16.3277	1.081	1.582	2.227	17.901	14.6	16.482	E	GO:0003674,GO:0003824,GO:0004069,GO:0005488,GO:0005507,GO:0005575,GO:0005622,GO:0005623,GO:0005737,GO:0005739,GO:0006082,GO:0006103,GO:0006520,GO:0006531,GO:0006536,GO:0006807,GO:0008150,GO:0008152,GO:0008483,GO:0009064,GO:0009066,GO:0009987,GO:0010035,GO:0010038,GO:0016740,GO:0016769,GO:0019752,GO:0042221,GO:0043167,GO:0043169,GO:0043226,GO:0043227,GO:0043229,GO:0043231,GO:0043436,GO:0043648,GO:…	2.6.1.1	ko00220,ko00250,ko00270,ko00330,ko00350,ko00360,ko00400,ko00710,ko00950,ko00960,ko01100,ko01110,ko01120,ko01130,ko01200,ko01210,ko01230,ko04975,map00220,map00250,map00270,map00330,map00350,map00360,map00400,map00710,map00950,map00960,map01100,map01110,map01120,map01130,map01200,map01210,map01230,map04975	Aminotran_1_2	Aspartate aminotransferase
HannXRQ_Chr09g0262881	Chr9:161492187-161499791	gene	3.32553	2.90914e-21	10.025	up	2.486	24.919	2.601	3.521	1.336	24.69	26.338	23.729	S	GO:0005575,GO:0005623,GO:0005886,GO:0006950,GO:0006970,GO:0008150,GO:0009628,GO:0009787,GO:0009966,GO:0009987,GO:0010646,GO:0010928,GO:0016020,GO:0023051,GO:0033554,GO:0044464,GO:0048580,GO:0048583,GO:0050789,GO:0050793,GO:0050794,GO:0050896,GO:0051239,GO:0051716,GO:0065007,GO:0071214,GO:0071470,GO:0071944,GO:0104004,GO:1901419,GO:1905957,GO:2000026,GO:2000028,GO:2000241	-	-	GRDP-like	glycine-rich protein
HannXRQ_Chr02g0055641	Chr2:166772427-166775869	gene	2.10689	3.01745e-21	4.3076	up	5.46633	23.5443	5.337	5.369	5.693	19.938	24.69	26.005	E	GO:0000096,GO:0000097,GO:0003674,GO:0003824,GO:0003871,GO:0005575,GO:0005576,GO:0005622,GO:0005623,GO:0005737,GO:0005829,GO:0006082,GO:0006520,GO:0006555,GO:0006790,GO:0006807,GO:0008150,GO:0008152,GO:0008168,GO:0008172,GO:0008652,GO:0008705,GO:0009058,GO:0009066,GO:0009067,GO:0009086,GO:0009987,GO:0016053,GO:0016740,GO:0016741,GO:0019752,GO:0032259,GO:0042084,GO:0042085,GO:0043436,GO:0044237,GO:…	2.1.1.14	ko00270,ko00450,ko01100,ko01110,ko01230,map00270,map00450,map01100,map01110,map01230	Meth_synt_1,Meth_synt_2	methionine synthase activity
HannXRQ_Chr05g0141421	Chr5:95917555-95918420	gene	11.3248	3.19554e-21	2565.13	up	0	103.658	0	0	0	93.573	116.519	100.883	NA	NA	NA	NA	NA	NA
HannXRQ_Chr13g0419181	Chr13:171822749-171827464	gene	7.27078	3.31496e-21	154.426	up	0.0713333	11.3043	0	0.055	0.159	10.198	12.256	11.459	A	GO:0000460,GO:0000462,GO:0000466,GO:0003674,GO:0003676,GO:0003723,GO:0005488,GO:0005515,GO:0005575,GO:0005622,GO:0005623,GO:0005634,GO:0005654,GO:0005730,GO:0005886,GO:0006139,GO:0006364,GO:0006396,GO:0006725,GO:0006807,GO:0007275,GO:0008134,GO:0008150,GO:0008152,GO:0009553,GO:0009987,GO:0010467,GO:0016020,GO:0016070,GO:0016072,GO:0022613,GO:0030490,GO:0030684,GO:0031974,GO:0031981,GO:0032040,GO:…	-	-	S1,Suf	Ribosomal protein S1-like RNA-binding domain
HannXRQ_Chr03g0072631	Chr3:86908637-86919207	gene	11.2723	3.3506e-21	2473.42	up	0	33.1793	0	0	0	33.287	31.188	35.063	S	GO:0001101,GO:0003674,GO:0003824,GO:0005575,GO:0005622,GO:0005623,GO:0005737,GO:0005829,GO:0006629,GO:0006714,GO:0006720,GO:0006721,GO:0006950,GO:0008150,GO:0008152,GO:0008299,GO:0008610,GO:0009058,GO:0009507,GO:0009532,GO:0009536,GO:0009570,GO:0009605,GO:0009607,GO:0009611,GO:0009625,GO:0009719,GO:0009725,GO:0009753,GO:0009975,GO:0009987,GO:0010033,GO:0010333,GO:0010334,GO:0016098,GO:0016099,GO:…	4.2.3.105,4.2.3.106,4.2.3.108,4.2.3.111,4.2.3.117,4.2.3.15,4.2.3.16,4.2.3.27	ko00900,ko00902,ko01100,ko01110,map00900,map00902,map01100,map01110	Terpene_synth,Terpene_synth_C	synthase
HannXRQ_Chr09g0269751	Chr9:187636490-187641219	gene	-11.2115	3.3646e-21	0.000421708	down	40.571	0.0163333	39.662	39.52	42.531	0	0	0.049	G	GO:0005575,GO:0005622,GO:0005623,GO:0005737,GO:0005773,GO:0005774,GO:0005783,GO:0005794,GO:0012505,GO:0016020,GO:0031090,GO:0043226,GO:0043227,GO:0043229,GO:0043231,GO:0044422,GO:0044424,GO:0044437,GO:0044444,GO:0044446,GO:0044464,GO:0098588,GO:0098805	5.3.1.5	ko00040,ko00051,ko01100,map00040,map00051,map01100	-	Xylose isomerase
HannXRQ_Chr15g0485121	Chr15:87347356-87350109	gene	-2.6819	3.50474e-21	0.155835	down	41.165	6.42567	47.678	44.891	30.926	7.233	6.055	5.989	K	-	-	-	HALZ,Homeobox	Homeobox-leucine zipper protein ATHB-6-like
HannXRQ_Chr11g0336551	Chr11:79728821-79733709	gene	6.61672	3.69652e-21	98.1364	up	0.068	6.663	0.042	0.123	0.039	7.241	5.915	6.833	NA	NA	NA	NA	NA	NA
HannXRQ_Chr05g0135101	Chr5:32813881-32816726	gene	5.1002	4.01969e-21	34.3015	up	0.375667	12.8937	0.348	0.453	0.326	11.829	13.567	13.285	NA	NA	NA	NA	NA	NA
HannXRQ_Chr15g0471111	Chr15:25675862-25677262	gene	4.30932	4.21138e-21	19.826	up	1.13167	22.427	1.028	1.404	0.963	20.729	21.511	25.041	K	-	-	-	NAM	NAC domain-containing protein 8 isoform X1
HannXRQ_Chr10g0319801	Chr10:245707153-245708052	gene	-5.45784	4.70106e-21	0.0227524	down	52.149	1.18867	54.251	53.787	48.409	0.886	1.312	1.368	NA	NA	NA	NA	NA	NA
HannXRQ_Chr10g0281301	Chr10:16546105-16559189	gene	11.2924	4.9985e-21	2508.13	up	0	25.9753	0	0	0	22.689	26.47	28.767	Z	-	-	-	NUC173	RRP12-like protein
HannXRQ_Chr05g0141741	Chr5:98023325-98026979	gene	11.3944	5.41541e-21	2691.82	up	0.0233333	70.1733	0	0	0.07	76.927	84.147	49.446	NA	NA	NA	NA	NA	NA
HannXRQ_Chr04g0102481	Chr4:36690424-36743414	gene	-2.06262	5.43313e-21	0.239381	down	27.4677	6.57833	29.146	26.525	26.732	5.568	6.872	7.295	-	-	-	-	-	-
HannXRQ_Chr16g0513151	Chr16:91093303-91099088	gene	9.81893	6.60382e-21	903.218	up	0.0253333	22.7303	0	0.076	0	21.215	20.274	26.702	NA	NA	NA	NA	NA	NA
HannXRQ_Chr17g0538391	Chr17:17083549-17089293	gene	3.67158	6.65439e-21	12.7425	up	1.17	14.8617	1.2	1.532	0.778	12.254	14.631	17.7	G	-	3.2.1.26	ko00052,ko00500,ko01100,map00052,map00500,map01100	Glyco_hydro_32C,Glyco_hydro_32N	Belongs to the glycosyl hydrolase 32 family
HannXRQ_Chr01g0019101	Chr1:112857796-112860811	gene	-5.93202	6.79771e-21	0.0163789	down	15.8553	0.260667	18.044	13.522	16	0	0.327	0.455	NA	NA	NA	NA	NA	NA
HannXRQ_Chr15g0466971	Chr15:11817931-11824591	gene	-9.67966	8.86276e-21	0.00121936	down	17.884	0.0223333	17.79	16.466	19.396	0	0	0.067	NA	NA	NA	NA	NA	NA
HannXRQ_Chr09g0266001	Chr9:174062885-174067301	gene	-11.1402	8.95905e-21	0.000443062	down	21.475	0	21.829	22.379	20.217	0	0	0	NA	NA	NA	NA	NA	NA
HannXRQ_Chr09g0252301	Chr9:112350278-112351603	gene	-5.18064	9.81494e-21	0.0275723	down	91.6787	2.52833	102.977	128.04	44.019	1.824	4.353	1.408	O	GO:0003674,GO:0005215,GO:0005575,GO:0005622,GO:0005623,GO:0005737,GO:0005739,GO:0006810,GO:0008104,GO:0008150,GO:0008320,GO:0008565,GO:0009987,GO:0015031,GO:0015833,GO:0016043,GO:0022607,GO:0022857,GO:0022884,GO:0033036,GO:0034622,GO:0042886,GO:0042887,GO:0043226,GO:0043227,GO:0043229,GO:0043231,GO:0043933,GO:0044085,GO:0044424,GO:0044444,GO:0044464,GO:0045184,GO:0051131,GO:0051179,GO:0051234,GO:…	4.99.1.1,4.99.1.9	ko00860,ko01100,ko01110,map00860,map01100,map01110	AAA,AAA_assoc	Belongs to the AAA ATPase family
HannXRQ_Chr04g0122581	Chr4:162325357-162328602	gene	-6.25288	9.83634e-21	0.0131128	down	13.815	0.180667	12.826	11.746	16.873	0.271	0.178	0.093	U	GO:0003674,GO:0003824,GO:0004721,GO:0004722,GO:0005488,GO:0005575,GO:0005622,GO:0005623,GO:0005634,GO:0005635,GO:0005654,GO:0005737,GO:0005783,GO:0005789,GO:0005829,GO:0005911,GO:0006464,GO:0006470,GO:0006793,GO:0006796,GO:0006807,GO:0006810,GO:0006913,GO:0007154,GO:0007165,GO:0008150,GO:0008152,GO:0009314,GO:0009416,GO:0009506,GO:0009628,GO:0009639,GO:0009889,GO:0009890,GO:0009892,GO:0009987,GO:…	3.1.3.16	ko04010,map04010	Metallophos,PPP5,TPR_1,TPR_11,TPR_8	PPP5 TPR repeat region
HannXRQ_Chr07g0192801	Chr7:47124475-47128046	gene	-7.14018	1.02337e-20	0.00708911	down	19.0297	0.132667	19.316	18.756	19.017	0	0.398	0	-	-	-	-	-	-
HannXRQ_Chr09g0251751	Chr9:109307228-109312472	gene	-11.148	1.02484e-20	0.000440669	down	28.0717	0	28.442	25.344	30.429	0	0	0	NA	NA	NA	NA	NA	NA
HannXRQ_Chr03g0068301	Chr3:54233912-54237217	gene	4.55233	1.11565e-20	23.4632	up	0.675333	15.8583	0.839	0.205	0.982	13.805	15.228	18.542	NA	NA	NA	NA	NA	NA
HannXRQ_Chr02g0035901	Chr2:25197888-25200858	gene	3.16867	1.14126e-20	8.99216	up	3.33733	29.985	3.588	3.735	2.689	28.305	33.778	27.872	K	GO:0000993,GO:0001098,GO:0001099,GO:0003674,GO:0005488,GO:0005515,GO:0005575,GO:0005622,GO:0005623,GO:0005634,GO:0005654,GO:0006139,GO:0006325,GO:0006338,GO:0006351,GO:0006354,GO:0006355,GO:0006366,GO:0006368,GO:0006725,GO:0006807,GO:0006996,GO:0008023,GO:0008150,GO:0008152,GO:0009058,GO:0009059,GO:0009889,GO:0009891,GO:0009893,GO:0009987,GO:0010467,GO:0010468,GO:0010556,GO:0010557,GO:0010604,GO:…	-	-	Elf1	Transcription elongation factor implicated in the maintenance of proper chromatin structure in actively transcribed regions
HannXRQ_Chr13g0405861	Chr13:108065835-108069226	gene	-11.0771	1.21202e-20	0.000462874	down	46.1837	0.0196667	44.934	43.346	50.271	0	0.059	0	NA	NA	NA	NA	NA	NA
HannXRQ_Chr11g0323511	Chr11:12820634-12840888	gene	2.07799	1.27379e-20	4.22219	up	24.0967	101.878	20.866	23.004	28.42	101.982	85.773	117.879	J	GO:0000027,GO:0003674,GO:0003676,GO:0003723,GO:0003735,GO:0005198,GO:0005488,GO:0005575,GO:0005622,GO:0005623,GO:0005737,GO:0005829,GO:0005840,GO:0005844,GO:0006412,GO:0006518,GO:0006807,GO:0006950,GO:0006979,GO:0006996,GO:0008150,GO:0008152,GO:0009058,GO:0009059,GO:0009266,GO:0009314,GO:0009409,GO:0009416,GO:0009628,GO:0009642,GO:0009644,GO:0009987,GO:0010467,GO:0015934,GO:0016020,GO:0016043,GO:…	-	ko03010,map03010	Ribosomal_L23,Ribosomal_L23eN	Belongs to the universal ribosomal protein uL23 family
HannXRQ_Chr08g0213321	Chr8:16835161-16836903	gene	9.86692	1.30525e-20	933.77	up	0.073	68.091	0	0.219	0	67.077	85.525	51.671	L	-	-	-	RVT_2,Retrotran_gag_2,Retrotran_gag_3	gag-polypeptide of LTR copia-type
HannXRQ_Chr07g0191401	Chr7:36737402-36739060	gene	2.92899	1.35327e-20	7.61578	up	4.73133	36.148	4.279	4.474	5.441	36.479	35.706	36.259	NA	NA	NA	NA	NA	NA
HannXRQ_Chr03g0064601	Chr3:25576789-25583508	gene	3.75971	1.55757e-20	13.5452	up	1.93633	26.3203	1.282	3.059	1.468	27.561	29.818	21.582	NA	NA	NA	NA	NA	NA
HannXRQ_Chr06g0176471	Chr6:39023541-39024032	gene	7.09424	1.60919e-20	136.641	up	0.516	70.447	0.398	0.777	0.373	65.964	72.409	72.968	NA	NA	NA	NA	NA	NA
HannXRQ_Chr03g0071981	Chr3:82585374-82589141	gene	-3.72837	1.65709e-20	0.0754484	down	6.16733	0.466333	5.355	5.937	7.21	0.428	0.475	0.496	NA	NA	NA	NA	NA	NA
HannXRQ_Chr08g0231091	Chr8:107328444-107332962	gene	-11.1179	1.90796e-20	0.000449954	down	21.6887	0	20.9	19.195	24.971	0	0	0	NA	NA	NA	NA	NA	NA
HannXRQ_Chr13g0418171	Chr13:167742575-167747418	gene	11.078	2.05361e-20	2161.78	up	0	79.542	0	0	0	72.704	84.967	80.955	NA	NA	NA	NA	NA	NA
HannXRQ_Chr09g0251561	Chr9:107732288-107743668	gene	11.0112	2.19442e-20	2063.94	up	0.0413333	91.2707	0	0.124	0	86.54	99.125	88.147	NA	NA	NA	NA	NA	NA
HannXRQ_Chr15g0480581	Chr15:63111626-63114493	gene	8.12836	2.30569e-20	279.822	up	0.0686667	18.9787	0.07	0.136	0	16.469	18.035	22.432	NA	NA	NA	NA	NA	NA
HannXRQ_Chr05g0146541	Chr5:137782581-137783063	gene	-7.01576	2.39422e-20	0.00772763	down	72.25	0.557	70.981	72.045	73.724	0.417	0.824	0.43	NA	NA	NA	NA	NA	NA
HannXRQ_Chr06g0182211	Chr6:77934232-77937074	gene	6.2579	2.61999e-20	76.5274	up	0.131	10.2147	0	0.135	0.258	10.281	8.611	11.752	NA	NA	NA	NA	NA	NA
HannXRQ_Chr12g0364041	Chr12:32739617-32746657	gene	2.19094	2.62501e-20	4.56604	up	4.85067	22.183	4.905	4.646	5.001	22.414	22.13	22.005	NA	NA	NA	NA	NA	NA
HannXRQ_Chr15g0471121	Chr15:25694340-25697392	gene	4.18646	2.67913e-20	18.2075	up	0.624333	11.4037	0.714	0.299	0.86	10.604	11.61	11.997	NA	NA	NA	NA	NA	NA
HannXRQ_Chr02g0039701	Chr2:49566816-49568206	gene	6.06491	2.84045e-20	66.9453	up	0.679667	46.2593	0.356	0.348	1.335	45.813	49.575	43.39	NA	NA	NA	NA	NA	NA
HannXRQ_Chr02g0032611	Chr2:8766462-8768857	gene	3.85128	3.02512e-20	14.4328	up	2.248	32.4823	1.454	3.822	1.468	30.622	30.916	35.909	O	-	-	ko04141,map04141	DUF1977,DnaJ	Domain of unknown function (DUF1977)
HannXRQ_Chr02g0059291	Chr2:178619432-178622835	gene	-5.87416	3.29734e-20	0.0170491	down	8.121	0.138333	9.496	7.695	7.172	0.296	0.058	0.061	NA	NA	NA	NA	NA	NA
HannXRQ_Chr07g0194721	Chr7:59680033-59692364	gene	4.56701	3.37557e-20	23.7032	up	0.908333	21.4953	1.033	1.425	0.267	19.352	21.024	24.11	G	-	-	-	O-FucT	At1g04910-like
HannXRQ_Chr09g0251651	Chr9:108827480-108831410	gene	-5.10827	3.46722e-20	0.0289906	down	7.13867	0.207	7.095	5.927	8.394	0.186	0.244	0.191	NA	NA	NA	NA	NA	NA
HannXRQ_Chr05g0158191	Chr5:200646388-200653669	gene	4.98406	3.49274e-20	31.6485	up	1.167	36.7807	2.173	0.455	0.873	36.418	47.943	25.981	NA	NA	NA	NA	NA	NA
HannXRQ_Chr07g0203451	Chr7:91034425-91040217	gene	-10.9305	3.73887e-20	0.000512389	down	42.4873	0.0206667	42.169	39.777	45.516	0	0	0.062	NA	NA	NA	NA	NA	NA
HannXRQ_Chr10g0311741	Chr10:219988498-220003349	gene	-3.68241	3.78607e-20	0.0778903	down	20.5103	1.6	22.598	19.784	19.149	2.394	1.35	1.056	NA	NA	NA	NA	NA	NA
HannXRQ_Chr16g0519491	Chr16:129205672-129210058	gene	11.076	4.10196e-20	2158.84	up	0.0193333	44.564	0	0.058	0	38.224	40.819	54.649	NA	NA	NA	NA	NA	NA
HannXRQ_Chr05g0129561	Chr5:2454719-2459369	gene	2.13192	4.14751e-20	4.38302	up	30.3207	133.273	22.311	34.003	34.648	146.021	111.57	142.229	L	-	-	-	MatE	Belongs to the multi antimicrobial extrusion (MATE) (TC 2.A.66.1) family
HannXRQ_Chr07g0188401	Chr7:15164662-15169085	gene	5.94996	4.16559e-20	61.8182	up	0.315333	19.5857	0	0.67	0.276	18.004	19.519	21.234	NA	NA	NA	NA	NA	NA
HannXRQ_Chr08g0234151	Chr8:126772874-126776188	gene	2.12256	4.93731e-20	4.35466	up	5.08967	22.1307	6.016	5.045	4.208	20.053	22.554	23.785	J	-	1.6.5.2	ko00130,ko01110,map00130,map01110	FMN_red	Minor allergen Alt a
HannXRQ_Chr03g0089051	Chr3:156897399-156899511	gene	11.0807	5.10441e-20	2165.86	up	0	65.9513	0	0	0	66.316	53.697	77.841	J	GO:0003674,GO:0003824,GO:0005575,GO:0005622,GO:0005623,GO:0005634,GO:0005737,GO:0005739,GO:0006139,GO:0006396,GO:0006399,GO:0006400,GO:0006725,GO:0006807,GO:0008033,GO:0008150,GO:0008152,GO:0009058,GO:0009308,GO:0009451,GO:0009536,GO:0009690,GO:0009691,GO:0009824,GO:0009987,GO:0010467,GO:0010817,GO:0016070,GO:0016740,GO:0016765,GO:0034470,GO:0034641,GO:0034660,GO:0034754,GO:0042445,GO:0042446,GO:…	2.5.1.112,2.5.1.27	ko00908,ko01100,ko01110,map00908,map01100,map01110	IPPT	Adenylate isopentenyltransferase 3
HannXRQ_Chr13g0387501	Chr13:4562918-4566699	gene	-11.2905	5.1678e-20	0.000399225	down	65.3003	0.024	73.263	82.707	39.931	0.072	0	0	NA	NA	NA	NA	NA	NA
HannXRQ_Chr11g0321391	Chr11:5002770-5008932	gene	9.54296	5.8628e-20	745.961	up	0.0223333	16.5963	0	0.067	0	17.295	18.505	13.989	NA	NA	NA	NA	NA	NA
HannXRQ_Chr05g0161201	Chr5:210660201-210661991	gene	5.2555	5.89484e-20	38.2	up	0.543667	20.9817	0.169	0.827	0.635	23.366	23.243	16.336	NA	NA	NA	NA	NA	NA
HannXRQ_Chr15g0470541	Chr15:23454596-23462264	gene	10.9709	6.08498e-20	2007.14	up	0	10.7907	0	0	0	10.13	10.155	12.087	NA	NA	NA	NA	NA	NA
HannXRQ_Chr11g0342731	Chr11:123874837-123877379	gene	4.39587	6.55219e-20	21.0518	up	0.899333	19.0347	0.875	0.512	1.311	17.638	21.679	17.787	NA	NA	NA	NA	NA	NA
HannXRQ_Chr05g0154061	Chr5:183182770-183186438	gene	4.87868	6.70051e-20	29.4192	up	0.341667	10.1113	0.066	0.648	0.311	9.365	9.921	11.048	S	-	-	-	Transpos_assoc,Transposase_21	Transposase family tnp2
HannXRQ_Chr10g0310711	Chr10:216707098-216708491	gene	-5.43596	6.86105e-20	0.0231	down	36.124	0.838667	40.877	34.87	32.625	1.246	0.308	0.962	NA	NA	NA	NA	NA	NA
HannXRQ_Chr10g0288381	Chr10:61118579-61122414	gene	5.74821	7.01708e-20	53.7506	up	0.213	11.363	0.327	0.159	0.153	8.571	14.186	11.332	K	-	-	-	ArgoL1,ArgoL2,ArgoMid,ArgoN,PAZ,Piwi	gene silencing by RNA
HannXRQ_Chr13g0405011	Chr13:104359594-104366968	gene	4.7062	7.85657e-20	26.104	up	1.04233	27.0783	1.335	1.042	0.75	24.717	27.115	29.403	NA	NA	NA	NA	NA	NA
HannXRQ_Chr03g0083841	Chr3:138386788-138387344	gene	-3.75685	8.405e-20	0.0739733	down	78.495	5.83633	77.378	72.428	85.679	9.047	2.501	5.961	S	GO:0005575,GO:0005622,GO:0005623,GO:0005737,GO:0006810,GO:0006950,GO:0008150,GO:0009266,GO:0009314,GO:0009408,GO:0009409,GO:0009411,GO:0009416,GO:0009507,GO:0009534,GO:0009535,GO:0009536,GO:0009579,GO:0009628,GO:0009637,GO:0009639,GO:0009642,GO:0009644,GO:0009889,GO:0009987,GO:0010029,GO:0010030,GO:0010114,GO:0010117,GO:0010218,GO:0010224,GO:0010380,GO:0016020,GO:0019222,GO:0031323,GO:0031326,GO:…	-	-	Chloroa_b-bind	Early light-induced protein
HannXRQ_Chr01g0017261	Chr1:103203985-103206650	gene	4.45338	8.41144e-20	21.9079	up	0.514667	11.2817	0.616	0.516	0.412	12.321	13.596	7.928	NA	NA	NA	NA	NA	NA
HannXRQ_Chr08g0226531	Chr8:81516009-81519831	gene	-10.8765	8.78678e-20	0.000531922	down	58.7153	0	57.687	55.017	63.442	0	0	0	Q	GO:0003674,GO:0003824,GO:0004601,GO:0005575,GO:0005618,GO:0005623,GO:0005911,GO:0008150,GO:0008152,GO:0009505,GO:0009506,GO:0009636,GO:0009664,GO:0009987,GO:0016043,GO:0016209,GO:0016491,GO:0016684,GO:0030054,GO:0030312,GO:0042221,GO:0044464,GO:0045229,GO:0050896,GO:0051716,GO:0055044,GO:0055114,GO:0070887,GO:0071554,GO:0071555,GO:0071669,GO:0071840,GO:0071944,GO:0097237,GO:0098754,GO:0098869,GO:…	1.11.1.7	ko00940,ko01100,ko01110,map00940,map01100,map01110	peroxidase	Removal of H(2)O(2), oxidation of toxic reductants, biosynthesis and degradation of lignin, suberization, auxin catabolism, response to environmental stresses such as wounding, pathogen attack and oxidative stress
HannXRQ_Chr13g0403641	Chr13:99545187-99548161	gene	-3.39157	9.2454e-20	0.0952875	down	10.5137	1.00133	10.8	9.512	11.229	0.542	1.137	1.325	NA	NA	NA	NA	NA	NA
HannXRQ_Chr10g0306881	Chr10:198588203-198590975	gene	-4.49564	9.62721e-20	0.0443279	down	11.889	0.526	11.298	13.167	11.202	0.677	0.669	0.232	NA	NA	NA	NA	NA	NA
HannXRQ_Chr01g0004621	Chr1:26896779-26908980	gene	2.33845	9.99228e-20	5.05757	up	1.54033	7.80167	1.396	1.724	1.501	7.945	6.759	8.701	A	-	-	-	RRM_1,TPX2	RNA recognition motif
HannXRQ_Chr12g0372351	Chr12:73103507-73105709	gene	5.50924	1.05836e-19	45.5455	up	0.229333	10.469	0.178	0.26	0.25	8.693	10.751	11.963	NA	NA	NA	NA	NA	NA
HannXRQ_Chr03g0076641	Chr3:112553059-112584075	gene	11.3598	1.09746e-19	2628.05	up	0	24.5977	0	0	0	25.627	33.896	14.27	NA	NA	NA	NA	NA	NA
HannXRQ_Chr14g0436351	Chr14:76438751-76446965	gene	-2.4934	1.15949e-19	0.177587	down	9.36033	1.66533	9.582	8.967	9.532	1.704	1.162	2.13	L	-	-	-	NB-ARC	NB-ARC domain
HannXRQ_Chr07g0194151	Chr7:56862645-56866126	gene	6.36559	1.18845e-19	82.4582	up	0.102	8.35233	0.125	0.122	0.059	8.109	8.07	8.878	S	-	-	-	DUF4216,DUF4218,Transpos_assoc,Transposase_21,Transposase_24	TdcA1-ORF2 protein
HannXRQ_Chr01g0007721	Chr1:54255256-54260302	gene	-4.3048	1.41564e-19	0.0505972	down	22.502	1.14333	15.584	21.553	30.369	1.283	0.543	1.604	Z	GO:0000003,GO:0000146,GO:0000166,GO:0000331,GO:0000902,GO:0000904,GO:0003006,GO:0003674,GO:0003774,GO:0003779,GO:0003824,GO:0005488,GO:0005515,GO:0005524,GO:0005575,GO:0005622,GO:0005623,GO:0005737,GO:0005773,GO:0005856,GO:0006928,GO:0006996,GO:0007010,GO:0007015,GO:0008092,GO:0008144,GO:0008150,GO:0009653,GO:0009826,GO:0009856,GO:0009860,GO:0009932,GO:0009987,GO:0015629,GO:0016043,GO:0016049,GO:…	-	-	DIL,IQ,Myosin_N,Myosin_head	Belongs to the TRAFAC class myosin-kinesin ATPase superfamily. Myosin family
HannXRQ_Chr07g0205071	Chr7:97369249-97372635	gene	2.04513	1.46481e-19	4.12712	up	15.16	62.7017	14.294	13.768	17.418	59.695	77.446	50.964	NA	NA	NA	NA	NA	NA
HannXRQ_Chr16g0520831	Chr16:137070949-137076201	gene	5.75708	1.54475e-19	54.082	up	0.66	35.9247	0.294	0.86	0.826	32.639	32.823	42.312	NA	NA	NA	NA	NA	NA
HannXRQ_Chr10g0295331	Chr10:112010343-112013884	gene	-10.8739	1.73256e-19	0.000532871	down	20.3177	0	18.576	18.352	24.025	0	0	0	NA	NA	NA	NA	NA	NA
HannXRQ_Chr08g0226831	Chr8:85103650-85109806	gene	9.6017	1.79384e-19	776.96	up	0.0216667	16.402	0.065	0	0	13.844	14.399	20.963	S	-	-	-	Ndr	Pollen-specific protein SF21-like
HannXRQ_Chr17g0562081	Chr17:164010000-164012221	gene	-6.15792	1.81102e-19	0.014005	down	13.5237	0.189	12.559	11.005	17.007	0.094	0.279	0.194	NA	NA	NA	NA	NA	NA
HannXRQ_Chr14g0451101	Chr14:143332986-143334153	gene	-3.69539	1.98404e-19	0.0771926	down	27.8083	2.15067	26.823	23.841	32.761	1.725	2.19	2.537	J	-	-	ko03013,ko04214,map03013,map04214	W2,eIF-5_eIF-2B	eukaryotic translation initiation factor
HannXRQ_Chr04g0126101	Chr4:173547315-173571830	gene	-3.2569	2.019e-19	0.104611	down	15.6883	1.64067	17.975	15.276	13.814	1.039	1.744	2.139	Z	GO:0006996,GO:0007010,GO:0007015,GO:0008150,GO:0008154,GO:0009987,GO:0016043,GO:0022411,GO:0030029,GO:0030036,GO:0030042,GO:0032984,GO:0043624,GO:0043933,GO:0051261,GO:0071840,GO:0097435	-	ko04360,ko04666,ko04810,ko05133,map04360,map04666,map04810,map05133	Cofilin_ADF	Belongs to the actin-binding proteins ADF family
HannXRQ_Chr12g0375171	Chr12:88711815-88716353	gene	10.788	2.04863e-19	1768.18	up	0.014	27.5463	0	0	0.042	25.313	25.857	31.469	NA	NA	NA	NA	NA	NA
HannXRQ_Chr04g0114771	Chr4:127929261-127931922	gene	5.37145	2.15844e-19	41.3968	up	0.454667	18.8867	0.511	0.374	0.479	21.288	23.873	11.499	NA	NA	NA	NA	NA	NA
HannXRQ_Chr04g0111761	Chr4:108326110-108329895	gene	2.50733	2.36914e-19	5.68567	up	5.51067	31.3253	5.681	3.735	7.116	28.674	29.829	35.473	U	GO:0003674,GO:0005048,GO:0005215,GO:0005488,GO:0005515,GO:0005575,GO:0005622,GO:0005623,GO:0005634,GO:0005635,GO:0005737,GO:0006606,GO:0006810,GO:0006886,GO:0006913,GO:0008104,GO:0008139,GO:0008150,GO:0008565,GO:0010468,GO:0012505,GO:0015031,GO:0015833,GO:0016020,GO:0017038,GO:0019219,GO:0019222,GO:0031090,GO:0031323,GO:0031965,GO:0031967,GO:0031975,GO:0033036,GO:0033218,GO:0033365,GO:0034504,GO:…	-	-	IBN_N,Xpo1	Exportin 1-like protein
HannXRQ_Chr03g0074621	Chr3:100670123-100672842	gene	2.00163	2.39487e-19	4.00451	up	18.339	73.454	19.772	13.589	21.656	67.909	77.234	75.219	S	-	-	-	NmrA	isoflavone
HannXRQ_Chr08g0227391	Chr8:88564759-88565432	gene	3.11234	2.43505e-19	8.64785	up	5.647	48.73	6.104	5.39	5.447	38.88	46.656	60.654	S	GO:0003674,GO:0003824,GO:0005575,GO:0005622,GO:0005623,GO:0005737,GO:0005794,GO:0005829,GO:0005911,GO:0006139,GO:0006725,GO:0006793,GO:0006807,GO:0006950,GO:0006970,GO:0008150,GO:0008152,GO:0009225,GO:0009506,GO:0009628,GO:0009651,GO:0009832,GO:0009987,GO:0012505,GO:0016853,GO:0016866,GO:0030054,GO:0033356,GO:0034641,GO:0042546,GO:0043226,GO:0043227,GO:0043229,GO:0043231,GO:0044085,GO:0044237,GO:…	5.4.99.30	ko00520,map00520	RGP	UDP-arabinopyranose mutase
HannXRQ_Chr01g0008571	Chr1:58023894-58025452	gene	5.95429	2.46189e-19	62.0041	up	0.457333	28.696	0.238	0.465	0.669	32.821	28.052	25.215	Q	GO:0000166,GO:0003674,GO:0003824,GO:0004312,GO:0004316,GO:0005488,GO:0006082,GO:0006629,GO:0006631,GO:0006633,GO:0008150,GO:0008152,GO:0008610,GO:0009058,GO:0009987,GO:0016053,GO:0016491,GO:0016614,GO:0016616,GO:0016740,GO:0016746,GO:0016747,GO:0019752,GO:0030497,GO:0032787,GO:0036094,GO:0043436,GO:0044237,GO:0044238,GO:0044249,GO:0044255,GO:0044281,GO:0044283,GO:0046394,GO:0048037,GO:0050661,GO:…	-	-	adh_short,adh_short_C2	Belongs to the short-chain dehydrogenases reductases (SDR) family
HannXRQ_Chr01g0003911	Chr1:18834865-18835841	gene	4.82778	2.55119e-19	28.3992	up	1.228	35.2503	0.43	0.839	2.415	32.933	31.861	40.957	U	GO:0003674,GO:0005215,GO:0005351,GO:0005354,GO:0005355,GO:0005365,GO:0005402,GO:0005575,GO:0005623,GO:0005886,GO:0006810,GO:0006811,GO:0006812,GO:0007275,GO:0008150,GO:0008324,GO:0008643,GO:0008645,GO:0009653,GO:0009791,GO:0010015,GO:0010101,GO:0010102,GO:0010311,GO:0015075,GO:0015077,GO:0015078,GO:0015144,GO:0015145,GO:0015146,GO:0015148,GO:0015149,GO:0015166,GO:0015168,GO:0015291,GO:0015293,GO:…	-	-	Sugar_tr	Belongs to the major facilitator superfamily. Sugar transporter (TC 2.A.1.1) family
HannXRQ_Chr09g0270211	Chr9:188773160-188777182	gene	-3.45999	2.55677e-19	0.0908737	down	13.5983	1.23933	11.938	11.383	17.474	1.359	0.727	1.632	O	GO:0000302,GO:0005575,GO:0005622,GO:0005623,GO:0005737,GO:0006417,GO:0006950,GO:0006979,GO:0008150,GO:0009266,GO:0009314,GO:0009408,GO:0009416,GO:0009507,GO:0009526,GO:0009532,GO:0009536,GO:0009570,GO:0009628,GO:0009636,GO:0009642,GO:0009644,GO:0009889,GO:0009891,GO:0009893,GO:0009941,GO:0009987,GO:0010035,GO:0010468,GO:0010556,GO:0010557,GO:0010604,GO:0010608,GO:0010628,GO:0019222,GO:0031323,GO:…	-	ko04213,map04213	AAA,AAA_2,ClpB_D2-small,Clp_N	Belongs to the ClpA ClpB family
HannXRQ_Chr04g0098901	Chr4:18110516-18112641	gene	-3.043	2.66466e-19	0.121329	down	25.3757	3.08467	28.877	23.114	24.136	3.42	2.533	3.301	NA	NA	NA	NA	NA	NA
HannXRQ_Chr03g0062701	Chr3:14846351-14849391	gene	2.96133	2.67711e-19	7.78841	up	2.22567	17.3927	1.76	2.719	2.198	18.86	16.387	16.931	S	-	-	-	ADH_N_2,ADH_zinc_N	2-alkenal reductase (NADP( )-dependent)-like
HannXRQ_Chr14g0442421	Chr14:110080149-110082928	gene	3.98543	2.76298e-19	15.8392	up	0.745333	11.753	0.873	0.852	0.511	10.326	11.414	13.519	K	GO:0003674,GO:0003824,GO:0003993,GO:0005575,GO:0005622,GO:0005623,GO:0005737,GO:0005739,GO:0005829,GO:0006725,GO:0006766,GO:0006767,GO:0006772,GO:0006790,GO:0006793,GO:0006796,GO:0006807,GO:0008150,GO:0008152,GO:0009058,GO:0009110,GO:0009228,GO:0009987,GO:0016311,GO:0016787,GO:0016788,GO:0016791,GO:0017144,GO:0018130,GO:0019438,GO:0034641,GO:0042131,GO:0042364,GO:0042578,GO:0042723,GO:0042724,GO:…	-	-	TENA_THI-4	TENA/THI-4/PQQC family
HannXRQ_Chr05g0160421	Chr5:208693765-208696309	gene	11.1677	2.8706e-19	2300.5	up	0	74.9443	0	0	0	64.181	53.891	106.761	-	-	-	-	-	-
HannXRQ_Chr17g0537551	Chr17:13690286-13690993	gene	2.94433	2.92442e-19	7.69721	up	10.5553	81.497	10.515	10.262	10.889	82.567	106.821	55.103	S	GO:0002831,GO:0006950,GO:0006952,GO:0008150,GO:0009605,GO:0009607,GO:0009620,GO:0031341,GO:0031343,GO:0031347,GO:0032101,GO:0040008,GO:0042268,GO:0043207,GO:0043900,GO:0043901,GO:0043902,GO:0043903,GO:0044126,GO:0044130,GO:0044144,GO:0044146,GO:0045919,GO:0045926,GO:0048518,GO:0048519,GO:0048522,GO:0048583,GO:0050789,GO:0050794,GO:0050832,GO:0050896,GO:0051704,GO:0051707,GO:0051709,GO:0051710,GO:…	-	-	Thaumatin	Thaumatin family
HannXRQ_Chr12g0357501	Chr12:9492407-9493883	gene	-10.6395	3.27301e-19	0.000626876	down	151.022	0.0876667	152.941	146.766	153.358	0.263	0	0	O	GO:0001101,GO:0003674,GO:0003824,GO:0004843,GO:0005575,GO:0005622,GO:0005623,GO:0005634,GO:0005737,GO:0005829,GO:0006508,GO:0006807,GO:0007154,GO:0007165,GO:0008150,GO:0008152,GO:0008233,GO:0008234,GO:0009719,GO:0009725,GO:0009753,GO:0009755,GO:0009867,GO:0009987,GO:0010033,GO:0016787,GO:0019538,GO:0019783,GO:0023052,GO:0032870,GO:0036459,GO:0042221,GO:0043170,GO:0043226,GO:0043227,GO:0043229,GO:…	3.4.19.12	ko04068,ko05168,ko05169,ko05203,map04068,map05168,map05169,map05203	MATH,UCH,USP7_C2,USP7_ICP0_bdg	Ubiquitin carboxyl-terminal hydrolase
HannXRQ_Chr16g0508081	Chr16:54320715-54325367	gene	7.75435	3.51985e-19	215.919	up	0.176	37.2467	0.355	0.173	0	39.039	39.085	33.616	Q	GO:0003674,GO:0003824,GO:0004497,GO:0005575,GO:0008150,GO:0008152,GO:0009058,GO:0009987,GO:0010035,GO:0010038,GO:0010039,GO:0016020,GO:0016491,GO:0016705,GO:0016709,GO:0019748,GO:0042221,GO:0044550,GO:0050896,GO:0051716,GO:0055114,GO:0070887,GO:0071241,GO:0071248,GO:0071281	1.14.14.1,1.14.14.19,1.14.14.32	ko00140,ko00380,ko00830,ko00980,ko00981,ko01100,ko04913,ko04917,ko04927,ko04934,ko05204,map00140,map00380,map00830,map00980,map00981,map01100,map04913,map04917,map04927,map04934,map05204	p450	cytochrome P450
HannXRQ_Chr09g0271561	Chr9:193812751-193817281	gene	3.26256	3.68238e-19	9.59682	up	1.07967	10.317	1.518	1.01	0.711	9.585	9.744	11.622	S	-	-	-	TPR_9,Transglut_core2	isoform X1
HannXRQ_Chr14g0436251	Chr14:75987732-75994096	gene	9.38774	3.70152e-19	669.869	up	0.0203333	13.933	0	0.031	0.03	13.796	11.825	16.178	NA	NA	NA	NA	NA	NA
HannXRQ_Chr16g0518661	Chr16:123490712-123493713	gene	-7.77693	3.99088e-19	0.00455944	down	14.786	0.0673333	15.662	15.795	12.901	0	0.133	0.069	NA	NA	NA	NA	NA	NA
HannXRQ_Chr02g0057681	Chr2:174657996-174661391	gene	7.77611	4.06954e-19	219.202	up	0.091	19.9327	0.094	0.091	0.088	17.835	21.321	20.642	Z	-	-	ko04144,map04144	Ist1	Regulator of Vps4 activity in the MVB pathway
HannXRQ_Chr11g0350221	Chr11:156425042-156425464	gene	5.31627	4.37286e-19	39.8436	up	1.191	47.765	0.463	1.808	1.302	46.225	47.521	49.549	S	-	-	-	Yae1_N	Oral cancer-overexpressed protein 1 homolog
HannXRQ_Chr05g0144701	Chr5:125757268-125758040	gene	10.8423	4.74988e-19	1835.97	up	0	93.909	0	0	0	80.867	84.797	116.063	NA	NA	NA	NA	NA	NA
HannXRQ_Chr09g0263351	Chr9:163790201-163794183	gene	-6.75287	5.19765e-19	0.00927219	down	24.5473	0.227333	17.163	14.9	41.579	0.293	0.289	0.1	O	GO:0003674,GO:0003824,GO:0004176,GO:0005575,GO:0005622,GO:0005623,GO:0005737,GO:0005739,GO:0006508,GO:0006807,GO:0008150,GO:0008152,GO:0008233,GO:0008237,GO:0009507,GO:0009526,GO:0009536,GO:0009941,GO:0016462,GO:0016787,GO:0016817,GO:0016818,GO:0016887,GO:0017111,GO:0019538,GO:0031967,GO:0031975,GO:0042623,GO:0043170,GO:0043226,GO:0043227,GO:0043229,GO:0043231,GO:0044238,GO:0044422,GO:0044424,GO:…	-	-	AAA,FtsH_ext	Belongs to the AAA ATPase family
HannXRQ_Chr16g0521071	Chr16:138528834-138530571	gene	5.2083	5.41109e-19	36.9705	up	0.416667	15.5427	0.261	0.255	0.734	12.49	16.442	17.696	AD	GO:0000070,GO:0000228,GO:0000278,GO:0000280,GO:0000723,GO:0000775,GO:0000776,GO:0000781,GO:0000784,GO:0000819,GO:0003674,GO:0003676,GO:0003723,GO:0004857,GO:0005488,GO:0005575,GO:0005622,GO:0005623,GO:0005634,GO:0005694,GO:0005730,GO:0005819,GO:0005856,GO:0006139,GO:0006259,GO:0006278,GO:0006725,GO:0006807,GO:0006996,GO:0007004,GO:0007049,GO:0007059,GO:0007080,GO:0007346,GO:0008104,GO:0008150,GO:…	-	-	G-patch	PIN2 TERF1-interacting telomerase inhibitor
HannXRQ_Chr02g0049531	Chr2:136673646-136675744	gene	6.37647	5.4237e-19	83.0825	up	0.157	13.0103	0.193	0.188	0.09	14.788	13.719	10.524	NA	NA	NA	NA	NA	NA
HannXRQ_Chr12g0381111	Chr12:138545346-138566445	gene	-10.7051	5.62109e-19	0.000599007	down	33.6543	0	33.411	29.192	38.36	0	0	0	NA	NA	NA	NA	NA	NA
HannXRQ_Chr03g0073731	Chr3:95973343-95981002	gene	10.6525	5.7383e-19	1609.6	up	0	65.012	0	0	0	71.295	63.972	59.769	NA	NA	NA	NA	NA	NA
HannXRQ_Chr13g0411751	Chr13:141719930-141722943	gene	10.6535	5.97027e-19	1610.76	up	0	18.707	0	0	0	18.325	17.829	19.967	NA	NA	NA	NA	NA	NA
HannXRQ_Chr17g0548971	Chr17:59072431-59075651	gene	9.29084	6.00162e-19	626.356	up	0.038	24.6207	0	0	0.114	21.966	24.901	26.995	NA	NA	NA	NA	NA	NA
HannXRQ_Chr09g0270351	Chr9:189109017-189114078	gene	-10.8531	6.13717e-19	0.00054062	down	14.1387	0	13.031	11.147	18.238	0	0	0	NA	NA	NA	NA	NA	NA
HannXRQ_Chr16g0528841	Chr16:170300053-170300647	gene	2.48232	6.15649e-19	5.58796	up	20.4703	114.373	19.097	16.709	25.605	99.265	104.697	139.158	-	-	-	-	-	-
HannXRQ_Chr01g0016991	Chr1:101829620-101830538	gene	-4.58919	6.20906e-19	0.0415449	down	25.4197	1.058	20.821	28.171	27.267	1.461	0.961	0.752	NA	NA	NA	NA	NA	NA
HannXRQ_Chr13g0393801	Chr13:49611330-49614822	gene	3.30448	6.64711e-19	9.87977	up	3.78033	37.2397	4.041	2.992	4.308	27.67	32.982	51.067	UY	GO:0000060,GO:0001101,GO:0003674,GO:0005048,GO:0005215,GO:0005488,GO:0005575,GO:0005622,GO:0005623,GO:0005634,GO:0005635,GO:0005737,GO:0006606,GO:0006607,GO:0006610,GO:0006810,GO:0006886,GO:0006913,GO:0008104,GO:0008139,GO:0008150,GO:0008565,GO:0009719,GO:0009987,GO:0010033,GO:0010243,GO:0012505,GO:0015031,GO:0015833,GO:0016020,GO:0017038,GO:0031090,GO:0031965,GO:0031967,GO:0031974,GO:0031975,GO:…	-	-	HEAT,HEAT_2,HEAT_EZ	Importin-5-like
HannXRQ_Chr09g0262951	Chr9:161687815-161691341	gene	-2.07836	6.68631e-19	0.236784	down	29.723	7.03067	33.105	23.798	32.266	5.715	7.787	7.59	NA	NA	NA	NA	NA	NA
HannXRQ_Chr03g0077651	Chr3:117509104-117511641	gene	3.87786	6.73944e-19	14.7012	up	0.588667	8.711	0.398	0.622	0.746	8.85	10.113	7.17	L	-	-	-	DDE_Tnp_4	DDE superfamily endonuclease
HannXRQ_Chr14g0458271	Chr14:164043092-164043817	gene	-2.33301	6.81776e-19	0.19847	down	101.471	20.159	109.287	112.452	82.674	20.269	15.626	24.582	I	GO:0003674,GO:0003824,GO:0004300,GO:0005575,GO:0005622,GO:0005623,GO:0005737,GO:0005739,GO:0005777,GO:0006082,GO:0006629,GO:0006631,GO:0006635,GO:0008150,GO:0008152,GO:0009056,GO:0009062,GO:0009987,GO:0016042,GO:0016054,GO:0016829,GO:0016835,GO:0016836,GO:0019395,GO:0019752,GO:0030258,GO:0032787,GO:0034440,GO:0042579,GO:0043226,GO:0043227,GO:0043229,GO:0043231,GO:0043436,GO:0044237,GO:0044238,GO:…	-	-	ECH_1	Enoyl-CoA hydratase/isomerase
HannXRQ_Chr14g0440541	Chr14:101894876-101899090	gene	11.0701	6.8376e-19	2149.98	up	0.0146667	34.6123	0	0	0.044	25.968	25.781	52.088	NA	NA	NA	NA	NA	NA
HannXRQ_Chr16g0520221	Chr16:133222441-133225268	gene	10.6927	8.63831e-19	1655.04	up	0	21.5063	0	0	0	23.627	17.57	23.322	NA	NA	NA	NA	NA	NA
HannXRQ_Chr03g0092091	Chr3:163386590-163387438	gene	-7.64857	8.89836e-19	0.00498369	down	53.9147	0.269333	55.416	56.114	50.214	0.268	0.264	0.276	Q	-	-	-	2OG-FeII_Oxy,DIOX_N	Belongs to the iron ascorbate-dependent oxidoreductase family
HannXRQ_Chr04g0098111	Chr4:16075846-16079785	gene	-3.40303	1.02591e-18	0.0945338	down	5.847	0.554	5.277	5.248	7.016	0.621	0.562	0.479	NA	NA	NA	NA	NA	NA
HannXRQ_Chr16g0507691	Chr16:50533182-50535242	gene	-10.75	1.04647e-18	0.000580682	down	34.164	0	37.554	25.452	39.486	0	0	0	NA	NA	NA	NA	NA	NA
HannXRQ_Chr05g0144011	Chr5:120700129-120735850	gene	4.76855	1.08587e-18	27.257	up	0.611	16.6493	0.627	0.765	0.441	18.384	18.947	12.617	NA	NA	NA	NA	NA	NA
HannXRQ_Chr06g0184761	Chr6:100404386-100407896	gene	7.72631	1.21647e-18	211.764	up	0.0586667	12.5133	0	0.119	0.057	11.22	12.253	14.067	T	-	2.7.11.1	ko04626,ko05145,map04626,map05145	EF-hand_1,EF-hand_5,Pkinase	Calcium-dependent protein kinase
HannXRQ_Chr02g0058061	Chr2:175439384-175443972	gene	-5.30121	1.25386e-18	0.0253617	down	15.1293	0.384	17.821	16.668	10.899	0.382	0.377	0.393	C	GO:0005575,GO:0005622,GO:0005623,GO:0005737,GO:0005829,GO:0005886,GO:0008150,GO:0009507,GO:0009526,GO:0009536,GO:0009941,GO:0010035,GO:0010038,GO:0016020,GO:0031967,GO:0031975,GO:0042221,GO:0043226,GO:0043227,GO:0043229,GO:0043231,GO:0044422,GO:0044424,GO:0044434,GO:0044435,GO:0044444,GO:0044446,GO:0044464,GO:0046686,GO:0050896,GO:0071944	-	-	Aldo_ket_red	reductase 2
HannXRQ_Chr07g0191141	Chr7:34398250-34405846	gene	10.5211	1.3179e-18	1469.46	up	0.00866667	13.4547	0	0.026	0	12.218	13.588	14.558	NA	NA	NA	NA	NA	NA
HannXRQ_Chr17g0569961	Chr17:210406821-210410309	gene	9.15069	1.333e-18	568.371	up	0.0383333	22.5353	0	0	0.115	24.804	22.128	20.674	NA	NA	NA	NA	NA	NA
HannXRQ_Chr05g0152991	Chr5:177844857-177848147	gene	10.851	1.35589e-18	1847.09	up	0	35.0617	0	0	0	31.88	26.501	46.804	EH	GO:0001666,GO:0003674,GO:0003824,GO:0005575,GO:0005622,GO:0005623,GO:0005737,GO:0005829,GO:0006950,GO:0008150,GO:0009628,GO:0016020,GO:0016829,GO:0016830,GO:0016831,GO:0034059,GO:0036293,GO:0044424,GO:0044444,GO:0044464,GO:0050896,GO:0070482	4.1.1.1	ko00010,ko01100,ko01110,ko01130,map00010,map01100,map01110,map01130	TPP_enzyme_C,TPP_enzyme_M,TPP_enzyme_N	Pyruvate decarboxylase
HannXRQ_Chr12g0374551	Chr12:85506696-85509904	gene	3.45398	1.37006e-18	10.9585	up	4.082	44.7677	4.1	4.716	3.43	36.459	65.895	31.949	Q	-	-	-	2OG-FeII_Oxy,DIOX_N	Belongs to the iron ascorbate-dependent oxidoreductase family
HannXRQ_Chr15g0473011	Chr15:32981046-32984546	gene	5.98505	1.41305e-18	63.3401	up	0.166	10.4747	0.22	0.072	0.206	8.142	9.08	14.202	NA	NA	NA	NA	NA	NA
HannXRQ_Chr16g0508941	Chr16:59752973-59755267	gene	3.76113	1.43618e-18	13.5586	up	6.41167	87.2133	4.133	9.681	5.421	94.41	82.297	84.933	NA	NA	NA	NA	NA	NA
HannXRQ_Chr07g0204011	Chr7:94334935-94337837	gene	3.79862	1.43642e-18	13.9155	up	0.687667	9.503	1.051	0.684	0.328	8.937	9.037	10.535	NA	NA	NA	NA	NA	NA
HannXRQ_Chr07g0200481	Chr7:82761543-82763590	gene	4.15307	1.52056e-18	17.7909	up	0.543333	9.73733	0.299	0.584	0.747	9.13	9.521	10.561	NA	NA	NA	NA	NA	NA
HannXRQ_Chr08g0220471	Chr8:43754511-43758004	gene	10.6162	1.53766e-18	1569.62	up	0	21.2363	0	0	0	18.878	20.257	24.574	I	GO:0000302,GO:0001101,GO:0001676,GO:0003674,GO:0003824,GO:0004467,GO:0005575,GO:0005622,GO:0005623,GO:0005737,GO:0005777,GO:0006082,GO:0006629,GO:0006631,GO:0006950,GO:0006970,GO:0006979,GO:0008150,GO:0008152,GO:0009628,GO:0009651,GO:0009987,GO:0010035,GO:0010193,GO:0015645,GO:0016405,GO:0016874,GO:0016877,GO:0016878,GO:0019752,GO:0032787,GO:0042221,GO:0042493,GO:0042579,GO:0043226,GO:0043227,GO:…	6.2.1.3	ko00061,ko00071,ko01100,ko01212,ko02024,ko03320,ko04146,ko04216,ko04714,ko04920,map00061,map00071,map01100,map01212,map02024,map03320,map04146,map04216,map04714,map04920	AMP-binding,AMP-binding_C	Acyl-CoA synthetase
HannXRQ_Chr10g0280001	Chr10:11142549-11145249	gene	-10.6112	1.54159e-18	0.000639308	down	22.271	0	19.861	20.48	26.472	0	0	0	NA	NA	NA	NA	NA	NA
HannXRQ_Chr07g0190521	Chr7:29379005-29381461	gene	-4.0458	1.74977e-18	0.0605472	down	16.567	1.006	14.596	19.151	15.954	1.335	0.824	0.859	Q	-	1.1.1.208	ko00902,ko01110,map00902,map01110	adh_short,adh_short_C2	Belongs to the short-chain dehydrogenases reductases (SDR) family
HannXRQ_Chr10g0298171	Chr10:136431400-136436120	gene	10.4349	2.1218e-18	1384.27	up	0.0163333	25.3853	0	0	0.049	27.768	25.653	22.735	S	-	-	-	LRR_8,NB-ARC,TIR	TMV resistance protein N-like
HannXRQ_Chr08g0223901	Chr8:62995943-62998880	gene	10.4503	2.78643e-18	1399.14	up	0	22.0617	0	0	0	22.508	20.879	22.798	S	-	-	-	Band_7	prohibitin homologues
HannXRQ_Chr06g0166281	Chr6:5259128-5263945	gene	2.17253	2.9151e-18	4.50813	up	4.327	19.593	4.269	4.445	4.267	23.43	21.48	13.869	-	-	-	-	-	-
HannXRQ_Chr06g0183131	Chr6:86235653-86240575	gene	-6.25061	3.08662e-18	0.0131334	down	9.29867	0.121667	7.959	9.085	10.852	0.146	0.144	0.075	G	-	-	-	LRR_1,Pkinase,Pkinase_Tyr	leucine-rich repeat receptor-like protein kinase At5g49770
HannXRQ_Chr05g0149431	Chr5:158884510-158887766	gene	-4.76849	3.15272e-18	0.0366894	down	9.80133	0.360667	10.5	9.509	9.395	0.097	0.384	0.601	NA	NA	NA	NA	NA	NA
HannXRQ_Chr01g0003971	Chr1:19255782-19256514	gene	10.4353	3.26569e-18	1384.64	up	0	79.8653	0	0	0	76.713	84.594	78.289	NA	NA	NA	NA	NA	NA
HannXRQ_Chr15g0497171	Chr15:170149949-170153120	gene	2.76832	3.36143e-18	6.81312	up	2.09467	14.282	2.196	2.03	2.058	13.557	16.556	12.733	S	-	-	-	SAP,zf-CCCH	Zinc finger CCCH domain-containing protein
HannXRQ_Chr07g0206181	Chr7:100462615-100466561	gene	7.69979	3.53545e-18	207.907	up	0.092	18.5533	0.276	0	0	15.884	19.044	20.732	NA	NA	NA	NA	NA	NA
HannXRQ_Chr07g0199301	Chr7:78813378-78819062	gene	-10.5026	3.59683e-18	0.000689291	down	12.686	0	11.827	11.183	15.048	0	0	0	NA	NA	NA	NA	NA	NA
HannXRQ_Chr02g0045441	Chr2:108191579-108194870	gene	10.4248	4.01062e-18	1374.61	up	0	14.612	0	0	0	13.532	15.175	15.129	NA	NA	NA	NA	NA	NA
HannXRQ_Chr09g0246031	Chr9:60072916-60078608	gene	7.17087	4.06965e-18	144.095	up	0.0613333	8.677	0.14	0	0.044	6.809	7.622	11.6	S	-	2.3.1.225,3.2.1.166	ko00531,ko01100,ko05205,map00531,map01100,map05205	DHHC	Belongs to the DHHC palmitoyltransferase family
HannXRQ_Chr05g0163631	Chr5:218856060-218860669	gene	10.5172	4.21094e-18	1465.54	up	0	12.875	0	0	0	10.895	12.758	14.972	NA	NA	NA	NA	NA	NA
HannXRQ_Chr03g0086281	Chr3:146298819-146303699	gene	4.3352	4.54489e-18	20.1849	up	0.323	6.51933	0.443	0.162	0.364	5.818	8.279	5.461	G	GO:0000325,GO:0003674,GO:0005215,GO:0005372,GO:0005575,GO:0005622,GO:0005623,GO:0005737,GO:0005773,GO:0005774,GO:0005886,GO:0005887,GO:0006810,GO:0006811,GO:0006833,GO:0008150,GO:0009705,GO:0015204,GO:0015250,GO:0015267,GO:0015318,GO:0015840,GO:0016020,GO:0016021,GO:0019755,GO:0022803,GO:0022838,GO:0022857,GO:0031090,GO:0031224,GO:0031226,GO:0034220,GO:0042044,GO:0042807,GO:0042886,GO:0042887,GO:…	-	-	MIP	Belongs to the MIP aquaporin (TC 1.A.8) family
HannXRQ_Chr03g0060501	Chr3:3214040-3218290	gene	5.64759	4.76847e-18	50.1296	up	0.137667	6.765	0.323	0.09	0	6.259	6.274	7.762	NA	NA	NA	NA	NA	NA
HannXRQ_Chr03g0075691	Chr3:107561447-107565554	gene	7.95266	4.8882e-18	247.736	up	0.046	11.4793	0	0.093	0.045	10.108	15.843	8.487	NA	NA	NA	NA	NA	NA
HannXRQ_Chr11g0325941	Chr11:24728343-24729803	gene	-10.3949	4.91707e-18	0.000742714	down	50.9503	0	52.162	45.661	55.028	0	0	0	NA	NA	NA	NA	NA	NA
HannXRQ_Chr13g0388341	Chr13:7242553-7244372	gene	-2.60856	5.01119e-18	0.163963	down	18.5577	3.04733	19.53	17.273	18.87	3.611	2.945	2.586	NA	NA	NA	NA	NA	NA
HannXRQ_Chr02g0036041	Chr2:25758651-25763933	gene	3.67903	5.11479e-18	12.8085	up	1.56067	20.0007	1.417	0.988	2.277	16.251	17.691	26.06	NA	NA	NA	NA	NA	NA
HannXRQ_Chr17g0565861	Chr17:188956880-188959681	gene	-3.58493	5.14632e-18	0.083335	down	24.1097	2.006	22.057	20.717	29.555	0.976	2.53	2.512	K	GO:0000075,GO:0000077,GO:0003674,GO:0003676,GO:0003677,GO:0003700,GO:0005488,GO:0006355,GO:0006950,GO:0006974,GO:0008150,GO:0009314,GO:0009628,GO:0009889,GO:0009987,GO:0010212,GO:0010332,GO:0010468,GO:0010556,GO:0010564,GO:0019219,GO:0019222,GO:0031323,GO:0031326,GO:0031570,GO:0033043,GO:0033554,GO:0040020,GO:0043565,GO:0045786,GO:0048519,GO:0048523,GO:0050789,GO:0050794,GO:0050896,GO:0051128,GO:…	-	-	NAM	(NAC) domain-containing protein
HannXRQ_Chr09g0251911	Chr9:109796520-109800575	gene	10.341	5.46083e-18	1297.06	up	0.0356667	49.5857	0	0.107	0	48.727	45.096	54.934	NA	NA	NA	NA	NA	NA
HannXRQ_Chr12g0381681	Chr12:143900434-143905731	gene	3.32592	5.89747e-18	10.0277	up	1.23233	12.3737	0.879	1.811	1.007	12.159	11.41	13.552	O	GO:0005575,GO:0005622,GO:0005623,GO:0005737,GO:0008150,GO:0009536,GO:0009579,GO:0009987,GO:0010190,GO:0016020,GO:0016043,GO:0017004,GO:0022607,GO:0031976,GO:0031984,GO:0034357,GO:0034622,GO:0042651,GO:0043226,GO:0043227,GO:0043229,GO:0043231,GO:0043933,GO:0044085,GO:0044422,GO:0044424,GO:0044435,GO:0044436,GO:0044444,GO:0044446,GO:0044464,GO:0055035,GO:0065003,GO:0071840	-	-	DsbD	Cytochrome c-type biogenesis ccda-like chloroplastic protein
HannXRQ_Chr14g0448251	Chr14:133968323-133970294	gene	3.0842	6.09321e-18	8.48077	up	1.747	14.8037	1.946	1.753	1.542	14.013	15.813	14.585	NA	NA	NA	NA	NA	NA
HannXRQ_Chr06g0168021	Chr6:10134604-10144930	gene	10.8671	6.27829e-18	1867.78	up	0	24.824	0	0	0	18.759	18.673	37.04	L	-	-	-	Chromo	Chromo (CHRromatin Organisation MOdifier) domain
HannXRQ_Chr10g0310701	Chr10:216706215-216706901	gene	-4.90668	6.39694e-18	0.0333381	down	56.6763	1.89167	65.851	59.447	44.731	2.259	1.672	1.744	NA	NA	NA	NA	NA	NA
HannXRQ_Chr08g0226881	Chr8:85277553-85282450	gene	9.00848	6.50562e-18	515.019	up	0.0296667	14.925	0.045	0.044	0	13.408	15.24	16.127	A	GO:0000375,GO:0000377,GO:0000398,GO:0002376,GO:0005575,GO:0005622,GO:0005623,GO:0005634,GO:0005681,GO:0005737,GO:0006139,GO:0006396,GO:0006397,GO:0006417,GO:0006725,GO:0006807,GO:0006950,GO:0006952,GO:0006955,GO:0008150,GO:0008152,GO:0008380,GO:0009889,GO:0009890,GO:0009892,GO:0009893,GO:0009894,GO:0009895,GO:0009987,GO:0010033,GO:0010467,GO:0010468,GO:0010556,GO:0010558,GO:0010604,GO:0010605,GO:…	-	-	RRM_1,bZIP_2	Heterogeneous nuclear ribonucleoprotein
HannXRQ_Chr03g0068411	Chr3:55305117-55307753	gene	10.3915	6.52383e-18	1343.27	up	0.0243333	34.6747	0	0.073	0	28.36	37.812	37.852	L	-	-	ko04142,ko04979,map04142,map04979	DDE_Tnp_4	Plant transposon protein
HannXRQ_Chr16g0528381	Chr16:168874571-168878777	gene	2.05463	6.6347e-18	4.15438	up	2.32633	9.66233	2.361	2.544	2.074	8.958	9.244	10.785	NA	NA	NA	NA	NA	NA
HannXRQ_Chr02g0059041	Chr2:178306043-178315840	gene	-4.0789	6.69353e-18	0.0591737	down	5.87233	0.348	3.699	5.862	8.056	0.293	0.45	0.301	J	GO:0005575,GO:0005622,GO:0005623,GO:0005737,GO:0005829,GO:0006082,GO:0006139,GO:0006399,GO:0006412,GO:0006418,GO:0006518,GO:0006520,GO:0006725,GO:0006807,GO:0008150,GO:0008152,GO:0009058,GO:0009059,GO:0009987,GO:0010035,GO:0010038,GO:0010467,GO:0016070,GO:0019538,GO:0019752,GO:0034641,GO:0034645,GO:0034660,GO:0042221,GO:0043038,GO:0043039,GO:0043043,GO:0043170,GO:0043436,GO:0043603,GO:0043604,GO:…	6.1.1.10	ko00450,ko00970,map00450,map00970	Anticodon_1,tRNA-synt_1g,tRNA_bind	Belongs to the class-I aminoacyl-tRNA synthetase family
HannXRQ_Chr08g0235341	Chr8:137090964-137096971	gene	10.2566	6.76437e-18	1223.37	up	0.012	15.5987	0	0.036	0	15.935	15.659	15.202	NA	NA	NA	NA	NA	NA
HannXRQ_Chr14g0461221	Chr14:170466992-170469409	gene	-10.3808	6.97376e-18	0.000749989	down	21.463	0	21.259	18.847	24.283	0	0	0	NA	NA	NA	NA	NA	NA
HannXRQ_Chr04g0104541	Chr4:49732354-49734130	gene	4.68264	7.00107e-18	25.6812	up	0.55	14.253	0.489	0.358	0.803	16.872	16.036	9.851	G	GO:0000325,GO:0003674,GO:0005215,GO:0005372,GO:0005575,GO:0005622,GO:0005623,GO:0005737,GO:0005773,GO:0005774,GO:0005886,GO:0005887,GO:0006810,GO:0006811,GO:0006833,GO:0008150,GO:0009705,GO:0015204,GO:0015250,GO:0015267,GO:0015318,GO:0015840,GO:0016020,GO:0016021,GO:0019755,GO:0022803,GO:0022838,GO:0022857,GO:0031090,GO:0031224,GO:0031226,GO:0034220,GO:0042044,GO:0042807,GO:0042886,GO:0042887,GO:…	-	-	MIP	Belongs to the MIP aquaporin (TC 1.A.8) family
HannXRQ_Chr07g0200531	Chr7:83356003-83359954	gene	10.3682	7.28648e-18	1321.73	up	0	11.7107	0	0	0	11.119	13.144	10.869	NA	NA	NA	NA	NA	NA
HannXRQ_Chr13g0398451	Chr13:79638911-79642057	gene	10.6774	7.7617e-18	1637.6	up	0	40.9217	0	0	0	32.489	33.789	56.487	NA	NA	NA	NA	NA	NA
HannXRQ_Chr16g0507711	Chr16:50550057-50553339	gene	-7.82509	8.29004e-18	0.00440975	down	15.372	0.067	16.95	10.515	18.651	0.068	0.133	0	NA	NA	NA	NA	NA	NA
HannXRQ_Chr07g0186631	Chr7:3882644-3888770	gene	-10.3086	8.61066e-18	0.000788485	down	31.9253	0	31.79	29.733	34.253	0	0	0	Q	-	1.14.13.201	-	p450	Cytochrome p450
HannXRQ_Chr16g0528401	Chr16:168888561-168917585	gene	2.42253	8.63563e-18	5.36109	up	1.94333	10.43	1.542	2.458	1.83	9.256	10.654	11.38	NA	NA	NA	NA	NA	NA
HannXRQ_Chr09g0247371	Chr9:69257747-69271159	gene	10.33	8.83339e-18	1287.18	up	0	33.3303	0	0	0	36.028	34.69	29.273	NA	NA	NA	NA	NA	NA
HannXRQ_Chr17g0543701	Chr17:35047849-35052987	gene	-6.05092	9.20131e-18	0.0150832	down	15.0443	0.227667	15.678	14.272	15.183	0.136	0.268	0.279	NA	NA	NA	NA	NA	NA
HannXRQ_Chr15g0484201	Chr15:82923209-82924407	gene	-5.91297	1.12535e-17	0.0165966	down	33.8333	0.558	26.143	31.574	43.783	0	1.328	0.346	NA	NA	NA	NA	NA	NA
HannXRQ_Chr09g0243881	Chr9:41926374-41927163	gene	10.4471	1.30015e-17	1396.04	up	0	68.1697	0	0	0	67.941	84.544	52.024	NA	NA	NA	NA	NA	NA
HannXRQ_Chr01g0019651	Chr1:115109703-115111327	gene	-10.2476	1.3058e-17	0.000822568	down	34.205	0	33.021	33.383	36.211	0	0	0	NA	NA	NA	NA	NA	NA
HannXRQ_Chr17g0543381	Chr17:33941991-33949652	gene	10.2659	1.43802e-17	1231.21	up	0	39.4587	0	0	0	36.55	41.919	39.907	NA	NA	NA	NA	NA	NA
HannXRQ_Chr06g0176711	Chr6:39687452-39691457	gene	2.19079	1.45829e-17	4.56556	up	2.25167	10.2673	2.672	2.206	1.877	9.199	11.535	10.068	S	-	-	-	DUF2358	Uncharacterized conserved protein (DUF2358)
HannXRQ_Chr14g0453681	Chr14:151563262-151567923	gene	10.2922	1.56392e-17	1253.92	up	0	16.147	0	0	0	14.176	17.074	17.191	I	GO:0000302,GO:0001101,GO:0001676,GO:0003674,GO:0003824,GO:0004467,GO:0005575,GO:0005622,GO:0005623,GO:0005737,GO:0005777,GO:0006082,GO:0006629,GO:0006631,GO:0006950,GO:0006970,GO:0006979,GO:0008150,GO:0008152,GO:0009628,GO:0009651,GO:0009987,GO:0010035,GO:0010193,GO:0015645,GO:0016405,GO:0016874,GO:0016877,GO:0016878,GO:0019752,GO:0032787,GO:0042221,GO:0042493,GO:0042579,GO:0043226,GO:0043227,GO:…	6.2.1.3	ko00061,ko00071,ko01100,ko01212,ko02024,ko03320,ko04146,ko04216,ko04714,ko04920,map00061,map00071,map01100,map01212,map02024,map03320,map04146,map04216,map04714,map04920	AMP-binding,AMP-binding_C	Acyl-CoA synthetase
HannXRQ_Chr07g0191851	Chr7:39927868-39928359	gene	4.72565	1.86482e-17	26.4582	up	1.66367	44.1683	1.991	0.389	2.611	40.561	39.643	52.301	NA	NA	NA	NA	NA	NA
HannXRQ_Chr17g0552661	Chr17:79113763-79118640	gene	-7.41203	1.95576e-17	0.00587162	down	12.188	0.0716667	18.163	11.565	6.836	0	0.105	0.11	NA	NA	NA	NA	NA	NA
HannXRQ_Chr03g0089021	Chr3:156854853-156857100	gene	10.3205	1.97653e-17	1278.69	up	0	34.9847	0	0	0	40.693	36.765	27.496	J	GO:0003674,GO:0003824,GO:0005575,GO:0005622,GO:0005623,GO:0005634,GO:0005737,GO:0005739,GO:0006139,GO:0006396,GO:0006399,GO:0006400,GO:0006725,GO:0006807,GO:0008033,GO:0008150,GO:0008152,GO:0009058,GO:0009308,GO:0009451,GO:0009536,GO:0009690,GO:0009691,GO:0009824,GO:0009987,GO:0010467,GO:0010817,GO:0016070,GO:0016740,GO:0016765,GO:0034470,GO:0034641,GO:0034660,GO:0034754,GO:0042445,GO:0042446,GO:…	2.5.1.112,2.5.1.27	ko00908,ko01100,ko01110,map00908,map01100,map01110	IPPT	Adenylate isopentenyltransferase 3
HannXRQ_Chr13g0410971	Chr13:137626833-137628002	gene	10.483	1.98617e-17	1431.17	up	0	45.4003	0	0	0	32.436	48.49	55.275	NA	NA	NA	NA	NA	NA
HannXRQ_Chr17g0541891	Chr17:28324595-28326710	gene	10.2137	2.13135e-17	1187.49	up	0	64.4267	0	0	0	60.005	66.033	67.242	K	-	-	-	HLH	helix loop helix domain
HannXRQ_Chr13g0416551	Chr13:160656706-160657754	gene	-6.72428	2.22432e-17	0.0094578	down	38.169	0.361333	39.339	30.202	44.966	0.54	0.266	0.278	A	GO:0003674,GO:0003676,GO:0003723,GO:0003729,GO:0005488,GO:0005575,GO:0005622,GO:0005623,GO:0005634,GO:0008150,GO:0010564,GO:0010638,GO:0033043,GO:0040008,GO:0040020,GO:0043226,GO:0043227,GO:0043229,GO:0043231,GO:0044424,GO:0044464,GO:0045787,GO:0045836,GO:0045927,GO:0048518,GO:0048522,GO:0050789,GO:0050794,GO:0051128,GO:0051130,GO:0051445,GO:0051446,GO:0051726,GO:0051783,GO:0051785,GO:0065007,GO:…	-	-	RRM_1,RRM_2	Mei2-like
HannXRQ_Chr11g0324321	Chr11:17165430-17177049	gene	10.1074	2.25547e-17	1103.14	up	0.027	33.2593	0	0	0.081	33.582	34.651	31.545	S	-	3.6.4.13	ko03013,ko03015,ko03040,ko05164,map03013,map03015,map03040,map05164	DUF3475,DUF668	Domain of unknown function (DUF3475)
HannXRQ_Chr16g0512601	Chr16:87603097-87605891	gene	-3.9677	2.26293e-17	0.0639152	down	7.79667	0.497333	7.94	8.941	6.509	0.471	0.698	0.323	G	GO:0008150,GO:0042592,GO:0048878,GO:0050801,GO:0055062,GO:0055081,GO:0055083,GO:0065007,GO:0065008,GO:0072505,GO:0072506,GO:0098771	-	-	MFS_1,Sugar_tr	Major Facilitator Superfamily
HannXRQ_Chr16g0500851	Chr16:11426618-11431660	gene	10.3092	2.41065e-17	1268.78	up	0	10.2537	0	0	0	9.135	9.295	12.331	Z	GO:0003674,GO:0003774,GO:0003777,GO:0003824,GO:0005575,GO:0005622,GO:0005623,GO:0005856,GO:0005871,GO:0005875,GO:0006928,GO:0007017,GO:0007018,GO:0008150,GO:0009987,GO:0015630,GO:0016462,GO:0016787,GO:0016817,GO:0016818,GO:0016887,GO:0017111,GO:0032991,GO:0043226,GO:0043228,GO:0043229,GO:0043232,GO:0044422,GO:0044424,GO:0044430,GO:0044446,GO:0044464	-	-	Kinesin,Microtub_bd	Belongs to the TRAFAC class myosin-kinesin ATPase superfamily. Kinesin family
HannXRQ_Chr03g0070381	Chr3:68365252-68369013	gene	10.2385	2.41586e-17	1208.09	up	0	12.6913	0	0	0	11.202	13.033	13.839	NA	NA	NA	NA	NA	NA
HannXRQ_Chr17g0542791	Chr17:31460558-31464886	gene	10.3581	2.5038e-17	1312.46	up	0	11.07	0	0	0	11.92	13.109	8.181	NA	NA	NA	NA	NA	NA
HannXRQ_Chr04g0118521	Chr4:146746532-146750294	gene	10.2072	2.55035e-17	1182.17	up	0.027	35.655	0	0	0.081	31.17	33.685	42.11	L	-	-	-	RVT_2,Retrotran_gag_2,Retrotran_gag_3,rve	Reverse transcriptase (RNA-dependent DNA polymerase)
HannXRQ_Chr01g0006531	Chr1:45393228-45418779	gene	2.75116	2.64142e-17	6.73257	up	1.99233	13.457	1.834	2.219	1.924	14.264	16.318	9.789	G	GO:0000003,GO:0003006,GO:0003674,GO:0003824,GO:0005575,GO:0005618,GO:0005622,GO:0005623,GO:0005737,GO:0005829,GO:0005975,GO:0006793,GO:0006796,GO:0007275,GO:0008150,GO:0008152,GO:0008443,GO:0009719,GO:0009725,GO:0009735,GO:0009790,GO:0009791,GO:0009793,GO:0009987,GO:0010033,GO:0010035,GO:0010038,GO:0010154,GO:0015979,GO:0016020,GO:0016301,GO:0016310,GO:0016740,GO:0016772,GO:0016773,GO:0019200,GO:…	2.7.1.90	ko00010,ko00030,ko00051,ko01100,ko01110,ko01120,ko01130,map00010,map00030,map00051,map01100,map01110,map01120,map01130	PFK	Catalytic subunit of pyrophosphate--fructose 6-phosphate 1-phosphotransferase. Catalyzes the phosphorylation of D-fructose 6-phosphate, the first committing step of glycolysis. Uses inorganic phosphate (PPi) as phosphoryl donor instead of ATP like common ATP-dependent phosphofructokinases (ATP-PFKs), which renders the reaction reversible, and can thus function both in glycolysis and gluconeogenes…
HannXRQ_Chr05g0136641	Chr5:43867610-43887762	gene	5.29365	2.69833e-17	39.2237	up	0.332667	13.1213	0.135	0.165	0.698	13.476	8.251	17.637	I	GO:0003674,GO:0003824,GO:0006629,GO:0006720,GO:0006721,GO:0006722,GO:0008150,GO:0008152,GO:0008299,GO:0008610,GO:0009058,GO:0009987,GO:0016104,GO:0016114,GO:0016853,GO:0016866,GO:0019742,GO:0019745,GO:0031559,GO:0042299,GO:0044237,GO:0044238,GO:0044249,GO:0044255,GO:0071704,GO:1901360,GO:1901362,GO:1901576	5.4.99.41	ko00909,ko01110,map00909,map01110	SQHop_cyclase_C,SQHop_cyclase_N	Belongs to the terpene cyclase mutase family
HannXRQ_Chr05g0144761	Chr5:125870630-125874993	gene	10.0902	2.73135e-17	1090.05	up	0.0253333	30.8503	0	0	0.076	29.622	31.229	31.7	O	GO:0003674,GO:0003824,GO:0004576,GO:0004579,GO:0005575,GO:0005622,GO:0005623,GO:0005737,GO:0005783,GO:0005789,GO:0006464,GO:0006486,GO:0006487,GO:0006807,GO:0008150,GO:0008152,GO:0008250,GO:0009058,GO:0009059,GO:0009100,GO:0009101,GO:0009987,GO:0012505,GO:0016020,GO:0016740,GO:0016757,GO:0016758,GO:0018193,GO:0018196,GO:0018279,GO:0019538,GO:0031984,GO:0032991,GO:0034645,GO:0036211,GO:0042175,GO:…	-	ko00510,ko00513,ko01100,ko04141,map00510,map00513,map01100,map04141	Ribophorin_I	Essential subunit of the N-oligosaccharyl transferase (OST) complex which catalyzes the transfer of a high mannose oligosaccharide from a lipid-linked oligosaccharide donor to an asparagine residue within an Asn-X-Ser Thr consensus motif in nascent polypeptide chains
HannXRQ_Chr16g0528061	Chr16:167743788-167745149	gene	4.05738	2.75597e-17	16.6492	up	2.172	36.1713	2.825	2.757	0.934	40.863	43.89	23.761	NA	NA	NA	NA	NA	NA
HannXRQ_Chr03g0092181	Chr3:163827812-163829252	gene	-4.85619	2.91479e-17	0.0345256	down	26.1687	0.898333	27.022	25.639	25.845	0.193	1.906	0.596	Q	GO:0003674,GO:0003824,GO:0005575,GO:0005911,GO:0006082,GO:0006109,GO:0006790,GO:0006807,GO:0008150,GO:0008152,GO:0009058,GO:0009506,GO:0009815,GO:0009889,GO:0009987,GO:0010439,GO:0010675,GO:0016143,GO:0016144,GO:0016491,GO:0016638,GO:0016641,GO:0019222,GO:0019748,GO:0019757,GO:0019758,GO:0019760,GO:0019761,GO:0030054,GO:0031323,GO:0031326,GO:0042762,GO:0043255,GO:0043436,GO:0043455,GO:0044237,GO:…	-	-	2OG-FeII_Oxy,DIOX_N	Belongs to the iron ascorbate-dependent oxidoreductase family
HannXRQ_Chr14g0456291	Chr14:158903715-158908092	gene	2.70483	3.1131e-17	6.51982	up	2.057	13.405	2.606	1.548	2.017	13.641	12.892	13.682	IU	GO:0001101,GO:0003674,GO:0003824,GO:0004438,GO:0005575,GO:0005622,GO:0005623,GO:0005737,GO:0005829,GO:0006629,GO:0006644,GO:0006650,GO:0006793,GO:0006796,GO:0006950,GO:0007154,GO:0007165,GO:0008150,GO:0008152,GO:0009414,GO:0009415,GO:0009605,GO:0009628,GO:0009987,GO:0009991,GO:0010035,GO:0016311,GO:0016787,GO:0016788,GO:0016791,GO:0019637,GO:0023052,GO:0030258,GO:0031410,GO:0031668,GO:0031982,GO:…	3.1.3.64,3.1.3.95	ko00562,ko01100,ko04070,map00562,map01100,map04070	Myotub-related	Belongs to the protein-tyrosine phosphatase family. Non-receptor class myotubularin subfamily
HannXRQ_Chr15g0467831	Chr15:13615551-13619273	gene	-2.98358	3.21577e-17	0.126431	down	8.00767	1.015	6.38	8.282	9.361	1.115	1.101	0.829	NA	NA	NA	NA	NA	NA
HannXRQ_Chr09g0276271	Chr9:206411033-206414780	gene	3.80024	3.22065e-17	13.9312	up	1.913	26.7797	1.394	1.36	2.985	25.402	22.249	32.688	S	GO:0005575,GO:0005622,GO:0005623,GO:0005634,GO:0043226,GO:0043227,GO:0043229,GO:0043231,GO:0044424,GO:0044464	-	-	TauD	Clavaminate synthase-like protein At3g21360
HannXRQ_Chr03g0086041	Chr3:145205426-145223436	gene	2.17068	3.24864e-17	4.50237	up	11.7627	53.163	9.774	11.32	14.194	66.746	38.56	54.183	Q	-	-	ko01523,ko01524,ko02010,ko04976,map01523,map01524,map02010,map04976	ABC_membrane,ABC_tran	ABC transporter C family member 10-like
HannXRQ_Chr13g0398461	Chr13:79642108-79647508	gene	10.6169	3.48449e-17	1570.4	up	0	31.559	0	0	0	25.328	22.942	46.407	NA	NA	NA	NA	NA	NA
HannXRQ_Chr07g0193571	Chr7:53605326-53606486	gene	-2.0637	3.6391e-17	0.239202	down	126.875	30.3433	107.487	121.206	151.931	26.738	26.399	37.893	CG	GO:0003674,GO:0003824,GO:0005575,GO:0005622,GO:0005623,GO:0008194,GO:0016740,GO:0016757,GO:0016758,GO:0035251,GO:0043226,GO:0043227,GO:0043229,GO:0043231,GO:0044424,GO:0044464,GO:0046527,GO:0080043,GO:0080044	2.4.1.111,2.4.1.218	ko00940,map00940	UDPGT	Belongs to the UDP-glycosyltransferase family
HannXRQ_Chr11g0341721	Chr11:119546302-119549578	gene	5.71025	3.79311e-17	52.3548	up	0.169667	8.92667	0.176	0.086	0.247	7.784	9.026	9.97	NA	NA	NA	NA	NA	NA
HannXRQ_Chr14g0443641	Chr14:115707458-115712382	gene	6.97432	3.81264e-17	125.742	up	0.0943333	11.6727	0.143	0.14	0	9.448	9.765	15.805	Z	-	-	ko04144,map04144	Ist1	IST1 homolog
HannXRQ_Chr16g0525061	Chr16:156129905-156132791	gene	5.32021	4.11129e-17	39.9525	up	0.252667	9.95367	0.48	0.188	0.09	8.502	9.859	11.5	A	-	-	-	ABC_tran,Fer4,RLI	ABC transporter E family member 2
HannXRQ_Chr13g0408581	Chr13:125859952-125864166	gene	10.1228	4.20286e-17	1114.99	up	0.0146667	18.3057	0	0	0.044	16.041	17.709	21.167	NA	NA	NA	NA	NA	NA
HannXRQ_Chr09g0248451	Chr9:79462872-79464811	gene	-3.03114	4.35554e-17	0.122331	down	21.5847	2.642	27.249	21.446	16.059	2.939	3.125	1.862	K	GO:0007275,GO:0007346,GO:0008150,GO:0009292,GO:0009294,GO:0009987,GO:0022622,GO:0032501,GO:0032502,GO:0044764,GO:0045787,GO:0045931,GO:0048364,GO:0048518,GO:0048522,GO:0048731,GO:0048856,GO:0050789,GO:0050794,GO:0051704,GO:0051726,GO:0065007,GO:0099402	-	-	BET,Bromodomain	Bromodomain extra-terminal - transcription regulation
HannXRQ_Chr09g0255871	Chr9:132566963-132570542	gene	-10.1536	4.64915e-17	0.000877943	down	24.2327	0.0196667	25.221	18.895	28.582	0.059	0	0	O	-	1.8.4.12	-	SelR	SelR domain
HannXRQ_Chr01g0030691	Chr1:152573877-152590060	gene	3.52031	4.77346e-17	11.4741	up	1.40167	16.1323	1.583	0.644	1.978	15.882	17.423	15.092	KL	GO:0001101,GO:0003674,GO:0003676,GO:0003677,GO:0005488,GO:0005575,GO:0005622,GO:0005623,GO:0005634,GO:0006325,GO:0006338,GO:0006355,GO:0006996,GO:0007154,GO:0007165,GO:0007275,GO:0008150,GO:0008283,GO:0009719,GO:0009725,GO:0009733,GO:0009735,GO:0009736,GO:0009739,GO:0009755,GO:0009787,GO:0009788,GO:0009889,GO:0009890,GO:0009892,GO:0009966,GO:0009968,GO:0009987,GO:0010033,GO:0010468,GO:0010556,GO:…	3.6.4.12	ko05165,ko05203,map05165,map05203	CHDCT2,Chromo,DUF1086,DUF1087,Helicase_C,PHD,SNF2_N	CHD3-type chromatin-remodeling factor
HannXRQ_Chr05g0147071	Chr5:141335167-141339209	gene	-2.34414	4.85915e-17	0.196945	down	69.8993	13.7293	69.539	67.091	73.068	10.031	11.958	19.199	S	-	-	ko04139,map04139	EF-hand_7,LETM1	LETM1 and EF-hand domain-containing protein 1
HannXRQ_Chr15g0469591	Chr15:18748464-18750759	gene	-2.2431	4.87919e-17	0.211231	down	63.6463	13.4627	59.764	49.695	81.48	13.236	15.655	11.497	ET	GO:0000166,GO:0000287,GO:0002237,GO:0003674,GO:0003824,GO:0003941,GO:0005488,GO:0005509,GO:0005515,GO:0005524,GO:0005575,GO:0005622,GO:0005623,GO:0005737,GO:0005829,GO:0006082,GO:0006090,GO:0006520,GO:0006563,GO:0006564,GO:0006807,GO:0008144,GO:0008150,GO:0008152,GO:0008652,GO:0008721,GO:0009058,GO:0009069,GO:0009070,GO:0009605,GO:0009607,GO:0009617,GO:0009987,GO:0010033,GO:0016043,GO:0016053,GO:…	5.1.1.18	ko00260,ko01100,map00260,map01100	PALP	Serine racemase
HannXRQ_Chr09g0255811	Chr9:132411980-132416559	gene	-3.86759	4.92446e-17	0.0685076	down	23.0333	1.57633	24.554	20.158	24.388	0.867	1.071	2.791	G	-	-	-	FGGY_C,FGGY_N	FGGY carbohydrate kinase domain-containing
HannXRQ_Chr09g0267351	Chr9:178712832-178714946	gene	8.75737	5.07806e-17	432.744	up	0.061	25.949	0.093	0.09	0	24.018	26.16	27.669	T	GO:0005575,GO:0016020	-	-	B_lectin,PAN_1,PAN_2,Pkinase,S_locus_glycop	Receptor protein kinase
HannXRQ_Chr12g0354901	Chr12:1797042-1799412	gene	-2.56094	5.33058e-17	0.169465	down	22.2793	3.774	22.596	18.414	25.828	2.906	4.706	3.71	S	-	2.3.1.225,3.2.1.166	ko00531,ko01100,ko05205,map00531,map01100,map05205	DHHC	Belongs to the DHHC palmitoyltransferase family
HannXRQ_Chr11g0324461	Chr11:17609007-17619863	gene	10.2024	5.54311e-17	1178.2	up	0	20.8907	0	0	0	17.675	25.118	19.879	S	-	3.6.4.13	ko03013,ko03015,ko03040,ko05164,map03013,map03015,map03040,map05164	DUF3475,DUF668	Domain of unknown function (DUF3475)
HannXRQ_Chr12g0365691	Chr12:39417923-39419310	gene	-10.2681	5.75188e-17	0.000810954	down	34.6323	0	41.337	25.214	37.346	0	0	0	NA	NA	NA	NA	NA	NA
HannXRQ_Chr05g0136841	Chr5:45183601-45188160	gene	4.56931	5.88276e-17	23.741	up	0.410333	9.83267	0.297	0.193	0.741	8.955	9.544	10.999	O	-	-	ko03040,ko04010,ko04141,ko04144,ko04213,ko04612,ko04915,ko05134,ko05145,ko05162,ko05164,ko05169,map03040,map04010,map04141,map04144,map04213,map04612,map04915,map05134,map05145,map05162,map05164,map05169	HSP70	heat shock protein 70
HannXRQ_Chr09g0274841	Chr9:203748326-203750789	gene	-8.72116	5.91812e-17	0.00236957	down	28.1363	0.0683333	28.54	25.776	30.093	0	0	0.205	NA	NA	NA	NA	NA	NA
HannXRQ_Chr13g0413941	Chr13:149948754-149955593	gene	10.2087	5.99593e-17	1183.42	up	0	15.3927	0	0	0	16.474	12.051	17.653	G	GO:0003674,GO:0003824,GO:0004553,GO:0008150,GO:0008152,GO:0008422,GO:0015926,GO:0016787,GO:0016798,GO:0071704,GO:1901135,GO:1901657	3.2.1.21	ko00460,ko00500,ko00940,ko01100,ko01110,map00460,map00500,map00940,map01100,map01110	Glyco_hydro_1	Belongs to the glycosyl hydrolase 1 family
HannXRQ_Chr02g0035531	Chr2:23268979-23270516	gene	5.60158	6.49919e-17	48.556	up	0.332	16.3467	0.131	0.128	0.737	12.944	16.108	19.988	S	-	-	-	Syntaxin-6_N	Syntaxin t-SNARE family protein
HannXRQ_Chr15g0485551	Chr15:90143753-90144433	gene	2.7844	6.50004e-17	6.88952	up	4.85133	33.39	6.041	3.931	4.582	31.376	37.408	31.386	S	-	-	-	Senescence_reg	Senescence regulator
HannXRQ_Chr09g0243691	Chr9:39959939-39964038	gene	-10.0572	6.9985e-17	0.000938586	down	26.174	0	28.301	26.611	23.61	0	0	0	NA	NA	NA	NA	NA	NA
HannXRQ_Chr16g0510821	Chr16:74962024-74965305	gene	-10.1832	7.27967e-17	0.000860094	down	34.0973	0	29.332	30.435	42.525	0	0	0	NA	NA	NA	NA	NA	NA
HannXRQ_Chr09g0246171	Chr9:61018348-61023074	gene	2.62477	7.335e-17	6.16785	up	1.28633	7.92833	1.454	1.088	1.317	6.533	9.602	7.65	S	GO:0000502,GO:0003674,GO:0005488,GO:0005515,GO:0005575,GO:0005622,GO:0005623,GO:0005838,GO:0006508,GO:0006511,GO:0006807,GO:0008047,GO:0008150,GO:0008152,GO:0008541,GO:0009056,GO:0009057,GO:0009893,GO:0009987,GO:0010604,GO:0010950,GO:0010952,GO:0016043,GO:0016504,GO:0019222,GO:0019538,GO:0019941,GO:0022607,GO:0022624,GO:0030162,GO:0030163,GO:0030234,GO:0031323,GO:0031325,GO:0032182,GO:0032268,GO:…	-	ko03050,ko05169,map03050,map05169	Proteasom_Rpn13,RPN13_C	26S proteasome, regulatory subunit
HannXRQ_Chr07g0206351	Chr7:100770117-100779569	gene	3.74971	7.43822e-17	13.4516	up	0.586667	7.88533	0.811	0.365	0.584	7.442	10.072	6.142	P	GO:0003674,GO:0003824,GO:0005215,GO:0005388,GO:0005575,GO:0005622,GO:0005623,GO:0005886,GO:0005887,GO:0006810,GO:0006811,GO:0006812,GO:0006816,GO:0008150,GO:0008324,GO:0015075,GO:0015085,GO:0015318,GO:0015399,GO:0015405,GO:0015662,GO:0016020,GO:0016021,GO:0016462,GO:0016787,GO:0016817,GO:0016818,GO:0016887,GO:0017111,GO:0019829,GO:0022804,GO:0022853,GO:0022857,GO:0022890,GO:0030001,GO:0031224,GO:…	3.6.3.54	ko01524,ko04016,map01524,map04016	E1-E2_ATPase,HMA,Hydrolase	E1-E2 ATPase
HannXRQ_Chr05g0141541	Chr5:96462756-96476288	gene	10.0856	7.45117e-17	1086.6	up	0	41.2283	0	0	0	43.632	45.018	35.035	NA	NA	NA	NA	NA	NA
HannXRQ_Chr03g0074211	Chr3:98492793-98497446	gene	4.63557	7.47521e-17	24.8568	up	1.746	43.7913	2.229	1.425	1.584	71.173	44.896	15.305	M	GO:0000271,GO:0003674,GO:0003824,GO:0005575,GO:0005622,GO:0005623,GO:0005737,GO:0005975,GO:0005976,GO:0005982,GO:0006073,GO:0008150,GO:0008152,GO:0008878,GO:0009058,GO:0009059,GO:0009250,GO:0009501,GO:0009507,GO:0009536,GO:0009987,GO:0010170,GO:0016051,GO:0016740,GO:0016772,GO:0016779,GO:0019252,GO:0032991,GO:0033692,GO:0034637,GO:0034645,GO:0043170,GO:0043226,GO:0043227,GO:0043229,GO:0043231,GO:…	2.7.7.27	ko00500,ko00520,ko01100,ko01110,ko02026,map00500,map00520,map01100,map01110,map02026	NTP_transferase	This protein plays a role in synthesis of starch. It catalyzes the synthesis of the activated glycosyl donor, ADP- glucose from Glc-1-P and ATP
HannXRQ_Chr09g0241111	Chr9:21246268-21254479	gene	4.1124	7.63617e-17	17.2964	up	0.467333	8.04067	0.719	0.234	0.449	6.413	7.489	10.22	S	-	-	-	NB-ARC,TIR	TMV resistance protein N-like
HannXRQ_Chr01g0003091	Chr1:13589839-13591937	gene	10.1205	7.77231e-17	1113.18	up	0	29.6427	0	0	0	25.025	32.135	31.768	G	-	-	-	Lipase_3	Lipase (class 3)
HannXRQ_Chr04g0114831	Chr4:128161651-128164846	gene	10.0527	7.79168e-17	1062.11	up	0	12.5137	0	0	0	11.606	12.799	13.136	NA	NA	NA	NA	NA	NA
HannXRQ_Chr05g0156991	Chr5:196761710-196765758	gene	2.1063	8.36848e-17	4.30584	up	1.575	6.79767	1.526	1.585	1.614	7.393	6.849	6.151	T	-	-	-	LRR_8,NB-ARC	disease resistance
HannXRQ_Chr02g0040161	Chr2:54193195-54196186	gene	10.1855	8.49511e-17	1164.51	up	0	13.5947	0	0	0	10.982	13.503	16.299	NA	NA	NA	NA	NA	NA
HannXRQ_Chr04g0098041	Chr4:15770439-15772684	gene	4.70492	9.7643e-17	26.0809	up	0.457333	11.8303	0.7	0.41	0.262	11.087	11.657	12.747	A	-	3.6.4.12	-	DEAD,Helicase_C,Sec63	Sec63 Brl domain
HannXRQ_Chr13g0387801	Chr13:5227495-5230835	gene	-2.20237	9.98805e-17	0.217281	down	26.5717	5.772	29.461	26.855	23.399	4.77	6.685	5.861	NA	NA	NA	NA	NA	NA
HannXRQ_Chr01g0008341	Chr1:57258793-57261307	gene	10.04	1.01059e-16	1052.78	up	0	20.598	0	0	0	18.93	23.029	19.835	T	GO:0003674,GO:0003824,GO:0004672,GO:0004674,GO:0004675,GO:0004888,GO:0005575,GO:0005623,GO:0005886,GO:0005911,GO:0006464,GO:0006468,GO:0006793,GO:0006796,GO:0006807,GO:0007154,GO:0007165,GO:0007166,GO:0007167,GO:0007178,GO:0008150,GO:0008152,GO:0009506,GO:0009719,GO:0009725,GO:0009741,GO:0009742,GO:0009755,GO:0009987,GO:0010033,GO:0014070,GO:0016020,GO:0016301,GO:0016310,GO:0016740,GO:0016772,GO:…	2.7.11.1	ko04075,map04075	Pkinase_Tyr	serine threonine-protein kinase
HannXRQ_Chr16g0517431	Chr16:116923080-116925965	gene	-10.8048	1.06366e-16	0.00055903	down	37.468	0	24.585	23.778	64.041	0	0	0	NA	NA	NA	NA	NA	NA
HannXRQ_Chr11g0341661	Chr11:118845228-118884233	gene	5.45949	1.0752e-16	44.0019	up	0.411667	18.1327	0.634	0.155	0.446	22.343	19.967	12.088	-	-	-	-	-	-
HannXRQ_Chr10g0289161	Chr10:67004315-67005536	gene	-8.75416	1.09147e-16	0.00231598	down	51.8497	0.123	51.197	43.168	61.184	0	0	0.369	Q	GO:0000003,GO:0003006,GO:0003674,GO:0005215,GO:0005575,GO:0005623,GO:0005886,GO:0006810,GO:0007275,GO:0008150,GO:0008361,GO:0009314,GO:0009411,GO:0009416,GO:0009605,GO:0009606,GO:0009628,GO:0009629,GO:0009630,GO:0009637,GO:0009639,GO:0009640,GO:0009653,GO:0009719,GO:0009725,GO:0009733,GO:0009791,GO:0009908,GO:0009914,GO:0009926,GO:0009958,GO:0009966,GO:0009987,GO:0010033,GO:0010218,GO:0010315,GO:…	3.6.3.44	ko02010,ko04976,ko05206,ko05226,map02010,map04976,map05206,map05226	ABC_membrane,ABC_tran	ABC transporter B family member
HannXRQ_Chr17g0545541	Chr17:42111964-42115378	gene	9.96796	1.0916e-16	1001.51	up	0.028	30.0617	0	0.084	0	26.297	30.963	32.925	NA	NA	NA	NA	NA	NA
HannXRQ_Chr16g0500721	Chr16:11194427-11197071	gene	3.25804	1.21888e-16	9.56683	up	5.06467	48.436	7.755	4.325	3.114	54.147	54.586	36.575	K	GO:0008150,GO:0009719,GO:0009725,GO:0009733,GO:0010033,GO:0042221,GO:0050896	-	ko04075,map04075	AUX_IAA	Aux IAA proteins are short-lived transcriptional factors that function as repressors of early auxin response genes at low auxin concentrations
HannXRQ_Chr11g0321791	Chr11:6335336-6355919	gene	2.58115	1.33842e-16	5.98416	up	1.03967	6.23467	1.268	0.873	0.978	7.557	6.211	4.936	Z	GO:0000003,GO:0000146,GO:0000166,GO:0000331,GO:0000902,GO:0000904,GO:0003006,GO:0003674,GO:0003774,GO:0003779,GO:0003824,GO:0005488,GO:0005515,GO:0005524,GO:0005575,GO:0005622,GO:0005623,GO:0005737,GO:0005773,GO:0005856,GO:0006928,GO:0006996,GO:0007010,GO:0007015,GO:0008092,GO:0008144,GO:0008150,GO:0009653,GO:0009826,GO:0009856,GO:0009860,GO:0009932,GO:0009987,GO:0015629,GO:0016043,GO:0016049,GO:…	-	-	DIL,IQ,Myosin_N,Myosin_head	Belongs to the TRAFAC class myosin-kinesin ATPase superfamily. Myosin family
HannXRQ_Chr09g0249271	Chr9:86263769-86265725	gene	9.95737	1.36397e-16	994.187	up	0	17.7973	0	0	0	18.129	18.509	16.754	NA	NA	NA	NA	NA	NA
HannXRQ_Chr15g0486861	Chr15:98522837-98529069	gene	2.83547	1.46719e-16	7.13775	up	10.3563	73.995	8.462	6.59	16.017	69.831	75.286	76.868	S	GO:0005575,GO:0005623,GO:0005886,GO:0016020,GO:0044464,GO:0071944	-	-	-	membrane protein At3g27390-like
HannXRQ_Chr07g0195201	Chr7:61831386-61836051	gene	10.027	1.53314e-16	1043.33	up	0.013	15.2163	0	0	0.039	13.436	13.223	18.99	NA	NA	NA	NA	NA	NA
HannXRQ_Chr16g0524911	Chr16:155577972-155582079	gene	10.0451	1.63355e-16	1056.48	up	0	96.5173	0	0	0	95.789	81.065	112.698	NA	NA	NA	NA	NA	NA
HannXRQ_Chr10g0317891	Chr10:240862839-240866722	gene	-2.51595	1.69019e-16	0.174833	down	32.3417	5.668	40.122	26.658	30.245	7.396	5.178	4.43	G	GO:0001558,GO:0003674,GO:0005085,GO:0005088,GO:0005089,GO:0005488,GO:0005515,GO:0008150,GO:0010769,GO:0017016,GO:0017048,GO:0019899,GO:0022603,GO:0022604,GO:0031267,GO:0040008,GO:0042802,GO:0043900,GO:0045595,GO:0048638,GO:0050789,GO:0050793,GO:0050794,GO:0051020,GO:0051128,GO:0051239,GO:0051510,GO:0060284,GO:0065007,GO:0065009,GO:0080092,GO:0098772,GO:2000241	-	-	PRONE	PRONE (Plant-specific Rop nucleotide exchanger)
HannXRQ_Chr01g0009921	Chr1:66227278-66230216	gene	3.12179	1.70763e-16	8.70466	up	1.27567	11.0923	1.81	0.981	1.036	12.625	10.319	10.333	H	GO:0003674,GO:0003824,GO:0005575,GO:0005622,GO:0005623,GO:0005737,GO:0006766,GO:0006767,GO:0006771,GO:0006807,GO:0008150,GO:0008152,GO:0008686,GO:0009058,GO:0009110,GO:0009231,GO:0009987,GO:0016829,GO:0016830,GO:0017144,GO:0018130,GO:0034641,GO:0042364,GO:0042726,GO:0042727,GO:0044237,GO:0044249,GO:0044271,GO:0044281,GO:0044283,GO:0044424,GO:0044464,GO:0046483,GO:0071704,GO:1901360,GO:1901362,GO:…	3.5.4.25,4.1.99.12	ko00740,ko00790,ko01100,ko01110,map00740,map00790,map01100,map01110	DHBP_synthase,GTP_cyclohydro2	riboflavin biosynthesis protein
HannXRQ_Chr10g0319341	Chr10:245001062-245009745	gene	6.44502	2.00799e-16	87.1254	up	0.117667	10.4343	0.093	0	0.26	10.479	10.723	10.101	NA	NA	NA	NA	NA	NA
HannXRQ_Chr13g0402511	Chr13:95650517-95653599	gene	3.22137	2.19123e-16	9.32672	up	1.24433	11.6583	0.635	1.55	1.548	11.638	9.942	13.395	NA	NA	NA	NA	NA	NA
HannXRQ_Chr16g0503011	Chr16:20552509-20557264	gene	9.86157	2.21723e-16	930.31	up	0.0723333	75.0077	0	0	0.217	69.658	71.131	84.234	NA	NA	NA	NA	NA	NA
HannXRQ_Chr03g0084901	Chr3:142153173-142156070	gene	6.04028	2.21991e-16	65.8121	up	0.223667	14.924	0.14	0.137	0.394	13.429	17.964	13.379	S	-	-	-	-	mitotic sister chromatid cohesion
HannXRQ_Chr05g0162161	Chr5:214125675-214126712	gene	-4.16125	2.27683e-16	0.0558907	down	15.0943	0.843333	15.665	15.472	14.146	0.971	0.959	0.6	NA	NA	NA	NA	NA	NA
HannXRQ_Chr15g0467411	Chr15:12752830-12754074	gene	-2.76343	2.44105e-16	0.147273	down	20.888	3.08233	22.502	19.964	20.198	4.21	3.037	2	S	GO:0003674,GO:0003824,GO:0004842,GO:0005575,GO:0005622,GO:0005623,GO:0005634,GO:0006464,GO:0006508,GO:0006511,GO:0006807,GO:0008150,GO:0008152,GO:0009056,GO:0009057,GO:0009987,GO:0010498,GO:0016567,GO:0016740,GO:0019538,GO:0019787,GO:0019941,GO:0030163,GO:0031146,GO:0032446,GO:0036211,GO:0043161,GO:0043170,GO:0043226,GO:0043227,GO:0043229,GO:0043231,GO:0043412,GO:0043632,GO:0044237,GO:0044238,GO:…	-	-	F-box,FBA_1,FBA_3	F-Box protein
HannXRQ_Chr12g0381121	Chr12:138566496-138576049	gene	-9.83076	2.52871e-16	0.00109811	down	65.912	0.067	66.28	57.816	73.64	0.201	0	0	P	GO:0003674,GO:0003824,GO:0005215,GO:0005388,GO:0005575,GO:0005622,GO:0005623,GO:0005886,GO:0005887,GO:0006810,GO:0006811,GO:0006812,GO:0006816,GO:0008150,GO:0008324,GO:0015075,GO:0015085,GO:0015318,GO:0015399,GO:0015405,GO:0015662,GO:0016020,GO:0016021,GO:0016462,GO:0016787,GO:0016817,GO:0016818,GO:0016887,GO:0017111,GO:0019829,GO:0022804,GO:0022853,GO:0022857,GO:0022890,GO:0030001,GO:0031224,GO:…	3.6.3.8	-	Cation_ATPase,Cation_ATPase_C,Cation_ATPase_N,E1-E2_ATPase,Hydrolase	calcium-transporting ATPase 13, plasma
HannXRQ_Chr11g0338931	Chr11:98611384-98614572	gene	8.59967	2.61079e-16	387.934	up	0.045	17.523	0.07	0	0.065	15.738	17.596	19.235	NA	NA	NA	NA	NA	NA
HannXRQ_Chr13g0389861	Chr13:19470604-19471966	gene	-9.87045	2.62237e-16	0.00106831	down	38.6903	0	41.095	35.862	39.114	0	0	0	NA	NA	NA	NA	NA	NA
HannXRQ_Chr03g0074531	Chr3:100143507-100145025	gene	10.5595	2.94038e-16	1509.15	up	0	52.3937	0	0	0	59.896	72.498	24.787	S	GO:0005575,GO:0005623,GO:0005886,GO:0006950,GO:0006979,GO:0008150,GO:0010035,GO:0010038,GO:0016020,GO:0042221,GO:0044464,GO:0046686,GO:0050896,GO:0071944	-	-	NmrA	isoflavone
HannXRQ_Chr08g0223531	Chr8:61151899-61155548	gene	8.60879	2.94128e-16	390.395	up	0.0423333	16.826	0	0.065	0.062	16.113	15.096	19.269	S	-	-	-	FAR1,MULE,SWIM	Protein FAR1-RELATED SEQUENCE 5-like
HannXRQ_Chr17g0542141	Chr17:29177697-29180600	gene	-5.91309	2.97806e-16	0.0165953	down	23.4063	0.387333	27.31	20.705	22.204	0.464	0.459	0.239	NA	NA	NA	NA	NA	NA
HannXRQ_Chr15g0473691	Chr15:34936055-34942768	gene	10.0939	3.04772e-16	1092.85	up	0	5.68433	0	0	0	4.834	4.832	7.387	NA	NA	NA	NA	NA	NA
HannXRQ_Chr07g0203921	Chr7:94174607-94175896	gene	6.48944	3.26919e-16	89.8499	up	0.203667	18.387	0	0.463	0.148	17.232	21.026	16.903	F	GO:0000166,GO:0003674,GO:0003824,GO:0004029,GO:0004031,GO:0005488,GO:0005515,GO:0005575,GO:0005622,GO:0005623,GO:0005737,GO:0005829,GO:0006066,GO:0006082,GO:0006629,GO:0006714,GO:0006720,GO:0006721,GO:0006790,GO:0006807,GO:0008150,GO:0008152,GO:0008299,GO:0008610,GO:0009058,GO:0009687,GO:0009688,GO:0009850,GO:0009851,GO:0009987,GO:0010293,GO:0010817,GO:0016053,GO:0016106,GO:0016114,GO:0016143,GO:…	1.2.1.28,1.2.3.14,1.2.3.7	ko00380,ko00906,ko01100,ko01110,map00380,map00906,map01100,map01110	Ald_Xan_dh_C,Ald_Xan_dh_C2,CO_deh_flav_C,FAD_binding_5,Fer2,Fer2_2	aldehyde oxidase
HannXRQ_Chr10g0286241	Chr10:45634383-45647166	gene	-3.75415	3.33236e-16	0.0741122	down	7.894	0.585333	8.5	6.004	9.178	0.583	0.658	0.515	NA	NA	NA	NA	NA	NA
HannXRQ_Chr11g0353871	Chr11:168252666-168258701	gene	11.2363	3.45987e-16	2412.45	up	0	32.9787	0	0	0	21.039	13.247	64.65	-	-	-	-	-	-
HannXRQ_Chr01g0013721	Chr1:83863424-83868467	gene	5.02494	3.48203e-16	32.558	up	0.404	13.1827	0.374	0.487	0.351	13.986	16.976	8.586	I	GO:0005575,GO:0005623,GO:0005886,GO:0006950,GO:0006952,GO:0008150,GO:0016020,GO:0044464,GO:0050896,GO:0071944	-	-	Mlo	May be involved in modulation of pathogen defense and leaf cell death
HannXRQ_Chr12g0357691	Chr12:10069429-10071350	gene	6.54089	3.61964e-16	93.1114	up	0.216	20.1127	0.167	0.325	0.156	21.273	15.753	23.312	NA	NA	NA	NA	NA	NA
HannXRQ_Chr13g0424731	Chr13:191464640-191468810	gene	-3.97935	3.77911e-16	0.0634009	down	15.8487	1.00333	16.764	16.171	14.611	1.203	1.188	0.619	I	GO:0005575,GO:0005622,GO:0005623,GO:0005737,GO:0005829,GO:0016020,GO:0044424,GO:0044444,GO:0044464	3.1.2.4	ko00280,ko00410,ko00640,ko01100,ko01200,map00280,map00410,map00640,map01100,map01200	ECH_2	Belongs to the enoyl-CoA hydratase isomerase family
HannXRQ_Chr03g0078281	Chr3:119284128-119285661	gene	2.15515	3.78678e-16	4.45413	up	75.086	335.283	57.214	105.943	62.101	334.825	328.637	342.388	Q	GO:0000038,GO:0005575,GO:0005622,GO:0005623,GO:0005737,GO:0005783,GO:0006082,GO:0006629,GO:0006631,GO:0006633,GO:0006725,GO:0008150,GO:0008152,GO:0008610,GO:0009058,GO:0009698,GO:0009699,GO:0009987,GO:0010345,GO:0012505,GO:0016053,GO:0019438,GO:0019748,GO:0019752,GO:0032787,GO:0042761,GO:0043226,GO:0043227,GO:0043229,GO:0043231,GO:0043436,GO:0044237,GO:0044238,GO:0044249,GO:0044255,GO:0044281,GO:…	-	-	p450	Cytochrome p450
HannXRQ_Chr02g0054031	Chr2:160307301-160332642	gene	-2.57452	4.02476e-16	0.167878	down	117.396	19.64	111.026	115.335	125.827	14.657	14.769	29.494	Z	GO:0000166,GO:0000287,GO:0003674,GO:0003774,GO:0003777,GO:0003824,GO:0005488,GO:0005515,GO:0005575,GO:0005622,GO:0005623,GO:0005856,GO:0005871,GO:0005874,GO:0005875,GO:0006928,GO:0007017,GO:0007018,GO:0008150,GO:0009987,GO:0015630,GO:0016462,GO:0016787,GO:0016817,GO:0016818,GO:0016887,GO:0017076,GO:0017111,GO:0030554,GO:0032553,GO:0032555,GO:0032559,GO:0032991,GO:0035371,GO:0036094,GO:0042802,GO:…	-	-	Kinesin	Belongs to the TRAFAC class myosin-kinesin ATPase superfamily. Kinesin family
HannXRQ_Chr16g0509581	Chr16:64370476-64372625	gene	-6.39597	4.16632e-16	0.0118746	down	16.7573	0.197667	17.915	17.061	15.296	0	0.44	0.153	S	-	-	-	SAP30_Sin3_bdg	Sin3 binding region of histone deacetylase complex subunit SAP30
HannXRQ_Chr03g0085351	Chr3:143235926-143236428	gene	-2.65793	4.18219e-16	0.158446	down	321.65	51.1127	308.233	310.746	345.97	65.524	27.854	59.96	NA	NA	NA	NA	NA	NA
HannXRQ_Chr05g0141601	Chr5:97197726-97200107	gene	9.85137	4.38611e-16	923.756	up	0	13.5737	0	0	0	13.455	12.282	14.984	NA	NA	NA	NA	NA	NA
HannXRQ_Chr03g0077851	Chr3:118121286-118122982	gene	6.04905	4.51189e-16	66.2135	up	0.191667	12.3987	0.462	0.113	0	11.522	11.611	14.063	NA	NA	NA	NA	NA	NA
HannXRQ_Chr17g0554531	Chr17:95202808-95206536	gene	4.30836	4.61923e-16	19.8129	up	0.335667	6.694	0.322	0.157	0.528	6.46	6.46	7.162	NA	NA	NA	NA	NA	NA
HannXRQ_Chr15g0467451	Chr15:12787131-12790125	gene	-8.54735	4.69375e-16	0.00267296	down	17.2703	0.0456667	15.906	15.72	20.185	0.069	0.068	0	NA	NA	NA	NA	NA	NA
HannXRQ_Chr04g0103951	Chr4:45604029-45605839	gene	-4.56419	4.75937e-16	0.0422708	down	31.0263	1.31133	32.301	27.418	33.36	0.618	0.611	2.705	C	GO:0003674,GO:0003824,GO:0005575,GO:0005622,GO:0005623,GO:0006950,GO:0008150,GO:0008152,GO:0009611,GO:0016491,GO:0016627,GO:0016628,GO:0016629,GO:0044464,GO:0050896,GO:0055114	1.3.1.42	ko00592,ko01100,ko01110,map00592,map01100,map01110	Oxidored_FMN	12-oxophytodienoate reductase
HannXRQ_Chr07g0192951	Chr7:47970442-47973209	gene	9.82348	4.88891e-16	906.069	up	0	21.729	0	0	0	20.172	21.689	23.326	G	GO:0003674,GO:0003824,GO:0004001,GO:0005488,GO:0005507,GO:0005575,GO:0005622,GO:0005623,GO:0005634,GO:0005737,GO:0005829,GO:0005886,GO:0006139,GO:0006163,GO:0006164,GO:0006166,GO:0006167,GO:0006169,GO:0006725,GO:0006753,GO:0006793,GO:0006796,GO:0006807,GO:0008150,GO:0008152,GO:0009058,GO:0009116,GO:0009117,GO:0009119,GO:0009123,GO:0009124,GO:0009126,GO:0009127,GO:0009150,GO:0009152,GO:0009156,GO:…	2.7.1.20	ko00230,ko01100,map00230,map01100	PfkB	adenosine kinase
HannXRQ_Chr15g0472841	Chr15:32382867-32385583	gene	3.44189	4.90518e-16	10.867	up	0.949	10.3437	0.632	1.13	1.085	8.665	11.55	10.816	O	-	-	-	Inhibitor_I9,Peptidase_S8	Subtilase family
HannXRQ_Chr15g0497311	Chr15:170261763-170263532	gene	-8.58475	5.19846e-16	0.00260454	down	59.2277	0.151667	59.176	48.783	69.724	0	0.455	0	NA	NA	NA	NA	NA	NA
HannXRQ_Chr11g0339781	Chr11:106319576-106331140	gene	9.80559	5.45024e-16	894.902	up	0	4.97467	0	0	0	4.642	5.405	4.877	NA	NA	NA	NA	NA	NA
HannXRQ_Chr13g0408471	Chr13:124768536-124770621	gene	10.0037	5.46323e-16	1026.61	up	0	22.632	0	0	0	18.834	19.978	29.084	NA	NA	NA	NA	NA	NA
HannXRQ_Chr07g0190721	Chr7:30735061-30738997	gene	-4.02271	5.70389e-16	0.0615238	down	9.96633	0.611667	9.992	10.1	9.807	0.49	0.967	0.378	C	GO:0000166,GO:0001505,GO:0003674,GO:0003824,GO:0004777,GO:0005488,GO:0005507,GO:0005575,GO:0005622,GO:0005623,GO:0005737,GO:0005739,GO:0005759,GO:0006082,GO:0006105,GO:0006520,GO:0006536,GO:0006538,GO:0006540,GO:0006807,GO:0006950,GO:0008150,GO:0008152,GO:0009056,GO:0009063,GO:0009064,GO:0009065,GO:0009266,GO:0009314,GO:0009408,GO:0009416,GO:0009448,GO:0009450,GO:0009507,GO:0009532,GO:0009536,GO:…	1.2.1.24	ko00250,ko00650,ko01100,map00250,map00650,map01100	Aldedh	Belongs to the aldehyde dehydrogenase family
HannXRQ_Chr02g0058941	Chr2:177977100-177982190	gene	10.185	5.90494e-16	1164.1	up	0	20.7163	0	0	0	26.714	23.154	12.281	S	GO:0000302,GO:0002791,GO:0002793,GO:0003008,GO:0003012,GO:0003674,GO:0004888,GO:0005034,GO:0005215,GO:0005216,GO:0005217,GO:0005244,GO:0005245,GO:0005261,GO:0005262,GO:0005488,GO:0005515,GO:0005575,GO:0005623,GO:0005886,GO:0005887,GO:0006810,GO:0006811,GO:0006812,GO:0006816,GO:0006873,GO:0006874,GO:0006875,GO:0006936,GO:0006939,GO:0006950,GO:0006979,GO:0007154,GO:0007165,GO:0007166,GO:0007204,GO:…	-	-	Ank_2,PGG	ankyrin repeat-containing protein
HannXRQ_Chr12g0372981	Chr12:76497380-76500824	gene	-9.76919	5.99155e-16	0.00114599	down	34.0613	0	35.526	31.064	35.594	0	0	0	NA	NA	NA	NA	NA	NA
HannXRQ_Chr17g0538341	Chr17:16922441-16926115	gene	2.35253	6.16992e-16	5.10718	up	1.52533	7.78233	1.692	1.651	1.233	7.351	7.831	8.165	NA	NA	NA	NA	NA	NA
HannXRQ_Chr05g0145951	Chr5:134199834-134200604	gene	-7.07123	6.66518e-16	0.00743613	down	46.7467	0.348333	47.125	49.277	43.838	0.346	0.342	0.357	U	GO:0005575,GO:0005623,GO:0005886,GO:0005911,GO:0009506,GO:0016020,GO:0030054,GO:0044464,GO:0055044,GO:0071944	-	ko04142,map04142	Adaptin_N,Alpha_adaptinC2,B2-adapt-app_C	Subunit of clathrin-associated adaptor protein complex that plays a role in protein sorting in the late-Golgi trans-Golgi network (TGN) and or endosomes. The AP complexes mediate both the recruitment of clathrin to membranes and the recognition of sorting signals within the cytosolic tails of transmembrane cargo molecules
HannXRQ_Chr15g0473431	Chr15:34179467-34181683	gene	6.56359	6.7268e-16	94.5885	up	0.163333	15.429	0.126	0.246	0.118	11.689	16.414	18.184	NA	NA	NA	NA	NA	NA
HannXRQ_Chr09g0268501	Chr9:182857282-182859705	gene	-7.12268	6.7704e-16	0.00717562	down	11.818	0.0836667	11.098	11.955	12.401	0	0.251	0	NA	NA	NA	NA	NA	NA
HannXRQ_Chr05g0160931	Chr5:210039905-210043592	gene	9.80024	6.90692e-16	891.593	up	0.0176667	17.5607	0	0	0.053	15.053	16.187	21.442	NA	NA	NA	NA	NA	NA
HannXRQ_Chr01g0021991	Chr1:125427079-125431584	gene	7.1139	6.91376e-16	138.515	up	0.0526667	7.30167	0.054	0.053	0.051	7.255	8.1	6.55	G	GO:0000139,GO:0003674,GO:0003824,GO:0004553,GO:0004559,GO:0004572,GO:0005575,GO:0005622,GO:0005623,GO:0005737,GO:0005768,GO:0005794,GO:0005802,GO:0005975,GO:0005996,GO:0006013,GO:0006464,GO:0006486,GO:0006487,GO:0006491,GO:0006517,GO:0006807,GO:0006950,GO:0006970,GO:0006972,GO:0008150,GO:0008152,GO:0009058,GO:0009059,GO:0009100,GO:0009101,GO:0009628,GO:0009651,GO:0009987,GO:0012505,GO:0015923,GO:…	3.2.1.114	ko00510,ko00513,ko01100,map00510,map00513,map01100	Alpha-mann_mid,Glyco_hydro_38,Glyco_hydro_38C	alpha-mannosidase
HannXRQ_Chr09g0249741	Chr9:91806022-91807334	gene	-2.85924	6.99442e-16	0.13781	down	22.5007	3.102	22.79	20.813	23.899	2.151	3.611	3.544	NA	NA	NA	NA	NA	NA
HannXRQ_Chr11g0351581	Chr11:160265627-160267459	gene	3.06311	7.23417e-16	8.35771	up	3.385	28.3043	2.854	3.343	3.958	19.852	39.666	25.395	G	GO:0001871,GO:0003674,GO:0003824,GO:0004553,GO:0005488,GO:0005575,GO:0005623,GO:0005886,GO:0016020,GO:0016787,GO:0016798,GO:0030246,GO:0030247,GO:0031224,GO:0031225,GO:0031226,GO:0044425,GO:0044459,GO:0044464,GO:0046658,GO:0071944	-	-	Glyco_hydro_17	Belongs to the glycosyl hydrolase 17 family
HannXRQ_Chr03g0061701	Chr3:9483158-9486751	gene	9.78035	7.25838e-16	879.386	up	0	10.1417	0	0	0	9.567	9.709	11.149	S	-	-	-	-	isoform X1
HannXRQ_Chr05g0143331	Chr5:116479041-116481115	gene	9.74251	7.26639e-16	856.618	up	0	14.4543	0	0	0	14.183	14.579	14.601	NA	NA	NA	NA	NA	NA
HannXRQ_Chr11g0324251	Chr11:16693987-16695817	gene	-8.48684	7.37449e-16	0.00278745	down	26.4307	0.074	24.395	24.121	30.776	0	0.109	0.113	NA	NA	NA	NA	NA	NA
HannXRQ_Chr10g0314991	Chr10:230585127-230587529	gene	4.10125	8.12361e-16	17.1633	up	0.766	13.2643	0.564	0.413	1.321	12.336	14.758	12.699	B	-	-	-	DDE_Tnp_4	nuclease activity
HannXRQ_Chr08g0220061	Chr8:42468092-42470358	gene	-9.7134	8.14628e-16	0.00119117	down	28.839	0	30.181	28.397	27.939	0	0	0	L	-	-	-	DUF674	Protein of unknown function (DUF674)
HannXRQ_Chr16g0511841	Chr16:82776623-82778562	gene	9.97658	8.2409e-16	1007.51	up	0	18.1393	0	0	0	15.898	14.773	23.747	NA	NA	NA	NA	NA	NA
HannXRQ_Chr09g0271961	Chr9:194699875-194701923	gene	-4.25092	8.75837e-16	0.0525224	down	23.1483	1.219	18.919	16.566	33.96	1.455	1.078	1.124	A	-	-	-	2OG-FeII_Oxy_2	2OG-Fe(II) oxygenase superfamily
HannXRQ_Chr08g0215851	Chr8:26383551-26386037	gene	-5.5119	8.76132e-16	0.0219155	down	16.188	0.355	13.404	17.61	17.55	0.177	0.524	0.364	Q	-	1.1.1.1,1.1.1.284	ko00010,ko00071,ko00350,ko00625,ko00626,ko00680,ko00830,ko00980,ko00982,ko01100,ko01110,ko01120,ko01130,ko01200,ko01220,ko05204,map00010,map00071,map00350,map00625,map00626,map00680,map00830,map00980,map00982,map01100,map01110,map01120,map01130,map01200,map01220,map05204	ADH_N,ADH_zinc_N	Alcohol dehydrogenase-like
HannXRQ_Chr17g0541331	Chr17:26172917-26176192	gene	-3.67193	8.9264e-16	0.0784583	down	19.179	1.50567	22.122	17.116	18.299	2.256	1.417	0.844	Q	-	1.14.14.1	ko00908,ko01100,ko01110,ko04726,map00908,map01100,map01110,map04726	p450	Belongs to the cytochrome P450 family
HannXRQ_Chr05g0135921	Chr5:38977322-38981265	gene	9.71281	8.94807e-16	839.163	up	0	10.2077	0	0	0	10.292	10.024	10.307	L	-	-	-	Retrotrans_gag	Retrotransposon gag protein
HannXRQ_Chr01g0007421	Chr1:52061493-52065220	gene	9.79672	9.02266e-16	889.418	up	0	12.9463	0	0	0	11.078	13.506	14.255	NA	NA	NA	NA	NA	NA
HannXRQ_Chr04g0098551	Chr4:17326687-17328756	gene	-9.76224	9.0467e-16	0.00115152	down	22.679	0	23.63	19.307	25.1	0	0	0	NA	NA	NA	NA	NA	NA
HannXRQ_Chr16g0530721	Chr16:177449380-177450766	gene	-5.07624	9.86654e-16	0.0296415	down	20.2043	0.594333	19.219	21.954	19.44	0.674	1.109	0	S	-	-	-	HABP4_PAI-RBP1,Stm1_N	Plasminogen activator inhibitor 1 RNA-binding
HannXRQ_Chr09g0243781	Chr9:40606280-40611742	gene	-9.69361	1.09408e-15	0.00120762	down	24.4473	0.0283333	20.907	23.052	29.383	0	0	0.085	L	-	-	-	Retrotran_gag_2,Retrotran_gag_3,Retrotrans_gag	transposition, RNA-mediated
HannXRQ_Chr13g0404571	Chr13:102991541-102993603	gene	10.0768	1.12957e-15	1080	up	0.0313333	37.5887	0	0	0.094	30.686	25.707	56.373	NA	NA	NA	NA	NA	NA
HannXRQ_Chr09g0250651	Chr9:100388568-100391120	gene	-5.3006	1.1408e-15	0.0253723	down	27.6717	0.703667	35.263	31.32	16.432	1.344	0.569	0.198	IM	-	1.17.7.4	ko00900,ko01100,ko01110,ko01130,map00900,map01100,map01110,map01130	LYTB	4-hydroxy-3-methylbut-2-enyl diphosphate reductase
HannXRQ_Chr01g0001101	Chr1:3558887-3561878	gene	2.07842	1.19612e-15	4.22344	up	4.27	18.0607	4.063	4.532	4.215	17.769	18.428	17.985	P	GO:0003674,GO:0005215,GO:0005575,GO:0005623,GO:0005886,GO:0005887,GO:0006810,GO:0006811,GO:0006820,GO:0008150,GO:0008272,GO:0008509,GO:0015075,GO:0015103,GO:0015116,GO:0015318,GO:0015698,GO:0016020,GO:0016021,GO:0022857,GO:0031224,GO:0031226,GO:0034220,GO:0044425,GO:0044459,GO:0044464,GO:0051179,GO:0051234,GO:0055085,GO:0071944,GO:0072348,GO:0098656,GO:0098660,GO:0098661,GO:1901682,GO:1902358	-	-	STAS,Sulfate_transp	Sulfate transporter
HannXRQ_Chr07g0192171	Chr7:41270780-41274063	gene	9.6937	1.20233e-15	828.121	up	0	9.31333	0	0	0	8.745	9.593	9.602	NA	NA	NA	NA	NA	NA
HannXRQ_Chr04g0096581	Chr4:8904868-8907114	gene	8.47551	1.25133e-15	355.946	up	0.078	27.7883	0.121	0	0.113	22.991	30.308	30.066	A	GO:0000373,GO:0000375,GO:0000377,GO:0003674,GO:0003676,GO:0003723,GO:0003724,GO:0003729,GO:0003824,GO:0004004,GO:0004386,GO:0005488,GO:0005575,GO:0005622,GO:0005623,GO:0005634,GO:0005730,GO:0005737,GO:0006139,GO:0006396,GO:0006725,GO:0006807,GO:0006950,GO:0006970,GO:0006996,GO:0008026,GO:0008150,GO:0008152,GO:0008186,GO:0008380,GO:0009507,GO:0009526,GO:0009532,GO:0009536,GO:0009570,GO:0009628,GO:…	3.6.4.13	ko01110,map01110	DEAD,GUCT,Helicase_C,zf-CCHC	ATP binding ATP-dependent helicase RNA binding helicase nucleic acid binding zinc ion binding
HannXRQ_Chr15g0473031	Chr15:33058429-33059146	gene	3.16103	1.27884e-15	8.9447	up	4.08133	36.586	3.621	3.534	5.089	30.181	40.835	38.742	NA	NA	NA	NA	NA	NA
HannXRQ_Chr07g0197381	Chr7:71678053-71681786	gene	9.94597	1.3235e-15	986.36	up	0	14.852	0	0	0	13.468	11.41	19.678	S	GO:0000166,GO:0001882,GO:0001883,GO:0003674,GO:0003824,GO:0003924,GO:0005488,GO:0005525,GO:0005575,GO:0005622,GO:0005623,GO:0005634,GO:0005730,GO:0005737,GO:0005819,GO:0005856,GO:0005886,GO:0008150,GO:0009605,GO:0009606,GO:0009628,GO:0009629,GO:0009630,GO:0009958,GO:0009966,GO:0010646,GO:0010928,GO:0015630,GO:0016020,GO:0016462,GO:0016787,GO:0016817,GO:0016818,GO:0017076,GO:0017111,GO:0019001,GO:…	-	ko04010,ko04013,ko04014,ko04015,ko04024,ko04062,ko04071,ko04145,ko04151,ko04310,ko04360,ko04370,ko04380,ko04510,ko04520,ko04530,ko04620,ko04650,ko04662,ko04664,ko04666,ko04670,ko04722,ko04810,ko04932,ko04933,ko04972,ko05014,ko05100,ko05120,ko05131,ko05132,ko05167,ko05200,ko05203,ko05205,ko05210,ko05211,ko05212,ko05231,ko05416,ko05418,map04010,map04013,map04014,map04015,map04024,map04062,map04071,…	Ras	Belongs to the small GTPase superfamily. Rho family
HannXRQ_Chr07g0186331	Chr7:3456718-3458909	gene	2.60321	1.42178e-15	6.07635	up	2.56667	15.6377	2.779	1.726	3.195	16.636	14.757	15.52	NA	NA	NA	NA	NA	NA
HannXRQ_Chr13g0396721	Chr13:71258088-71262974	gene	2.10353	1.5078e-15	4.2976	up	11.0117	47.4237	10.901	14.474	7.66	47.998	51.575	42.698	K	GO:0000003,GO:0001763,GO:0003006,GO:0003674,GO:0003700,GO:0006355,GO:0007275,GO:0007389,GO:0008150,GO:0009653,GO:0009791,GO:0009888,GO:0009889,GO:0010016,GO:0010073,GO:0010074,GO:0010076,GO:0010077,GO:0010223,GO:0010228,GO:0010229,GO:0010346,GO:0010468,GO:0010556,GO:0019219,GO:0019222,GO:0019827,GO:0022414,GO:0031323,GO:0031326,GO:0032501,GO:0032502,GO:0048367,GO:0048507,GO:0048608,GO:0048646,GO:…	-	-	Homeobox_KN,POX	BEL1-like homeodomain protein
HannXRQ_Chr12g0356381	Chr12:5830534-5833376	gene	8.35204	1.52352e-15	326.75	up	0.141667	46.9147	0	0.217	0.208	44.744	46.882	49.118	NA	NA	NA	NA	NA	NA
HannXRQ_Chr13g0416791	Chr13:161363630-161367187	gene	7.09191	1.55597e-15	136.42	up	0.0523333	7.28333	0	0.054	0.103	7.025	6.601	8.224	NA	NA	NA	NA	NA	NA
HannXRQ_Chr02g0038231	Chr2:40737482-40739591	gene	-5.43234	1.58218e-15	0.0231581	down	9.813	0.226667	9.476	8.71	11.253	0.227	0.336	0.117	NA	NA	NA	NA	NA	NA
HannXRQ_Chr02g0054631	Chr2:162072271-162079040	gene	9.64544	1.61151e-15	800.881	up	0	6.19333	0	0	0	5.967	6.287	6.326	NA	NA	NA	NA	NA	NA
HannXRQ_Chr04g0099791	Chr4:22578543-22579741	gene	3.94803	1.61922e-15	15.4339	up	1.469	22.6173	1.325	1.663	1.419	16.944	19.229	31.679	J	GO:0005575,GO:0005622,GO:0005623,GO:0005737,GO:0009507,GO:0009526,GO:0009532,GO:0009536,GO:0009570,GO:0009941,GO:0031967,GO:0031975,GO:0043226,GO:0043227,GO:0043229,GO:0043231,GO:0044422,GO:0044424,GO:0044434,GO:0044435,GO:0044444,GO:0044446,GO:0044464	-	-	GTP_EFTU,IF-2,IF2_N	Translation initiation factor
HannXRQ_Chr08g0225061	Chr8:70841413-70850814	gene	3.84401	1.63679e-15	14.3602	up	0.606333	8.71233	0.692	0.386	0.741	8.035	7.632	10.47	NA	NA	NA	NA	NA	NA
HannXRQ_Chr12g0382961	Chr12:154495467-154496937	gene	9.71097	1.65794e-15	838.094	up	0	20.8627	0	0	0	17.934	23.09	21.564	L	-	-	-	DDE_Tnp_4	DDE superfamily endonuclease
HannXRQ_Chr03g0082641	Chr3:134339304-134378402	gene	9.54656	1.67564e-15	747.827	up	0.0236667	18.5947	0.071	0	0	20.554	17.395	17.835	T	-	-	-	Malectin_like,Pkinase,Pkinase_Tyr	receptor-like protein kinase
HannXRQ_Chr17g0544711	Chr17:38909163-38913852	gene	2.76658	1.67774e-15	6.80493	up	1.89867	12.8983	1.915	2.459	1.322	11.406	13.412	13.877	NA	NA	NA	NA	NA	NA
HannXRQ_Chr01g0004591	Chr1:26890299-26892988	gene	-9.65632	1.6868e-15	0.00123925	down	45.2253	0	41.011	44.631	50.034	0	0	0	NA	NA	NA	NA	NA	NA
HannXRQ_Chr10g0305851	Chr10:192893264-192895634	gene	-9.62734	1.74341e-15	0.00126439	down	18.0027	0	16.775	18.71	18.523	0	0	0	A	GO:0005575,GO:0005622,GO:0005623,GO:0005634,GO:0005730,GO:0031974,GO:0031981,GO:0043226,GO:0043227,GO:0043228,GO:0043229,GO:0043231,GO:0043232,GO:0043233,GO:0044422,GO:0044424,GO:0044428,GO:0044446,GO:0044464,GO:0070013	-	ko05130,map05130	RRM_1	nucleolin
HannXRQ_Chr12g0382351	Chr12:151568819-151571028	gene	3.25722	1.79369e-15	9.56138	up	2.99367	28.518	4.14	2.02	2.821	24.786	24.089	36.679	NA	NA	NA	NA	NA	NA
HannXRQ_Chr06g0176511	Chr6:39117024-39120276	gene	9.71394	1.89916e-15	839.822	up	0	9.27267	0	0	0	7.959	9.241	10.618	NA	NA	NA	NA	NA	NA
HannXRQ_Chr09g0261291	Chr9:155683348-155686931	gene	-9.6527	1.91068e-15	0.00124236	down	24.5337	0	22.302	23.488	27.811	0	0	0	O	GO:0000209,GO:0003674,GO:0003824,GO:0004842,GO:0005488,GO:0005515,GO:0005575,GO:0005622,GO:0005623,GO:0005634,GO:0005737,GO:0006464,GO:0006508,GO:0006511,GO:0006807,GO:0008150,GO:0008152,GO:0009056,GO:0009057,GO:0009987,GO:0010498,GO:0016567,GO:0016740,GO:0019538,GO:0019787,GO:0019899,GO:0019941,GO:0030163,GO:0031625,GO:0032446,GO:0036211,GO:0043161,GO:0043170,GO:0043226,GO:0043227,GO:0043229,GO:…	2.3.2.25	ko04120,map04120	UQ_con	Belongs to the ubiquitin-conjugating enzyme family
HannXRQ_Chr01g0000441	Chr1:1896710-1898979	gene	-5.21632	1.9981e-15	0.0268986	down	16.6653	0.451333	16.357	13.786	19.853	0.574	0.189	0.591	NA	NA	NA	NA	NA	NA
HannXRQ_Chr16g0510611	Chr16:72796920-72799374	gene	3.93718	2.08039e-15	15.3182	up	0.561333	8.66433	0.515	0.301	0.868	9.639	7.739	8.615	C	GO:0003674,GO:0003824,GO:0003973,GO:0005575,GO:0005622,GO:0005623,GO:0005737,GO:0005777,GO:0008150,GO:0008152,GO:0008891,GO:0009853,GO:0009987,GO:0010109,GO:0016032,GO:0016491,GO:0016614,GO:0016899,GO:0019048,GO:0019222,GO:0031323,GO:0035821,GO:0042579,GO:0043094,GO:0043226,GO:0043227,GO:0043229,GO:0043231,GO:0044003,GO:0044237,GO:0044403,GO:0044419,GO:0044424,GO:0044444,GO:0044464,GO:0050789,GO:…	1.1.3.15	ko00630,ko01100,ko01110,ko01120,ko01130,ko01200,ko04146,map00630,map01100,map01110,map01120,map01130,map01200,map04146	FMN_dh	peroxisomal (S)-2-hydroxy-acid oxidase
HannXRQ_Chr13g0421161	Chr13:178534763-178537181	gene	5.09624	2.15825e-15	34.2074	up	0.804667	27.4897	1.107	0.27	1.037	23.916	22.208	36.345	S	GO:0003674,GO:0003824,GO:0005575,GO:0005622,GO:0005623,GO:0005634,GO:0005737,GO:0005768,GO:0005773,GO:0005774,GO:0005794,GO:0005802,GO:0005911,GO:0008150,GO:0008152,GO:0008168,GO:0008757,GO:0009506,GO:0012505,GO:0016020,GO:0016740,GO:0016741,GO:0030054,GO:0031090,GO:0031410,GO:0031982,GO:0031984,GO:0032259,GO:0043226,GO:0043227,GO:0043229,GO:0043231,GO:0044422,GO:0044424,GO:0044431,GO:0044437,GO:…	-	-	Methyltransf_29	Methyltransferase
HannXRQ_Chr13g0401391	Chr13:92077975-92078450	gene	6.33835	2.22708e-15	80.9156	up	0.653667	52.984	1.012	0	0.949	51.046	47.313	60.593	C	GO:0003674,GO:0003824,GO:0003954,GO:0005575,GO:0005622,GO:0005623,GO:0005737,GO:0005739,GO:0005740,GO:0005743,GO:0005758,GO:0006091,GO:0006116,GO:0006119,GO:0006139,GO:0006163,GO:0006725,GO:0006732,GO:0006733,GO:0006734,GO:0006753,GO:0006793,GO:0006796,GO:0006807,GO:0008137,GO:0008150,GO:0008152,GO:0009117,GO:0009123,GO:0009126,GO:0009141,GO:0009144,GO:0009150,GO:0009161,GO:0009167,GO:0009199,GO:…	1.6.5.9	-	EF-hand_1,Pyr_redox_2	External alternative NAD(P)H-ubiquinone oxidoreductase
HannXRQ_Chr03g0092391	Chr3:164353350-164358766	gene	6.84995	2.32479e-15	115.356	up	0.631	73.456	0.456	0.297	1.14	60.88	143.86	15.628	Q	GO:0003674,GO:0003824,GO:0007275,GO:0007568,GO:0008150,GO:0008152,GO:0010150,GO:0016491,GO:0016679,GO:0016682,GO:0032501,GO:0032502,GO:0048366,GO:0048367,GO:0048731,GO:0048827,GO:0048856,GO:0055114,GO:0090693,GO:0099402	-	-	2OG-FeII_Oxy,DIOX_N	Belongs to the iron ascorbate-dependent oxidoreductase family
HannXRQ_Chr16g0506291	Chr16:40936473-40938864	gene	9.65334	2.73783e-15	805.274	up	0.0336667	28.9593	0	0.101	0	22.599	28.943	35.336	S	-	-	-	Ank_2,PGG	Domain of unknown function
HannXRQ_Chr16g0532071	Chr16:184260364-184263756	gene	9.67065	2.74257e-15	814.997	up	0	10.707	0	0	0	9.469	10.097	12.555	Z	GO:0003674,GO:0003774,GO:0003777,GO:0003824,GO:0005575,GO:0005622,GO:0005623,GO:0005856,GO:0005871,GO:0005875,GO:0006928,GO:0007017,GO:0007018,GO:0008150,GO:0009987,GO:0015630,GO:0016462,GO:0016787,GO:0016817,GO:0016818,GO:0016887,GO:0017111,GO:0032991,GO:0043226,GO:0043228,GO:0043229,GO:0043232,GO:0044422,GO:0044424,GO:0044430,GO:0044446,GO:0044464	-	ko04144,ko04728,map04144,map04728	Arm,Kinesin	Armadillo repeat-containing kinesin-like protein
HannXRQ_Chr10g0291261	Chr10:83891209-83893726	gene	-3.094	2.78034e-15	0.117115	down	11.765	1.37833	13.466	11.796	10.033	1.002	1.071	2.062	S	GO:0005575,GO:0005623,GO:0005886,GO:0007154,GO:0007165,GO:0008150,GO:0009314,GO:0009416,GO:0009628,GO:0009987,GO:0016020,GO:0023052,GO:0044464,GO:0050789,GO:0050794,GO:0050896,GO:0051716,GO:0065007,GO:0071944	-	-	LRR_1,LRR_4,LRR_8	Plant intracellular Ras-group-related LRR protein 4-like
HannXRQ_Chr05g0129411	Chr5:2183178-2185689	gene	9.59654	2.80758e-15	774.188	up	0	12.094	0	0	0	11.069	12.706	12.507	NA	NA	NA	NA	NA	NA
HannXRQ_Chr02g0039811	Chr2:50152213-50156061	gene	9.49549	2.82243e-15	721.817	up	0.016	12.779	0	0	0.048	11.574	13.392	13.371	NA	NA	NA	NA	NA	NA
HannXRQ_Chr03g0086441	Chr3:146517944-146523703	gene	9.80565	2.82781e-15	894.942	up	0	10.5567	0	0	0	8.717	9.212	13.741	S	-	-	-	LRAT	NC domain-containing
HannXRQ_Chr01g0010901	Chr1:70931676-70933986	gene	3.44021	3.00442e-15	10.8544	up	1.064	11.4833	1.578	1.059	0.555	10.962	10.322	13.166	U	-	-	ko04136,ko04138,ko04140,ko04211,map04136,map04138,map04140,map04211	ATG13	Autophagy-related protein
HannXRQ_Chr13g0395071	Chr13:58292587-58294550	gene	4.6198	3.11859e-15	24.5867	up	0.534667	13.1273	0.732	0.357	0.515	13.376	13.206	12.8	NA	NA	NA	NA	NA	NA
HannXRQ_Chr15g0478841	Chr15:56605489-56608892	gene	9.60944	3.28263e-15	781.142	up	0	25.039	0	0	0	22.172	25.175	27.77	NA	NA	NA	NA	NA	NA
HannXRQ_Chr10g0282301	Chr10:23997562-23999598	gene	9.61551	3.31293e-15	784.437	up	0	27.3873	0	0	0	28.739	23.216	30.207	MO	GO:0005575,GO:0005622,GO:0005623,GO:0005737,GO:0009507,GO:0009536,GO:0043226,GO:0043227,GO:0043229,GO:0043231,GO:0044424,GO:0044444,GO:0044464	-	-	AAA,Ank,Ank_2,Ank_3	Ankyrin repeats (many copies)
HannXRQ_Chr03g0092581	Chr3:164597507-164602207	gene	9.82232	3.67034e-15	905.345	up	0	7.199	0	0	0	5.513	6.531	9.553	S	GO:0000003,GO:0001101,GO:0003002,GO:0003006,GO:0003674,GO:0005488,GO:0005515,GO:0005575,GO:0005622,GO:0005623,GO:0005634,GO:0005737,GO:0005829,GO:0006355,GO:0007154,GO:0007165,GO:0007275,GO:0007389,GO:0008150,GO:0009653,GO:0009719,GO:0009725,GO:0009733,GO:0009753,GO:0009755,GO:0009790,GO:0009791,GO:0009793,GO:0009867,GO:0009888,GO:0009889,GO:0009890,GO:0009892,GO:0009933,GO:0009987,GO:0010014,GO:…	-	ko04934,map04934	WD40	WD40 repeats
HannXRQ_Chr04g0111251	Chr4:104600647-104601149	gene	-4.07679	3.67916e-15	0.0592602	down	37.3807	2.22433	36.609	34.28	41.253	2.545	1.508	2.62	NA	NA	NA	NA	NA	NA
HannXRQ_Chr03g0077131	Chr3:113953112-113957816	gene	9.52886	3.72785e-15	738.705	up	0	9.16633	0	0	0	9.072	9.309	9.118	NA	NA	NA	NA	NA	NA
HannXRQ_Chr16g0517491	Chr16:117228776-117232333	gene	-6.99921	3.7805e-15	0.0078168	down	11.7997	0.0913333	10.824	10.913	13.662	0.092	0.182	0	S	-	-	-	SAYSvFN,ubiquitin	Uncharacterized conserved domain (SAYSvFN)
HannXRQ_Chr11g0344511	Chr11:134385482-134387299	gene	9.59896	3.78129e-15	775.487	up	0	14.9157	0	0	0	13.084	14.998	16.665	NA	NA	NA	NA	NA	NA
HannXRQ_Chr17g0567661	Chr17:199590678-199594924	gene	3.11373	3.82877e-15	8.65619	up	1.54333	13.3673	1.395	0.892	2.343	11.977	11.923	16.202	NA	NA	NA	NA	NA	NA
HannXRQ_Chr05g0134561	Chr5:29880096-29883999	gene	3.0315	3.85669e-15	8.17661	up	2.09567	17.117	1.987	2.748	1.552	14.995	19.516	16.84	K	GO:0001101,GO:0003674,GO:0003700,GO:0006355,GO:0006950,GO:0008150,GO:0009414,GO:0009415,GO:0009628,GO:0009889,GO:0010035,GO:0010468,GO:0010556,GO:0019219,GO:0019222,GO:0031323,GO:0031326,GO:0042221,GO:0050789,GO:0050794,GO:0050896,GO:0051171,GO:0051252,GO:0060255,GO:0065007,GO:0080090,GO:0140110,GO:1901700,GO:1903506,GO:2000112,GO:2001141	-	-	NAM	No apical meristem (NAM) protein
HannXRQ_Chr16g0524901	Chr16:155576914-155577921	gene	9.64488	3.86711e-15	800.567	up	0.0633333	54.077	0	0.19	0	52.394	40.871	68.966	NA	NA	NA	NA	NA	NA
HannXRQ_Chr03g0079441	Chr3:124951783-124953176	gene	5.47451	3.86864e-15	44.4622	up	0.295	12.9237	0.448	0.437	0	11.523	13.804	13.444	S	-	-	-	DUF659,Dimer_Tnp_hAT	hAT family C-terminal dimerisation region
HannXRQ_Chr04g0122571	Chr4:162315265-162322154	gene	-9.5165	3.99304e-15	0.00136537	down	48.6897	0	48.627	51.554	45.888	0	0	0	NA	NA	NA	NA	NA	NA
HannXRQ_Chr05g0149401	Chr5:158793881-158795737	gene	9.59756	4.19951e-15	774.733	up	0	14.9427	0	0	0	12.675	16.357	15.796	NA	NA	NA	NA	NA	NA
HannXRQ_Chr02g0032881	Chr2:9416515-9418342	gene	-5.44205	4.33489e-15	0.0230028	down	12.8253	0.294	13.555	11.419	13.502	0	0.58	0.302	NA	NA	NA	NA	NA	NA
HannXRQ_Chr11g0348341	Chr11:149369695-149371381	gene	9.72076	4.39803e-15	843.802	up	0	17.4633	0	0	0	13.741	16.753	21.896	NA	NA	NA	NA	NA	NA
HannXRQ_Chr03g0061721	Chr3:9546604-9551171	gene	9.716	4.40474e-15	841.021	up	0	6.428	0	0	0	4.854	6.753	7.677	NA	NA	NA	NA	NA	NA
HannXRQ_Chr05g0147771	Chr5:146246638-146248630	gene	-4.72677	4.46371e-15	0.0377661	down	14.6067	0.554667	14.019	13.508	16.293	0.183	0.541	0.94	D	GO:0003674,GO:0005488,GO:0005515,GO:0005575,GO:0005622,GO:0005623,GO:0005737,GO:0005829,GO:0042802,GO:0042803,GO:0044424,GO:0044444,GO:0044464,GO:0046983,GO:0048037,GO:0051536,GO:0051540	-	-	ParA	Component of the cytosolic iron-sulfur (Fe-S) protein assembly (CIA) machinery. Required for maturation of extramitochondrial Fe-S proteins. Functions as Fe-S scaffold, mediating the de novo assembly of an Fe-S cluster and its transfer to target apoproteins. Essential for embryo development
HannXRQ_Chr05g0163421	Chr5:217601653-217602702	gene	9.71425	4.49439e-15	840.004	up	0	36.367	0	0	0	32.223	30.335	46.543	T	-	-	ko00563,ko01100,map00563,map01100	Phosphodiest,PigN,Sulfatase	Phosphatidylinositolglycan class N (PIG-N)
HannXRQ_Chr11g0330451	Chr11:43772906-43779421	gene	-2.65436	4.6768e-15	0.158839	down	4.548	0.722667	4.148	4.323	5.173	0.513	0.697	0.958	NA	NA	NA	NA	NA	NA
HannXRQ_Chr09g0248651	Chr9:80708748-80710057	gene	-2.78699	4.75715e-15	0.144888	down	22.8717	3.312	23.329	21.747	23.539	2	3.342	4.594	NA	NA	NA	NA	NA	NA
HannXRQ_Chr06g0179801	Chr6:58512579-58515993	gene	2.96308	5.02649e-15	7.79788	up	0.669667	5.21633	0.746	0.672	0.591	4.663	6.003	4.983	NA	NA	NA	NA	NA	NA
HannXRQ_Chr07g0193981	Chr7:56425320-56428259	gene	9.57891	5.26202e-15	764.784	up	0	11.65	0	0	0	12.347	13.228	9.375	J	GO:0005575,GO:0005623,GO:0005886,GO:0016020,GO:0044464,GO:0071944	-	ko03013,map03013	eIF-5_eIF-2B	Eukaryotic translation initiation factor 2 subunit
HannXRQ_Chr05g0153221	Chr5:179029953-179032041	gene	9.39076	5.41056e-15	671.273	up	0.0393333	27.639	0.118	0	0	26.049	29.926	26.942	S	-	-	-	Lipase_GDSL	Belongs to the 'GDSL' lipolytic enzyme family
HannXRQ_Chr09g0241181	Chr9:21651564-21655303	gene	-4.41417	5.55857e-15	0.0469033	down	6.33933	0.299333	6.076	5.37	7.572	0.354	0.058	0.486	S	-	-	-	DUF674	Protein of unknown function (DUF674)
HannXRQ_Chr09g0243651	Chr9:39736427-39749575	gene	2.41037	5.62142e-15	5.31609	up	6.06767	32.392	4.569	6.41	7.224	32.617	32.494	32.065	F	-	2.7.4.14	ko00240,ko00983,ko01100,map00240,map00983,map01100	ADK	Catalyzes the phosphorylation of pyrimidine nucleoside monophosphates at the expense of ATP. Plays an important role in de novo pyrimidine nucleotide biosynthesis. Has preference for UMP and CMP as phosphate acceptors
HannXRQ_Chr01g0004711	Chr1:28590550-28596411	gene	9.47175	5.84801e-15	710.036	up	0.0203333	16.1733	0	0	0.061	17.14	18.648	12.732	NA	NA	NA	NA	NA	NA
HannXRQ_Chr11g0350011	Chr11:155789377-155793282	gene	-9.59131	6.14751e-15	0.00129637	down	9.93867	0	9.019	8.471	12.326	0	0	0	L	-	-	-	RVT_2,Retrotran_gag_2,Retrotran_gag_3,Retrotrans_gag,gag_pre-integrs,rve	Reverse transcriptase (RNA-dependent DNA polymerase)
HannXRQ_Chr15g0471101	Chr15:25673621-25675811	gene	9.55271	6.39256e-15	751.019	up	0	11.985	0	0	0	10.764	11.173	14.018	NA	NA	NA	NA	NA	NA
HannXRQ_Chr09g0243661	Chr9:39749626-39753583	gene	6.35821	6.52732e-15	82.0371	up	0.273333	22.6993	0	0.418	0.402	17.864	25.259	24.975	O	GO:0001101,GO:0003674,GO:0003824,GO:0004843,GO:0005575,GO:0005622,GO:0005623,GO:0005634,GO:0005737,GO:0005829,GO:0005911,GO:0006508,GO:0006807,GO:0007154,GO:0007165,GO:0008150,GO:0008152,GO:0008233,GO:0008234,GO:0009506,GO:0009719,GO:0009725,GO:0009753,GO:0009755,GO:0009867,GO:0009987,GO:0010033,GO:0016787,GO:0019538,GO:0019783,GO:0023052,GO:0030054,GO:0032870,GO:0036459,GO:0042221,GO:0043170,GO:…	3.4.19.12	ko04068,ko05168,ko05169,ko05203,map04068,map05168,map05169,map05203	MATH,UCH,USP7_C2,USP7_ICP0_bdg	Ubiquitin carboxyl-terminal hydrolase
HannXRQ_Chr05g0148411	Chr5:150182170-150186462	gene	9.50594	6.69764e-15	727.063	up	0	6.21833	0	0	0	5.616	7.004	6.035	NA	NA	NA	NA	NA	NA
HannXRQ_Chr07g0189041	Chr7:18066317-18069086	gene	8.23638	6.8227e-15	301.576	up	0.141667	42.0343	0.215	0.21	0	44.697	35.392	46.014	NA	NA	NA	NA	NA	NA
HannXRQ_Chr16g0532041	Chr16:184078864-184082815	gene	7.27752	6.84701e-15	155.15	up	0.0476667	7.43133	0.05	0	0.093	5.764	6.396	10.134	NA	NA	NA	NA	NA	NA
HannXRQ_Chr09g0238601	Chr9:7777598-7782084	gene	-2.86157	7.03167e-15	0.137588	down	4.36467	0.601667	4.846	3.707	4.541	0.764	0.532	0.509	NA	NA	NA	NA	NA	NA
HannXRQ_Chr12g0362831	Chr12:27033332-27036636	gene	-3.828	7.14743e-15	0.0704135	down	45.179	3.20933	31.626	67.107	36.804	5.301	1.599	2.728	T	GO:0000003,GO:0001558,GO:0003674,GO:0003824,GO:0004672,GO:0005575,GO:0005618,GO:0005623,GO:0005886,GO:0005911,GO:0006464,GO:0006468,GO:0006793,GO:0006796,GO:0006807,GO:0006950,GO:0006952,GO:0007275,GO:0008150,GO:0008152,GO:0009506,GO:0009605,GO:0009607,GO:0009620,GO:0009719,GO:0009723,GO:0009725,GO:0009741,GO:0009787,GO:0009788,GO:0009791,GO:0009856,GO:0009966,GO:0009968,GO:0009987,GO:0010033,GO:…	-	-	Malectin_like,Pkinase_Tyr	receptor-like protein kinase
HannXRQ_Chr12g0359611	Chr12:17278750-17281845	gene	9.61298	7.15916e-15	783.06	up	0	8.84133	0	0	0	8.139	7.393	10.992	NA	NA	NA	NA	NA	NA
HannXRQ_Chr05g0131221	Chr5:11000208-11003210	gene	9.32406	7.47528e-15	640.946	up	0.0246667	16.591	0.074	0	0	16.677	16.164	16.932	NA	NA	NA	NA	NA	NA
HannXRQ_Chr09g0268721	Chr9:183484957-183487493	gene	2.14985	7.69969e-15	4.43782	up	3.341	14.8247	4.027	2.925	3.071	14.55	17.029	12.895	Q	GO:0003674,GO:0003824,GO:0004497,GO:0005575,GO:0008150,GO:0008152,GO:0009058,GO:0009987,GO:0010035,GO:0010038,GO:0010039,GO:0016020,GO:0016491,GO:0016705,GO:0016709,GO:0019748,GO:0042221,GO:0044550,GO:0050896,GO:0051716,GO:0055114,GO:0070887,GO:0071241,GO:0071248,GO:0071281	1.14.14.1,1.14.14.19,1.14.14.32	ko00140,ko00380,ko00830,ko00980,ko00981,ko01100,ko04913,ko04917,ko04927,ko04934,ko05204,map00140,map00380,map00830,map00980,map00981,map01100,map04913,map04917,map04927,map04934,map05204	p450	cytochrome P450
HannXRQ_Chr10g0282191	Chr10:22923563-22924567	gene	3.45453	7.73081e-15	10.9627	up	1.72033	18.852	1.691	1.886	1.584	16.902	18.16	21.494	S	-	-	-	Arm	Armadillo/beta-catenin-like repeats
HannXRQ_Chr15g0478751	Chr15:56358626-56360401	gene	9.5612	7.85862e-15	755.455	up	0	25.01	0	0	0	22.716	22.051	30.263	NA	NA	NA	NA	NA	NA
HannXRQ_Chr10g0301581	Chr10:164765268-164768874	gene	-8.22732	7.88848e-15	0.00333679	down	17.9367	0.059	19.739	14.681	19.39	0.089	0.088	0	AK	-	-	ko03018,map03018	DCP1	Dcp1-like decapping family
HannXRQ_Chr13g0395961	Chr13:65910629-65913358	gene	2.08664	8.12678e-15	4.24756	up	22.7097	96.778	23.102	29.221	15.806	111.97	94.649	83.715	T	-	-	ko04626,map04626	EF-hand_1,EF-hand_5,EF-hand_6	calcium-binding protein
HannXRQ_Chr12g0367201	Chr12:45572065-45575365	gene	3.63167	8.14141e-15	12.3949	up	0.478667	5.93	0.475	0.405	0.556	4.458	5.788	7.544	NA	NA	NA	NA	NA	NA
HannXRQ_Chr08g0222911	Chr8:57204024-57205362	gene	9.32945	8.31729e-15	643.347	up	0.0486667	34.941	0	0	0.146	32.606	35.84	36.377	NA	NA	NA	NA	NA	NA
HannXRQ_Chr09g0248871	Chr9:81931346-81933208	gene	4.5312	8.55844e-15	23.1221	up	1.00067	23.0537	1.285	0.753	0.964	20.105	18.283	30.773	UY	GO:0000060,GO:0003674,GO:0005048,GO:0005215,GO:0005488,GO:0005575,GO:0005622,GO:0005623,GO:0005634,GO:0005635,GO:0005737,GO:0005829,GO:0006606,GO:0006607,GO:0006610,GO:0006810,GO:0006886,GO:0006913,GO:0008104,GO:0008139,GO:0008150,GO:0008565,GO:0009892,GO:0009987,GO:0010468,GO:0010605,GO:0010608,GO:0010629,GO:0012505,GO:0015031,GO:0015833,GO:0016020,GO:0016043,GO:0016441,GO:0016458,GO:0017038,GO:…	-	-	HEAT,HEAT_EZ,IBN_N	HEAT-like repeat
HannXRQ_Chr08g0229651	Chr8:99739053-99748854	gene	-3.3553	9.0474e-15	0.0977137	down	7.81133	0.765667	5.298	7.728	10.408	0.879	0.694	0.724	NA	NA	NA	NA	NA	NA
HannXRQ_Chr10g0278281	Chr10:3795360-3796789	gene	9.6685	9.61557e-15	813.783	up	0	34.6417	0	0	0	28.024	30.096	45.805	NA	NA	NA	NA	NA	NA
HannXRQ_Chr14g0440021	Chr14:98980499-98983714	gene	4.08462	9.96015e-15	16.9665	up	0.478667	8.05667	0.861	0.252	0.323	7.266	7.874	9.03	NA	NA	NA	NA	NA	NA
HannXRQ_Chr04g0097101	Chr4:11594566-11601120	gene	-2.04639	1.02706e-14	0.24209	down	17.267	4.18167	18.496	18.466	14.839	3.609	4.32	4.616	T	GO:0000003,GO:0001558,GO:0003674,GO:0003824,GO:0004672,GO:0005575,GO:0005618,GO:0005623,GO:0005886,GO:0005911,GO:0006464,GO:0006468,GO:0006793,GO:0006796,GO:0006807,GO:0006950,GO:0006952,GO:0007275,GO:0008150,GO:0008152,GO:0009506,GO:0009605,GO:0009607,GO:0009620,GO:0009719,GO:0009723,GO:0009725,GO:0009741,GO:0009787,GO:0009788,GO:0009791,GO:0009856,GO:0009966,GO:0009968,GO:0009987,GO:0010033,GO:…	-	-	Malectin_like,Pkinase_Tyr	receptor-like protein kinase
HannXRQ_Chr11g0350231	Chr11:156511407-156514903	gene	-3.0195	1.0661e-14	0.123322	down	14.376	1.776	14.012	11.291	17.825	1.719	1.567	2.042	S	-	-	-	BT1	folate-biopterin transporter 3
HannXRQ_Chr17g0568481	Chr17:204656580-204660010	gene	9.43419	1.08863e-14	691.789	up	0	18.876	0	0	0	16.982	19.25	20.396	NA	NA	NA	NA	NA	NA
HannXRQ_Chr07g0205631	Chr7:98897202-98900399	gene	9.45597	1.15494e-14	702.311	up	0	8.98667	0	0	0	8.187	8.447	10.326	NA	NA	NA	NA	NA	NA
HannXRQ_Chr09g0247591	Chr9:71384816-71385907	gene	-9.39175	1.23469e-14	0.00148868	down	22.909	0	24.219	20.135	24.373	0	0	0	NA	NA	NA	NA	NA	NA
HannXRQ_Chr11g0335721	Chr11:76058614-76076560	gene	9.3909	1.26237e-14	671.338	up	0	37.2767	0	0	0	39.932	33.749	38.149	D	GO:0000003,GO:0000280,GO:0003674,GO:0003676,GO:0003677,GO:0003690,GO:0005488,GO:0005575,GO:0005622,GO:0005623,GO:0005634,GO:0006139,GO:0006259,GO:0006281,GO:0006302,GO:0006310,GO:0006725,GO:0006807,GO:0006950,GO:0006974,GO:0006996,GO:0007049,GO:0007127,GO:0007131,GO:0007275,GO:0008150,GO:0008152,GO:0009314,GO:0009553,GO:0009555,GO:0009628,GO:0009987,GO:0010212,GO:0016043,GO:0022402,GO:0022414,GO:…	-	-	Mnd1	Meiotic nuclear division protein 1 homolog
HannXRQ_Chr07g0200221	Chr7:81562288-81566664	gene	6.9899	1.29701e-14	127.107	up	0.043	5.60567	0	0.044	0.085	4.499	6.432	5.886	NA	NA	NA	NA	NA	NA
HannXRQ_Chr12g0363411	Chr12:28758768-28761967	gene	9.36503	1.30797e-14	659.41	up	0	8.35533	0	0	0	8.748	8.062	8.256	NA	NA	NA	NA	NA	NA
HannXRQ_Chr11g0346591	Chr11:142193054-142196471	gene	9.41117	1.35586e-14	680.838	up	0.0193333	13.8243	0.058	0	0	11.192	13.308	16.973	NA	NA	NA	NA	NA	NA
HannXRQ_Chr03g0078661	Chr3:121637775-121654219	gene	8.25628	1.39095e-14	305.766	up	0.0386667	11.961	0	0.059	0.057	12.847	14.155	8.881	T	-	-	-	Malectin_like,Pkinase_Tyr	Carbohydrate-binding protein of the ER
HannXRQ_Chr05g0138161	Chr5:56772040-56773814	gene	2.25942	1.39185e-14	4.78799	up	6.05667	28.965	6.291	4.847	7.032	24.303	26.35	36.242	NA	NA	NA	NA	NA	NA
HannXRQ_Chr17g0563661	Chr17:173912025-173913469	gene	-3.0895	1.40336e-14	0.117481	down	44.8997	5.29367	39.603	58.386	36.71	5.636	7.419	2.826	CG	GO:0003674,GO:0003824,GO:0005575,GO:0005622,GO:0005623,GO:0006725,GO:0008150,GO:0008152,GO:0008194,GO:0009698,GO:0009808,GO:0009987,GO:0016740,GO:0016757,GO:0016758,GO:0019748,GO:0035251,GO:0043226,GO:0043227,GO:0043229,GO:0043231,GO:0044237,GO:0044424,GO:0044464,GO:0046527,GO:0047209,GO:0071704,GO:0080043,GO:0080044,GO:1901360	2.4.1.111,2.4.1.218	ko00940,map00940	UDPGT	Belongs to the UDP-glycosyltransferase family
HannXRQ_Chr17g0540741	Chr17:24575003-24577787	gene	9.35723	1.41896e-14	655.854	up	0	18.9393	0	0	0	19.609	18.048	19.161	J	-	-	ko03010,map03010	KH_2,Ribosomal_S3_C	Belongs to the universal ribosomal protein uS3 family
HannXRQ_Chr12g0362791	Chr12:26977307-26980750	gene	8.10725	1.46189e-14	275.756	up	0.0466667	12.8823	0.072	0	0.068	11.888	12.838	13.921	D	-	-	ko04111,ko04390,ko04391,ko04392,map04111,map04390,map04391,map04392	Mob1_phocein	kinase activator-like
HannXRQ_Chr13g0425981	Chr13:195513091-195516586	gene	-9.33353	1.50247e-14	0.00154998	down	7.06	0	7.426	6.742	7.012	0	0	0	NA	NA	NA	NA	NA	NA
HannXRQ_Chr01g0012081	Chr1:76018106-76021261	gene	9.41956	1.54373e-14	684.809	up	0	14.7983	0	0	0	14.194	13.154	17.047	M	GO:0003674,GO:0003824,GO:0005575,GO:0005623,GO:0005886,GO:0006810,GO:0007275,GO:0008150,GO:0008194,GO:0009555,GO:0009653,GO:0009987,GO:0010208,GO:0010927,GO:0016020,GO:0016043,GO:0016740,GO:0016757,GO:0016758,GO:0022607,GO:0030198,GO:0032501,GO:0032502,GO:0032989,GO:0035251,GO:0043062,GO:0044085,GO:0044464,GO:0045229,GO:0046524,GO:0046527,GO:0046903,GO:0048229,GO:0048646,GO:0048856,GO:0048869,GO:…	2.4.1.14	ko00500,ko01100,map00500,map01100	Glycos_transf_1,S6PP,Sucrose_synth	Belongs to the glycosyltransferase 1 family
HannXRQ_Chr03g0094061	Chr3:168479006-168481262	gene	9.33972	1.56107e-14	647.94	up	0	14.556	0	0	0	14.611	14.681	14.376	NA	NA	NA	NA	NA	NA
HannXRQ_Chr15g0490191	Chr15:117168812-117173890	gene	-8.09018	1.60541e-14	0.00366954	down	7.25	0.0273333	7.869	6.4	7.481	0	0	0.082	P	GO:0005575,GO:0005623,GO:0005886,GO:0016020,GO:0044464,GO:0071944	3.6.3.6	ko00190,map00190	Cation_ATPase_N,E1-E2_ATPase,Hydrolase	Plasma membrane ATPase
HannXRQ_Chr03g0073311	Chr3:91272499-91273040	gene	9.47788	1.62128e-14	713.062	up	0	97.7143	0	0	0	83.793	90.537	118.813	Z	GO:0000003,GO:0000146,GO:0000166,GO:0000331,GO:0000902,GO:0000904,GO:0003006,GO:0003674,GO:0003774,GO:0003779,GO:0003824,GO:0005488,GO:0005515,GO:0005524,GO:0005575,GO:0005622,GO:0005623,GO:0005737,GO:0005773,GO:0005856,GO:0006928,GO:0006996,GO:0007010,GO:0007015,GO:0008092,GO:0008144,GO:0008150,GO:0009653,GO:0009826,GO:0009856,GO:0009860,GO:0009932,GO:0009987,GO:0015629,GO:0016043,GO:0016049,GO:…	-	-	DIL,IQ,Myosin_N,Myosin_head	Belongs to the TRAFAC class myosin-kinesin ATPase superfamily. Myosin family
HannXRQ_Chr03g0064841	Chr3:27145076-27146577	gene	-2.29607	1.64343e-14	0.203617	down	66.66	13.589	72.808	49.813	77.359	14.288	12.963	13.516	A	GO:0000323,GO:0005575,GO:0005622,GO:0005623,GO:0005634,GO:0005654,GO:0005737,GO:0005764,GO:0005773,GO:0006355,GO:0006357,GO:0006915,GO:0006950,GO:0006952,GO:0007154,GO:0007165,GO:0007166,GO:0007167,GO:0007169,GO:0008150,GO:0008219,GO:0008543,GO:0009719,GO:0009889,GO:0009987,GO:0010033,GO:0010468,GO:0010494,GO:0010556,GO:0012501,GO:0019219,GO:0019222,GO:0023052,GO:0031323,GO:0031326,GO:0031974,GO:…	-	-	RRM_1	Oligouridylate-binding protein 1-like
HannXRQ_Chr05g0155901	Chr5:191476009-191477598	gene	4.08222	1.64937e-14	16.9384	up	0.556	9.44	0.37	0.721	0.577	7.734	10.014	10.572	NA	NA	NA	NA	NA	NA
HannXRQ_Chr06g0166361	Chr6:5808923-5814861	gene	-2.87508	1.66648e-14	0.136306	down	43.0123	5.887	38.062	60.558	30.417	7.076	6.011	4.574	S	-	-	-	Dev_Cell_Death	DCD
HannXRQ_Chr14g0426911	Chr14:1396159-1398127	gene	9.46205	1.79037e-14	705.277	up	0	14.3823	0	0	0	12.819	12.773	17.555	J	-	-	-	ArgoL1,ArgoL2,ArgoMid,ArgoN,PAZ,Piwi	Belongs to the argonaute family
HannXRQ_Chr13g0421301	Chr13:178695336-178695713	gene	6.84919	1.83123e-14	115.295	up	0.505667	58.106	0	1.517	0	59.194	55.285	59.839	Q	GO:0000038,GO:0005575,GO:0005622,GO:0005623,GO:0005737,GO:0005783,GO:0006082,GO:0006629,GO:0006631,GO:0006633,GO:0006725,GO:0008150,GO:0008152,GO:0008610,GO:0009058,GO:0009698,GO:0009699,GO:0009987,GO:0010345,GO:0012505,GO:0016053,GO:0019438,GO:0019748,GO:0019752,GO:0032787,GO:0042761,GO:0043226,GO:0043227,GO:0043229,GO:0043231,GO:0043436,GO:0044237,GO:0044238,GO:0044249,GO:0044255,GO:0044281,GO:…	-	-	p450	Cytochrome p450
HannXRQ_Chr13g0421331	Chr13:178807831-178809511	gene	5.63488	1.90234e-14	49.6899	up	0.287667	14.1227	0.35	0.513	0	14.772	13.873	13.723	Q	GO:0000038,GO:0005575,GO:0005622,GO:0005623,GO:0005737,GO:0005783,GO:0006082,GO:0006629,GO:0006631,GO:0006633,GO:0006725,GO:0008150,GO:0008152,GO:0008610,GO:0009058,GO:0009698,GO:0009699,GO:0009987,GO:0010345,GO:0012505,GO:0016053,GO:0019438,GO:0019748,GO:0019752,GO:0032787,GO:0042761,GO:0043226,GO:0043227,GO:0043229,GO:0043231,GO:0043436,GO:0044237,GO:0044238,GO:0044249,GO:0044255,GO:0044281,GO:…	-	-	p450	cytochrome P450
HannXRQ_Chr11g0347771	Chr11:147674549-147675373	gene	9.67355	1.96563e-14	816.637	up	0	34.8257	0	0	0	45.935	36.91	21.632	T	GO:0002218,GO:0002221,GO:0002253,GO:0002376,GO:0002682,GO:0002684,GO:0002757,GO:0002758,GO:0002764,GO:0003674,GO:0003824,GO:0004672,GO:0004674,GO:0004675,GO:0004888,GO:0005575,GO:0005623,GO:0005886,GO:0006464,GO:0006468,GO:0006793,GO:0006796,GO:0006807,GO:0006950,GO:0006952,GO:0006955,GO:0007154,GO:0007165,GO:0007166,GO:0007167,GO:0007178,GO:0008150,GO:0008152,GO:0009605,GO:0009607,GO:0009617,GO:…	2.7.11.1	ko04626,map04626	Pkinase,Pkinase_Tyr	Belongs to the protein kinase superfamily
HannXRQ_Chr03g0060131	Chr3:865175-868089	gene	2.37977	2.12817e-14	5.20453	up	2.13767	11.0987	2.676	1.808	1.929	9.037	12.339	11.92	NA	NA	NA	NA	NA	NA
HannXRQ_Chr05g0143601	Chr5:118851366-118852957	gene	9.17352	2.1812e-14	577.437	up	0.054	34.6977	0	0	0.162	34.277	34.895	34.921	S	GO:0003674,GO:0005488,GO:0005515,GO:0005575,GO:0005622,GO:0005623,GO:0005634,GO:0005856,GO:0005874,GO:0008017,GO:0008092,GO:0015630,GO:0015631,GO:0043226,GO:0043227,GO:0043228,GO:0043229,GO:0043231,GO:0043232,GO:0044422,GO:0044424,GO:0044430,GO:0044446,GO:0044464,GO:0099080,GO:0099081,GO:0099512,GO:0099513	-	-	IQ	iq-domain
HannXRQ_Chr10g0304411	Chr10:186102435-186105197	gene	-9.96308	2.22424e-14	0.00100187	down	50.879	0	33.277	35.882	83.478	0	0	0	O	GO:0000502,GO:0003674,GO:0003824,GO:0005488,GO:0005515,GO:0005575,GO:0005618,GO:0005622,GO:0005623,GO:0005634,GO:0005730,GO:0005737,GO:0005829,GO:0005838,GO:0005886,GO:0005911,GO:0006355,GO:0006357,GO:0006508,GO:0006511,GO:0006807,GO:0006950,GO:0008134,GO:0008150,GO:0008152,GO:0008540,GO:0009056,GO:0009057,GO:0009506,GO:0009889,GO:0009891,GO:0009893,GO:0009894,GO:0009896,GO:0009987,GO:0010033,GO:…	-	ko03050,ko05169,map03050,map05169	AAA	26S protease regulatory subunit
HannXRQ_Chr03g0089101	Chr3:156938415-156958330	gene	9.71975	2.23179e-14	843.209	up	0	14.5077	0	0	0	13.452	20.703	9.368	NA	NA	NA	NA	NA	NA
HannXRQ_Chr03g0066521	Chr3:39876198-39878720	gene	9.29221	2.281e-14	626.951	up	0	8.70333	0	0	0	8.868	8.441	8.801	NA	NA	NA	NA	NA	NA
HannXRQ_Chr17g0570471	Chr17:212756482-212758977	gene	2.26079	2.3521e-14	4.79252	up	2.12267	10.2087	1.57	2.298	2.5	9.934	9.967	10.725	NA	NA	NA	NA	NA	NA
HannXRQ_Chr14g0437571	Chr14:84140463-84141766	gene	-8.04391	2.38194e-14	0.00378914	down	65.102	0.247667	64.467	58.023	72.816	0	0.364	0.379	T	GO:0003674,GO:0003824,GO:0004672,GO:0004674,GO:0005575,GO:0005622,GO:0005623,GO:0005634,GO:0005737,GO:0005813,GO:0005815,GO:0005856,GO:0006464,GO:0006468,GO:0006793,GO:0006796,GO:0006807,GO:0006810,GO:0006897,GO:0006909,GO:0007154,GO:0007165,GO:0007166,GO:0007267,GO:0007346,GO:0008150,GO:0008152,GO:0008360,GO:0009893,GO:0009894,GO:0009896,GO:0009987,GO:0010564,GO:0010604,GO:0015630,GO:0016055,GO:…	-	-	Pkinase	Protein kinase domain
HannXRQ_Chr06g0180811	Chr6:65773076-65774182	gene	-5.49233	2.38844e-14	0.0222149	down	25.184	0.565	21.048	22.648	31.856	0.278	0.274	1.143	S	GO:0003674,GO:0005488,GO:0005515,GO:0005575,GO:0005622,GO:0005623,GO:0005634,GO:0005856,GO:0005874,GO:0008017,GO:0008092,GO:0015630,GO:0015631,GO:0043226,GO:0043227,GO:0043228,GO:0043229,GO:0043231,GO:0043232,GO:0044422,GO:0044424,GO:0044430,GO:0044446,GO:0044464,GO:0099080,GO:0099081,GO:0099512,GO:0099513	-	-	DUF4005,IQ	IQ-domain
HannXRQ_Chr05g0149901	Chr5:162244423-162247454	gene	9.33853	2.49911e-14	647.406	up	0	11.47	0	0	0	10.609	13.194	10.607	NA	NA	NA	NA	NA	NA
HannXRQ_Chr02g0039761	Chr2:49728711-49742103	gene	8.14738	2.51137e-14	283.535	up	0.0613333	17.654	0	0.094	0.09	15.765	15.761	21.436	F	-	-	-	5_nucleotid	5'-nucleotidase
HannXRQ_Chr13g0423341	Chr13:186714292-186716594	gene	-9.3286	2.52187e-14	0.00155529	down	25.0797	0	27.694	21.021	26.524	0	0	0	NA	NA	NA	NA	NA	NA
HannXRQ_Chr11g0347731	Chr11:147652638-147657683	gene	-9.26399	2.53676e-14	0.00162652	down	17.8693	0	18.199	18.358	17.051	0	0	0	NA	NA	NA	NA	NA	NA
HannXRQ_Chr14g0428341	Chr14:11171862-11172878	gene	-9.27279	2.65687e-14	0.00161664	down	22.6467	0	23.309	23.876	20.755	0	0	0	NA	NA	NA	NA	NA	NA
HannXRQ_Chr01g0028331	Chr1:145793713-145797159	gene	6.76948	2.67784e-14	109.098	up	0.0556667	6.031	0.114	0	0.053	6.491	6.063	5.539	NA	NA	NA	NA	NA	NA
HannXRQ_Chr08g0215251	Chr8:24638742-24640180	gene	9.4477	2.69186e-14	698.297	up	0	25.9047	0	0	0	28.553	30.296	18.865	NA	NA	NA	NA	NA	NA
HannXRQ_Chr04g0116691	Chr4:137770641-137772804	gene	5.17625	2.72463e-14	36.1582	up	0.827	29.3943	1.784	0.697	0	31.21	29.002	27.971	G	-	-	-	Branch	Core-2/I-Branching enzyme
HannXRQ_Chr16g0512731	Chr16:88647360-88648664	gene	-3.18177	2.7494e-14	0.110203	down	14.6423	1.61167	17.796	13.407	12.724	1.285	2.062	1.488	NA	NA	NA	NA	NA	NA
HannXRQ_Chr03g0075841	Chr3:108222868-108226376	gene	9.15077	2.75252e-14	568.403	up	0.0216667	13.177	0	0.065	0	14.169	13.313	12.049	NA	NA	NA	NA	NA	NA
HannXRQ_Chr05g0139521	Chr5:72492602-72494155	gene	-9.25353	2.93287e-14	0.00163836	down	35.166	0	33.056	35.22	37.222	0	0	0	O	GO:0000003,GO:0003006,GO:0003674,GO:0003824,GO:0004842,GO:0006464,GO:0006508,GO:0006511,GO:0006807,GO:0007275,GO:0008150,GO:0008152,GO:0009056,GO:0009057,GO:0009790,GO:0009791,GO:0009793,GO:0009987,GO:0010154,GO:0010498,GO:0016567,GO:0016740,GO:0019538,GO:0019787,GO:0019941,GO:0022414,GO:0030163,GO:0032446,GO:0032501,GO:0032502,GO:0036211,GO:0043161,GO:0043170,GO:0043412,GO:0043632,GO:0044237,GO:…	-	-	zf-RING_2	E3 ubiquitin protein ligase
HannXRQ_Chr10g0282131	Chr10:22364523-22366682	gene	9.30158	3.00681e-14	631.036	up	0.0613333	43.0937	0	0	0.184	34.406	42.163	52.712	NA	NA	NA	NA	NA	NA
HannXRQ_Chr13g0411621	Chr13:141218735-141220232	gene	9.15825	3.48625e-14	571.359	up	0.0433333	27.645	0	0	0.13	24.481	28.977	29.477	NA	NA	NA	NA	NA	NA
HannXRQ_Chr11g0343771	Chr11:130047455-130049472	gene	9.27064	3.53871e-14	617.649	up	0	14.5437	0	0	0	13.158	15.67	14.803	S	-	-	-	DUF1644	Encoded by
HannXRQ_Chr05g0151481	Chr5:170563197-170565533	gene	9.25719	3.58024e-14	611.917	up	0	15.4277	0	0	0	14.232	16.203	15.848	NA	NA	NA	NA	NA	NA
HannXRQ_Chr11g0327891	Chr11:31003102-31008084	gene	9.39429	3.5912e-14	672.918	up	0	35.1833	0	0	0	32.794	44.261	28.495	NA	NA	NA	NA	NA	NA
HannXRQ_Chr04g0120261	Chr4:154912982-154915369	gene	9.33246	3.68942e-14	644.689	up	0	9.441	0	0	0	8.779	8.334	11.21	NA	NA	NA	NA	NA	NA
HannXRQ_Chr07g0201141	Chr7:84881309-84897285	gene	5.71222	3.77876e-14	52.4262	up	0.703667	37.5767	0	0.788	1.323	59.373	21.727	31.63	NA	NA	NA	NA	NA	NA
HannXRQ_Chr08g0221111	Chr8:47871177-47873713	gene	9.19088	3.78693e-14	584.428	up	0.0256667	15.686	0.077	0	0	13.984	14.67	18.404	NA	NA	NA	NA	NA	NA
HannXRQ_Chr04g0095701	Chr4:5871680-5874484	gene	5.60253	3.98556e-14	48.5879	up	0.204667	10.0463	0.183	0.089	0.342	10.333	14.004	5.802	NA	NA	NA	NA	NA	NA
HannXRQ_Chr03g0085421	Chr3:143360236-143360715	gene	2.40252	3.99158e-14	5.28728	up	42.8643	227.453	46.936	33.857	47.8	305.307	150.513	226.539	S	GO:0005575,GO:0005622,GO:0005623,GO:0005737,GO:0006810,GO:0006950,GO:0008150,GO:0009266,GO:0009314,GO:0009408,GO:0009409,GO:0009411,GO:0009416,GO:0009507,GO:0009534,GO:0009535,GO:0009536,GO:0009579,GO:0009628,GO:0009637,GO:0009639,GO:0009642,GO:0009644,GO:0009889,GO:0009987,GO:0010029,GO:0010030,GO:0010114,GO:0010117,GO:0010218,GO:0010224,GO:0010380,GO:0016020,GO:0019222,GO:0031323,GO:0031326,GO:…	-	-	Chloroa_b-bind	Early light-induced protein
HannXRQ_Chr01g0004741	Chr1:29057969-29061756	gene	9.25068	4.02643e-14	609.162	up	0	9.82267	0	0	0	9.192	10.909	9.367	NA	NA	NA	NA	NA	NA
HannXRQ_Chr13g0419461	Chr13:173089378-173091101	gene	-3.04938	4.07075e-14	0.120794	down	68.6747	8.32867	50.214	63.041	92.769	9.703	10.538	4.745	-	-	-	-	-	-
HannXRQ_Chr01g0004691	Chr1:27542651-27543977	gene	9.27783	4.2066e-14	620.732	up	0	16.3697	0	0	0	16.102	14.398	18.609	NA	NA	NA	NA	NA	NA
HannXRQ_Chr15g0487071	Chr15:99423705-99430041	gene	3.77587	4.2554e-14	13.6978	up	0.522333	7.195	0.513	0.334	0.72	7.736	8.419	5.43	G	GO:0003674,GO:0003824,GO:0004345,GO:0005575,GO:0005622,GO:0005623,GO:0005737,GO:0005829,GO:0005975,GO:0005996,GO:0006006,GO:0006081,GO:0006098,GO:0006139,GO:0006725,GO:0006732,GO:0006733,GO:0006739,GO:0006753,GO:0006793,GO:0006796,GO:0006807,GO:0008150,GO:0008152,GO:0009051,GO:0009117,GO:0009507,GO:0009536,GO:0009987,GO:0010035,GO:0010038,GO:0016491,GO:0016614,GO:0016616,GO:0019318,GO:0019362,GO:…	1.1.1.363,1.1.1.49	ko00030,ko00480,ko01100,ko01110,ko01120,ko01130,ko01200,ko05230,map00030,map00480,map01100,map01110,map01120,map01130,map01200,map05230	G6PD_C,G6PD_N	Catalyzes the rate-limiting step of the oxidative pentose-phosphate pathway, which represents a route for the dissimilation of carbohydrates besides glycolysis
HannXRQ_Chr09g0244141	Chr9:44363154-44364270	gene	-4.94643	4.61836e-14	0.0324321	down	18.273	0.595333	15.275	13.604	25.94	0.589	0.388	0.809	S	GO:0000902,GO:0000904,GO:0005575,GO:0005622,GO:0005623,GO:0005737,GO:0008150,GO:0008152,GO:0009058,GO:0009059,GO:0009653,GO:0009888,GO:0009987,GO:0010026,GO:0010090,GO:0010143,GO:0016043,GO:0030154,GO:0032502,GO:0032989,GO:0043170,GO:0044424,GO:0044464,GO:0048468,GO:0048856,GO:0048869,GO:0051179,GO:0071704,GO:0071840,GO:0090558,GO:0090626,GO:1901576	-	-	Transferase	acetyltransferase At3g50280-like
HannXRQ_Chr16g0519901	Chr16:131148300-131150316	gene	9.3519	4.75199e-14	653.434	up	0	12.4843	0	0	0	10.349	15.544	11.56	NA	NA	NA	NA	NA	NA
HannXRQ_Chr03g0072991	Chr3:89399844-89402076	gene	10.2604	4.81417e-14	1226.53	up	0	21.9197	0	0	0	21.931	36.021	7.807	NA	NA	NA	NA	NA	NA
HannXRQ_Chr10g0305691	Chr10:192530241-192532361	gene	-3.05914	4.82003e-14	0.119979	down	7.43133	0.893	6.927	7.752	7.615	0.665	0.938	1.076	S	GO:0000959,GO:0003674,GO:0003676,GO:0003723,GO:0003824,GO:0004518,GO:0004519,GO:0005488,GO:0005575,GO:0005622,GO:0005623,GO:0006139,GO:0006725,GO:0006807,GO:0008150,GO:0008152,GO:0009451,GO:0009987,GO:0016070,GO:0016787,GO:0016788,GO:0034641,GO:0043170,GO:0043226,GO:0043227,GO:0043229,GO:0043231,GO:0043412,GO:0044237,GO:0044238,GO:0044424,GO:0044464,GO:0046483,GO:0071704,GO:0090304,GO:0090305,GO:…	-	-	PPR,PPR_2	Pentatricopeptide repeat-containing protein
HannXRQ_Chr01g0009391	Chr1:63354124-63357555	gene	9.35375	4.84838e-14	654.274	up	0	24.8423	0	0	0	19.281	26.825	28.421	I	GO:0000302,GO:0001101,GO:0001676,GO:0003674,GO:0003824,GO:0004467,GO:0005575,GO:0005622,GO:0005623,GO:0005737,GO:0005777,GO:0006082,GO:0006629,GO:0006631,GO:0006950,GO:0006970,GO:0006979,GO:0008150,GO:0008152,GO:0009628,GO:0009651,GO:0009987,GO:0010035,GO:0010193,GO:0015645,GO:0016020,GO:0016405,GO:0016874,GO:0016877,GO:0016878,GO:0019752,GO:0032787,GO:0042221,GO:0042493,GO:0042579,GO:0043226,GO:…	6.2.1.3	ko00061,ko00071,ko01100,ko01212,ko02024,ko03320,ko04146,ko04216,ko04714,ko04920,map00061,map00071,map01100,map01212,map02024,map03320,map04146,map04216,map04714,map04920	AMP-binding,AMP-binding_C	AMP-binding enzyme
HannXRQ_Chr13g0413041	Chr13:147951845-147956376	gene	2.32381	4.87806e-14	5.00654	up	5.294	26.4823	6.785	3.932	5.165	26.397	25.201	27.849	U	GO:0003674,GO:0005488,GO:0005515,GO:0005575,GO:0005622,GO:0005623,GO:0005737,GO:0008104,GO:0008150,GO:0009526,GO:0009527,GO:0009536,GO:0016020,GO:0019867,GO:0031090,GO:0031967,GO:0031968,GO:0031975,GO:0033036,GO:0033365,GO:0034613,GO:0042170,GO:0042802,GO:0042803,GO:0043226,GO:0043227,GO:0043229,GO:0043231,GO:0044422,GO:0044424,GO:0044435,GO:0044444,GO:0044446,GO:0044464,GO:0046983,GO:0051179,GO:…	-	-	Tim17	Outer envelope pore protein 16-4
HannXRQ_Chr05g0157911	Chr5:199632136-199641682	gene	7.93965	5.0806e-14	245.511	up	0.058	13.989	0.088	0.086	0	14.295	12.863	14.809	NA	NA	NA	NA	NA	NA
HannXRQ_Chr05g0134161	Chr5:27161070-27162020	gene	9.23646	5.11731e-14	603.185	up	0	27.003	0	0	0	25.004	30.795	25.21	S	GO:0005575,GO:0005623,GO:0005886,GO:0006464,GO:0006807,GO:0008150,GO:0008152,GO:0009314,GO:0009416,GO:0009605,GO:0009606,GO:0009628,GO:0009637,GO:0009638,GO:0009987,GO:0016020,GO:0016567,GO:0019538,GO:0032446,GO:0036211,GO:0043170,GO:0043412,GO:0044237,GO:0044238,GO:0044260,GO:0044267,GO:0044464,GO:0050896,GO:0070647,GO:0071704,GO:0071944,GO:1901564	-	-	BTB,NPH3	Belongs to the NPH3 family
HannXRQ_Chr09g0239721	Chr9:13996162-13997112	gene	-9.19316	5.12486e-14	0.00170838	down	22.9247	0	24.72	20.507	23.547	0	0	0	G	GO:0003674,GO:0005215,GO:0005575,GO:0005622,GO:0005623,GO:0005737,GO:0005783,GO:0005789,GO:0006810,GO:0007275,GO:0008150,GO:0009653,GO:0009719,GO:0009725,GO:0009733,GO:0009791,GO:0009914,GO:0009966,GO:0010015,GO:0010033,GO:0010101,GO:0010102,GO:0010252,GO:0010311,GO:0010315,GO:0010329,GO:0010646,GO:0010817,GO:0010928,GO:0012505,GO:0015562,GO:0016020,GO:0016021,GO:0022622,GO:0022857,GO:0023051,GO:…	-	-	Mem_trans	Transporter
HannXRQ_Chr15g0479191	Chr15:57485874-57488275	gene	9.28404	5.17528e-14	623.412	up	0	9.07367	0	0	0	8.056	8.452	10.713	NA	NA	NA	NA	NA	NA
HannXRQ_Chr07g0195591	Chr7:63252447-63257415	gene	-4.12407	5.17806e-14	0.0573495	down	22.323	1.28167	33.672	21.825	11.472	1.487	1.728	0.63	A	-	-	-	RINGv	zinc finger
HannXRQ_Chr07g0205801	Chr7:99433901-99438324	gene	9.20668	5.22418e-14	590.862	up	0	11.1157	0	0	0	12.436	10.891	10.02	U	GO:0003674,GO:0005215,GO:0005575,GO:0005622,GO:0005623,GO:0005737,GO:0005768,GO:0005770,GO:0006810,GO:0006886,GO:0008104,GO:0008150,GO:0008565,GO:0012505,GO:0015031,GO:0015833,GO:0016020,GO:0016192,GO:0016197,GO:0016482,GO:0030904,GO:0031410,GO:0031982,GO:0032991,GO:0033036,GO:0034613,GO:0042147,GO:0042886,GO:0043226,GO:0043227,GO:0043229,GO:0044424,GO:0044425,GO:0044444,GO:0044464,GO:0045184,GO:…	-	ko04144,map04144	Vps35	Plays a role in vesicular protein sorting
HannXRQ_Chr13g0406541	Chr13:111653135-111656508	gene	-5.3669	5.28277e-14	0.0242328	down	4.97233	0.121667	5.458	3.91	5.549	0.06	0.059	0.246	NA	NA	NA	NA	NA	NA
HannXRQ_Chr09g0242071	Chr9:29201020-29205399	gene	9.16145	5.50653e-14	572.626	up	0.014	8.90567	0	0	0.042	8.514	7.543	10.66	NA	NA	NA	NA	NA	NA
HannXRQ_Chr17g0560881	Chr17:153937075-153940122	gene	9.23217	5.64022e-14	601.396	up	0	7.12133	0	0	0	6.89	6.398	8.076	NA	NA	NA	NA	NA	NA
HannXRQ_Chr02g0057111	Chr2:172790860-172791656	gene	3.74319	5.70731e-14	13.391	up	2.06233	27.667	1.475	2.639	2.073	28.58	18.229	36.192	NA	NA	NA	NA	NA	NA
HannXRQ_Chr05g0139731	Chr5:75253154-75256154	gene	9.27792	5.77506e-14	620.772	up	0	7.25467	0	0	0	8.598	5.836	7.33	NA	NA	NA	NA	NA	NA
HannXRQ_Chr07g0194641	Chr7:59634253-59636476	gene	2.83632	5.88698e-14	7.14194	up	1.367	9.73533	1.74	1.498	0.863	9.479	10.294	9.433	-	-	-	-	-	-
HannXRQ_Chr06g0181821	Chr6:74886600-74887815	gene	9.44578	5.98531e-14	697.37	up	0	20.0153	0	0	0	13.759	23.078	23.209	NA	NA	NA	NA	NA	NA
HannXRQ_Chr10g0297791	Chr10:131819144-131825057	gene	2.11664	6.02212e-14	4.33682	up	23.2243	101.217	22.498	29.176	17.999	120.397	112.088	71.167	P	GO:0000103,GO:0001887,GO:0003674,GO:0003824,GO:0004020,GO:0004779,GO:0004781,GO:0005575,GO:0005622,GO:0005623,GO:0005737,GO:0005739,GO:0005886,GO:0006790,GO:0006793,GO:0006796,GO:0006950,GO:0007154,GO:0008150,GO:0008152,GO:0009267,GO:0009507,GO:0009532,GO:0009536,GO:0009570,GO:0009605,GO:0009719,GO:0009725,GO:0009735,GO:0009970,GO:0009987,GO:0009991,GO:0010033,GO:0010035,GO:0010038,GO:0016020,GO:…	2.7.1.25,2.7.7.4	ko00230,ko00261,ko00450,ko00920,ko01100,ko01120,ko01130,map00230,map00261,map00450,map00920,map01100,map01120,map01130	ATP-sulfurylase,PUA_2	atp sulfurylase
HannXRQ_Chr05g0146281	Chr5:136320443-136321980	gene	9.16594	6.33647e-14	574.412	up	0	13.9507	0	0	0	15.087	13.103	13.662	NA	NA	NA	NA	NA	NA
HannXRQ_Chr03g0063441	Chr3:18577223-18579875	gene	9.06029	6.366e-14	533.851	up	0.0576667	34.2637	0	0	0.173	33.565	38.382	30.844	S	-	-	-	DUF572	Family of unknown function (DUF572)
HannXRQ_Chr06g0183141	Chr6:86255037-86259463	gene	6.13896	6.39799e-14	70.4713	up	0.255	18.2657	0	0.39	0.375	22.626	15.231	16.94	J	GO:0000175,GO:0000178,GO:0000460,GO:0000785,GO:0000956,GO:0003674,GO:0003824,GO:0004518,GO:0004527,GO:0004532,GO:0004540,GO:0005575,GO:0005622,GO:0005623,GO:0005634,GO:0005694,GO:0005730,GO:0005737,GO:0005829,GO:0006139,GO:0006259,GO:0006304,GO:0006305,GO:0006306,GO:0006364,GO:0006396,GO:0006401,GO:0006402,GO:0006403,GO:0006725,GO:0006807,GO:0007549,GO:0008150,GO:0008152,GO:0008298,GO:0008334,GO:…	-	ko03018,map03018	DNA_pol_A_exo1,HRDC,PMC2NT	Exosome component 10-like
HannXRQ_Chr11g0347851	Chr11:147891740-147894827	gene	-8.02144	6.5078e-14	0.00384862	down	13.4537	0.051	14.074	15.498	10.789	0	0.153	0	T	-	2.7.11.1	ko04010,ko04064,ko04620,ko04624,ko04722,ko05133,ko05140,ko05142,ko05145,ko05152,ko05162,ko05169,map04010,map04064,map04620,map04624,map04722,map05133,map05140,map05142,map05145,map05152,map05162,map05169	Malectin_like,Pkinase_Tyr	receptor-like protein kinase
HannXRQ_Chr14g0432421	Chr14:46171144-46173282	gene	6.87135	6.70822e-14	117.08	up	0.0903333	10.4677	0.092	0.179	0	13.476	9.584	8.343	NA	NA	NA	NA	NA	NA
HannXRQ_Chr03g0062871	Chr3:15603428-15604261	gene	9.2554	6.7893e-14	611.157	up	0	55.215	0	0	0	56.109	65.145	44.391	NA	NA	NA	NA	NA	NA
HannXRQ_Chr16g0513461	Chr16:93081206-93083866	gene	9.28965	7.01495e-14	625.841	up	0	8.24967	0	0	0	8.787	9.723	6.239	NA	NA	NA	NA	NA	NA
HannXRQ_Chr11g0323851	Chr11:13914760-13916454	gene	7.9106	7.14657e-14	240.618	up	0.081	18.96	0.243	0	0	18.882	20.619	17.379	NA	NA	NA	NA	NA	NA
HannXRQ_Chr17g0569331	Chr17:208583492-208588661	gene	-5.69354	7.32491e-14	0.019323	down	23.544	0.456667	25.944	19.636	25.052	1.09	0	0.28	S	-	-	-	DUF4602	Domain of unknown function (DUF4602)
HannXRQ_Chr13g0389851	Chr13:19459101-19460415	gene	-7.85844	7.40355e-14	0.00430898	down	73.659	0.320667	73.292	75.128	72.557	0.474	0	0.488	NA	NA	NA	NA	NA	NA
HannXRQ_Chr16g0506981	Chr16:44967375-44968776	gene	4.52914	7.43992e-14	23.0891	up	0.869333	20.277	0.226	1.323	1.059	25.575	15.151	20.105	T	GO:0005575,GO:0005622,GO:0005623,GO:0005634,GO:0006464,GO:0006468,GO:0006793,GO:0006796,GO:0006807,GO:0008150,GO:0008152,GO:0009987,GO:0016310,GO:0019538,GO:0036211,GO:0043170,GO:0043226,GO:0043227,GO:0043229,GO:0043231,GO:0043412,GO:0044237,GO:0044238,GO:0044260,GO:0044267,GO:0044424,GO:0044464,GO:0071704,GO:1901564	2.7.11.1	-	Pkinase	serine threonine-protein kinase
HannXRQ_Chr15g0470361	Chr15:22885008-22886636	gene	9.14233	7.50146e-14	565.088	up	0	12.1533	0	0	0	12.869	11.362	12.229	NA	NA	NA	NA	NA	NA
HannXRQ_Chr11g0347871	Chr11:147918609-147926343	gene	-3.26522	7.57446e-14	0.104009	down	13.245	1.377	13.641	15.998	10.096	1.18	1.98	0.971	S	-	-	-	PP2	Phloem protein 2
HannXRQ_Chr07g0193561	Chr7:53604510-53605079	gene	-3.21011	7.68585e-14	0.108059	down	48.0387	5.21267	31.276	51.656	61.184	6.366	4.539	4.733	CG	GO:0003674,GO:0003824,GO:0005575,GO:0005622,GO:0005623,GO:0008194,GO:0016740,GO:0016757,GO:0016758,GO:0035251,GO:0043226,GO:0043227,GO:0043229,GO:0043231,GO:0044424,GO:0044464,GO:0046527,GO:0080043,GO:0080044	2.4.1.111,2.4.1.218	ko00940,map00940	UDPGT	Belongs to the UDP-glycosyltransferase family
HannXRQ_Chr02g0054831	Chr2:162871829-162873723	gene	-9.1539	7.82117e-14	0.00175551	down	25.136	0	26.694	21.747	26.967	0	0	0	NA	NA	NA	NA	NA	NA
HannXRQ_Chr03g0093611	Chr3:167595040-167596082	gene	3.34716	7.84636e-14	10.1764	up	1.633	16.6693	0.939	2.2	1.76	14.688	16.22	19.1	NA	NA	NA	NA	NA	NA
HannXRQ_Chr10g0314181	Chr10:228359881-228363474	gene	-9.1863	7.92471e-14	0.00171652	down	18.4153	0	18.792	15.419	21.035	0	0	0	NA	NA	NA	NA	NA	NA
HannXRQ_Chr05g0133831	Chr5:25185945-25188517	gene	9.22453	7.93608e-14	598.22	up	0	17.102	0	0	0	15.329	15.785	20.192	NA	NA	NA	NA	NA	NA
HannXRQ_Chr12g0364761	Chr12:35457851-35462300	gene	5.47745	8.32809e-14	44.5531	up	0.0866667	3.879	0.054	0.105	0.101	3.985	3.607	4.045	NA	NA	NA	NA	NA	NA
HannXRQ_Chr05g0161721	Chr5:212466108-212470027	gene	9.1392	8.3453e-14	563.862	up	0	5.976	0	0	0	5.616	6.027	6.285	NA	NA	NA	NA	NA	NA
HannXRQ_Chr03g0074491	Chr3:99989181-99991523	gene	-6.27046	8.58979e-14	0.012954	down	12.22	0.157	13.491	14.742	8.427	0.237	0.234	0	C	-	2.3.1.12	ko00010,ko00020,ko00620,ko01100,ko01110,ko01120,ko01130,ko01200,map00010,map00020,map00620,map01100,map01110,map01120,map01130,map01200	2-oxoacid_dh,Biotin_lipoyl,E3_binding	acetyltransferase component of pyruvate dehydrogenase complex
HannXRQ_Chr09g0239131	Chr9:11337034-11341958	gene	9.51796	8.6551e-14	733.147	up	0	22.1617	0	0	0	16.203	32.167	18.115	S	GO:0000003,GO:0003006,GO:0003674,GO:0005488,GO:0005575,GO:0005622,GO:0005623,GO:0005634,GO:0007275,GO:0008150,GO:0009790,GO:0009791,GO:0009793,GO:0010154,GO:0022414,GO:0030246,GO:0032501,GO:0032502,GO:0043226,GO:0043227,GO:0043229,GO:0043231,GO:0044424,GO:0044464,GO:0048316,GO:0048608,GO:0048731,GO:0048856,GO:0061458	-	-	F-box,PP2	F-Box protein
HannXRQ_Chr01g0008271	Chr1:56767508-56768865	gene	3.22675	8.76139e-14	9.36159	up	1.17133	10.948	1.154	1.549	0.811	10.391	10.992	11.461	NA	NA	NA	NA	NA	NA
HannXRQ_Chr11g0321471	Chr11:5409298-5416173	gene	-2.64988	8.90319e-14	0.159334	down	10.4387	1.66333	10.052	11.281	9.983	1.138	2.042	1.81	NA	NA	NA	NA	NA	NA
HannXRQ_Chr09g0269731	Chr9:187562274-187564621	gene	-9.25893	9.0545e-14	0.00163224	down	14.3067	0	14.985	10.788	17.147	0	0	0	NA	NA	NA	NA	NA	NA
HannXRQ_Chr13g0386501	Chr13:848466-850435	gene	9.11545	9.33392e-14	554.655	up	0	10.6607	0	0	0	10.947	11.245	9.79	NA	NA	NA	NA	NA	NA
HannXRQ_Chr08g0221661	Chr8:50393269-50395724	gene	-9.22891	9.39625e-14	0.00166657	down	10.8507	0	9.519	9.476	13.557	0	0	0	NA	NA	NA	NA	NA	NA
HannXRQ_Chr17g0560441	Chr17:150782063-150786744	gene	4.97362	9.44161e-14	31.4202	up	0.108	3.43867	0.042	0.083	0.199	2.71	4.186	3.42	NA	NA	NA	NA	NA	NA
HannXRQ_Chr14g0435081	Chr14:67249623-67252605	gene	4.94607	9.77975e-14	30.826	up	0.254	7.74733	0.485	0.095	0.182	6.689	7.097	9.456	T	-	-	-	Cytochrom_B561	Coiled-coil domain-containing protein
HannXRQ_Chr05g0151971	Chr5:172480256-172486928	gene	9.13052	1.00962e-13	560.48	up	0	3.09333	0	0	0	2.925	2.951	3.404	-	GO:0000003,GO:0000280,GO:0000819,GO:0005575,GO:0005622,GO:0005623,GO:0005634,GO:0006139,GO:0006259,GO:0006310,GO:0006725,GO:0006807,GO:0006996,GO:0007049,GO:0007059,GO:0007062,GO:0007065,GO:0007066,GO:0007127,GO:0007131,GO:0007135,GO:0007140,GO:0007143,GO:0007276,GO:0007292,GO:0008150,GO:0008152,GO:0009987,GO:0016043,GO:0019953,GO:0022402,GO:0022412,GO:0022414,GO:0032501,GO:0032504,GO:0034641,GO:…	-	-	-	-
HannXRQ_Chr05g0154091	Chr5:183193678-183196815	gene	4.79005	1.0349e-13	27.6661	up	0.415	11.572	0	0.79	0.455	11.166	11.025	12.525	S	-	-	-	Transpos_assoc,Transposase_21	Transposase family tnp2
HannXRQ_Chr09g0242181	Chr9:30107941-30108495	gene	-5.16574	1.04271e-13	0.0278585	down	38.9053	1.085	34.946	51.674	30.096	2.179	1.076	0	CG	GO:0003674,GO:0003824,GO:0005575,GO:0005622,GO:0005623,GO:0006725,GO:0008150,GO:0008152,GO:0008194,GO:0009698,GO:0009808,GO:0009987,GO:0016740,GO:0016757,GO:0016758,GO:0019748,GO:0035251,GO:0043226,GO:0043227,GO:0043229,GO:0043231,GO:0044237,GO:0044424,GO:0044464,GO:0046527,GO:0047209,GO:0071704,GO:0080043,GO:0080044,GO:1901360	2.4.1.111,2.4.1.218	ko00940,map00940	UDPGT	Belongs to the UDP-glycosyltransferase family
HannXRQ_Chr08g0224931	Chr8:69633083-69635983	gene	-3.84301	1.04409e-13	0.0696848	down	10.4847	0.731333	11.809	8.865	10.78	0.623	0.769	0.802	T	GO:0003674,GO:0003824,GO:0004672,GO:0005575,GO:0005622,GO:0005623,GO:0005634,GO:0006464,GO:0006468,GO:0006793,GO:0006796,GO:0006807,GO:0007623,GO:0008150,GO:0008152,GO:0009893,GO:0009894,GO:0009896,GO:0009987,GO:0010468,GO:0010604,GO:0016301,GO:0016310,GO:0016740,GO:0016772,GO:0016773,GO:0019222,GO:0019538,GO:0030162,GO:0031323,GO:0031325,GO:0031329,GO:0031331,GO:0032268,GO:0032270,GO:0032434,GO:…	-	-	Pkinase	Protein kinase domain
HannXRQ_Chr12g0355691	Chr12:3870415-3873077	gene	-2.08409	1.05242e-13	0.235845	down	30.047	7.08167	28.686	27.423	34.032	5.641	6.167	9.437	G	GO:0000003,GO:0005575,GO:0005622,GO:0005623,GO:0005737,GO:0005886,GO:0006950,GO:0006952,GO:0008150,GO:0009856,GO:0010483,GO:0012505,GO:0016020,GO:0022414,GO:0032501,GO:0044424,GO:0044464,GO:0044703,GO:0044706,GO:0050896,GO:0051703,GO:0051704,GO:0071944	-	-	Mlo	May be involved in modulation of pathogen defense and leaf cell death
HannXRQ_Chr01g0001061	Chr1:3523917-3525481	gene	6.34674	1.07572e-13	81.3876	up	0.176667	14.8053	0	0	0.53	11.798	15.675	16.943	K	-	-	-	-	Auxin response factors (ARFs) are transcriptional factors that bind specifically to the DNA sequence 5'-TGTCTC-3' found in the auxin-responsive promoter elements (AuxREs)
HannXRQ_Chr08g0220671	Chr8:45955003-45957496	gene	9.27706	1.11049e-13	620.403	up	0	10.5547	0	0	0	10.005	8.329	13.33	P	GO:0005575,GO:0005623,GO:0005886,GO:0016020,GO:0044464,GO:0071944	3.6.3.6	ko00190,map00190	Cation_ATPase_N,E1-E2_ATPase,Hydrolase	Plasma membrane ATPase
HannXRQ_Chr05g0161401	Chr5:211565024-211568370	gene	2.68232	1.11582e-13	6.41886	up	1.325	8.51867	1.402	1.158	1.415	8.547	8.439	8.57	G	GO:0003674,GO:0003824,GO:0005575,GO:0005622,GO:0005623,GO:0005737,GO:0005829,GO:0005975,GO:0006793,GO:0006796,GO:0008150,GO:0008152,GO:0008443,GO:0009743,GO:0009744,GO:0009746,GO:0009749,GO:0009750,GO:0009987,GO:0010033,GO:0015979,GO:0016301,GO:0016310,GO:0016740,GO:0016772,GO:0016773,GO:0019200,GO:0034284,GO:0034285,GO:0042221,GO:0044237,GO:0044238,GO:0044262,GO:0044424,GO:0044444,GO:0044464,GO:…	2.7.1.90	ko00010,ko00030,ko00051,ko01100,ko01110,ko01120,ko01130,map00010,map00030,map00051,map01100,map01110,map01120,map01130	PFK	Pyrophosphate--fructose 6-phosphate 1-phosphotransferase subunit alpha
HannXRQ_Chr15g0474271	Chr15:37438432-37445889	gene	9.14422	1.12351e-13	565.83	up	0	13.6677	0	0	0	11.833	14.982	14.188	NA	NA	NA	NA	NA	NA
HannXRQ_Chr06g0164831	Chr6:2518202-2521000	gene	-2.99186	1.12783e-13	0.125708	down	10.372	1.30633	9.276	9.38	12.46	1.61	1.362	0.947	Q	-	-	-	p450	Belongs to the cytochrome P450 family
HannXRQ_Chr09g0261691	Chr9:157061674-157064052	gene	9.08634	1.13112e-13	543.576	up	0	9.88433	0	0	0	9.734	10.437	9.482	NA	NA	NA	NA	NA	NA
HannXRQ_Chr06g0175311	Chr6:33976276-33980727	gene	-9.09703	1.13886e-13	0.00182608	down	20.334	0.034	24.062	21.722	15.218	0	0.102	0	NA	NA	NA	NA	NA	NA
HannXRQ_Chr05g0163191	Chr5:217161221-217163403	gene	-9.05757	1.14664e-13	0.00187672	down	12.54	0	12.631	12.69	12.299	0	0	0	C	-	3.6.1.1	ko00190,map00190	H_PPase	Pyrophosphate-energized vacuolar membrane proton
HannXRQ_Chr11g0352081	Chr11:162440855-162441685	gene	9.11604	1.23991e-13	554.885	up	0	51.9133	0	0	0	49.586	47.894	58.26	NA	NA	NA	NA	NA	NA
HannXRQ_Chr12g0357241	Chr12:8097405-8099549	gene	8.92584	1.24765e-13	486.347	up	0.0346667	17.6453	0.104	0	0	17.692	17.362	17.882	NA	NA	NA	NA	NA	NA
HannXRQ_Chr05g0149391	Chr5:158791591-158793349	gene	9.07781	1.25706e-13	540.372	up	0	19.8683	0	0	0	18.845	20.488	20.272	NA	NA	NA	NA	NA	NA
HannXRQ_Chr05g0145801	Chr5:133175387-133179414	gene	-3.32676	1.29548e-13	0.0996659	down	7.08067	0.706667	7.37	5.918	7.954	0.864	0.663	0.593	NA	NA	NA	NA	NA	NA
HannXRQ_Chr09g0253951	Chr9:122642195-122643505	gene	9.00459	1.31596e-13	513.633	up	0.071	40.6183	0	0	0.213	35.118	40.221	46.516	AJ	GO:0003674,GO:0003676,GO:0003723,GO:0003729,GO:0003743,GO:0005488,GO:0005575,GO:0005622,GO:0005623,GO:0005737,GO:0005829,GO:0006412,GO:0006413,GO:0006417,GO:0006446,GO:0006518,GO:0006807,GO:0006950,GO:0006970,GO:0008135,GO:0008150,GO:0008152,GO:0009058,GO:0009059,GO:0009628,GO:0009651,GO:0009889,GO:0009894,GO:0009987,GO:0010467,GO:0010468,GO:0010556,GO:0010608,GO:0019219,GO:0019222,GO:0019538,GO:…	-	ko03013,ko03015,ko03018,map03013,map03015,map03018	PABP,RRM_1	Binds the poly(A) tail of mRNA
HannXRQ_Chr03g0083951	Chr3:138610833-138613782	gene	9.06031	1.33772e-13	533.857	up	0	22.9437	0	0	0	23.002	23.932	21.897	S	-	-	-	MRP-S34	Mitochondrial 28S ribosomal protein S34
HannXRQ_Chr13g0410501	Chr13:135138274-135140322	gene	2.43531	1.35899e-13	5.40882	up	3.008	16.285	2.685	2.426	3.913	13.814	15.659	19.382	C	GO:0005575,GO:0005622,GO:0005623,GO:0005737,GO:0005777,GO:0008150,GO:0009514,GO:0009894,GO:0010565,GO:0019216,GO:0019217,GO:0019222,GO:0031323,GO:0031329,GO:0031998,GO:0042579,GO:0043226,GO:0043227,GO:0043229,GO:0043231,GO:0044424,GO:0044444,GO:0044464,GO:0046320,GO:0050789,GO:0050794,GO:0050994,GO:0062012,GO:0065007,GO:0080090,GO:0080093	1.1.1.37	ko00020,ko00270,ko00620,ko00630,ko00710,ko01100,ko01110,ko01120,ko01130,ko01200,map00020,map00270,map00620,map00630,map00710,map01100,map01110,map01120,map01130,map01200	Ldh_1_C,Ldh_1_N	Malate dehydrogenase
HannXRQ_Chr02g0044791	Chr2:104200335-104204787	gene	-3.85001	1.36648e-13	0.0693478	down	14.9313	1.03467	17.093	18.235	9.466	0.783	0.562	1.759	S	-	-	-	DUF4378,VARLMGL	longifolia
HannXRQ_Chr16g0509741	Chr16:66342250-66350167	gene	-9.06896	1.44025e-13	0.00186196	down	5.00033	0.009	4.904	3.853	6.244	0	0	0.027	NA	NA	NA	NA	NA	NA
HannXRQ_Chr12g0380831	Chr12:133310707-133315319	gene	-8.9958	1.4738e-13	0.00195881	down	19.3633	0.0346667	21.301	15.392	21.397	0	0.104	0	J	-	-	-	ArgoL1,ArgoL2,ArgoMid,ArgoN,Gly-rich_Ago1,PAZ,Piwi	Belongs to the argonaute family
HannXRQ_Chr07g0186131	Chr7:2590323-2592748	gene	8.93434	1.52639e-13	489.22	up	0.0296667	15.155	0.089	0	0	14.294	14.475	16.696	NA	NA	NA	NA	NA	NA
HannXRQ_Chr17g0537981	Chr17:15997744-16002837	gene	9.11834	1.54196e-13	555.77	up	0.0396667	23.6127	0	0.119	0	17.638	23.759	29.441	NA	NA	NA	NA	NA	NA
HannXRQ_Chr13g0419471	Chr13:173093207-173101979	gene	-2.72305	1.5595e-13	0.151454	down	10.5027	1.59633	7.516	9.427	14.565	1.77	1.932	1.087	-	-	-	-	-	-
HannXRQ_Chr03g0091811	Chr3:163083171-163084670	gene	7.96714	1.66259e-13	250.234	up	0.087	21.265	0.261	0	0	27.28	19.637	16.878	CG	GO:0001101,GO:0003674,GO:0003824,GO:0005575,GO:0005622,GO:0005623,GO:0005737,GO:0005829,GO:0006066,GO:0006082,GO:0006629,GO:0006714,GO:0006720,GO:0006721,GO:0006950,GO:0006970,GO:0008150,GO:0008152,GO:0008194,GO:0008300,GO:0009056,GO:0009628,GO:0009651,GO:0009687,GO:0009719,GO:0009725,GO:0009737,GO:0009987,GO:0010033,GO:0016020,GO:0016042,GO:0016054,GO:0016107,GO:0016115,GO:0016740,GO:0016757,GO:…	2.4.1.218	-	UDPGT	Belongs to the UDP-glycosyltransferase family
HannXRQ_Chr11g0331951	Chr11:53101165-53104174	gene	2.94744	1.75838e-13	7.71379	up	1.12633	8.663	1.572	0.997	0.81	9.137	6.946	9.906	T	GO:0003674,GO:0003824,GO:0004672,GO:0004674,GO:0005488,GO:0005515,GO:0005516,GO:0005575,GO:0005623,GO:0005886,GO:0006464,GO:0006468,GO:0006793,GO:0006796,GO:0006807,GO:0008150,GO:0008152,GO:0009987,GO:0016020,GO:0016301,GO:0016310,GO:0016740,GO:0016772,GO:0016773,GO:0019538,GO:0036211,GO:0043170,GO:0043412,GO:0044237,GO:0044238,GO:0044260,GO:0044267,GO:0044464,GO:0071704,GO:0071944,GO:0140096,GO:…	-	-	B_lectin,DUF3403,PAN_2,Pkinase,Pkinase_Tyr,S_locus_glycop	G-type lectin S-receptor-like serine threonine-protein kinase
HannXRQ_Chr01g0025341	Chr1:136602198-136606729	gene	9.06009	1.78568e-13	533.777	up	0	7.05767	0	0	0	6.623	7.967	6.583	NA	NA	NA	NA	NA	NA
HannXRQ_Chr05g0146771	Chr5:139178569-139192843	gene	8.9734	1.7867e-13	502.646	up	0.019	10.5877	0	0	0.057	9.282	12.67	9.811	NA	NA	NA	NA	NA	NA
HannXRQ_Chr08g0220361	Chr8:43483753-43486745	gene	7.78536	1.79548e-13	220.611	up	0.0496667	11.003	0.077	0	0.072	10.309	11.353	11.347	S	GO:0005575,GO:0005623,GO:0005886,GO:0016020,GO:0044464,GO:0071944	-	-	-	membrane protein At3g27390-like
HannXRQ_Chr17g0537781	Chr17:14187293-14189815	gene	-4.59555	1.80292e-13	0.0413621	down	7.69233	0.32	6.376	8.029	8.672	0.529	0.104	0.327	NA	NA	NA	NA	NA	NA
HannXRQ_Chr16g0526401	Chr16:161044899-161047902	gene	9.2973	1.88842e-13	629.167	up	0	7.30667	0	0	0	5.234	7.222	9.464	NA	NA	NA	NA	NA	NA
HannXRQ_Chr05g0134831	Chr5:31162021-31165260	gene	9.15218	1.92249e-13	568.959	up	0	23.2897	0	0	0	22.371	28.831	18.667	NA	NA	NA	NA	NA	NA
HannXRQ_Chr05g0156411	Chr5:194041361-194042985	gene	3.4565	1.92568e-13	10.9776	up	1.75733	19.2323	2.062	1.761	1.449	16.179	18.855	22.663	T	GO:0001101,GO:0001558,GO:0003674,GO:0003824,GO:0004672,GO:0004674,GO:0004683,GO:0005488,GO:0005515,GO:0005516,GO:0005575,GO:0005622,GO:0005623,GO:0005634,GO:0005737,GO:0005886,GO:0006464,GO:0006468,GO:0006793,GO:0006796,GO:0006807,GO:0007154,GO:0007165,GO:0008150,GO:0008152,GO:0009719,GO:0009725,GO:0009737,GO:0009738,GO:0009755,GO:0009931,GO:0009987,GO:0010033,GO:0010769,GO:0010857,GO:0016020,GO:…	2.7.11.1	ko04626,ko05145,map04626,map05145	EF-hand_1,EF-hand_5,Pkinase	Calcium-dependent protein kinase
HannXRQ_Chr10g0302371	Chr10:171184151-171185335	gene	9.76655	1.99909e-13	871.012	up	0	36.317	0	0	0	48.177	15.619	45.155	I	GO:0005575,GO:0005622,GO:0005623,GO:0005737,GO:0005783,GO:0005789,GO:0006082,GO:0006629,GO:0006631,GO:0006633,GO:0006636,GO:0008150,GO:0008152,GO:0008610,GO:0009058,GO:0009314,GO:0009416,GO:0009579,GO:0009628,GO:0009642,GO:0009644,GO:0009892,GO:0009987,GO:0010109,GO:0010205,GO:0012505,GO:0016020,GO:0016053,GO:0019222,GO:0019752,GO:0031323,GO:0031324,GO:0031984,GO:0032787,GO:0033559,GO:0042175,GO:…	1.14.19.1,1.14.19.42	ko01040,ko01212,ko03320,ko04152,ko04212,map01040,map01212,map03320,map04152,map04212	FA_desaturase	Belongs to the fatty acid desaturase type 1 family
HannXRQ_Chr12g0354601	Chr12:1407435-1410560	gene	-7.8317	2.13336e-13	0.00438958	down	9.81967	0.0423333	8.962	8.93	11.567	0	0.127	0	NA	NA	NA	NA	NA	NA
HannXRQ_Chr11g0330201	Chr11:42524277-42526447	gene	-5.90738	2.26904e-13	0.016661	down	15.6233	0.260667	13.818	14.963	18.089	0.39	0.192	0.2	NA	NA	NA	NA	NA	NA
HannXRQ_Chr14g0451111	Chr14:143334204-143335509	gene	-3.96223	2.29001e-13	0.0641577	down	19.502	1.252	17.251	15.957	25.298	0.617	0.914	2.225	NA	NA	NA	NA	NA	NA
HannXRQ_Chr01g0016791	Chr1:100774629-100776326	gene	3.89527	2.35099e-13	14.8796	up	0.57	8.499	0.678	0.397	0.635	9.347	8.539	7.611	NA	NA	NA	NA	NA	NA
HannXRQ_Chr15g0466861	Chr15:11379692-11383537	gene	8.98117	2.40874e-13	505.36	up	0	5.71967	0	0	0	5.927	5.466	5.766	K	GO:0000785,GO:0000976,GO:0001067,GO:0003674,GO:0003676,GO:0003677,GO:0003682,GO:0003690,GO:0003824,GO:0005102,GO:0005488,GO:0005506,GO:0005515,GO:0005575,GO:0005622,GO:0005623,GO:0005634,GO:0005654,GO:0005694,GO:0006081,GO:0006325,GO:0006355,GO:0006464,GO:0006482,GO:0006807,GO:0006996,GO:0007154,GO:0007165,GO:0008134,GO:0008150,GO:0008152,GO:0008214,GO:0009058,GO:0009719,GO:0009725,GO:0009755,GO:…	-	ko04714,map04714	JmjC,WRC,zf-4CXXC_R1	transcription factor jumonji (jmjC) domain-containing protein
HannXRQ_Chr17g0541961	Chr17:28502492-28504011	gene	9.16331	2.46618e-13	573.364	up	0	13.242	0	0	0	14.986	15.32	9.42	NA	NA	NA	NA	NA	NA
HannXRQ_Chr09g0244071	Chr9:44223149-44225830	gene	-4.73022	2.49175e-13	0.0376758	down	5.888	0.223	4.835	7.393	5.436	0.249	0.164	0.256	S	-	-	-	NB-ARC,TIR	resistance protein
HannXRQ_Chr05g0146411	Chr5:137224296-137233248	gene	4.93362	2.53309e-13	30.5611	up	0.173333	5.32133	0.077	0.226	0.217	4.518	5.244	6.202	K	GO:0000003,GO:0000578,GO:0001067,GO:0003002,GO:0003006,GO:0003674,GO:0003676,GO:0003677,GO:0003700,GO:0005488,GO:0005515,GO:0005575,GO:0005622,GO:0005623,GO:0005634,GO:0006355,GO:0007275,GO:0007389,GO:0008150,GO:0009719,GO:0009725,GO:0009733,GO:0009790,GO:0009791,GO:0009793,GO:0009798,GO:0009880,GO:0009888,GO:0009889,GO:0009908,GO:0009942,GO:0010033,GO:0010051,GO:0010154,GO:0010305,GO:0010468,GO:…	-	ko04075,map04075	AUX_IAA,Auxin_resp,B3	Auxin response factors (ARFs) are transcriptional factors that bind specifically to the DNA sequence 5'-TGTCTC-3' found in the auxin-responsive promoter elements (AuxREs)
HannXRQ_Chr15g0491521	Chr15:127530642-127534290	gene	7.7368	2.53991e-13	213.31	up	0.0376667	7.90233	0.057	0.056	0	7.531	8.423	7.753	NA	NA	NA	NA	NA	NA
HannXRQ_Chr14g0459771	Chr14:168001239-168004636	gene	9.28001	2.56651e-13	621.673	up	0	6.41233	0	0	0	5.932	8.786	4.519	V	-	-	-	LRRNT_2,LRR_1,LRR_6,LRR_8	Receptor-like protein
HannXRQ_Chr16g0517091	Chr16:114100447-114104080	gene	3.46693	2.60991e-13	11.0573	up	1.36667	15.0727	1.912	1.516	0.672	14.267	19.429	11.522	K	GO:0000820,GO:0000976,GO:0000977,GO:0000978,GO:0000981,GO:0000987,GO:0001012,GO:0001046,GO:0001047,GO:0001067,GO:0001101,GO:0001228,GO:0003674,GO:0003676,GO:0003677,GO:0003690,GO:0003700,GO:0005488,GO:0005575,GO:0005622,GO:0005623,GO:0005634,GO:0006139,GO:0006351,GO:0006355,GO:0006357,GO:0006366,GO:0006521,GO:0006725,GO:0006807,GO:0006950,GO:0006970,GO:0007154,GO:0008150,GO:0008152,GO:0009058,GO:…	-	-	-	transcription factor
HannXRQ_Chr15g0484191	Chr15:82917240-82922463	gene	-5.61535	2.66764e-13	0.0203992	down	12.6387	0.258667	8.152	12.608	17.156	0.516	0.127	0.133	NA	NA	NA	NA	NA	NA
HannXRQ_Chr05g0134601	Chr5:29945668-29947801	gene	9.12463	2.68189e-13	558.196	up	0	9.183	0	0	0	10.58	10.259	6.71	S	-	-	-	DUF4283,RVT_1,RVT_3,zf-RVT	Reverse transcriptase (RNA-dependent DNA polymerase)
HannXRQ_Chr09g0251131	Chr9:104115306-104117735	gene	-9.03876	2.70638e-13	0.00190135	down	33.1247	0	30.828	28.792	39.754	0	0	0	S	-	-	-	Neprosin,Neprosin_AP	Neprosin
HannXRQ_Chr05g0163021	Chr5:216283459-216286842	gene	-9.33352	2.73563e-13	0.00155	down	11.4147	0	13.761	6.806	13.677	0	0	0	NA	NA	NA	NA	NA	NA
HannXRQ_Chr17g0568241	Chr17:203826902-203828355	gene	3.10697	2.75143e-13	8.61571	up	2.753	23.781	3.149	1.317	3.793	23.375	26.049	21.919	NA	NA	NA	NA	NA	NA
HannXRQ_Chr02g0054981	Chr2:163457012-163459322	gene	9.04516	2.84922e-13	528.279	up	0	13.1797	0	0	0	14.48	14.58	10.479	NA	NA	NA	NA	NA	NA
HannXRQ_Chr16g0498741	Chr16:3675101-3677969	gene	9.02166	2.93522e-13	519.745	up	0	6.961	0	0	0	6.629	8.144	6.11	NA	NA	NA	NA	NA	NA
HannXRQ_Chr01g0025961	Chr1:138653229-138656635	gene	5.85941	2.94673e-13	58.0574	up	0.094	5.42933	0.144	0.07	0.068	5.494	4.985	5.809	NA	NA	NA	NA	NA	NA
HannXRQ_Chr03g0084341	Chr3:139586166-139591661	gene	-4.77277	2.95198e-13	0.0365809	down	9.348	0.343	7.384	9.796	10.864	0.237	0.059	0.733	Q	-	-	ko01523,ko01524,ko02010,ko04976,map01523,map01524,map02010,map04976	ABC_membrane,ABC_tran	ABC transporter C family member 10-like
HannXRQ_Chr07g0197711	Chr7:72723852-72725126	gene	4.17001	2.96046e-13	18.0011	up	1.06833	19.0347	1.738	1.06	0.407	14.526	21.182	21.396	S	GO:0008150,GO:0010817,GO:0032879,GO:0050789,GO:0051049,GO:0065007,GO:0065008,GO:2000012	-	-	Ndr	nervous system development
HannXRQ_Chr05g0147781	Chr5:146259365-146262090	gene	2.56227	3.04685e-13	5.90637	up	1.16633	6.90367	1.125	1.019	1.355	6.449	6.857	7.405	NA	NA	NA	NA	NA	NA
HannXRQ_Chr16g0501841	Chr16:15896444-15899168	gene	-8.93102	3.09481e-13	0.00204878	down	18.6	0	18.648	17.613	19.539	0	0	0	Q	GO:0000162,GO:0002376,GO:0003674,GO:0003824,GO:0004497,GO:0005575,GO:0005622,GO:0005623,GO:0005737,GO:0005739,GO:0005783,GO:0005886,GO:0006082,GO:0006520,GO:0006568,GO:0006576,GO:0006586,GO:0006725,GO:0006790,GO:0006807,GO:0006950,GO:0006952,GO:0006955,GO:0007275,GO:0008150,GO:0008152,GO:0008652,GO:0009058,GO:0009072,GO:0009073,GO:0009308,GO:0009309,GO:0009314,GO:0009416,GO:0009605,GO:0009607,GO:…	1.14.14.19,1.14.14.32,1.14.14.43,1.14.14.45	ko00140,ko00380,ko00966,ko01100,ko01110,ko01210,ko04913,ko04917,ko04927,ko04934,map00140,map00380,map00966,map01100,map01110,map01210,map04913,map04917,map04927,map04934	p450	Belongs to the cytochrome P450 family
HannXRQ_Chr04g0107351	Chr4:71772819-71779187	gene	-8.9174	3.242e-13	0.00206821	down	5.81667	0	5.95	5.807	5.693	0	0	0	NA	NA	NA	NA	NA	NA
HannXRQ_Chr10g0278941	Chr10:6707520-6710532	gene	-9.0162	3.29672e-13	0.00193132	down	7.689	0	6.257	8.09	8.72	0	0	0	NA	NA	NA	NA	NA	NA
HannXRQ_Chr15g0463691	Chr15:2117827-2121856	gene	-2.54631	3.47174e-13	0.171193	down	4.783	0.818667	4.812	4.495	5.042	0.692	1.051	0.713	U	GO:0003674,GO:0005215,GO:0005575,GO:0005623,GO:0005886,GO:0005887,GO:0006810,GO:0008150,GO:0008643,GO:0015144,GO:0016020,GO:0016021,GO:0022857,GO:0031224,GO:0031226,GO:0034219,GO:0044425,GO:0044459,GO:0044464,GO:0051119,GO:0051179,GO:0051234,GO:0055085,GO:0071702,GO:0071944	-	-	MtN3_slv	Mediates both low-affinity uptake and efflux of sugar across the membrane
HannXRQ_Chr11g0335941	Chr11:77151523-77152105	gene	4.90697	3.544e-13	30.0017	up	1.20333	36.3347	1.409	0	2.201	31.904	35.796	41.304	Q	GO:0000003,GO:0000038,GO:0003006,GO:0003674,GO:0003824,GO:0005575,GO:0005622,GO:0005623,GO:0005737,GO:0005783,GO:0006082,GO:0006629,GO:0006631,GO:0006633,GO:0007275,GO:0008150,GO:0008152,GO:0008610,GO:0009058,GO:0009790,GO:0009791,GO:0009793,GO:0009987,GO:0010154,GO:0012505,GO:0016020,GO:0016053,GO:0016491,GO:0016614,GO:0016616,GO:0018454,GO:0019752,GO:0022414,GO:0032501,GO:0032502,GO:0032787,GO:…	1.1.1.330,1.1.1.62	ko00062,ko00140,ko01040,ko01100,ko01110,ko01212,map00062,map00140,map01040,map01100,map01110,map01212	adh_short	Belongs to the short-chain dehydrogenases reductases (SDR) family
HannXRQ_Chr08g0221821	Chr8:50915284-50923696	gene	8.93919	3.61664e-13	490.866	up	0	17.8147	0	0	0	19.407	17.925	16.112	NA	NA	NA	NA	NA	NA
HannXRQ_Chr13g0402521	Chr13:95654296-95657184	gene	-2.18893	3.68271e-13	0.219314	down	24.7047	5.418	27.454	22.775	23.885	4.237	5.578	6.439	NA	NA	NA	NA	NA	NA
HannXRQ_Chr05g0162571	Chr5:214820362-214823817	gene	8.91802	3.78302e-13	483.719	up	0	6.73233	0	0	0	6.887	6.879	6.431	T	GO:0003674,GO:0003824,GO:0004672,GO:0004674,GO:0004675,GO:0004888,GO:0005102,GO:0005488,GO:0005515,GO:0005575,GO:0005622,GO:0005623,GO:0005737,GO:0005768,GO:0005886,GO:0006464,GO:0006468,GO:0006793,GO:0006796,GO:0006807,GO:0007154,GO:0007165,GO:0007166,GO:0007167,GO:0007178,GO:0008150,GO:0008152,GO:0008219,GO:0009719,GO:0009725,GO:0009741,GO:0009742,GO:0009755,GO:0009987,GO:0010008,GO:0010033,GO:…	2.7.10.1,2.7.11.1	ko04016,ko04075,ko04626,map04016,map04075,map04626	LRRNT_2,LRR_1,LRR_8,Pkinase,Pkinase_Tyr	Belongs to the protein kinase superfamily. Ser Thr protein kinase family
HannXRQ_Chr05g0163411	Chr5:217595569-217600625	gene	9.05783	3.79277e-13	532.941	up	0	10.3977	0	0	0	8.891	9.557	12.745	NA	NA	NA	NA	NA	NA
HannXRQ_Chr17g0564971	Chr17:181769159-181775677	gene	2.20014	3.81195e-13	4.59523	up	2.23467	10.2577	2.42	1.535	2.749	8.996	9.312	12.465	NA	NA	NA	NA	NA	NA
HannXRQ_Chr17g0541341	Chr17:26176243-26177248	gene	-3.93973	3.93754e-13	0.0651662	down	17.482	1.14	22.214	14.069	16.163	1.459	0.96	1.001	IQ	GO:0003674,GO:0003824,GO:0004497,GO:0006082,GO:0006629,GO:0006720,GO:0006721,GO:0006722,GO:0008150,GO:0008152,GO:0008299,GO:0008300,GO:0008610,GO:0009056,GO:0009058,GO:0009987,GO:0016042,GO:0016053,GO:0016104,GO:0016105,GO:0016114,GO:0016115,GO:0016491,GO:0016705,GO:0016709,GO:0017144,GO:0019741,GO:0019742,GO:0019745,GO:0019752,GO:0032787,GO:0042180,GO:0042181,GO:0042182,GO:0043436,GO:0044237,GO:…	1.14.13.173,1.14.14.1	ko00908,ko01100,ko01110,ko04726,map00908,map01100,map01110,map04726	p450	cytochrome P450
HannXRQ_Chr10g0314541	Chr10:228977071-228978029	gene	8.9874	4.1023e-13	507.548	up	0	19.5983	0	0	0	23.728	18.173	16.894	TU	GO:0005575,GO:0005622,GO:0005623,GO:0005634,GO:0005886,GO:0016020,GO:0043226,GO:0043227,GO:0043229,GO:0043231,GO:0044424,GO:0044464,GO:0071944	-	-	ANTH	Clathrin assembly protein
HannXRQ_Chr05g0162721	Chr5:215593160-215595579	gene	2.92557	4.21312e-13	7.59772	up	5.89533	44.7763	4.066	7.192	6.428	35.296	38.205	60.828	S	GO:0003674,GO:0003824,GO:0005575,GO:0006629,GO:0006638,GO:0006639,GO:0008150,GO:0008152,GO:0009056,GO:0009987,GO:0016020,GO:0016021,GO:0016042,GO:0016298,GO:0016787,GO:0016788,GO:0031224,GO:0044237,GO:0044238,GO:0044242,GO:0044248,GO:0044255,GO:0044425,GO:0046461,GO:0046464,GO:0046486,GO:0046503,GO:0047372,GO:0052689,GO:0071704,GO:1901575	-	-	Abhydrolase_1,Abhydrolase_4	Monoacylglycerol lipase
HannXRQ_Chr06g0183591	Chr6:91844318-91847428	gene	8.9569	4.44844e-13	496.931	up	0	6.46033	0	0	0	6.365	5.693	7.323	C	GO:0003674,GO:0003824,GO:0005575,GO:0005576,GO:0005622,GO:0005623,GO:0005737,GO:0005739,GO:0006082,GO:0006091,GO:0006099,GO:0006101,GO:0006107,GO:0006108,GO:0006139,GO:0006725,GO:0006732,GO:0006733,GO:0006734,GO:0006753,GO:0006793,GO:0006796,GO:0006807,GO:0008150,GO:0008152,GO:0008746,GO:0009060,GO:0009117,GO:0009507,GO:0009526,GO:0009532,GO:0009536,GO:0009570,GO:0009579,GO:0009941,GO:0009987,GO:…	1.1.1.82	ko00620,ko00710,ko01100,ko01120,ko01200,map00620,map00710,map01100,map01120,map01200	Ldh_1_C,Ldh_1_N	Malate dehydrogenase
HannXRQ_Chr06g0181721	Chr6:73305015-73305509	gene	9.15508	4.46789e-13	570.105	up	0.257667	147.931	0	0.773	0	230.899	178.519	34.376	-	-	-	-	-	-
HannXRQ_Chr15g0494321	Chr15:149324449-149331389	gene	-8.77735	4.60552e-13	0.00227905	down	19.3847	0.0403333	21.237	20.261	16.656	0	0.121	0	I	GO:0003674,GO:0003824,GO:0004379,GO:0005575,GO:0005622,GO:0005623,GO:0005737,GO:0005829,GO:0005840,GO:0006464,GO:0006497,GO:0006498,GO:0006499,GO:0006807,GO:0007275,GO:0008150,GO:0008152,GO:0009058,GO:0009059,GO:0009653,GO:0009790,GO:0009987,GO:0010016,GO:0010064,GO:0016410,GO:0016740,GO:0016746,GO:0016747,GO:0018008,GO:0018193,GO:0018201,GO:0018377,GO:0019107,GO:0019538,GO:0031365,GO:0032501,GO:…	2.3.1.97,2.7.11.1	ko04011,ko04392,map04011,map04392	NMT,NMT_C	Adds a myristoyl group to the N-terminal glycine residue of certain cellular proteins
HannXRQ_Chr15g0463271	Chr15:1182871-1185405	gene	-8.78272	4.62566e-13	0.00227058	down	14.6667	0.0316667	16.992	13.951	13.057	0	0	0.095	O	-	-	ko03040,ko04010,ko04141,ko04144,ko04213,ko04612,ko04915,ko05134,ko05145,ko05162,ko05164,ko05169,map03040,map04010,map04141,map04144,map04213,map04612,map04915,map05134,map05145,map05162,map05164,map05169	HSP70	Heat shock cognate 70 kDa
HannXRQ_Chr16g0499271	Chr16:5356289-5358915	gene	7.67074	4.63041e-13	203.762	up	0.0693333	13.7153	0.208	0	0	13.146	14.246	13.754	NA	NA	NA	NA	NA	NA
HannXRQ_Chr17g0541491	Chr17:26971680-26977424	gene	8.75792	4.64288e-13	432.91	up	0.014	6.35967	0.042	0	0	6.77	5.742	6.567	NA	NA	NA	NA	NA	NA
HannXRQ_Chr05g0158901	Chr5:204442241-204442592	gene	8.75958	4.70771e-13	433.409	up	0.173667	83.9503	0	0	0.521	83.036	78.027	90.788	G	GO:0000003,GO:0003006,GO:0003674,GO:0003824,GO:0005575,GO:0005622,GO:0005623,GO:0005737,GO:0005829,GO:0005911,GO:0006139,GO:0006725,GO:0006793,GO:0006807,GO:0006810,GO:0007275,GO:0008150,GO:0008152,GO:0009058,GO:0009225,GO:0009226,GO:0009506,GO:0009791,GO:0009812,GO:0009813,GO:0009914,GO:0009966,GO:0009987,GO:0010154,GO:0010191,GO:0010192,GO:0010214,GO:0010253,GO:0010280,GO:0010315,GO:0010489,GO:…	4.2.1.76	ko00520,map00520	Epimerase,GDP_Man_Dehyd	Rhamnose biosynthetic enzyme
HannXRQ_Chr09g0259941	Chr9:150263151-150264377	gene	8.89032	4.72221e-13	474.517	up	0	13.5413	0	0	0	13.307	13.787	13.53	O	GO:0005575,GO:0005623,GO:0005886,GO:0016020,GO:0044464,GO:0071944	-	-	Glutaredoxin	Glutaredoxin
HannXRQ_Chr15g0469781	Chr15:20230985-20231948	gene	9.76528	4.79846e-13	870.247	up	0	35.3997	0	0	0	24.755	19.553	61.891	ET	GO:0000166,GO:0000287,GO:0002237,GO:0003674,GO:0003824,GO:0003941,GO:0005488,GO:0005509,GO:0005515,GO:0005524,GO:0005575,GO:0005622,GO:0005623,GO:0005737,GO:0005829,GO:0006082,GO:0006090,GO:0006520,GO:0006563,GO:0006564,GO:0006807,GO:0008144,GO:0008150,GO:0008152,GO:0008652,GO:0008721,GO:0009058,GO:0009069,GO:0009070,GO:0009605,GO:0009607,GO:0009617,GO:0009987,GO:0010033,GO:0016043,GO:0016053,GO:…	5.1.1.18	ko00260,ko01100,map00260,map01100	PALP	Serine racemase
HannXRQ_Chr17g0543541	Chr17:34717554-34720069	gene	8.98645	4.83858e-13	507.214	up	0	7.24467	0	0	0	6.178	7.076	8.48	NA	NA	NA	NA	NA	NA
HannXRQ_Chr10g0312761	Chr10:223477320-223480147	gene	9.21314	4.84017e-13	593.513	up	0	7.36967	0	0	0	8.126	9.36	4.623	NA	NA	NA	NA	NA	NA
HannXRQ_Chr10g0287591	Chr10:54171616-54190201	gene	8.93837	4.8706e-13	490.59	up	0	11.0133	0	0	0	11.106	12.495	9.439	-	-	-	-	F-box,FBD,LRR_2	-
HannXRQ_Chr11g0336041	Chr11:77428328-77431189	gene	8.96199	4.91361e-13	498.686	up	0	6.09233	0	0	0	5.142	6.537	6.598	NA	NA	NA	NA	NA	NA
HannXRQ_Chr06g0169411	Chr6:14179904-14180790	gene	5.47803	4.92465e-13	44.5707	up	0.609667	27.8037	0	0.237	1.592	31.723	30.088	21.6	S	GO:0001101,GO:0005575,GO:0005622,GO:0005623,GO:0005737,GO:0005773,GO:0005774,GO:0005783,GO:0005886,GO:0006950,GO:0006970,GO:0008150,GO:0009266,GO:0009409,GO:0009414,GO:0009415,GO:0009507,GO:0009534,GO:0009535,GO:0009536,GO:0009579,GO:0009628,GO:0009651,GO:0010035,GO:0012505,GO:0016020,GO:0031090,GO:0031976,GO:0031984,GO:0034357,GO:0042221,GO:0042651,GO:0043226,GO:0043227,GO:0043229,GO:0043231,GO:…	-	-	PLAT	lipid-associated family
HannXRQ_Chr10g0317641	Chr10:240278785-240283316	gene	-4.03878	5.04326e-13	0.0608425	down	26.9993	1.648	23.262	38.567	19.169	1.442	1.424	2.078	I	GO:0005575,GO:0005622,GO:0005623,GO:0005737,GO:0005829,GO:0016020,GO:0044424,GO:0044444,GO:0044464	3.1.2.4	ko00280,ko00410,ko00640,ko01100,ko01200,map00280,map00410,map00640,map01100,map01200	ECH_2	Belongs to the enoyl-CoA hydratase isomerase family
HannXRQ_Chr08g0227381	Chr8:88562570-88564708	gene	2.10485	5.13099e-13	4.30154	up	7.20733	30.9127	8.547	6.58	6.495	25.112	27.591	40.035	NA	NA	NA	NA	NA	NA
HannXRQ_Chr16g0532081	Chr16:184263807-184266752	gene	8.98629	5.13625e-13	507.157	up	0	14.022	0	0	0	11.642	14.171	16.253	NA	NA	NA	NA	NA	NA
HannXRQ_Chr03g0092361	Chr3:164231519-164233562	gene	-9.12363	5.25567e-13	0.00179272	down	17.6043	0	20.089	20.902	11.822	0	0	0	S	-	-	-	Plus-3	Plus-3 domain
HannXRQ_Chr05g0140281	Chr5:82215266-82218298	gene	8.89849	5.3227e-13	477.212	up	0	7.37933	0	0	0	6.948	7.212	7.978	NA	NA	NA	NA	NA	NA
HannXRQ_Chr05g0153671	Chr5:181302024-181305238	gene	7.74608	5.34048e-13	214.685	up	0.112667	23.7903	0.171	0.167	0	21.145	21.747	28.479	NA	NA	NA	NA	NA	NA
HannXRQ_Chr15g0486481	Chr15:97077616-97079750	gene	5.64502	5.38803e-13	50.0403	up	0.335333	16.625	0.728	0.142	0.136	15.437	24.564	9.874	C	GO:0003674,GO:0005488,GO:0005575,GO:0005622,GO:0005623,GO:0005737,GO:0005739,GO:0005740,GO:0005743,GO:0005746,GO:0005747,GO:0016020,GO:0019866,GO:0030964,GO:0031090,GO:0031966,GO:0031967,GO:0031975,GO:0032991,GO:0043167,GO:0043169,GO:0043226,GO:0043227,GO:0043229,GO:0043231,GO:0044422,GO:0044424,GO:0044425,GO:0044429,GO:0044444,GO:0044446,GO:0044455,GO:0044464,GO:0045271,GO:0046872,GO:0070469,GO:…	1.6.5.3,1.6.99.3	ko00190,ko01100,ko04714,ko04723,ko04932,ko05010,ko05012,ko05016,map00190,map01100,map04714,map04723,map04932,map05010,map05012,map05016	Fer4	4Fe-4S dicluster domain
HannXRQ_Chr15g0465821	Chr15:7702504-7705358	gene	-3.35959	5.42721e-13	0.0974235	down	10.4677	1.01833	10.877	9.116	11.41	0.487	1.441	1.127	S	GO:0000003,GO:0001101,GO:0003002,GO:0003006,GO:0003674,GO:0005488,GO:0005515,GO:0005575,GO:0005622,GO:0005623,GO:0005634,GO:0005737,GO:0005829,GO:0006355,GO:0007154,GO:0007165,GO:0007275,GO:0007389,GO:0008150,GO:0009653,GO:0009719,GO:0009725,GO:0009733,GO:0009753,GO:0009755,GO:0009790,GO:0009791,GO:0009793,GO:0009867,GO:0009888,GO:0009889,GO:0009890,GO:0009892,GO:0009933,GO:0009987,GO:0010014,GO:…	-	ko04934,map04934	WD40	Topless-related protein
HannXRQ_Chr06g0168751	Chr6:12620488-12626823	gene	-8.87007	5.44445e-13	0.00213718	down	24.2183	0	22.343	26.06	24.252	0	0	0	NA	NA	NA	NA	NA	NA
HannXRQ_Chr16g0512911	Chr16:89197966-89202559	gene	2.60944	5.55963e-13	6.10268	up	3.111	19.024	2.89	4.305	2.138	22.224	17.77	17.078	C	GO:0000902,GO:0003674,GO:0003676,GO:0003723,GO:0003824,GO:0003960,GO:0005488,GO:0005575,GO:0005618,GO:0005622,GO:0005623,GO:0005737,GO:0005829,GO:0006950,GO:0006979,GO:0008150,GO:0008152,GO:0009653,GO:0009664,GO:0009826,GO:0009827,GO:0009828,GO:0009987,GO:0016020,GO:0016043,GO:0016049,GO:0016491,GO:0016651,GO:0016655,GO:0017091,GO:0030312,GO:0032502,GO:0032989,GO:0033554,GO:0034599,GO:0040007,GO:…	1.6.5.5	-	ADH_N,ADH_zinc_N	Quinone oxidoreductase
HannXRQ_Chr09g0253571	Chr9:120302152-120306426	gene	9.06956	5.7867e-13	537.292	up	0	4.47533	0	0	0	3.415	4.416	5.595	NA	NA	NA	NA	NA	NA
HannXRQ_Chr16g0507431	Chr16:48108625-48112718	gene	7.64283	5.89474e-13	199.858	up	0.032	6.199	0.096	0	0	6.056	6.611	5.93	G	GO:0003674,GO:0003824,GO:0005575,GO:0005622,GO:0005623,GO:0005737,GO:0005829,GO:0005911,GO:0006139,GO:0006725,GO:0006793,GO:0006807,GO:0006810,GO:0008150,GO:0008152,GO:0009058,GO:0009225,GO:0009226,GO:0009506,GO:0009812,GO:0009813,GO:0009914,GO:0009966,GO:0009987,GO:0010253,GO:0010280,GO:0010315,GO:0010646,GO:0010817,GO:0010928,GO:0016829,GO:0016835,GO:0016836,GO:0018130,GO:0019438,GO:0023051,GO:…	4.2.1.76	ko00520,map00520	Epimerase,GDP_Man_Dehyd	rhamnose biosynthetic enzyme
HannXRQ_Chr03g0093771	Chr3:167843679-167845443	gene	9.09756	5.94602e-13	547.821	up	0	20.5437	0	0	0	14.507	23.943	23.181	NA	NA	NA	NA	NA	NA
HannXRQ_Chr10g0287731	Chr10:55319172-55323025	gene	4.14418	6.00681e-13	17.6816	up	0.738333	12.969	1.045	1.019	0.151	10.087	14.776	14.044	S	-	-	-	PHM7_cyt,RSN1_7TM,RSN1_TM	membrane
HannXRQ_Chr08g0208871	Chr8:2894751-2896589	gene	8.98714	6.05296e-13	507.457	up	0	16.032	0	0	0	15.296	13.304	19.496	NA	NA	NA	NA	NA	NA
HannXRQ_Chr16g0518891	Chr16:124812000-124813563	gene	-8.90273	6.13404e-13	0.00208935	down	12.1597	0	11.233	10.963	14.283	0	0	0	A	GO:0003674,GO:0003676,GO:0003723,GO:0003724,GO:0003729,GO:0003824,GO:0004004,GO:0004386,GO:0005488,GO:0005575,GO:0005622,GO:0005623,GO:0005634,GO:0005730,GO:0005737,GO:0005777,GO:0005886,GO:0006139,GO:0006725,GO:0006807,GO:0008026,GO:0008150,GO:0008152,GO:0008186,GO:0009987,GO:0010501,GO:0016020,GO:0016070,GO:0016462,GO:0016787,GO:0016817,GO:0016818,GO:0016887,GO:0017111,GO:0031974,GO:0031981,GO:…	3.6.4.13	ko04622,ko05161,ko05203,map04622,map05161,map05203	DEAD,Helicase_C	RNA helicase
HannXRQ_Chr05g0163621	Chr5:218822735-218825362	gene	8.71925	6.22885e-13	421.46	up	0.0363333	15.913	0.109	0	0	14.741	16.098	16.9	E	GO:0001504,GO:0001505,GO:0003333,GO:0003674,GO:0005215,GO:0005310,GO:0005313,GO:0005326,GO:0005342,GO:0005575,GO:0005623,GO:0005886,GO:0006810,GO:0006811,GO:0006812,GO:0006820,GO:0006835,GO:0006836,GO:0006855,GO:0006865,GO:0006868,GO:0008150,GO:0008324,GO:0008509,GO:0008514,GO:0009605,GO:0009607,GO:0009624,GO:0015075,GO:0015171,GO:0015172,GO:0015175,GO:0015179,GO:0015180,GO:0015186,GO:0015193,GO:…	-	-	Aa_trans	Transmembrane amino acid transporter protein
HannXRQ_Chr02g0047011	Chr2:121269078-121273254	gene	-3.31983	6.24511e-13	0.100145	down	8.66167	0.868333	9.297	9.403	7.285	1.217	1.03	0.358	NA	NA	NA	NA	NA	NA
HannXRQ_Chr03g0072081	Chr3:82776108-82778005	gene	9.01025	6.2468e-13	515.651	up	0	28.232	0	0	0	23.065	26.828	34.803	NA	NA	NA	NA	NA	NA
HannXRQ_Chr12g0365761	Chr12:39889862-39893104	gene	8.75822	6.29164e-13	432.998	up	0.0193333	9.32533	0	0	0.058	8.919	8.366	10.691	NA	NA	NA	NA	NA	NA
HannXRQ_Chr11g0332551	Chr11:56480985-56483799	gene	-8.95799	6.32103e-13	0.00201083	down	9.62067	0	9.872	7.548	11.442	0	0	0	-	-	-	-	-	-
HannXRQ_Chr15g0469871	Chr15:20443413-20445107	gene	9.06222	6.69443e-13	534.566	up	0	11.0807	0	0	0	13.439	12.212	7.591	NA	NA	NA	NA	NA	NA
HannXRQ_Chr16g0516751	Chr16:112269216-112275360	gene	-3.38127	6.93612e-13	0.0959703	down	6.76667	0.650333	4.961	7.224	8.115	0.567	0.8	0.584	S	GO:0000448,GO:0000460,GO:0000463,GO:0000466,GO:0000469,GO:0000470,GO:0000478,GO:0000479,GO:0003674,GO:0003824,GO:0005575,GO:0005622,GO:0005623,GO:0005634,GO:0006139,GO:0006364,GO:0006396,GO:0006725,GO:0006793,GO:0006796,GO:0006807,GO:0008150,GO:0008152,GO:0009987,GO:0010467,GO:0016070,GO:0016072,GO:0016301,GO:0016310,GO:0016740,GO:0016772,GO:0016773,GO:0019205,GO:0022613,GO:0034470,GO:0034641,GO:…	-	-	CLP1_P	mRNA cleavage and polyadenylation factor CLP1 P-loop
HannXRQ_Chr03g0086531	Chr3:146632393-146637061	gene	8.89383	7.03713e-13	475.675	up	0	20.153	0	0	0	19.767	17.83	22.862	BD	GO:0000003,GO:0000070,GO:0000278,GO:0000280,GO:0000819,GO:0003006,GO:0005575,GO:0005622,GO:0005623,GO:0005634,GO:0006323,GO:0006996,GO:0007049,GO:0007059,GO:0007076,GO:0007275,GO:0008150,GO:0009790,GO:0009791,GO:0009793,GO:0009987,GO:0010154,GO:0016043,GO:0022402,GO:0022414,GO:0030261,GO:0032501,GO:0032502,GO:0043226,GO:0043227,GO:0043229,GO:0043231,GO:0044424,GO:0044464,GO:0048285,GO:0048316,GO:…	-	ko04111,map04111	SMC_N,SMC_hinge	Structural maintenance of chromosomes protein
HannXRQ_Chr05g0162661	Chr5:215548610-215551394	gene	-8.95659	7.11631e-13	0.00201279	down	12.8537	0	12.253	10.364	15.944	0	0	0	UY	-	-	-	HEAT,HEAT_2,HEAT_EZ,IBN_N	Importin-5-like
HannXRQ_Chr03g0073911	Chr3:96774089-96776447	gene	-8.90707	7.21832e-13	0.00208307	down	58.8427	0	68.954	47.799	59.775	0	0	0	NA	NA	NA	NA	NA	NA
HannXRQ_Chr16g0507411	Chr16:48078466-48090099	gene	8.97911	7.29337e-13	504.64	up	0	13.7817	0	0	0	15.373	15.798	10.174	NA	NA	NA	NA	NA	NA
HannXRQ_Chr03g0073321	Chr3:91273643-91274165	gene	8.77543	7.97295e-13	438.194	up	0.264333	120.741	0.793	0	0	97.933	126.506	137.784	NA	NA	NA	NA	NA	NA
HannXRQ_Chr16g0508041	Chr16:54202929-54204063	gene	8.86483	8.16165e-13	466.209	up	0	15.4683	0	0	0	17.927	13.557	14.921	NA	NA	NA	NA	NA	NA
HannXRQ_Chr03g0078901	Chr3:122822687-122825188	gene	8.81378	8.20999e-13	450.001	up	0.0483333	23.1457	0	0.145	0	19.96	20.459	29.018	NA	NA	NA	NA	NA	NA
HannXRQ_Chr12g0369811	Chr12:62645979-62650139	gene	8.83888	8.27259e-13	457.898	up	0	11.9687	0	0	0	11.592	11.296	13.018	B	GO:0003674,GO:0003824,GO:0003916,GO:0003918,GO:0005575,GO:0006139,GO:0006259,GO:0006265,GO:0006725,GO:0006807,GO:0006996,GO:0007059,GO:0008094,GO:0008150,GO:0008152,GO:0009295,GO:0009987,GO:0016043,GO:0016462,GO:0016787,GO:0016817,GO:0016818,GO:0016853,GO:0016887,GO:0017111,GO:0034641,GO:0042623,GO:0043170,GO:0044237,GO:0044238,GO:0044260,GO:0046483,GO:0051276,GO:0061505,GO:0071103,GO:0071704,GO:…	5.99.1.3	-	DNA_gyraseB,DNA_gyraseB_C,HATPase_c,Toprim	A type II topoisomerase that negatively supercoils closed circular double-stranded DNA in an ATP-dependent manner
HannXRQ_Chr05g0136601	Chr5:43454616-43464724	gene	8.84878	8.3062e-13	461.051	up	0	49.1097	0	0	0	53.918	42.951	50.46	NA	NA	NA	NA	NA	NA
HannXRQ_Chr16g0508351	Chr16:55943411-55951358	gene	8.9441	8.39836e-13	492.54	up	0	16.7133	0	0	0	15.236	20.828	14.076	NA	NA	NA	NA	NA	NA
HannXRQ_Chr08g0218141	Chr8:35549794-35551443	gene	-4.44885	8.40808e-13	0.0457893	down	17.897	0.818667	18.582	19.689	15.42	1.366	0.809	0.281	-	-	-	-	-	-
HannXRQ_Chr06g0164841	Chr6:2559729-2560190	gene	-9.21589	8.59323e-13	0.00168167	down	47.9237	0	55.125	60.835	27.811	0	0	0	S	GO:0002376,GO:0003674,GO:0003824,GO:0004842,GO:0005575,GO:0005911,GO:0006464,GO:0006508,GO:0006511,GO:0006807,GO:0006950,GO:0006952,GO:0006955,GO:0008150,GO:0008152,GO:0009056,GO:0009057,GO:0009506,GO:0009605,GO:0009607,GO:0009814,GO:0009987,GO:0010498,GO:0016567,GO:0016740,GO:0019538,GO:0019787,GO:0019941,GO:0030054,GO:0030163,GO:0032446,GO:0036211,GO:0043161,GO:0043170,GO:0043207,GO:0043412,GO:…	-	-	zf-A20,zf-AN1	Zinc finger A20 and AN1 domain-containing stress-associated protein
HannXRQ_Chr12g0363281	Chr12:28091808-28095134	gene	8.91955	8.70653e-13	484.23	up	0	5.08733	0	0	0	4.423	4.726	6.113	NA	NA	NA	NA	NA	NA
HannXRQ_Chr13g0394341	Chr13:52808136-52809838	gene	-3.13305	8.95561e-13	0.113988	down	21.2393	2.41667	22.218	21.684	19.816	1.759	3.907	1.584	S	-	-	-	REF	Rubber elongation factor protein (REF)
HannXRQ_Chr12g0369621	Chr12:61952457-61955009	gene	-6.57288	9.25711e-13	0.0105042	down	25.0257	0.265	18.954	51.45	4.673	0.395	0.156	0.244	T	-	-	-	B_lectin,PAN_2,Pkinase,S_locus_glycop	G-type lectin S-receptor-like serine threonine-protein kinase SD2-5
HannXRQ_Chr05g0145791	Chr5:133174496-133175336	gene	-6.08784	9.32572e-13	0.014702	down	23.989	0.353667	21.796	17.017	33.154	0.528	0.261	0.272	NA	NA	NA	NA	NA	NA
HannXRQ_Chr15g0476391	Chr15:47000981-47005975	gene	-2.49722	9.33706e-13	0.177117	down	10.7687	1.912	10.446	9.195	12.665	1.897	1.561	2.278	NA	NA	NA	NA	NA	NA
HannXRQ_Chr09g0270281	Chr9:188892502-188900849	gene	-9.29962	9.47317e-13	0.00158685	down	7.048	0	8.053	3.729	9.362	0	0	0	NA	NA	NA	NA	NA	NA
HannXRQ_Chr10g0282741	Chr10:25941269-25945143	gene	3.66961	1.0101e-12	12.7252	up	2.878	36.6587	3.527	3.755	1.352	35.301	52.769	21.906	-	-	-	-	p31comet	-
HannXRQ_Chr12g0363641	Chr12:29524286-29524743	gene	-4.43411	1.01437e-12	0.0462594	down	31.8547	1.48267	31.225	25.465	38.874	2.201	0.435	1.812	C	GO:0003674,GO:0003824,GO:0005575,GO:0005576,GO:0005618,GO:0005622,GO:0005623,GO:0005737,GO:0005739,GO:0005773,GO:0005829,GO:0005886,GO:0005911,GO:0006950,GO:0006952,GO:0006979,GO:0008150,GO:0008152,GO:0009505,GO:0009506,GO:0009605,GO:0009607,GO:0009620,GO:0016020,GO:0016491,GO:0016614,GO:0016899,GO:0030054,GO:0030312,GO:0043207,GO:0043226,GO:0043227,GO:0043229,GO:0043231,GO:0044424,GO:0044444,GO:…	-	-	BBE,FAD_binding_4	Belongs to the oxygen-dependent FAD-linked oxidoreductase family
HannXRQ_Chr07g0188341	Chr7:14262918-14263902	gene	-8.77663	1.02007e-12	0.0022802	down	28.0503	0	27.265	26.61	30.276	0	0	0	O	-	-	ko03018,ko04139,ko04212,ko05152,map03018,map04139,map04212,map05152	EF-hand_7,LETM1	LETM1 and EF-hand domain-containing protein 1
HannXRQ_Chr14g0444011	Chr14:117188147-117189264	gene	8.90179	1.0436e-12	478.306	up	0	16.033	0	0	0	16.573	19.027	12.499	NA	NA	NA	NA	NA	NA
HannXRQ_Chr17g0540011	Chr17:22304271-22306521	gene	-3.84946	1.08419e-12	0.0693742	down	27.545	1.915	25.477	43.44	13.718	1.808	2.231	1.706	NA	NA	NA	NA	NA	NA
HannXRQ_Chr04g0112081	Chr4:112406400-112409718	gene	-8.88135	1.09257e-12	0.00212055	down	6.69767	0	5.311	6.862	7.92	0	0	0	G	GO:0003674,GO:0003824,GO:0005575,GO:0005622,GO:0005623,GO:0005737,GO:0005783,GO:0005794,GO:0006029,GO:0006464,GO:0006486,GO:0006493,GO:0006807,GO:0007275,GO:0008150,GO:0008152,GO:0008378,GO:0009058,GO:0009059,GO:0009100,GO:0009101,GO:0009653,GO:0009888,GO:0009987,GO:0010015,GO:0010053,GO:0010054,GO:0010384,GO:0010404,GO:0010405,GO:0012505,GO:0016740,GO:0016757,GO:0016758,GO:0018193,GO:0018208,GO:…	-	-	Gal-bind_lectin,Galactosyl_T	beta-1,3-galactosyltransferase 20
HannXRQ_Chr07g0197091	Chr7:69795475-69799544	gene	-4.69834	1.13851e-12	0.0385175	down	7.19367	0.277667	5.891	9.669	6.021	0.092	0.363	0.378	G	-	3.2.1.21	ko00460,ko00500,ko00940,ko01100,ko01110,map00460,map00500,map00940,map01100,map01110	Glyco_hydro_3,Glyco_hydro_3_C	Lysosomal beta glucosidase-like
HannXRQ_Chr08g0215401	Chr8:25141596-25144666	gene	7.57014	1.17765e-12	190.037	up	0.0723333	13.7717	0.112	0	0.105	15.302	12.155	13.858	NA	NA	NA	NA	NA	NA
HannXRQ_Chr11g0334871	Chr11:69469342-69475120	gene	9.94095	1.20882e-12	982.936	up	0	32.1383	0	0	0	27.778	57.817	10.82	NA	NA	NA	NA	NA	NA
HannXRQ_Chr02g0033791	Chr2:14425633-14429097	gene	-9.29588	1.21497e-12	0.00159097	down	26.3067	0.0383333	36.831	30.763	11.326	0	0.115	0	NA	NA	NA	NA	NA	NA
HannXRQ_Chr17g0541321	Chr17:26159153-26167812	gene	8.74446	1.27502e-12	428.889	up	0.00966667	4.62	0	0	0.029	3.703	4.538	5.619	NA	NA	NA	NA	NA	NA
HannXRQ_Chr09g0250081	Chr9:93733919-93736527	gene	-8.88498	1.27864e-12	0.00211521	down	7.695	0	6.427	6.942	9.716	0	0	0	NA	NA	NA	NA	NA	NA
HannXRQ_Chr05g0139471	Chr5:72172702-72175080	gene	8.99644	1.28089e-12	510.739	up	0	7.49333	0	0	0	5.847	6.776	9.857	NA	NA	NA	NA	NA	NA
HannXRQ_Chr12g0361621	Chr12:22393223-22394702	gene	8.76765	1.28704e-12	435.838	up	0	10.3097	0	0	0	9.807	11.027	10.095	NA	NA	NA	NA	NA	NA
HannXRQ_Chr02g0058411	Chr2:176191321-176199608	gene	4.60618	1.2979e-12	24.3555	up	0.249667	6.05633	0.383	0.187	0.179	6.598	6.806	4.765	NA	NA	NA	NA	NA	NA
HannXRQ_Chr09g0263111	Chr9:162657701-162658218	gene	3.30965	1.30154e-12	9.91523	up	4.93467	49.12	3.54	5.183	6.081	41.287	62.945	43.128	NA	NA	NA	NA	NA	NA
HannXRQ_Chr13g0394381	Chr13:53266738-53269914	gene	8.66965	1.3163e-12	407.217	up	0.0263333	11.2317	0.079	0	0	9.548	12.973	11.174	S	GO:0003674,GO:0003824,GO:0005575,GO:0005618,GO:0005622,GO:0005623,GO:0005737,GO:0005768,GO:0005773,GO:0005774,GO:0005794,GO:0005802,GO:0008150,GO:0008152,GO:0008168,GO:0008757,GO:0009505,GO:0012505,GO:0016020,GO:0016740,GO:0016741,GO:0030312,GO:0031090,GO:0031410,GO:0031982,GO:0031984,GO:0032259,GO:0043226,GO:0043227,GO:0043229,GO:0043231,GO:0044422,GO:0044424,GO:0044431,GO:0044437,GO:0044444,GO:…	-	-	Methyltransf_29	Methyltransferase
HannXRQ_Chr15g0493211	Chr15:144243973-144245903	gene	2.95457	1.33468e-12	7.75202	up	3.33233	25.821	4.88	2.722	2.395	30.846	26.678	19.939	NA	NA	NA	NA	NA	NA
HannXRQ_Chr14g0460051	Chr14:168341782-168345274	gene	8.81958	1.33495e-12	451.814	up	0	7.01667	0	0	0	7.234	8.024	5.792	P	GO:0003674,GO:0005215,GO:0005575,GO:0005623,GO:0005886,GO:0005887,GO:0006810,GO:0006811,GO:0006820,GO:0008150,GO:0008272,GO:0008509,GO:0015075,GO:0015103,GO:0015116,GO:0015318,GO:0015698,GO:0016020,GO:0016021,GO:0022857,GO:0031224,GO:0031226,GO:0034220,GO:0044425,GO:0044459,GO:0044464,GO:0051179,GO:0051234,GO:0055085,GO:0071944,GO:0072348,GO:0098656,GO:0098660,GO:0098661,GO:1901682,GO:1902358	-	-	STAS,Sulfate_transp	STAS domain
HannXRQ_Chr03g0077831	Chr3:118089199-118090490	gene	8.80354	1.36937e-12	446.816	up	0	15.072	0	0	0	13.996	14.01	17.21	A	GO:0000003,GO:0000578,GO:0000902,GO:0000904,GO:0001667,GO:0002064,GO:0002065,GO:0002066,GO:0003002,GO:0003006,GO:0003674,GO:0003676,GO:0003677,GO:0003697,GO:0003723,GO:0003729,GO:0003730,GO:0005488,GO:0005575,GO:0005622,GO:0005623,GO:0005634,GO:0005654,GO:0005737,GO:0006403,GO:0006417,GO:0006928,GO:0006935,GO:0007028,GO:0007275,GO:0007276,GO:0007281,GO:0007292,GO:0007297,GO:0007298,GO:0007308,GO:…	-	ko03040,map03040	RRM_1	heterogeneous nuclear ribonucleoprotein
HannXRQ_Chr13g0407001	Chr13:113889463-113892944	gene	-7.56431	1.40355e-12	0.00528342	down	17.6963	0.0933333	18.082	15.391	19.616	0.28	0	0	G	GO:0003674,GO:0003824,GO:0004857,GO:0005575,GO:0005623,GO:0006109,GO:0008150,GO:0016787,GO:0016788,GO:0019222,GO:0030234,GO:0030599,GO:0031323,GO:0032881,GO:0043086,GO:0044092,GO:0044464,GO:0046910,GO:0050789,GO:0050790,GO:0050794,GO:0051128,GO:0052689,GO:0060255,GO:0065007,GO:0065009,GO:0071944,GO:0080090,GO:0098772,GO:1902066,GO:1903338	3.1.1.11	ko00040,ko01100,map00040,map01100	PMEI,Pectinesterase	Pectinesterase
HannXRQ_Chr09g0260551	Chr9:153168568-153170748	gene	-4.50767	1.43821e-12	0.04396	down	6.87433	0.303333	7.876	6.085	6.662	0.225	0.222	0.463	S	-	-	-	BTB,NPH3	Belongs to the NPH3 family
HannXRQ_Chr07g0203751	Chr7:91744304-91747600	gene	9.01893	1.49206e-12	518.761	up	0	7.30067	0	0	0	8.799	8.449	4.654	NA	NA	NA	NA	NA	NA
HannXRQ_Chr03g0093021	Chr3:165978584-165979211	gene	2.74453	1.49791e-12	6.70169	up	6.89367	46.1627	9.539	3.58	7.562	45.298	47.334	45.856	NA	NA	NA	NA	NA	NA
HannXRQ_Chr10g0298471	Chr10:140131273-140134222	gene	-8.72096	1.53253e-12	0.0023699	down	6.615	0	6.189	7.007	6.649	0	0	0	U	GO:0003674,GO:0005488,GO:0005515,GO:0005575,GO:0005622,GO:0005623,GO:0005737,GO:0005777,GO:0008017,GO:0008092,GO:0015631,GO:0042579,GO:0042802,GO:0043226,GO:0043227,GO:0043229,GO:0043231,GO:0044424,GO:0044444,GO:0044464	3.6.5.5	ko04139,ko04214,ko04217,ko04621,ko04668,map04139,map04214,map04217,map04621,map04668	Dynamin_M,Dynamin_N,GED	Belongs to the TRAFAC class dynamin-like GTPase superfamily. Dynamin Fzo YdjA family
HannXRQ_Chr06g0166371	Chr6:5826216-5832258	gene	-2.87041	1.53504e-12	0.136747	down	46.75	6.43167	41.391	66.703	32.156	8.791	6.135	4.369	S	-	-	-	Dev_Cell_Death	DCD
HannXRQ_Chr05g0148891	Chr5:153965850-153968997	gene	-2.0377	1.54602e-12	0.243551	down	14.5427	3.54633	17.314	13.927	12.387	3.995	3.198	3.446	A	-	3.6.4.13	ko03018,map03018	DEAD,HA2,Helicase_C,OB_NTP_bind,R3H	ATP-dependent RNA helicase
HannXRQ_Chr04g0111441	Chr4:105901845-105905313	gene	8.89203	1.56321e-12	475.08	up	0	4.91167	0	0	0	4.404	6.287	4.044	NA	NA	NA	NA	NA	NA
HannXRQ_Chr08g0209391	Chr8:4767093-4769122	gene	3.55146	1.58809e-12	11.7245	up	0.660333	7.71667	0.641	0.939	0.401	6.818	7.275	9.057	NA	NA	NA	NA	NA	NA
HannXRQ_Chr03g0062901	Chr3:15724360-15725705	gene	8.78967	1.63916e-12	442.542	up	0	11.5183	0	0	0	11.232	13.456	9.867	NA	NA	NA	NA	NA	NA
HannXRQ_Chr13g0410131	Chr13:133624539-133625173	gene	8.77547	1.6944e-12	438.207	up	0	24.2063	0	0	0	26.983	25.701	19.935	NA	NA	NA	NA	NA	NA
HannXRQ_Chr05g0161921	Chr5:213361259-213364888	gene	8.75039	1.72351e-12	430.656	up	0	17.767	0	0	0	15.927	18.776	18.598	NA	NA	NA	NA	NA	NA
HannXRQ_Chr17g0557111	Chr17:115044609-115056461	gene	-6.36624	1.74287e-12	0.0121219	down	8.34433	0.102	7.629	8.973	8.431	0	0.099	0.207	D	GO:0000003,GO:0000151,GO:0001101,GO:0001558,GO:0001932,GO:0001934,GO:0003006,GO:0003674,GO:0005488,GO:0005515,GO:0005575,GO:0005622,GO:0005623,GO:0005737,GO:0006950,GO:0007154,GO:0007165,GO:0007275,GO:0008150,GO:0008361,GO:0009267,GO:0009605,GO:0009719,GO:0009790,GO:0009791,GO:0009793,GO:0009888,GO:0009893,GO:0009894,GO:0009987,GO:0009991,GO:0010033,GO:0010073,GO:0010074,GO:0010154,GO:0010243,GO:…	-	ko04136,ko04138,ko04140,ko04150,ko04151,ko04152,ko04211,ko04213,ko04714,ko04910,ko05206,map04136,map04138,map04140,map04150,map04151,map04152,map04211,map04213,map04714,map04910,map05206	HEAT,Raptor_N,WD40	Regulatory-associated protein of TOR
HannXRQ_Chr11g0335301	Chr11:72464201-72468326	gene	7.55331	1.74804e-12	187.833	up	0.0743333	14.4253	0	0	0.223	12.843	15.7	14.733	T	GO:0003674,GO:0003824,GO:0004672,GO:0005575,GO:0005622,GO:0005623,GO:0005737,GO:0006464,GO:0006468,GO:0006793,GO:0006796,GO:0006807,GO:0007154,GO:0007165,GO:0008150,GO:0008152,GO:0009987,GO:0016301,GO:0016310,GO:0016740,GO:0016772,GO:0016773,GO:0019538,GO:0023052,GO:0035556,GO:0036211,GO:0043170,GO:0043412,GO:0044237,GO:0044238,GO:0044260,GO:0044267,GO:0044424,GO:0044464,GO:0050789,GO:0050794,GO:…	-	-	Ank_2,Ank_5,Pkinase_Tyr	serine threonine-protein kinase
HannXRQ_Chr15g0470101	Chr15:22057702-22060169	gene	8.57352	1.78831e-12	380.967	up	0.0273333	10.888	0.082	0	0	10.223	12.178	10.263	S	-	-	-	PTEN_C2	C2 domain of PTEN tumour-suppressor protein
HannXRQ_Chr16g0526921	Chr16:162998341-163009369	gene	-2.07964	1.79907e-12	0.236573	down	86.704	20.5063	87.902	73.745	98.465	20.686	13.663	27.17	NA	NA	NA	NA	NA	NA
HannXRQ_Chr05g0162871	Chr5:215621439-215622083	gene	2.45023	1.80103e-12	5.46504	up	13.7093	74.9457	9.719	16.896	14.513	65.318	61.713	97.806	S	GO:0003674,GO:0003824,GO:0005575,GO:0006629,GO:0006638,GO:0006639,GO:0008150,GO:0008152,GO:0009056,GO:0009987,GO:0016020,GO:0016021,GO:0016042,GO:0016298,GO:0016787,GO:0016788,GO:0031224,GO:0044237,GO:0044238,GO:0044242,GO:0044248,GO:0044255,GO:0044425,GO:0046461,GO:0046464,GO:0046486,GO:0046503,GO:0047372,GO:0052689,GO:0071704,GO:1901575	-	-	Abhydrolase_1,Abhydrolase_4	Alpha/beta hydrolase family
HannXRQ_Chr12g0361721	Chr12:22897796-22900066	gene	-8.68532	1.80285e-12	0.00242917	down	10.306	0	10.144	10.158	10.616	0	0	0	S	-	-	-	Neprosin,Neprosin_AP	BEST Arabidopsis thaliana protein match is Protein of
HannXRQ_Chr11g0336411	Chr11:79105103-79105606	gene	2.49156	1.81671e-12	5.62384	up	35.8587	202.337	33.04	33.383	41.153	263.171	114.913	228.927	S	GO:0005575,GO:0005622,GO:0005623,GO:0005737,GO:0006810,GO:0006950,GO:0008150,GO:0009266,GO:0009314,GO:0009408,GO:0009409,GO:0009411,GO:0009416,GO:0009507,GO:0009534,GO:0009535,GO:0009536,GO:0009579,GO:0009628,GO:0009637,GO:0009639,GO:0009642,GO:0009644,GO:0009889,GO:0009987,GO:0010029,GO:0010030,GO:0010114,GO:0010117,GO:0010218,GO:0010224,GO:0010380,GO:0016020,GO:0019222,GO:0031323,GO:0031326,GO:…	-	-	Chloroa_b-bind	Early light-induced protein
HannXRQ_Chr01g0000201	Chr1:1373267-1380530	gene	2.66008	1.85357e-12	6.3207	up	27.245	172.599	36.077	32.753	12.905	184.816	190.785	142.195	T	GO:0000003,GO:0003006,GO:0003674,GO:0003824,GO:0004672,GO:0004674,GO:0005488,GO:0005515,GO:0005575,GO:0005622,GO:0005623,GO:0005737,GO:0005829,GO:0006464,GO:0006468,GO:0006793,GO:0006796,GO:0006807,GO:0007154,GO:0007165,GO:0007275,GO:0008150,GO:0008152,GO:0009314,GO:0009416,GO:0009628,GO:0009648,GO:0009791,GO:0009987,GO:0010228,GO:0016301,GO:0016310,GO:0016740,GO:0016772,GO:0016773,GO:0019538,GO:…	2.7.11.1	-	OSR1_C,Pkinase	serine threonine-protein kinase
HannXRQ_Chr12g0372221	Chr12:72604736-72606600	gene	-8.6762	1.85608e-12	0.00244457	down	15.9253	0.036	20.379	13.225	14.172	0.108	0	0	S	GO:0005575,GO:0005622,GO:0005623,GO:0005737,GO:0005739,GO:0005740,GO:0005743,GO:0016020,GO:0019866,GO:0031090,GO:0031966,GO:0031967,GO:0031975,GO:0043226,GO:0043227,GO:0043229,GO:0043231,GO:0044422,GO:0044424,GO:0044429,GO:0044444,GO:0044446,GO:0044464	-	-	NDUFB11	NADH-ubiquinone oxidoreductase 11 kDa subunit
HannXRQ_Chr05g0154211	Chr5:183824255-183827568	gene	8.75153	1.87854e-12	430.994	up	0	7.734	0	0	0	6.826	7.965	8.411	NA	NA	NA	NA	NA	NA
HannXRQ_Chr05g0158891	Chr5:204441317-204442190	gene	8.72162	1.87867e-12	422.152	up	0	46.3347	0	0	0	44.233	50.536	44.235	NA	NA	NA	NA	NA	NA
HannXRQ_Chr11g0324831	Chr11:20186166-20193734	gene	-4.64699	1.8943e-12	0.0399131	down	7.04367	0.280333	10.544	6.572	4.015	0.21	0.415	0.216	G	-	3.2.1.20	ko00052,ko00500,ko01100,map00052,map00500,map01100	Gal_mutarotas_2,Glyco_hydro_31,NtCtMGAM_N	Belongs to the glycosyl hydrolase 31 family
HannXRQ_Chr02g0056111	Chr2:169079988-169084225	gene	8.55939	1.90881e-12	377.254	up	0.0306667	12.0463	0.092	0	0	11.141	13.237	11.761	Z	GO:0003674,GO:0003774,GO:0003777,GO:0003824,GO:0005575,GO:0005622,GO:0005623,GO:0005856,GO:0005871,GO:0005874,GO:0005875,GO:0005886,GO:0005911,GO:0006928,GO:0007017,GO:0007018,GO:0008150,GO:0009506,GO:0009987,GO:0015630,GO:0016020,GO:0016462,GO:0016787,GO:0016817,GO:0016818,GO:0016887,GO:0017111,GO:0030054,GO:0032991,GO:0035371,GO:0043226,GO:0043228,GO:0043229,GO:0043232,GO:0044422,GO:0044424,GO:…	-	-	DUF3490,Kinesin	microtubule motor activity
HannXRQ_Chr05g0142901	Chr5:110060697-110062502	gene	-8.71848	2.02561e-12	0.00237397	down	16.4043	0	16.189	14.4	18.624	0	0	0	NA	NA	NA	NA	NA	NA
HannXRQ_Chr08g0212811	Chr8:15282285-15282875	gene	8.62854	2.02898e-12	395.776	up	0.157333	66.5353	0	0.472	0	59.229	60.445	79.932	G	GO:0000139,GO:0000902,GO:0003674,GO:0003824,GO:0005575,GO:0005622,GO:0005623,GO:0005737,GO:0005794,GO:0006029,GO:0006807,GO:0007275,GO:0007399,GO:0008150,GO:0008152,GO:0008194,GO:0009058,GO:0009059,GO:0009100,GO:0009101,GO:0009653,GO:0009826,GO:0009987,GO:0010033,GO:0010721,GO:0010975,GO:0010977,GO:0012505,GO:0015020,GO:0016020,GO:0016043,GO:0016049,GO:0016740,GO:0016757,GO:0016758,GO:0019538,GO:…	-	-	Branch	Xylosyltransferase
HannXRQ_Chr16g0526941	Chr16:163182561-163188072	gene	2.53669	2.05439e-12	5.80255	up	25.1753	146.007	25.132	36.33	14.064	126.472	134.106	177.443	Z	GO:0003674,GO:0003779,GO:0005488,GO:0005515,GO:0005575,GO:0005622,GO:0005623,GO:0005737,GO:0005856,GO:0005884,GO:0006996,GO:0007010,GO:0007015,GO:0008092,GO:0008150,GO:0009987,GO:0015629,GO:0016043,GO:0022607,GO:0030029,GO:0030036,GO:0032432,GO:0043226,GO:0043228,GO:0043229,GO:0043232,GO:0044085,GO:0044422,GO:0044424,GO:0044430,GO:0044446,GO:0044464,GO:0044877,GO:0051015,GO:0051017,GO:0051639,GO:…	-	-	CH	Fimbrin-like protein
HannXRQ_Chr15g0497321	Chr15:170263583-170266314	gene	-8.70209	2.06931e-12	0.0024011	down	41.3563	0	42.838	36.2	45.031	0	0	0	NA	NA	NA	NA	NA	NA
HannXRQ_Chr11g0352701	Chr11:164971081-164973464	gene	2.88127	2.07421e-12	7.36799	up	1.31367	9.69033	1.074	1.748	1.119	9.827	8.369	10.875	T	-	-	-	Pkinase_Tyr	receptor-like protein kinase
HannXRQ_Chr05g0162861	Chr5:215619623-215619937	gene	2.95614	2.1607e-12	7.76042	up	7.24633	56.16	7.463	7.284	6.992	47.995	48.019	72.466	S	GO:0003674,GO:0003824,GO:0005575,GO:0006629,GO:0006638,GO:0006639,GO:0008150,GO:0008152,GO:0009056,GO:0009987,GO:0016020,GO:0016021,GO:0016042,GO:0016298,GO:0016787,GO:0016788,GO:0031224,GO:0044237,GO:0044238,GO:0044242,GO:0044248,GO:0044255,GO:0044425,GO:0046461,GO:0046464,GO:0046486,GO:0046503,GO:0047372,GO:0052689,GO:0071704,GO:1901575	-	-	Abhydrolase_1,Abhydrolase_4	Monoacylglycerol lipase
HannXRQ_Chr14g0460791	Chr14:169726695-169729306	gene	-2.79719	2.17528e-12	0.143868	down	32.623	4.70867	43.183	35.304	19.382	6.165	4.249	3.712	IM	-	1.17.7.4	ko00900,ko01100,ko01110,ko01130,map00900,map01100,map01110,map01130	LYTB	4-hydroxy-3-methylbut-2-enyl diphosphate reductase
HannXRQ_Chr13g0387531	Chr13:4680199-4706525	gene	5.79934	2.19894e-12	55.6897	up	0.446333	24.5457	1.02	0	0.319	23.797	22.459	27.381	NA	NA	NA	NA	NA	NA
HannXRQ_Chr04g0127231	Chr4:176376707-176377275	gene	3.93323	2.41622e-12	15.2764	up	3.18733	48.4687	4.081	3.187	2.294	42.835	48.098	54.473	NA	NA	NA	NA	NA	NA
HannXRQ_Chr10g0302981	Chr10:173960937-173963066	gene	-4.53854	2.47071e-12	0.0430293	down	28.0927	1.212	33.309	21.814	29.155	1.353	0.89	1.393	NA	NA	NA	NA	NA	NA
HannXRQ_Chr16g0500281	Chr16:9576287-9578287	gene	8.52916	2.51572e-12	369.431	up	0.0686667	26.488	0.206	0	0	29.22	22.997	27.247	T	-	-	ko04010,ko04020,ko04022,ko04114,ko04218,ko04310,ko04360,ko04370,ko04380,ko04650,ko04658,ko04659,ko04660,ko04662,ko04720,ko04724,ko04921,ko04922,ko04924,ko05010,ko05014,ko05031,ko05152,ko05166,ko05167,map04010,map04020,map04022,map04114,map04218,map04310,map04360,map04370,map04380,map04650,map04658,map04659,map04660,map04662,map04720,map04724,map04921,map04922,map04924,map05010,map05014,map05031,m…	EF-hand_5,EF-hand_6,EF-hand_7,EF-hand_8	Calcineurin subunit
HannXRQ_Chr01g0000481	Chr1:2005100-2005979	gene	8.80537	2.63566e-12	447.383	up	0	17.785	0	0	0	17.638	14.022	21.695	NA	NA	NA	NA	NA	NA
HannXRQ_Chr16g0520711	Chr16:135471269-135475854	gene	9.22777	2.68857e-12	599.562	up	0	4.61933	0	0	0	3.3	3.258	7.3	NA	NA	NA	NA	NA	NA
HannXRQ_Chr08g0233401	Chr8:122540327-122559942	gene	8.71165	2.7489e-12	419.245	up	0	7.51733	0	0	0	8.961	7.017	6.574	NA	NA	NA	NA	NA	NA
HannXRQ_Chr10g0279721	Chr10:9943824-9948574	gene	8.74015	2.79e-12	427.611	up	0	11.3837	0	0	0	9.519	11.672	12.96	F	GO:0003674,GO:0003824,GO:0006807,GO:0008150,GO:0008152,GO:0009039,GO:0016787,GO:0016810,GO:0016811	3.5.1.5	ko00220,ko00230,ko00791,ko01100,ko01120,map00220,map00230,map00791,map01100,map01120	Amidohydro_1,Urease_alpha,Urease_beta,Urease_gamma	belongs to the metallo- dependent hydrolases superfamily. Urease alpha subunit family
HannXRQ_Chr17g0568721	Chr17:205732465-205735875	gene	-8.97566	2.85047e-12	0.00198636	down	9.761	0	7.452	7.771	14.06	0	0	0	NA	NA	NA	NA	NA	NA
HannXRQ_Chr10g0300721	Chr10:156313488-156314341	gene	7.43347	2.87201e-12	172.861	up	0.210667	36.2807	0	0.632	0	36.984	36.186	35.672	NA	NA	NA	NA	NA	NA
HannXRQ_Chr12g0365701	Chr12:39419361-39420005	gene	-8.52665	2.89275e-12	0.00271158	down	58.911	0.152333	59.117	49.694	67.922	0	0	0.457	G	GO:0003674,GO:0003824,GO:0005575,GO:0005618,GO:0005622,GO:0005623,GO:0005737,GO:0005829,GO:0005975,GO:0006793,GO:0006796,GO:0008150,GO:0008152,GO:0008443,GO:0009719,GO:0009725,GO:0009735,GO:0009987,GO:0010033,GO:0010035,GO:0010038,GO:0015979,GO:0016020,GO:0016301,GO:0016310,GO:0016740,GO:0016772,GO:0016773,GO:0019200,GO:0030312,GO:0042221,GO:0044237,GO:0044238,GO:0044262,GO:0044424,GO:0044444,GO:…	2.7.1.90	ko00010,ko00030,ko00051,ko01100,ko01110,ko01120,ko01130,map00010,map00030,map00051,map01100,map01110,map01120,map01130	PFK	Catalytic subunit of pyrophosphate--fructose 6-phosphate 1-phosphotransferase. Catalyzes the phosphorylation of D-fructose 6-phosphate, the first committing step of glycolysis. Uses inorganic phosphate (PPi) as phosphoryl donor instead of ATP like common ATP-dependent phosphofructokinases (ATP-PFKs), which renders the reaction reversible, and can thus function both in glycolysis and gluconeogenes…
HannXRQ_Chr03g0085611	Chr3:143915087-143924253	gene	9.02893	2.91353e-12	522.372	up	0.0276667	16.0433	0	0	0.083	16.647	8.353	23.13	T	-	-	-	EGF_CA,GUB_WAK_bind,Pkinase,Pkinase_Tyr,WAK	Epidermal growth factor-like domain.
HannXRQ_Chr17g0552931	Chr17:80496719-80500346	gene	8.72775	2.95653e-12	423.949	up	0	4.258	0	0	0	3.764	4.002	5.008	NA	NA	NA	NA	NA	NA
HannXRQ_Chr08g0220751	Chr8:46028719-46035393	gene	-8.62624	2.97138e-12	0.00253072	down	11.3997	0	12.292	10.959	10.948	0	0	0	NA	NA	NA	NA	NA	NA
HannXRQ_Chr09g0268451	Chr9:182686478-182687383	gene	8.82156	2.98495e-12	452.434	up	0	19.9857	0	0	0	23.581	22.281	14.095	NA	NA	NA	NA	NA	NA
HannXRQ_Chr15g0466811	Chr15:11204372-11206666	gene	-4.93052	3.01552e-12	0.0327918	down	72.6003	2.39367	60.147	57.023	100.631	0.884	1.746	4.551	NA	NA	NA	NA	NA	NA
HannXRQ_Chr08g0212051	Chr8:12237440-12239517	gene	-2.63785	3.23809e-12	0.160668	down	14.1847	2.28333	14.224	11.611	16.719	2.129	1.708	3.013	NA	NA	NA	NA	NA	NA
HannXRQ_Chr11g0324471	Chr11:17652415-17655456	gene	3.13193	3.41072e-12	8.76608	up	2.11867	18.5077	2.862	2.031	1.463	19.007	16.123	20.393	NA	NA	NA	NA	NA	NA
HannXRQ_Chr15g0467471	Chr15:12815844-12817572	gene	-4.63995	3.44803e-12	0.0401083	down	6.80633	0.272667	7.025	5.75	7.644	0.233	0.345	0.24	NA	NA	NA	NA	NA	NA
HannXRQ_Chr08g0235311	Chr8:136671729-136676497	gene	3.74508	3.45942e-12	13.4086	up	0.383	5.14333	0.489	0.136	0.524	4.604	4.901	5.925	S	-	-	-	HAD_2,Hydrolase_like	Haloacid dehalogenase-like hydrolase
HannXRQ_Chr17g0558281	Chr17:130253126-130254250	gene	-8.60759	3.58947e-12	0.00256364	down	12.9073	0	12.712	13.936	12.074	0	0	0	NA	NA	NA	NA	NA	NA
HannXRQ_Chr16g0514251	Chr16:97489390-97491228	gene	-8.60791	3.64234e-12	0.00256307	down	45.9647	0	45.877	49.614	42.403	0	0	0	NA	NA	NA	NA	NA	NA
HannXRQ_Chr08g0226931	Chr8:85370928-85374883	gene	-8.61357	3.64832e-12	0.00255303	down	13.2653	0	12.656	14.614	12.526	0	0	0	NA	NA	NA	NA	NA	NA
HannXRQ_Chr13g0408491	Chr13:124787910-124790604	gene	8.68017	3.65882e-12	410.196	up	0	5.424	0	0	0	5.024	6.389	4.859	L	-	-	-	-	transposition, RNA-mediated
HannXRQ_Chr10g0315041	Chr10:230650240-230650903	gene	8.4454	3.8969e-12	348.592	up	0.092	35.7917	0	0	0.276	33.394	38.666	35.315	S	GO:0005575,GO:0005622,GO:0005623,GO:0005634,GO:0005654,GO:0008150,GO:0016592,GO:0019222,GO:0031323,GO:0031974,GO:0031981,GO:0032991,GO:0043226,GO:0043227,GO:0043229,GO:0043231,GO:0043233,GO:0043455,GO:0044422,GO:0044424,GO:0044428,GO:0044446,GO:0044451,GO:0044464,GO:0050789,GO:0050794,GO:0065007,GO:0070013,GO:2000762	-	-	-	Mediator of RNA polymerase II transcription subunit 33A-like
HannXRQ_Chr06g0165651	Chr6:4251053-4253085	gene	-2.70274	4.03894e-12	0.153602	down	85.5157	13.2317	70.765	87.237	98.545	18.702	14.681	6.312	Q	-	1.1.1.208	ko00902,ko01110,map00902,map01110	adh_short,adh_short_C2	Belongs to the short-chain dehydrogenases reductases (SDR) family
HannXRQ_Chr09g0258101	Chr9:142312677-142314327	gene	8.64213	4.2286e-12	399.521	up	0	14.0333	0	0	0	12.346	15.586	14.168	G	GO:0003674,GO:0005215,GO:0005342,GO:0006810,GO:0006811,GO:0006820,GO:0008150,GO:0008509,GO:0008514,GO:0015075,GO:0015136,GO:0015318,GO:0015711,GO:0015739,GO:0015849,GO:0022857,GO:0034220,GO:0046942,GO:0046943,GO:0051179,GO:0051234,GO:0055085,GO:0071702,GO:0098656,GO:1901264,GO:1901505,GO:1903825,GO:1905039	-	-	Nuc_sug_transp	Transporter
HannXRQ_Chr03g0072091	Chr3:82778056-82778996	gene	7.50629	4.42196e-12	181.81	up	0.305	57.401	0	0	0.915	60.323	46.158	65.722	NA	NA	NA	NA	NA	NA
HannXRQ_Chr04g0105691	Chr4:58725388-58762442	gene	2.66399	4.43177e-12	6.33782	up	0.831333	5.299	0.472	0.806	1.216	5.623	5.152	5.122	F	-	-	-	5_nucleotid	5' nucleotidase family
HannXRQ_Chr10g0285861	Chr10:44042737-44043514	gene	6.26191	4.43714e-12	76.7404	up	0.334333	25.654	0.344	0.336	0.323	24.09	25.884	26.988	T	GO:0003674,GO:0003824,GO:0004672,GO:0005575,GO:0005622,GO:0005623,GO:0005737,GO:0006464,GO:0006468,GO:0006793,GO:0006796,GO:0006807,GO:0007154,GO:0007165,GO:0008150,GO:0008152,GO:0009987,GO:0016301,GO:0016310,GO:0016740,GO:0016772,GO:0016773,GO:0019538,GO:0023052,GO:0035556,GO:0036211,GO:0043170,GO:0043412,GO:0044237,GO:0044238,GO:0044260,GO:0044267,GO:0044424,GO:0044464,GO:0050789,GO:0050794,GO:…	-	-	Pkinase_Tyr	serine threonine-protein kinase
HannXRQ_Chr11g0343591	Chr11:129172068-129174368	gene	7.40217	4.8867e-12	169.151	up	0.138	23.3707	0.214	0	0.2	20.883	23.657	25.572	NA	NA	NA	NA	NA	NA
HannXRQ_Chr09g0237701	Chr9:624980-628470	gene	-8.65046	4.94385e-12	0.00248857	down	4.74767	0	5.652	3.819	4.772	0	0	0	NA	NA	NA	NA	NA	NA
HannXRQ_Chr05g0151461	Chr5:170533604-170536282	gene	2.812	4.97115e-12	7.02259	up	3.266	23.0653	3.221	2.784	3.793	27.647	29.073	12.476	S	GO:0003674,GO:0005488,GO:0005515,GO:0005575,GO:0005622,GO:0005623,GO:0005856,GO:0005874,GO:0008017,GO:0008092,GO:0015630,GO:0015631,GO:0043226,GO:0043228,GO:0043229,GO:0043232,GO:0044422,GO:0044424,GO:0044430,GO:0044446,GO:0044464,GO:0099080,GO:0099081,GO:0099512,GO:0099513	-	-	HEAT	Microtubule-associated protein
HannXRQ_Chr17g0542351	Chr17:29681919-29683537	gene	-8.54149	5.0838e-12	0.00268383	down	10.037	0	9.923	9.961	10.227	0	0	0	K	GO:0003674,GO:0003824,GO:0005575,GO:0005622,GO:0005623,GO:0005634,GO:0005654,GO:0006139,GO:0006259,GO:0006304,GO:0006305,GO:0006306,GO:0006325,GO:0006464,GO:0006479,GO:0006725,GO:0006807,GO:0006950,GO:0006952,GO:0006996,GO:0008150,GO:0008152,GO:0008168,GO:0008213,GO:0009008,GO:0009605,GO:0009607,GO:0009620,GO:0009892,GO:0009987,GO:0010468,GO:0010605,GO:0010629,GO:0016043,GO:0016458,GO:0016569,GO:…	-	-	DNA_methylase	Domains rearranged methyltransferase 2
HannXRQ_Chr12g0357231	Chr12:8092737-8097224	gene	2.04166	5.35276e-12	4.11719	up	5.60267	23.1227	5.28	6.752	4.776	25.666	24.416	19.286	NA	NA	NA	NA	NA	NA
HannXRQ_Chr04g0103561	Chr4:42345364-42358540	gene	-8.62274	5.38001e-12	0.00253685	down	5.98233	0	4.876	6.631	6.44	0	0	0	T	-	-	-	B_lectin,DUF3403,PAN_2,Pkinase,Pkinase_Tyr	G-type lectin S-receptor-like serine threonine-protein kinase
HannXRQ_Chr16g0505501	Chr16:35237059-35240645	gene	-8.59644	5.48741e-12	0.00258354	down	11.4287	0	13.505	10.454	10.327	0	0	0	NA	NA	NA	NA	NA	NA
HannXRQ_Chr16g0516741	Chr16:112257745-112265905	gene	-8.5867	5.54232e-12	0.00260103	down	12.325	0	13.656	10.366	12.953	0	0	0	J	GO:0003674,GO:0003824,GO:0004812,GO:0004826,GO:0005575,GO:0005622,GO:0005623,GO:0005737,GO:0005739,GO:0006082,GO:0006139,GO:0006399,GO:0006412,GO:0006418,GO:0006432,GO:0006518,GO:0006520,GO:0006725,GO:0006807,GO:0008150,GO:0008152,GO:0009058,GO:0009059,GO:0009507,GO:0009532,GO:0009536,GO:0009570,GO:0009987,GO:0010467,GO:0016020,GO:0016070,GO:0016874,GO:0016875,GO:0019538,GO:0019752,GO:0034641,GO:…	6.1.1.20	ko00970,map00970	FDX-ACB,tRNA-synt_2d	phenylalanine--tRNA ligase, chloroplastic
HannXRQ_Chr13g0388361	Chr13:7343412-7346244	gene	5.06411	5.59816e-12	33.4542	up	0.166333	5.52833	0.219	0.143	0.137	3.311	6.612	6.662	S	-	-	-	DUF4216,DUF4218,Transpos_assoc,Transposase_21,Transposase_24	TdcA1-ORF2 protein
HannXRQ_Chr12g0354971	Chr12:1980624-1982570	gene	8.71342	5.66199e-12	419.758	up	0	8.66167	0	0	0	6.549	9.875	9.561	NA	NA	NA	NA	NA	NA
HannXRQ_Chr11g0350001	Chr11:155786604-155787292	gene	2.01123	5.67781e-12	4.03124	up	9.517	38.538	7.961	8.602	11.988	43.592	34.374	37.648	I	GO:0000003,GO:0003006,GO:0003674,GO:0003824,GO:0005575,GO:0005622,GO:0005623,GO:0005737,GO:0005783,GO:0005789,GO:0006464,GO:0006486,GO:0006487,GO:0006629,GO:0006638,GO:0006639,GO:0006651,GO:0006793,GO:0006796,GO:0006807,GO:0008150,GO:0008152,GO:0008195,GO:0008610,GO:0009058,GO:0009059,GO:0009100,GO:0009101,GO:0009507,GO:0009536,GO:0009856,GO:0009987,GO:0012505,GO:0016020,GO:0016021,GO:0016311,GO:…	3.6.1.43	ko00510,map00510	PAP2	Acid phosphatase homologues
HannXRQ_Chr12g0370531	Chr12:64791605-64795375	gene	2.18412	5.70208e-12	4.5445	up	4.334	19.692	4.382	5.764	2.856	16.989	22.58	19.507	S	-	-	-	-	ATP binding protein
HannXRQ_Chr16g0512741	Chr16:88655899-88659073	gene	8.69297	5.8385e-12	413.852	up	0	4.663	0	0	0	5.059	3.522	5.408	T	-	-	-	LRRNT_2,LRR_1,LRR_8,Pkinase	Receptor protein kinase-like protein
HannXRQ_Chr12g0366561	Chr12:43200647-43202415	gene	8.63058	5.9466e-12	396.337	up	0	67.5863	0	0	0	56.049	72.814	73.896	NA	NA	NA	NA	NA	NA
HannXRQ_Chr05g0149741	Chr5:160863036-160865512	gene	8.72428	5.98629e-12	422.931	up	0	7.787	0	0	0	6.482	6.924	9.955	NA	NA	NA	NA	NA	NA
HannXRQ_Chr09g0250981	Chr9:102713850-102715268	gene	2.03198	6.2025e-12	4.08966	up	9.758	39.92	9.264	10.045	9.965	34.597	39.735	45.428	NA	NA	NA	NA	NA	NA
HannXRQ_Chr04g0116151	Chr4:134970445-134971363	gene	-4.7111	6.3177e-12	0.0381784	down	15.324	0.584333	15.988	10.61	19.374	0.877	0.65	0.226	NA	NA	NA	NA	NA	NA
HannXRQ_Chr08g0236611	Chr8:148523084-148525930	gene	8.6999	6.4014e-12	415.844	up	0	5.115	0	0	0	5.593	3.775	5.977	NA	NA	NA	NA	NA	NA
HannXRQ_Chr16g0521991	Chr16:142574405-142583862	gene	3.3713	6.43703e-12	10.3481	up	0.753	7.82467	0.51	0.697	1.052	6.093	8.297	9.084	NA	NA	NA	NA	NA	NA
HannXRQ_Chr17g0564511	Chr17:179609826-179611690	gene	-2.04356	6.4847e-12	0.242564	down	24.7233	5.99233	27.283	23.577	23.31	4.576	8.181	5.22	NA	NA	NA	NA	NA	NA
HannXRQ_Chr05g0162751	Chr5:215599646-215599960	gene	3.13731	6.62568e-12	8.7988	up	6.84	60.0913	6.219	7.891	6.41	49.275	48.651	82.348	S	GO:0003674,GO:0003824,GO:0005575,GO:0006629,GO:0006638,GO:0006639,GO:0008150,GO:0008152,GO:0009056,GO:0009987,GO:0016020,GO:0016021,GO:0016042,GO:0016298,GO:0016787,GO:0016788,GO:0031224,GO:0044237,GO:0044238,GO:0044242,GO:0044248,GO:0044255,GO:0044425,GO:0046461,GO:0046464,GO:0046486,GO:0046503,GO:0047372,GO:0052689,GO:0071704,GO:1901575	-	-	Abhydrolase_1,Abhydrolase_4	Monoacylglycerol lipase
HannXRQ_Chr11g0344131	Chr11:132281870-132285641	gene	8.64708	6.71831e-12	400.894	up	0	7.361	0	0	0	6.038	7.321	8.724	NA	NA	NA	NA	NA	NA
HannXRQ_Chr06g0182471	Chr6:79757810-79759729	gene	7.50027	6.73452e-12	181.053	up	0.128	24.0083	0	0	0.384	30.332	18.925	22.768	S	GO:0003674,GO:0003824,GO:0004144,GO:0005575,GO:0005622,GO:0005623,GO:0005737,GO:0005783,GO:0005886,GO:0006629,GO:0006638,GO:0006639,GO:0006641,GO:0008150,GO:0008152,GO:0008374,GO:0008610,GO:0009058,GO:0009987,GO:0010025,GO:0010166,GO:0012505,GO:0016020,GO:0016411,GO:0016740,GO:0016746,GO:0016747,GO:0019432,GO:0043226,GO:0043227,GO:0043229,GO:0043231,GO:0044237,GO:0044238,GO:0044249,GO:0044255,GO:…	-	-	DUF1298,WES_acyltransf	O-acyltransferase (WSD1-like)
HannXRQ_Chr02g0055781	Chr2:167341250-167342665	gene	8.57258	6.74015e-12	380.719	up	0	9.432	0	0	0	10.819	9.417	8.06	NA	NA	NA	NA	NA	NA
HannXRQ_Chr04g0104161	Chr4:47084095-47087410	gene	8.73427	6.92294e-12	425.87	up	0	4.60433	0	0	0	4.723	5.828	3.262	T	-	-	-	LRRNT_2,LRR_1,LRR_8,Pkinase,Pkinase_Tyr	LRR receptor-like serine threonine-protein kinase
HannXRQ_Chr06g0168521	Chr6:11176184-11181391	gene	2.17138	7.0134e-12	4.50453	up	12.5977	57.0473	9.674	11.308	16.811	76.742	41.314	53.086	V	-	-	-	MatE	MatE
HannXRQ_Chr12g0361021	Chr12:20670587-20671772	gene	8.42735	7.04745e-12	344.259	up	0.0546667	21.0497	0	0	0.164	22.197	24.232	16.72	B	-	-	-	DDE_Tnp_4	nuclease activity
HannXRQ_Chr05g0146551	Chr5:138079010-138080810	gene	-8.62546	7.14957e-12	0.00253208	down	8.15967	0	6.962	7.325	10.192	0	0	0	NA	NA	NA	NA	NA	NA
HannXRQ_Chr11g0335751	Chr11:76184320-76188544	gene	-2.24038	7.35857e-12	0.211631	down	13.476	2.85567	10.635	15.022	14.771	2.496	3.601	2.47	T	GO:0003674,GO:0003824,GO:0004672,GO:0004674,GO:0005575,GO:0005623,GO:0005886,GO:0006464,GO:0006468,GO:0006793,GO:0006796,GO:0006807,GO:0008150,GO:0008152,GO:0009987,GO:0016020,GO:0016301,GO:0016310,GO:0016740,GO:0016772,GO:0016773,GO:0019538,GO:0036211,GO:0043170,GO:0043412,GO:0044237,GO:0044238,GO:0044260,GO:0044267,GO:0044464,GO:0071704,GO:0071944,GO:0140096,GO:1901564	-	-	LRR_8,Malectin,Pkinase,Pkinase_Tyr	Di-glucose binding within endoplasmic reticulum
HannXRQ_Chr09g0246631	Chr9:63390705-63393282	gene	8.72407	7.36481e-12	422.871	up	0	7.75133	0	0	0	7.294	5.949	10.011	P	GO:0000325,GO:0003674,GO:0003824,GO:0004788,GO:0005215,GO:0005216,GO:0005242,GO:0005244,GO:0005249,GO:0005261,GO:0005267,GO:0005575,GO:0005622,GO:0005623,GO:0005737,GO:0005773,GO:0005774,GO:0005829,GO:0005886,GO:0005887,GO:0006725,GO:0006732,GO:0006766,GO:0006767,GO:0006772,GO:0006790,GO:0006793,GO:0006796,GO:0006807,GO:0006810,GO:0006811,GO:0006812,GO:0006813,GO:0006873,GO:0006875,GO:0008150,GO:…	-	-	Ion_trans_2	Potassium channel
HannXRQ_Chr17g0540991	Chr17:25141770-25144878	gene	-3.02572	7.37904e-12	0.122792	down	10.598	1.30133	12.086	10.11	9.598	1.54	1.754	0.61	Q	-	1.14.14.1	ko00908,ko01100,ko01110,ko04726,map00908,map01100,map01110,map04726	p450	Belongs to the cytochrome P450 family
HannXRQ_Chr15g0497251	Chr15:170227050-170228273	gene	8.53792	7.4121e-12	371.681	up	0	11.292	0	0	0	11.189	12.428	10.259	NA	NA	NA	NA	NA	NA
HannXRQ_Chr03g0069291	Chr3:60446796-60448469	gene	-8.69718	7.55352e-12	0.00240929	down	9.22667	0	8.894	11.878	6.908	0	0	0	V	-	-	-	LRRNT_2,LRR_1,LRR_4,LRR_6,LRR_8	RECEPTOR-LIKE protein
HannXRQ_Chr04g0102251	Chr4:35647506-35662093	gene	4.16428	7.55385e-12	17.9298	up	0.84	15.0673	0.898	1.096	0.526	12.707	24.408	8.087	Q	GO:0003674,GO:0003824,GO:0004497,GO:0005575,GO:0006082,GO:0006725,GO:0006790,GO:0006807,GO:0006950,GO:0006952,GO:0008150,GO:0008152,GO:0009058,GO:0009605,GO:0009607,GO:0009987,GO:0016020,GO:0016143,GO:0016491,GO:0016705,GO:0016709,GO:0019748,GO:0019757,GO:0019760,GO:0034641,GO:0042343,GO:0042430,GO:0043207,GO:0043436,GO:0044237,GO:0044281,GO:0044550,GO:0046483,GO:0050896,GO:0051704,GO:0051707,GO:…	1.14.13.53,1.14.13.89,1.14.14.19,1.14.14.32	ko00140,ko00905,ko00943,ko01100,ko01110,ko04913,ko04917,ko04927,ko04934,map00140,map00905,map00943,map01100,map01110,map04913,map04917,map04927,map04934	p450	Belongs to the cytochrome P450 family
HannXRQ_Chr03g0083751	Chr3:138112930-138126029	gene	8.68606	7.62291e-12	411.875	up	0	5.77067	0	0	0	4.922	7.489	4.901	G	GO:0000271,GO:0000278,GO:0000281,GO:0000910,GO:0003674,GO:0003824,GO:0005575,GO:0005622,GO:0005623,GO:0005737,GO:0005794,GO:0005886,GO:0005975,GO:0005976,GO:0006073,GO:0007049,GO:0008150,GO:0008152,GO:0009058,GO:0009059,GO:0009250,GO:0009832,GO:0009833,GO:0009987,GO:0012505,GO:0016020,GO:0016051,GO:0016740,GO:0016757,GO:0016758,GO:0016759,GO:0022402,GO:0030243,GO:0030244,GO:0033692,GO:0034637,GO:…	-	-	Cellulose_synt	Belongs to the glycosyltransferase 2 family
HannXRQ_Chr05g0162801	Chr5:215608724-215609038	gene	3.39348	7.63992e-12	10.5085	up	5.47733	57.2427	6.841	6.677	2.914	48.635	48.651	74.442	S	GO:0003674,GO:0003824,GO:0005575,GO:0006629,GO:0006638,GO:0006639,GO:0008150,GO:0008152,GO:0009056,GO:0009987,GO:0016020,GO:0016021,GO:0016042,GO:0016298,GO:0016787,GO:0016788,GO:0031224,GO:0044237,GO:0044238,GO:0044242,GO:0044248,GO:0044255,GO:0044425,GO:0046461,GO:0046464,GO:0046486,GO:0046503,GO:0047372,GO:0052689,GO:0071704,GO:1901575	-	-	Abhydrolase_1,Abhydrolase_4	Monoacylglycerol lipase
HannXRQ_Chr11g0351691	Chr11:161199136-161204094	gene	8.72461	7.65776e-12	423.028	up	0	3.375	0	0	0	3.084	2.635	4.406	NA	NA	NA	NA	NA	NA
HannXRQ_Chr13g0419291	Chr13:172113390-172124255	gene	2.36241	7.67529e-12	5.14228	up	12.5983	64.68	17.875	12.328	7.592	60.572	72.879	60.589	NA	NA	NA	NA	NA	NA
HannXRQ_Chr13g0410691	Chr13:136507182-136509616	gene	8.50904	7.79596e-12	364.316	up	0	10.1313	0	0	0	10.719	9.793	9.882	NA	NA	NA	NA	NA	NA
HannXRQ_Chr10g0299451	Chr10:146209607-146213084	gene	8.55718	7.8501e-12	376.676	up	0	4.41533	0	0	0	3.851	4.736	4.659	U	GO:0003674,GO:0003824,GO:0005215,GO:0005488,GO:0005515,GO:0005575,GO:0005622,GO:0005623,GO:0005737,GO:0005739,GO:0005740,GO:0005743,GO:0005744,GO:0005759,GO:0006605,GO:0006626,GO:0006810,GO:0006839,GO:0006886,GO:0006996,GO:0007005,GO:0008104,GO:0008150,GO:0008320,GO:0008565,GO:0009987,GO:0015031,GO:0015399,GO:0015405,GO:0015440,GO:0015450,GO:0015462,GO:0015833,GO:0016020,GO:0016043,GO:0016462,GO:…	-	-	Tim44	Mitochondrial import inner membrane translocase subunit
HannXRQ_Chr02g0035921	Chr2:25202602-25205694	gene	8.64808	7.86962e-12	401.174	up	0	7.30867	0	0	0	6.723	6.119	9.084	NA	NA	NA	NA	NA	NA
HannXRQ_Chr12g0382081	Chr12:148899375-148900433	gene	-8.538	8.28045e-12	0.00269033	down	59.111	0	52.744	55.561	69.028	0	0	0	T	-	-	-	CS	nudC domain-containing protein
HannXRQ_Chr06g0164651	Chr6:1998249-1999164	gene	8.58537	8.41544e-12	384.109	up	0	14.7123	0	0	0	16.505	16.078	11.554	NA	NA	NA	NA	NA	NA
HannXRQ_Chr05g0162811	Chr5:215610541-215610855	gene	2.95061	8.50273e-12	7.73074	up	7.23133	55.9393	5.597	9.105	6.992	49.915	46.755	71.148	S	GO:0003674,GO:0003824,GO:0005575,GO:0006629,GO:0006638,GO:0006639,GO:0008150,GO:0008152,GO:0009056,GO:0009987,GO:0016020,GO:0016021,GO:0016042,GO:0016298,GO:0016787,GO:0016788,GO:0031224,GO:0044237,GO:0044238,GO:0044242,GO:0044248,GO:0044255,GO:0044425,GO:0046461,GO:0046464,GO:0046486,GO:0046503,GO:0047372,GO:0052689,GO:0071704,GO:1901575	-	-	Abhydrolase_1,Abhydrolase_4	Monoacylglycerol lipase
HannXRQ_Chr05g0160941	Chr5:210053751-210058817	gene	8.67444	8.7333e-12	408.571	up	0	3.51667	0	0	0	3.669	2.594	4.287	NA	NA	NA	NA	NA	NA
HannXRQ_Chr07g0190951	Chr7:32034571-32037745	gene	5.92594	8.8845e-12	60.7976	up	0.102667	6.22433	0.079	0.155	0.074	4.081	6.527	8.065	NA	NA	NA	NA	NA	NA
HannXRQ_Chr09g0276191	Chr9:206320672-206326406	gene	-6.25495	9.17198e-12	0.013094	down	15.7943	0.207	18.01	12.499	16.874	0.206	0.203	0.212	S	GO:0001101,GO:0002213,GO:0003674,GO:0003824,GO:0003993,GO:0005488,GO:0005515,GO:0005575,GO:0005622,GO:0005623,GO:0005737,GO:0005773,GO:0005829,GO:0005840,GO:0006793,GO:0006796,GO:0006950,GO:0006952,GO:0006979,GO:0008134,GO:0008150,GO:0008152,GO:0009605,GO:0009607,GO:0009611,GO:0009625,GO:0009719,GO:0009725,GO:0009753,GO:0009987,GO:0010033,GO:0010035,GO:0010038,GO:0016311,GO:0016787,GO:0016788,GO:…	-	ko04016,map04016	Acid_phosphat_B	Acid phosphatase 1-like
HannXRQ_Chr03g0066631	Chr3:40282104-40284440	gene	8.58305	9.67121e-12	383.491	up	0	5.737	0	0	0	5.175	5.11	6.926	NA	NA	NA	NA	NA	NA
HannXRQ_Chr11g0341761	Chr11:119829612-119832630	gene	6.31716	9.81552e-12	79.7363	up	0.0643333	5.144	0.066	0.065	0.062	4.376	6.481	4.575	NA	NA	NA	NA	NA	NA
HannXRQ_Chr14g0459321	Chr14:166953938-166956809	gene	3.26368	1.00985e-11	9.60432	up	2.24033	21.6077	0.916	2.086	3.719	20.105	20.678	24.04	S	GO:0000271,GO:0003674,GO:0003824,GO:0005575,GO:0005622,GO:0005623,GO:0005737,GO:0005794,GO:0005975,GO:0005976,GO:0006355,GO:0006950,GO:0008150,GO:0008152,GO:0008374,GO:0009058,GO:0009059,GO:0009266,GO:0009409,GO:0009628,GO:0009889,GO:0009891,GO:0009893,GO:0009987,GO:0010383,GO:0010410,GO:0010468,GO:0010556,GO:0010557,GO:0010604,GO:0010628,GO:0012505,GO:0016051,GO:0016407,GO:0016413,GO:0016740,GO:…	-	-	PC-Esterase,PMR5N	function) domain. TBL gene family has 46 members, two of which (TBR AT5G06700 and TBL3 AT5G01360) have been shown to be involved in the synthesis and deposition of secondary wall cellulose, presumably by influencing the esterification state of pectic polymers. A nomenclature for this gene family has been proposed (Volker Bischoff Wolf Scheible, 2010, personal communication)
HannXRQ_Chr04g0125861	Chr4:173079324-173081912	gene	6.42644	1.0243e-11	86.0104	up	0.0993333	8.47367	0.203	0	0.095	6.695	7.849	10.877	NA	NA	NA	NA	NA	NA
HannXRQ_Chr13g0395021	Chr13:58095927-58107992	gene	8.66042	1.02827e-11	404.618	up	0	14.3283	0	0	0	15.662	17.272	10.051	S	-	-	-	YABBY	axial regulator YABBY
HannXRQ_Chr05g0139541	Chr5:72988846-72993940	gene	3.98639	1.05024e-11	15.8498	up	0.257333	4.104	0.062	0.421	0.289	3.806	4.196	4.31	NA	NA	NA	NA	NA	NA
HannXRQ_Chr01g0017501	Chr1:104752366-104753280	gene	8.74424	1.05723e-11	428.824	up	0	16.4653	0	0	0	19.387	19.576	10.433	-	-	-	-	DUF740	-
HannXRQ_Chr15g0489901	Chr15:115477075-115481786	gene	-3.16757	1.07711e-11	0.111292	down	24.9417	2.76133	22.74	24.659	27.426	1.268	2.316	4.7	S	-	-	-	NusB	Antitermination NusB domain-containing protein
HannXRQ_Chr02g0041301	Chr2:67820397-67823636	gene	8.55216	1.10254e-11	375.366	up	0.02	7.98067	0	0.06	0	6.181	6.788	10.973	NA	NA	NA	NA	NA	NA
HannXRQ_Chr02g0054101	Chr2:160506306-160509929	gene	8.52258	1.11681e-11	367.75	up	0	11.6753	0	0	0	10.965	13.713	10.348	D	-	-	-	Helitron_like_N	Helitron helicase-like domain at N-terminus
HannXRQ_Chr09g0253401	Chr9:119101448-119103280	gene	8.48146	1.12629e-11	357.416	up	0	17.37	0	0	0	16.238	17.138	18.734	NA	NA	NA	NA	NA	NA
HannXRQ_Chr05g0141631	Chr5:97343834-97346929	gene	2.17407	1.13242e-11	4.51296	up	2.37867	10.7633	1.792	2.777	2.567	10.193	10.599	11.498	NA	NA	NA	NA	NA	NA
HannXRQ_Chr17g0568741	Chr17:205829670-205831925	gene	-8.5434	1.14283e-11	0.00268028	down	7.24467	0	6.745	6.084	8.905	0	0	0	NA	NA	NA	NA	NA	NA
HannXRQ_Chr17g0554671	Chr17:96499380-96501641	gene	-8.30406	1.17257e-11	0.00316395	down	22.8847	0.067	25.026	19.081	24.547	0.201	0	0	S	GO:0008150,GO:0036377,GO:0044403,GO:0044419,GO:0051704	-	-	-	arbuscular mycorrhizal association
HannXRQ_Chr04g0102271	Chr4:35900178-35902514	gene	9.14469	1.20183e-11	566.011	up	0	12.9627	0	0	0	16	17.352	5.536	G	GO:0002376,GO:0003674,GO:0005085,GO:0005088,GO:0005089,GO:0005488,GO:0005515,GO:0005575,GO:0005618,GO:0005622,GO:0005623,GO:0005737,GO:0005886,GO:0006950,GO:0006952,GO:0006955,GO:0007275,GO:0008150,GO:0009505,GO:0009531,GO:0009605,GO:0009607,GO:0009620,GO:0009653,GO:0009664,GO:0009814,GO:0009817,GO:0009888,GO:0009987,GO:0010015,GO:0010053,GO:0010054,GO:0016020,GO:0016043,GO:0016049,GO:0017016,GO:…	-	-	PRONE	Rop guanine nucleotide exchange factor
HannXRQ_Chr17g0550701	Chr17:67663537-67664328	gene	3.31686	1.22696e-11	9.96496	up	1.51767	15.1803	0.989	2.173	1.391	16.544	14.324	14.673	S	-	-	-	DUF617	Protein of unknown function, DUF617
HannXRQ_Chr17g0558471	Chr17:131222647-131223529	gene	-8.45926	1.24076e-11	0.00284125	down	25.4023	0	26.956	21.861	27.39	0	0	0	G	-	-	-	PGM_PMM_I,PGM_PMM_II,PGM_PMM_III	isoform X1
HannXRQ_Chr17g0556341	Chr17:109521195-109522408	gene	8.52185	1.24515e-11	367.564	up	0	16.8797	0	0	0	16.666	14.365	19.608	NA	NA	NA	NA	NA	NA
HannXRQ_Chr11g0343581	Chr11:129170825-129172017	gene	5.20186	1.25623e-11	36.8058	up	0.518333	19.0143	0.957	0	0.598	18.385	20.745	17.913	O	GO:0005575,GO:0005576	-	-	Inhibitor_I9,PA,Peptidase_S8	cucumisin-like
HannXRQ_Chr01g0027231	Chr1:143078433-143081545	gene	8.54888	1.26936e-11	374.515	up	0	4.557	0	0	0	4.826	5.317	3.528	S	-	-	-	F-box,FBD,LRR_2	F-box FBD LRR-repeat protein
HannXRQ_Chr05g0148311	Chr5:149581911-149586384	gene	8.4777	1.27856e-11	356.487	up	0	15.466	0	0	0	14.488	17.51	14.4	NA	NA	NA	NA	NA	NA
HannXRQ_Chr02g0040311	Chr2:55668045-55676341	gene	8.65437	1.28702e-11	402.925	up	0	7.19833	0	0	0	9.833	6.068	5.694	NA	NA	NA	NA	NA	NA
HannXRQ_Chr08g0223321	Chr8:59081069-59089288	gene	8.27571	1.3193e-11	309.912	up	0.049	16.2637	0	0.147	0	14.897	18.079	15.815	P	GO:0000302,GO:0000303,GO:0000305,GO:0003674,GO:0003824,GO:0004784,GO:0005575,GO:0005622,GO:0005623,GO:0005737,GO:0006801,GO:0006950,GO:0006979,GO:0008150,GO:0008152,GO:0009295,GO:0009314,GO:0009411,GO:0009416,GO:0009507,GO:0009532,GO:0009536,GO:0009570,GO:0009579,GO:0009628,GO:0009636,GO:0009987,GO:0010035,GO:0016209,GO:0016491,GO:0016721,GO:0019430,GO:0033554,GO:0034599,GO:0034614,GO:0042221,GO:…	1.15.1.1	ko04013,ko04068,ko04146,ko04211,ko04212,ko04213,ko05016,map04013,map04068,map04146,map04211,map04212,map04213,map05016	Sod_Fe_C,Sod_Fe_N	Superoxide dismutase
HannXRQ_Chr13g0418931	Chr13:171046015-171049546	gene	-8.2376	1.32226e-11	0.00331311	down	17.279	0.053	18.245	17.656	15.936	0.159	0	0	T	-	2.7.11.1	ko04626,ko05145,map04626,map05145	EF-hand_1,EF-hand_5,Pkinase	Calcium-dependent protein kinase
HannXRQ_Chr05g0151641	Chr5:171312558-171315713	gene	7.37343	1.34507e-11	165.815	up	0.0453333	7.42667	0.069	0.067	0	8.032	5.614	8.634	P	-	3.6.3.6	ko00190,map00190	Cation_ATPase_N,E1-E2_ATPase,Hydrolase	plasma membrane ATPase
HannXRQ_Chr05g0163511	Chr5:217772448-217774959	gene	5.15452	1.34766e-11	35.6176	up	0.192667	6.94433	0.121	0.118	0.339	6.458	7.726	6.649	E	-	-	-	-	isoform X1
HannXRQ_Chr10g0306761	Chr10:198166585-198168744	gene	8.45757	1.3544e-11	351.546	up	0	9.031	0	0	0	8.288	9.206	9.599	Z	GO:0003674,GO:0003774,GO:0003777,GO:0003779,GO:0003824,GO:0005488,GO:0005515,GO:0005575,GO:0005622,GO:0005623,GO:0005856,GO:0005871,GO:0005875,GO:0006810,GO:0006928,GO:0007017,GO:0007018,GO:0007097,GO:0008017,GO:0008092,GO:0008150,GO:0008569,GO:0009987,GO:0015629,GO:0015630,GO:0015631,GO:0016462,GO:0016787,GO:0016817,GO:0016818,GO:0016887,GO:0017111,GO:0031534,GO:0032991,GO:0042623,GO:0043226,GO:…	-	-	CH,Kinesin,Microtub_bd	Belongs to the TRAFAC class myosin-kinesin ATPase superfamily. Kinesin family
HannXRQ_Chr03g0082371	Chr3:133850403-133852133	gene	-2.44629	1.37141e-11	0.183482	down	11.8647	2.17667	13.468	9.72	12.406	2.213	2.759	1.558	S	GO:0000959,GO:0003674,GO:0003676,GO:0003723,GO:0003824,GO:0004518,GO:0004519,GO:0005488,GO:0005575,GO:0005622,GO:0005623,GO:0005737,GO:0005739,GO:0006139,GO:0006725,GO:0006807,GO:0008150,GO:0008152,GO:0009451,GO:0009987,GO:0016070,GO:0016071,GO:0016556,GO:0016787,GO:0016788,GO:0034641,GO:0043170,GO:0043226,GO:0043227,GO:0043229,GO:0043231,GO:0043412,GO:0044237,GO:0044238,GO:0044424,GO:0044444,GO:…	-	-	DYW_deaminase,PPR,PPR_2,ThiC_Rad_SAM	DYW family of nucleic acid deaminases
HannXRQ_Chr13g0423021	Chr13:185239644-185240376	gene	6.33026	1.41038e-11	80.4633	up	0.263	20.8967	0.267	0.522	0	16.5	25.523	20.667	NA	NA	NA	NA	NA	NA
HannXRQ_Chr13g0421071	Chr13:178131706-178212174	gene	-8.4953	1.42886e-11	0.00277114	down	4.74667	0	4.018	5.679	4.543	0	0	0	NA	NA	NA	NA	NA	NA
HannXRQ_Chr03g0063541	Chr3:18840076-18844779	gene	8.50878	1.4292e-11	364.248	up	0.0176667	6.76367	0.053	0	0	5.835	5.163	9.293	NA	NA	NA	NA	NA	NA
HannXRQ_Chr01g0012071	Chr1:76015843-76017785	gene	8.63646	1.43035e-11	397.953	up	0	8.77567	0	0	0	6.876	8.046	11.405	NA	NA	NA	NA	NA	NA
HannXRQ_Chr01g0020441	Chr1:117672499-117673942	gene	2.03182	1.43357e-11	4.0892	up	5.68833	23.3113	6.823	4.915	5.327	28.081	23.269	18.584	IQ	-	2.3.1.179	ko00061,ko00780,ko01100,ko01212,map00061,map00780,map01100,map01212	Ketoacyl-synt_C,ketoacyl-synt	Belongs to the beta-ketoacyl-ACP synthases family
HannXRQ_Chr06g0177091	Chr6:41039239-41041322	gene	8.58278	1.50784e-11	383.419	up	0	6.42533	0	0	0	4.836	6.972	7.468	S	-	-	-	RVT_1,zf-RVT	Ribonuclease H protein
HannXRQ_Chr04g0106621	Chr4:65287568-65301516	gene	2.24953	1.52061e-11	4.75526	up	3.36633	16.0317	2.757	3.399	3.943	13.439	16.364	18.292	NA	NA	NA	NA	NA	NA
HannXRQ_Chr03g0061671	Chr3:9279571-9283355	gene	8.67355	1.56401e-11	408.317	up	0	5.61833	0	0	0	3.814	6.825	6.216	NA	NA	NA	NA	NA	NA
HannXRQ_Chr03g0093721	Chr3:167748439-167760249	gene	8.41384	1.57193e-11	341.049	up	0.0513333	17.0293	0.154	0	0	8.62	33.106	9.362	IQ	-	-	-	p450	cytochrome P450
HannXRQ_Chr16g0517451	Chr16:116987304-116988593	gene	-2.64625	1.57415e-11	0.159735	down	14.4783	2.31433	16.989	14.508	11.938	2.731	2.337	1.875	S	GO:0001101,GO:0006950,GO:0006970,GO:0008150,GO:0009605,GO:0009607,GO:0009611,GO:0009617,GO:0009628,GO:0009651,GO:0009719,GO:0009725,GO:0009737,GO:0009751,GO:0009753,GO:0009961,GO:0010033,GO:0010243,GO:0014070,GO:0033993,GO:0042221,GO:0042493,GO:0043200,GO:0043207,GO:0046677,GO:0050896,GO:0051704,GO:0051707,GO:0097305,GO:1901698,GO:1901700	-	-	F-box	f-box protein
HannXRQ_Chr11g0349021	Chr11:151882798-151886563	gene	-2.63087	1.60673e-11	0.161447	down	5.94667	0.960333	5.513	4.754	7.573	0.716	1.088	1.077	G	-	5.1.3.15	ko00010,ko01100,ko01110,ko01120,ko01130,map00010,map01100,map01110,map01120,map01130	Aldose_epim	Belongs to the glucose-6-phosphate 1-epimerase family
HannXRQ_Chr16g0508031	Chr16:54200462-54202878	gene	8.54059	1.61304e-11	372.369	up	0	11.0053	0	0	0	11.888	12.911	8.217	NA	NA	NA	NA	NA	NA
HannXRQ_Chr05g0163181	Chr5:217159093-217161170	gene	-8.2027	1.64862e-11	0.00339423	down	10.2853	0.0333333	11.125	9.661	10.07	0	0	0.1	NA	NA	NA	NA	NA	NA
HannXRQ_Chr08g0219591	Chr8:41450768-41453067	gene	8.42572	1.68433e-11	343.87	up	0	8.56767	0	0	0	8.465	7.933	9.305	J	GO:0000003,GO:0000902,GO:0000904,GO:0001558,GO:0003006,GO:0003674,GO:0005085,GO:0005088,GO:0005089,GO:0005488,GO:0005515,GO:0005575,GO:0005623,GO:0005886,GO:0007275,GO:0008150,GO:0009653,GO:0009790,GO:0009791,GO:0009793,GO:0009826,GO:0009856,GO:0009860,GO:0009932,GO:0009987,GO:0010154,GO:0010769,GO:0016020,GO:0016043,GO:0016049,GO:0017016,GO:0017048,GO:0019899,GO:0022414,GO:0022603,GO:0022604,GO:…	-	ko04962,map04962	PRONE	Guanine nucleotide exchange factor
HannXRQ_Chr06g0177101	Chr6:41041373-41044437	gene	8.57058	1.73413e-11	380.19	up	0	4.55567	0	0	0	4.009	3.822	5.836	NA	NA	NA	NA	NA	NA
HannXRQ_Chr04g0101061	Chr4:29234140-29237567	gene	-4.81263	1.73545e-11	0.035584	down	5.444	0.192667	6.383	4.672	5.277	0.193	0.286	0.099	T	GO:0005575,GO:0005622,GO:0005623,GO:0005737,GO:0005783,GO:0006950,GO:0006952,GO:0008150,GO:0009605,GO:0009607,GO:0009617,GO:0012505,GO:0042742,GO:0043207,GO:0043226,GO:0043227,GO:0043229,GO:0043231,GO:0044424,GO:0044444,GO:0044464,GO:0050896,GO:0051704,GO:0051707,GO:0098542	-	ko04141,map04141	PRKCSH-like,PRKCSH_1	Glucosidase 2 subunit
HannXRQ_Chr10g0284131	Chr10:34718013-34718637	gene	6.3783	1.79216e-11	83.188	up	1.08767	90.3507	2.207	0.539	0.517	124.354	123.9	22.798	NA	NA	NA	NA	NA	NA
HannXRQ_Chr13g0402961	Chr13:97457255-97460774	gene	4.40015	1.80293e-11	21.1143	up	0.218333	4.645	0.152	0.148	0.355	4.06	4.008	5.867	T	GO:0003674,GO:0003824,GO:0004672,GO:0004674,GO:0005488,GO:0005515,GO:0005516,GO:0005575,GO:0005623,GO:0005886,GO:0006464,GO:0006468,GO:0006793,GO:0006796,GO:0006807,GO:0008150,GO:0008152,GO:0009987,GO:0016020,GO:0016301,GO:0016310,GO:0016740,GO:0016772,GO:0016773,GO:0019538,GO:0019899,GO:0031625,GO:0036211,GO:0043170,GO:0043412,GO:0044237,GO:0044238,GO:0044260,GO:0044267,GO:0044389,GO:0044464,GO:…	2.7.11.1	ko04010,ko04064,ko04620,ko04621,ko04624,ko04722,ko05133,ko05140,ko05142,ko05145,ko05152,ko05162,ko05164,map04010,map04064,map04620,map04621,map04624,map04722,map05133,map05140,map05142,map05145,map05152,map05162,map05164	B_lectin,PAN_2,Pkinase,Pkinase_Tyr	Serine threonine-protein kinase
HannXRQ_Chr01g0000231	Chr1:1513240-1517249	gene	8.67208	1.80415e-11	407.904	up	0	5.84333	0	0	0	6.497	7.308	3.725	C	GO:0003674,GO:0003824,GO:0004774,GO:0004775,GO:0004776,GO:0005488,GO:0005507,GO:0005575,GO:0005618,GO:0005622,GO:0005623,GO:0005737,GO:0005739,GO:0005759,GO:0006082,GO:0006091,GO:0006099,GO:0006101,GO:0006104,GO:0006105,GO:0006139,GO:0006163,GO:0006637,GO:0006725,GO:0006732,GO:0006753,GO:0006790,GO:0006793,GO:0006796,GO:0006807,GO:0008150,GO:0008152,GO:0009060,GO:0009117,GO:0009150,GO:0009259,GO:…	6.2.1.4,6.2.1.5	ko00020,ko00640,ko01100,ko01110,ko01120,ko01130,ko01200,map00020,map00640,map01100,map01110,map01120,map01130,map01200	CoA_binding,Ligase_CoA	Succinyl-CoA synthetase functions in the citric acid cycle (TCA), coupling the hydrolysis of succinyl-CoA to the synthesis of ATP and thus represents the only step of substrate- level phosphorylation in the TCA. The alpha subunit of the enzyme binds the substrates coenzyme A and phosphate, while succinate binding and nucleotide specificity is provided by the beta subunit
HannXRQ_Chr14g0431311	Chr14:35799357-35802395	gene	2.42338	1.81443e-11	5.36425	up	6.16767	33.182	6.175	7.563	4.765	42.483	21.28	35.783	E	GO:0003333,GO:0005575,GO:0005623,GO:0005886,GO:0006810,GO:0006811,GO:0006820,GO:0006865,GO:0008150,GO:0015711,GO:0015849,GO:0016020,GO:0034220,GO:0044464,GO:0046942,GO:0051179,GO:0051234,GO:0055085,GO:0071702,GO:0071705,GO:0071944,GO:0098656,GO:1903825,GO:1905039	-	-	Aa_trans	Amino acid permease
HannXRQ_Chr05g0145811	Chr5:133185801-133187260	gene	-8.3941	1.85197e-11	0.00297252	down	10.8717	0	10.714	9.792	12.109	0	0	0	V	GO:0003674,GO:0004857,GO:0004866,GO:0004867,GO:0004869,GO:0005575,GO:0005576,GO:0005615,GO:0005622,GO:0005623,GO:0005737,GO:0008150,GO:0009892,GO:0010466,GO:0010605,GO:0010951,GO:0019222,GO:0030162,GO:0030234,GO:0030414,GO:0031323,GO:0031324,GO:0032268,GO:0032269,GO:0043086,GO:0044092,GO:0044421,GO:0044424,GO:0044464,GO:0045861,GO:0048046,GO:0048519,GO:0048523,GO:0050789,GO:0050790,GO:0050794,GO:…	-	ko03013,ko05146,ko05164,map03013,map05146,map05164	Serpin	Belongs to the serpin family
HannXRQ_Chr09g0247011	Chr9:65109990-65110469	gene	-8.37296	1.85468e-11	0.0030164	down	31.8083	0	31.305	30.059	34.061	0	0	0	S	GO:0003674,GO:0005488,GO:0005515,GO:0005575,GO:0005622,GO:0005623,GO:0005634,GO:0008150,GO:0009877,GO:0036377,GO:0042802,GO:0042803,GO:0043226,GO:0043227,GO:0043229,GO:0043231,GO:0044403,GO:0044419,GO:0044424,GO:0044464,GO:0046983,GO:0051704	-	-	-	arbuscular mycorrhizal association
HannXRQ_Chr16g0517051	Chr16:113759554-113766520	gene	-2.39247	1.85721e-11	0.190456	down	10.2833	1.96133	10.195	11.646	9.009	1.669	1.883	2.332	-	-	-	-	RRM_1	-
HannXRQ_Chr06g0184561	Chr6:98272250-98281834	gene	8.49008	1.88015e-11	359.559	up	0	11.4367	0	0	0	12.267	9.038	13.005	NA	NA	NA	NA	NA	NA
HannXRQ_Chr05g0145371	Chr5:130003517-130005133	gene	2.59733	1.90041e-11	6.05166	up	2.60633	15.7963	3.302	2.455	2.062	19.737	15.494	12.158	M	GO:0005575,GO:0005623,GO:0009279,GO:0016020,GO:0019867,GO:0030312,GO:0030313,GO:0031975,GO:0044462,GO:0044464,GO:0071944	-	-	Lipocalin_2	Belongs to the calycin superfamily. Lipocalin family
HannXRQ_Chr05g0134911	Chr5:31966738-31972349	gene	3.45969	1.92994e-11	11.002	up	0.642	7.045	1.086	0.331	0.509	7.194	8.62	5.321	S	-	-	-	XH,XS,zf-XS	XH domain
HannXRQ_Chr05g0155101	Chr5:187918443-187919324	gene	8.43572	1.99326e-11	346.263	up	0	26.6793	0	0	0	24.864	24.549	30.625	NA	NA	NA	NA	NA	NA
HannXRQ_Chr01g0021951	Chr1:125328412-125328915	gene	9.19912	2.00043e-11	587.773	up	0	95.532	0	0	0	87.724	157.561	41.311	NA	NA	NA	NA	NA	NA
HannXRQ_Chr11g0326331	Chr11:25409670-25410949	gene	8.50242	2.00893e-11	362.646	up	0	21.1857	0	0	0	25.155	22.519	15.883	NA	NA	NA	NA	NA	NA
HannXRQ_Chr02g0058521	Chr2:176407134-176409072	gene	-8.40836	2.0232e-11	0.00294328	down	16.116	0	16.471	13.639	18.238	0	0	0	G	GO:0000003,GO:0003006,GO:0003674,GO:0003824,GO:0005575,GO:0005622,GO:0005623,GO:0005737,GO:0005794,GO:0005975,GO:0005996,GO:0007275,GO:0008150,GO:0008152,GO:0009058,GO:0009790,GO:0009791,GO:0009793,GO:0009832,GO:0009856,GO:0009987,GO:0010154,GO:0012505,GO:0016051,GO:0016853,GO:0016854,GO:0016857,GO:0019321,GO:0019322,GO:0019566,GO:0019567,GO:0022414,GO:0032501,GO:0032502,GO:0042546,GO:0043226,GO:…	5.1.3.5	ko00520,ko01100,map00520,map01100	GDP_Man_Dehyd	UDP-arabinose 4-epimerase
HannXRQ_Chr05g0134571	Chr5:29929169-29931371	gene	8.58921	2.02698e-11	385.132	up	0	6.146	0	0	0	8.052	6.053	4.333	S	-	-	-	DUF4283,RVT_1,RVT_3,zf-RVT	Reverse transcriptase (RNA-dependent DNA polymerase)
HannXRQ_Chr11g0337061	Chr11:83928444-83938133	gene	8.48506	2.03578e-11	358.31	up	0	6.51133	0	0	0	5.451	6.313	7.77	T	GO:0000165,GO:0003674,GO:0003824,GO:0004672,GO:0004674,GO:0004707,GO:0005575,GO:0005622,GO:0005623,GO:0005634,GO:0005737,GO:0006464,GO:0006468,GO:0006793,GO:0006796,GO:0006807,GO:0007154,GO:0007165,GO:0008150,GO:0008152,GO:0009987,GO:0010468,GO:0016301,GO:0016310,GO:0016740,GO:0016772,GO:0016773,GO:0019222,GO:0019538,GO:0023014,GO:0023052,GO:0035556,GO:0036211,GO:0043170,GO:0043226,GO:0043227,GO:…	2.7.11.24	ko04016,map04016	Pkinase	Mitogen-activated protein kinase
HannXRQ_Chr04g0128241	Chr4:178333093-178337087	gene	5.27344	2.06153e-11	38.678	up	0.112667	4.31033	0.137	0.201	0	3.535	4.956	4.44	NA	NA	NA	NA	NA	NA
HannXRQ_Chr08g0224661	Chr8:68149041-68151213	gene	-8.54831	2.10336e-11	0.00267118	down	10.166	0	9.574	7.67	13.254	0	0	0	S	-	-	-	Branch	Core-2/I-Branching enzyme
HannXRQ_Chr02g0032451	Chr2:7718903-7722668	gene	4.88007	2.132e-11	29.4474	up	0.18	5.27833	0.346	0	0.194	4.555	6.957	4.323	NA	NA	NA	NA	NA	NA
HannXRQ_Chr17g0545751	Chr17:43322797-43324461	gene	3.84611	2.15024e-11	14.3812	up	0.456333	6.56633	0.588	0.23	0.551	5.932	7.411	6.356	NA	NA	NA	NA	NA	NA
HannXRQ_Chr09g0246781	Chr9:63824286-63825547	gene	4.06195	2.15137e-11	16.7021	up	1.20867	20.099	1.245	1.215	1.166	13.063	17.702	29.532	S	-	-	-	QWRF	QWRF motif-containing protein
HannXRQ_Chr13g0409351	Chr13:130266314-130269492	gene	8.57145	2.18879e-11	380.421	up	0	6.19033	0	0	0	5.446	5.006	8.119	NA	NA	NA	NA	NA	NA
HannXRQ_Chr11g0327961	Chr11:31211135-31213350	gene	8.41265	2.20536e-11	340.77	up	0	30.8407	0	0	0	29.69	35.485	27.347	NA	NA	NA	NA	NA	NA
HannXRQ_Chr13g0403301	Chr13:98373853-98379745	gene	2.46673	2.22912e-11	5.5279	up	1.90967	10.566	1.841	1.129	2.759	9.578	10.365	11.755	S	-	-	-	DUF4216,DUF4218,Transpos_assoc,Transposase_21	transposon protein
HannXRQ_Chr01g0025721	Chr1:138079783-138083880	gene	3.1815	2.2535e-11	9.07252	up	1.06633	9.70767	0.834	0.523	1.842	9.196	9.261	10.666	OT	GO:0005575,GO:0005622,GO:0005623,GO:0005634,GO:0005730,GO:0005737,GO:0005829,GO:0006464,GO:0006508,GO:0006511,GO:0006807,GO:0008150,GO:0008152,GO:0009056,GO:0009057,GO:0009893,GO:0009894,GO:0009896,GO:0009987,GO:0010604,GO:0016567,GO:0019222,GO:0019538,GO:0019941,GO:0030162,GO:0030163,GO:0031323,GO:0031325,GO:0031329,GO:0031331,GO:0031974,GO:0031981,GO:0032268,GO:0032270,GO:0032434,GO:0032436,GO:…	-	-	UBA,ubiquitin	NEDD8 ultimate buster
HannXRQ_Chr12g0364311	Chr12:33467304-33468877	gene	8.44378	2.3436e-11	348.203	up	0	18.4967	0	0	0	15.317	19.358	20.815	Y	GO:0000003,GO:0000278,GO:0003674,GO:0005102,GO:0005198,GO:0005488,GO:0005515,GO:0005543,GO:0005575,GO:0005622,GO:0005623,GO:0005634,GO:0005635,GO:0005642,GO:0005643,GO:0005737,GO:0005829,GO:0006139,GO:0006351,GO:0006355,GO:0006403,GO:0006405,GO:0006606,GO:0006611,GO:0006725,GO:0006807,GO:0006810,GO:0006886,GO:0006913,GO:0007049,GO:0007154,GO:0007165,GO:0007166,GO:0007276,GO:0007283,GO:0008092,GO:…	-	ko03013,map03013	Nsp1_C,Nucleoporin_FG	Nsp1-like C-terminal region
HannXRQ_Chr03g0092661	Chr3:165097234-165099656	gene	-3.2332	2.39802e-11	0.106343	down	124.585	13.391	136.612	148.314	88.828	24.69	7.801	7.682	I	GO:0003674,GO:0003824,GO:0004312,GO:0006725,GO:0006950,GO:0006970,GO:0008150,GO:0008152,GO:0009058,GO:0009266,GO:0009314,GO:0009409,GO:0009416,GO:0009611,GO:0009628,GO:0009698,GO:0009699,GO:0009922,GO:0009987,GO:0010345,GO:0016740,GO:0016746,GO:0016747,GO:0019438,GO:0019748,GO:0044237,GO:0044249,GO:0044550,GO:0050896,GO:0071704,GO:1901360,GO:1901362,GO:1901576	2.3.1.199	ko00062,ko01110,map00062,map01110	ACP_syn_III_C,FAE1_CUT1_RppA	3-ketoacyl-coa synthase
HannXRQ_Chr03g0061981	Chr3:11567005-11569434	gene	8.51674	2.4258e-11	366.264	up	0	6.03367	0	0	0	6.905	6.911	4.285	O	-	-	ko04213,map04213	AAA,AAA_2,ClpB_D2-small,Clp_N	Clp amino terminal domain, pathogenicity island component
HannXRQ_Chr03g0063071	Chr3:16961922-16963186	gene	8.40413	2.43775e-11	338.762	up	0	9.38033	0	0	0	9.083	10.856	8.202	NA	NA	NA	NA	NA	NA
HannXRQ_Chr14g0445411	Chr14:123299266-123300326	gene	8.38893	2.44251e-11	335.211	up	0	28.7683	0	0	0	27.174	32.683	26.448	C	-	-	-	Cyt-b5	Cytochrome b5
HannXRQ_Chr11g0347211	Chr11:145019794-145029413	gene	8.44921	2.46162e-11	349.514	up	0.047	17.533	0	0.141	0	12.803	15.581	24.215	NA	NA	NA	NA	NA	NA
HannXRQ_Chr11g0346311	Chr11:141244662-141245603	gene	8.41089	2.47184e-11	340.354	up	0	12.6333	0	0	0	10.913	12.888	14.099	NA	NA	NA	NA	NA	NA
HannXRQ_Chr12g0382021	Chr12:148178657-148179729	gene	3.6551	2.4901e-11	12.5978	up	1.45767	18.522	0.806	1.049	2.518	16.314	20.749	18.503	P	GO:0000096,GO:0001101,GO:0003674,GO:0005215,GO:0005342,GO:0005575,GO:0005622,GO:0005623,GO:0005737,GO:0006082,GO:0006520,GO:0006790,GO:0006807,GO:0006810,GO:0006811,GO:0006820,GO:0006855,GO:0006950,GO:0008028,GO:0008150,GO:0008152,GO:0008509,GO:0008514,GO:0009058,GO:0009507,GO:0009526,GO:0009536,GO:0009611,GO:0009719,GO:0009725,GO:0009753,GO:0009941,GO:0009987,GO:0010033,GO:0015075,GO:0015238,GO:…	-	-	SBF	sodium metabolite cotransporter
HannXRQ_Chr08g0212071	Chr8:12242744-12245811	gene	-3.15157	2.51498e-11	0.112534	down	9.954	1.12333	10.703	10.294	8.865	1.596	0.788	0.986	NA	NA	NA	NA	NA	NA
HannXRQ_Chr07g0193761	Chr7:54571655-54574263	gene	7.18191	2.54794e-11	145.202	up	0.0746667	10.998	0	0.114	0.11	10.483	10.231	12.28	NA	NA	NA	NA	NA	NA
HannXRQ_Chr11g0338751	Chr11:96870386-96877699	gene	8.44818	2.54961e-11	349.265	up	0	13.452	0	0	0	11.1	16.001	13.255	I	GO:0000003,GO:0000902,GO:0000904,GO:0001505,GO:0003006,GO:0003674,GO:0003824,GO:0005575,GO:0005622,GO:0005623,GO:0005737,GO:0005829,GO:0006576,GO:0006629,GO:0006644,GO:0006650,GO:0006656,GO:0006793,GO:0006796,GO:0006807,GO:0006935,GO:0007275,GO:0008150,GO:0008152,GO:0008168,GO:0008170,GO:0008610,GO:0008654,GO:0008757,GO:0009058,GO:0009308,GO:0009309,GO:0009555,GO:0009605,GO:0009653,GO:0009791,GO:…	2.1.1.103	ko00564,map00564	Methyltransf_11,Methyltransf_25,Methyltransf_31	Methionine biosynthesis protein MetW
HannXRQ_Chr15g0471041	Chr15:25416772-25420572	gene	8.56577	2.60393e-11	378.926	up	0	7.59633	0	0	0	6.35	10.259	6.18	L	-	-	-	MatE	Belongs to the multi antimicrobial extrusion (MATE) (TC 2.A.66.1) family
HannXRQ_Chr04g0118101	Chr4:144717496-144720871	gene	2.07671	2.64174e-11	4.21844	up	7.04167	29.841	4.734	8.885	7.506	32.597	30.89	26.036	S	-	-	-	-	selenoprotein
HannXRQ_Chr16g0526271	Chr16:160250540-160255938	gene	5.43781	2.65512e-11	43.3454	up	0.243333	10.604	0.254	0	0.476	6.802	10.332	14.678	GM	-	2.1.1.68	ko00940,ko01100,ko01110,map00940,map01100,map01110	Dimerisation,Methyltransf_2	Belongs to the class I-like SAM-binding methyltransferase superfamily. Cation-independent O- methyltransferase family
HannXRQ_Chr01g0017111	Chr1:102306461-102308289	gene	8.37668	2.66639e-11	332.377	up	0	9.36833	0	0	0	9.413	8.333	10.359	NA	NA	NA	NA	NA	NA
HannXRQ_Chr04g0119581	Chr4:151396257-151396937	gene	-2.96745	2.70593e-11	0.127852	down	93.0177	11.9347	118.235	105.564	55.254	14.208	15.197	6.399	I	GO:0001101,GO:0003674,GO:0003824,GO:0004165,GO:0005575,GO:0005622,GO:0005623,GO:0005634,GO:0005737,GO:0005777,GO:0005829,GO:0006082,GO:0006629,GO:0006631,GO:0006725,GO:0006807,GO:0007275,GO:0008150,GO:0008152,GO:0009056,GO:0009062,GO:0009628,GO:0009653,GO:0009719,GO:0009725,GO:0009733,GO:0009850,GO:0009888,GO:0009987,GO:0010015,GO:0010033,GO:0010053,GO:0010054,GO:0010243,GO:0010817,GO:0014070,GO:…	4.2.1.134	ko00062,ko01110,ko04626,map00062,map01110,map04626	ECH_1	enoyl-CoA delta isomerase 2, peroxisomal-like
HannXRQ_Chr12g0365641	Chr12:38958581-38960588	gene	3.75658	2.70698e-11	13.5158	up	0.933333	12.565	1.321	1.289	0.19	12.337	13.626	11.732	S	-	-	-	-	Serine arginine repetitive matrix protein
HannXRQ_Chr05g0134151	Chr5:27160031-27161019	gene	6.13997	2.72703e-11	70.5204	up	0.418667	29.899	0.437	0	0.819	29.247	27.099	33.351	NA	NA	NA	NA	NA	NA
HannXRQ_Chr01g0000661	Chr1:2493595-2496126	gene	-3.98277	2.75366e-11	0.0632509	down	16.3277	1.03667	18.18	13.77	17.033	0.558	0.827	1.725	C	-	3.6.3.14	ko00190,ko01100,ko04714,ko05010,ko05012,ko05016,map00190,map01100,map04714,map05010,map05012,map05016	ATP-synt_ab,ATP-synt_ab_N,Synthase_beta	Produces ATP from ADP in the presence of a proton gradient across the membrane
HannXRQ_Chr10g0310471	Chr10:214564118-214564610	gene	3.93129	2.75925e-11	15.2559	up	4.435	67.7237	7.55	4.266	1.489	94.451	66.207	42.513	NA	NA	NA	NA	NA	NA
HannXRQ_Chr02g0033541	Chr2:13771856-13772612	gene	-3.77943	2.83964e-11	0.0728244	down	35.196	2.55633	37.316	31.562	36.71	2.56	3.791	1.318	NA	NA	NA	NA	NA	NA
HannXRQ_Chr04g0104171	Chr4:47377795-47378649	gene	8.35745	2.85751e-11	327.977	up	0	14.887	0	0	0	13.595	16.263	14.803	NA	NA	NA	NA	NA	NA
HannXRQ_Chr11g0329631	Chr11:39115306-39117024	gene	8.59168	2.90248e-11	385.791	up	0	7.83067	0	0	0	5.277	8.799	9.416	NA	NA	NA	NA	NA	NA
HannXRQ_Chr13g0422061	Chr13:181325762-181327684	gene	5.17638	2.94723e-11	36.1615	up	0.215667	7.793	0.267	0.13	0.25	6.316	7.592	9.471	NA	NA	NA	NA	NA	NA
HannXRQ_Chr15g0487401	Chr15:100782061-100782886	gene	-8.3437	3.14249e-11	0.00307819	down	18.879	0	20.783	15.809	20.045	0	0	0	NA	NA	NA	NA	NA	NA
HannXRQ_Chr15g0475441	Chr15:41727568-41730683	gene	-6.17134	3.16339e-11	0.0138753	down	11.178	0.153667	13.46	14.351	5.723	0.116	0.345	0	T	GO:0003674,GO:0003824,GO:0004672,GO:0004674,GO:0004675,GO:0004888,GO:0005575,GO:0005623,GO:0005886,GO:0006464,GO:0006468,GO:0006793,GO:0006796,GO:0006807,GO:0007154,GO:0007165,GO:0007166,GO:0007167,GO:0007178,GO:0008150,GO:0008152,GO:0009987,GO:0016020,GO:0016301,GO:0016310,GO:0016740,GO:0016772,GO:0016773,GO:0019199,GO:0019538,GO:0023052,GO:0036211,GO:0038023,GO:0043170,GO:0043412,GO:0044237,GO:…	2.7.11.1	ko04010,ko04064,ko04620,ko04621,ko04624,ko04722,ko05133,ko05140,ko05142,ko05145,ko05152,ko05162,ko05164,map04010,map04064,map04620,map04621,map04624,map04722,map05133,map05140,map05142,map05145,map05152,map05162,map05164	Pkinase	Protein kinase domain
HannXRQ_Chr12g0366141	Chr12:41586516-41587418	gene	8.54708	3.21602e-11	374.048	up	0	14.4567	0	0	0	10.045	16.089	17.236	NA	NA	NA	NA	NA	NA
HannXRQ_Chr16g0507661	Chr16:50349699-50351176	gene	8.43989	3.2329e-11	347.264	up	0	15.574	0	0	0	18.793	16.268	11.661	NA	NA	NA	NA	NA	NA
HannXRQ_Chr09g0254291	Chr9:124744081-124750997	gene	7.363	3.30953e-11	164.621	up	0.0253333	4.22267	0	0.039	0.037	3.106	5.608	3.954	O	GO:0003674,GO:0003824,GO:0004601,GO:0005575,GO:0005622,GO:0005623,GO:0005634,GO:0005737,GO:0005829,GO:0006950,GO:0006979,GO:0008150,GO:0008152,GO:0009636,GO:0009987,GO:0016209,GO:0016491,GO:0016684,GO:0042221,GO:0043226,GO:0043227,GO:0043229,GO:0043231,GO:0044424,GO:0044444,GO:0044464,GO:0050896,GO:0051716,GO:0055114,GO:0070887,GO:0097237,GO:0098754,GO:0098869,GO:1990748	1.11.1.9	ko00480,ko00590,ko04918,map00480,map00590,map04918	GSHPx	Glutathione peroxidase
HannXRQ_Chr04g0120321	Chr4:155194342-155198671	gene	8.54289	3.31428e-11	372.964	up	0	3.66033	0	0	0	2.947	3.133	4.901	-	-	-	-	NT-C2	-
HannXRQ_Chr10g0297601	Chr10:131243212-131249085	gene	-3.80036	3.32991e-11	0.0717757	down	42.3553	3.02767	35.697	39.608	51.761	0.875	2.806	5.402	NA	NA	NA	NA	NA	NA
HannXRQ_Chr07g0194621	Chr7:59559602-59562474	gene	8.31226	3.37639e-11	317.863	up	0	3.95467	0	0	0	4.009	4.17	3.685	NA	NA	NA	NA	NA	NA
HannXRQ_Chr09g0256051	Chr9:133128578-133130682	gene	-8.31563	3.41403e-11	0.00313866	down	13.8053	0	13.228	15.581	12.607	0	0	0	NA	NA	NA	NA	NA	NA
HannXRQ_Chr04g0128441	Chr4:178576716-178579623	gene	8.2106	3.43039e-11	296.235	up	0.0566667	18.7413	0	0	0.17	18.342	15.338	22.544	NA	NA	NA	NA	NA	NA
HannXRQ_Chr05g0162781	Chr5:215605093-215605407	gene	2.78596	3.44809e-11	6.89694	up	8.82733	60.903	6.841	10.318	9.323	50.555	52.441	79.713	S	GO:0003674,GO:0003824,GO:0005575,GO:0006629,GO:0006638,GO:0006639,GO:0008150,GO:0008152,GO:0009056,GO:0009987,GO:0016020,GO:0016021,GO:0016042,GO:0016298,GO:0016787,GO:0016788,GO:0031224,GO:0044237,GO:0044238,GO:0044242,GO:0044248,GO:0044255,GO:0044425,GO:0046461,GO:0046464,GO:0046486,GO:0046503,GO:0047372,GO:0052689,GO:0071704,GO:1901575	-	-	Abhydrolase_1,Abhydrolase_4	Monoacylglycerol lipase
HannXRQ_Chr14g0446861	Chr14:129308276-129310340	gene	8.83816	3.46597e-11	457.668	up	0.0353333	17.4273	0	0.106	0	31.124	10.133	11.025	T	GO:0001653,GO:0002376,GO:0003674,GO:0003824,GO:0004383,GO:0004672,GO:0004674,GO:0006139,GO:0006163,GO:0006164,GO:0006182,GO:0006464,GO:0006468,GO:0006725,GO:0006753,GO:0006793,GO:0006796,GO:0006807,GO:0006950,GO:0006952,GO:0006955,GO:0007154,GO:0007165,GO:0008150,GO:0008152,GO:0009058,GO:0009117,GO:0009150,GO:0009152,GO:0009165,GO:0009187,GO:0009190,GO:0009259,GO:0009260,GO:0009975,GO:0009987,GO:…	-	-	LRRNT_2,LRR_1,LRR_8,Pkinase	Phytosulfokine receptor
HannXRQ_Chr01g0015921	Chr1:95380218-95381807	gene	-3.24068	3.65743e-11	0.105793	down	11.92	1.26367	12.917	11.346	11.497	1.329	1.094	1.368	S	GO:0001101,GO:0003674,GO:0003824,GO:0005575,GO:0005622,GO:0005623,GO:0005737,GO:0006082,GO:0006629,GO:0006720,GO:0006721,GO:0007154,GO:0007165,GO:0008150,GO:0008152,GO:0008299,GO:0008610,GO:0009058,GO:0009507,GO:0009532,GO:0009536,GO:0009570,GO:0009685,GO:0009686,GO:0009719,GO:0009725,GO:0009739,GO:0009740,GO:0009755,GO:0009899,GO:0009987,GO:0010033,GO:0010333,GO:0010476,GO:0010817,GO:0016053,GO:…	4.2.3.19	ko00904,ko01100,ko01110,map00904,map01100,map01110	Terpene_synth,Terpene_synth_C	synthase
HannXRQ_Chr05g0130291	Chr5:6715000-6734427	gene	-2.24318	3.70852e-11	0.21122	down	29.785	6.32	23.469	27.436	38.45	8.394	4.717	5.849	E	-	-	-	FSH1	UPF0483 protein
HannXRQ_Chr11g0337131	Chr11:84688660-84691270	gene	-3.74458	3.72056e-11	0.0746052	down	11.438	0.857667	11.244	9.857	13.213	1.177	0.387	1.009	NA	NA	NA	NA	NA	NA
HannXRQ_Chr01g0005371	Chr1:37059849-37070075	gene	8.86657	3.76773e-11	466.769	up	0	13.677	0	0	0	10.511	8.704	21.816	NA	NA	NA	NA	NA	NA
HannXRQ_Chr05g0148221	Chr5:149053482-149058530	gene	8.09259	3.81465e-11	272.968	up	0.0133333	3.757	0.04	0	0	3.741	4.055	3.475	Q	GO:0000325,GO:0003674,GO:0003824,GO:0005215,GO:0005575,GO:0005576,GO:0005622,GO:0005623,GO:0005737,GO:0005773,GO:0005774,GO:0005911,GO:0006810,GO:0008150,GO:0009506,GO:0009605,GO:0009607,GO:0010290,GO:0015399,GO:0015405,GO:0015431,GO:0016020,GO:0016462,GO:0016787,GO:0016817,GO:0016818,GO:0016887,GO:0017111,GO:0022804,GO:0022857,GO:0030054,GO:0031090,GO:0042623,GO:0042626,GO:0043207,GO:0043226,GO:…	-	ko01523,ko01524,ko02010,ko04976,map01523,map01524,map02010,map04976	ABC_membrane,ABC_tran	ABC transporter C family member
HannXRQ_Chr14g0436881	Chr14:79268296-79275049	gene	-2.34502	3.86648e-11	0.196824	down	12.5497	2.47033	13.456	12.857	11.336	2.385	1.493	3.533	C	GO:0005575,GO:0005622,GO:0005623,GO:0005737,GO:0005829,GO:0005886,GO:0008150,GO:0009507,GO:0009526,GO:0009536,GO:0009941,GO:0010035,GO:0010038,GO:0016020,GO:0031967,GO:0031975,GO:0042221,GO:0043226,GO:0043227,GO:0043229,GO:0043231,GO:0044422,GO:0044424,GO:0044434,GO:0044435,GO:0044444,GO:0044446,GO:0044464,GO:0046686,GO:0050896,GO:0071944	-	-	Aldo_ket_red	aldo-keto reductase
HannXRQ_Chr16g0511371	Chr16:78223414-78224020	gene	-7.41293	3.88836e-11	0.00586794	down	44.853	0.259	45.533	29.874	59.152	0	0.777	0	NA	NA	NA	NA	NA	NA
HannXRQ_Chr03g0082981	Chr3:135452809-135457313	gene	-4.97823	3.90778e-11	0.0317252	down	2.40033	0.0763333	2.475	2.2	2.526	0.045	0.09	0.094	S	GO:0005575,GO:0005622,GO:0005623,GO:0005737,GO:0006873,GO:0006885,GO:0007035,GO:0008150,GO:0009987,GO:0016043,GO:0019725,GO:0022607,GO:0030003,GO:0030004,GO:0030641,GO:0032991,GO:0034622,GO:0042592,GO:0043291,GO:0043933,GO:0044085,GO:0044424,GO:0044444,GO:0044464,GO:0045851,GO:0048878,GO:0050801,GO:0051452,GO:0051453,GO:0055067,GO:0055080,GO:0055082,GO:0065003,GO:0065007,GO:0065008,GO:0070070,GO:…	-	-	Rav1p_C,WD40	WD40 repeats
HannXRQ_Chr08g0230131	Chr8:102482523-102485282	gene	-8.45991	3.92702e-11	0.00283998	down	4.74767	0	4.046	3.879	6.318	0	0	0	NA	NA	NA	NA	NA	NA
HannXRQ_Chr04g0120271	Chr4:154915920-154920047	gene	2.33038	3.991e-11	5.02938	up	2.043	10.297	1.637	1.72	2.772	10.105	8.25	12.536	NA	NA	NA	NA	NA	NA
HannXRQ_Chr12g0385351	Chr12:162736254-162740386	gene	7.39774	4.16238e-11	168.633	up	0.0513333	8.41767	0.154	0	0	6.513	7.293	11.447	S	GO:0005575,GO:0016020	-	-	TMPIT	Transmembrane protein 120 homolog
HannXRQ_Chr10g0285061	Chr10:38891997-38897718	gene	2.41745	4.17495e-11	5.34226	up	15.7813	84.963	13.282	19.336	14.726	130.741	55.21	68.938	E	-	3.5.1.16	ko00220,ko01100,ko01110,ko01130,ko01210,ko01230,map00220,map01100,map01110,map01130,map01210,map01230	M20_dimer,Peptidase_M20,Peptidase_M28	Peptidase dimerisation domain
HannXRQ_Chr03g0077081	Chr3:113921123-113923403	gene	8.38372	4.20222e-11	334.004	up	0	5.14167	0	0	0	6.274	5.148	4.003	NA	NA	NA	NA	NA	NA
HannXRQ_Chr16g0513581	Chr16:94144672-94167688	gene	-2.95553	4.22047e-11	0.128913	down	12.288	1.58867	10.756	13.871	12.237	1.976	1.366	1.424	T	GO:0003674,GO:0003824,GO:0004672,GO:0004674,GO:0004675,GO:0004888,GO:0005575,GO:0005623,GO:0005886,GO:0006464,GO:0006468,GO:0006793,GO:0006796,GO:0006807,GO:0007154,GO:0007165,GO:0007166,GO:0007167,GO:0007178,GO:0008150,GO:0008152,GO:0009719,GO:0009725,GO:0009741,GO:0009742,GO:0009755,GO:0009987,GO:0010033,GO:0014070,GO:0016020,GO:0016301,GO:0016310,GO:0016740,GO:0016772,GO:0016773,GO:0019199,GO:…	2.7.11.1	ko04075,map04075	Pkinase_Tyr	Serine threonine-protein kinase
HannXRQ_Chr09g0240081	Chr9:16389992-16391614	gene	-8.28804	4.23944e-11	0.00319928	down	8.23067	0	7.21	8.389	9.093	0	0	0	NA	NA	NA	NA	NA	NA
HannXRQ_Chr13g0387561	Chr13:4733184-4734864	gene	3.71017	4.25576e-11	13.088	up	0.998667	12.9743	1.949	0.476	0.571	11.784	14.234	12.905	NA	NA	NA	NA	NA	NA
HannXRQ_Chr02g0053571	Chr2:157771458-157773790	gene	2.08543	4.27463e-11	4.24401	up	3.50967	14.915	2.855	3.032	4.642	12.269	16.465	16.011	NA	NA	NA	NA	NA	NA
HannXRQ_Chr08g0234161	Chr8:126776239-126789057	gene	8.35276	4.31102e-11	326.912	up	0	8.932	0	0	0	8.97	7.458	10.368	NA	NA	NA	NA	NA	NA
HannXRQ_Chr03g0088341	Chr3:154016660-154019871	gene	-5.16682	4.33512e-11	0.0278376	down	24.5987	0.680667	24.8	25.176	23.82	0	1.646	0.396	S	-	-	-	PQ-loop	Repeated motif present between transmembrane helices in cystinosin, yeast ERS1p, mannose-P-dolichol utilization defect 1, and other hypothetical proteins.
HannXRQ_Chr16g0501981	Chr16:16532005-16553328	gene	8.71047	4.37365e-11	418.903	up	0	8.93967	0	0	0	9.19	12.583	5.046	E	GO:0003674,GO:0003824,GO:0006576,GO:0006595,GO:0006596,GO:0006807,GO:0008150,GO:0008152,GO:0009058,GO:0009308,GO:0009309,GO:0009987,GO:0016787,GO:0016810,GO:0016813,GO:0034641,GO:0042401,GO:0044106,GO:0044237,GO:0044249,GO:0044271,GO:0047632,GO:0071704,GO:1901564,GO:1901566,GO:1901576	3.5.3.12	ko00330,ko01100,map00330,map01100	PAD_porph	agmatine
HannXRQ_Chr17g0537991	Chr17:16002888-16003934	gene	7.17707	4.39337e-11	144.715	up	0.237667	33.7947	0.361	0.352	0	30.07	30.422	40.892	NA	NA	NA	NA	NA	NA
HannXRQ_Chr02g0036321	Chr2:27723672-27724790	gene	2.07313	4.43379e-11	4.20798	up	4.751	19.9887	4.96	5.28	4.013	19.485	19.467	21.014	NA	NA	NA	NA	NA	NA
HannXRQ_Chr07g0188521	Chr7:15814830-15815375	gene	-7.45574	4.53877e-11	0.00569639	down	65.4737	0.375	24.399	39.57	132.452	0	0.365	0.76	S	GO:0005575,GO:0005576	-	-	PMEI	Plant invertase/pectin methylesterase inhibitor
HannXRQ_Chr16g0503851	Chr16:24440764-24441102	gene	-8.25695	4.54884e-11	0.00326897	down	48.8753	0	47.926	45.132	53.568	0	0	0	NA	NA	NA	NA	NA	NA
HannXRQ_Chr15g0469771	Chr15:20205619-20230934	gene	4.57233	4.57887e-11	23.7908	up	1.532	36.2833	0.925	0.723	2.948	23.043	19.837	65.97	ET	GO:0000166,GO:0000287,GO:0002237,GO:0003674,GO:0003824,GO:0003941,GO:0005488,GO:0005509,GO:0005515,GO:0005524,GO:0005575,GO:0005622,GO:0005623,GO:0005737,GO:0005829,GO:0006082,GO:0006090,GO:0006520,GO:0006563,GO:0006564,GO:0006807,GO:0008144,GO:0008150,GO:0008152,GO:0008652,GO:0008721,GO:0009058,GO:0009069,GO:0009070,GO:0009605,GO:0009607,GO:0009617,GO:0009987,GO:0010033,GO:0016043,GO:0016053,GO:…	5.1.1.18	ko00260,ko01100,map00260,map01100	PALP	Serine racemase
HannXRQ_Chr09g0243671	Chr9:39754086-39755775	gene	8.26931	4.58852e-11	308.538	up	0	7.40433	0	0	0	7.184	7.775	7.254	U	GO:0003674,GO:0005048,GO:0005215,GO:0005488,GO:0005515,GO:0005575,GO:0005622,GO:0005623,GO:0005634,GO:0005635,GO:0005737,GO:0006606,GO:0006810,GO:0006886,GO:0006913,GO:0008104,GO:0008139,GO:0008150,GO:0008565,GO:0010468,GO:0012505,GO:0015031,GO:0015833,GO:0016020,GO:0017038,GO:0019219,GO:0019222,GO:0031090,GO:0031323,GO:0031965,GO:0031967,GO:0031975,GO:0033036,GO:0033218,GO:0033365,GO:0034504,GO:…	-	-	IBN_N,Xpo1	Exportin 1-like protein
HannXRQ_Chr14g0454571	Chr14:154009944-154011660	gene	8.26124	4.73373e-11	306.818	up	0	6.257	0	0	0	6.222	6.143	6.406	NA	NA	NA	NA	NA	NA
HannXRQ_Chr10g0310921	Chr10:217379192-217385302	gene	-9.66074	4.74396e-11	0.00123546	down	16.2907	0	10.305	33.49	5.077	0	0	0	T	-	-	-	Malectin_like,Pkinase_Tyr	Carbohydrate-binding protein of the ER
HannXRQ_Chr17g0546381	Chr17:46507993-46510285	gene	8.25921	4.79634e-11	306.388	up	0	4.68067	0	0	0	4.747	4.861	4.434	NA	NA	NA	NA	NA	NA
HannXRQ_Chr15g0494911	Chr15:155713073-155715899	gene	-2.78095	4.81562e-11	0.145496	down	21.984	3.20467	17.114	18.362	30.476	3.391	1.944	4.279	G	GO:0003674,GO:0003824,GO:0004743,GO:0005575,GO:0005622,GO:0005623,GO:0005737,GO:0005975,GO:0006082,GO:0006090,GO:0006091,GO:0006096,GO:0006139,GO:0006163,GO:0006164,GO:0006165,GO:0006725,GO:0006732,GO:0006733,GO:0006753,GO:0006754,GO:0006757,GO:0006793,GO:0006796,GO:0006807,GO:0008150,GO:0008152,GO:0009056,GO:0009058,GO:0009108,GO:0009117,GO:0009123,GO:0009124,GO:0009126,GO:0009127,GO:0009132,GO:…	2.7.1.40	ko00010,ko00230,ko00620,ko01100,ko01110,ko01120,ko01130,ko01200,ko01230,ko04922,ko04930,ko05165,ko05203,ko05230,map00010,map00230,map00620,map01100,map01110,map01120,map01130,map01200,map01230,map04922,map04930,map05165,map05203,map05230	PK,PK_C	Pyruvate kinase, cytosolic
HannXRQ_Chr06g0183161	Chr6:86559671-86560126	gene	7.14867	4.88005e-11	141.894	up	0.624667	88.1893	0	1.874	0	77.074	87.805	99.689	S	-	-	-	DUF4050	Protein of unknown function (DUF4050)
HannXRQ_Chr10g0313271	Chr10:225608005-225613747	gene	-8.24137	4.92855e-11	0.00330446	down	2.712	0	2.735	2.485	2.916	0	0	0	NA	NA	NA	NA	NA	NA
HannXRQ_Chr16g0509091	Chr16:60669077-60671757	gene	6.18543	4.97515e-11	72.7778	up	0.262667	19.0913	0	0.788	0	22.151	18.59	16.533	NA	NA	NA	NA	NA	NA
HannXRQ_Chr15g0478831	Chr15:56601517-56605438	gene	8.2378	4.99596e-11	301.873	up	0.129333	43.437	0	0	0.388	39.634	34.082	56.595	NA	NA	NA	NA	NA	NA
HannXRQ_Chr09g0269981	Chr9:188123093-188125204	gene	-2.27311	5.00084e-11	0.206884	down	11.0157	2.282	11.78	10.23	11.037	2.1	1.602	3.144	NA	NA	NA	NA	NA	NA
HannXRQ_Chr01g0008921	Chr1:60722822-60725664	gene	3.30876	5.09257e-11	9.90912	up	1.102	10.8857	1.361	0.797	1.148	8.405	9.543	14.709	NA	NA	NA	NA	NA	NA
HannXRQ_Chr15g0478681	Chr15:56203186-56205782	gene	7.20703	5.10105e-11	147.751	up	0.052	7.48167	0.156	0	0	5.957	7.869	8.619	NA	NA	NA	NA	NA	NA
HannXRQ_Chr04g0102261	Chr4:35811984-35834835	gene	8.46234	5.10212e-11	352.709	up	0	12.1753	0	0	0	9.353	16.111	11.062	Q	GO:0003674,GO:0003824,GO:0004497,GO:0005575,GO:0006082,GO:0006725,GO:0006790,GO:0006807,GO:0006950,GO:0006952,GO:0008150,GO:0008152,GO:0009058,GO:0009605,GO:0009607,GO:0009987,GO:0016020,GO:0016143,GO:0016491,GO:0016705,GO:0016709,GO:0019748,GO:0019757,GO:0019760,GO:0034641,GO:0042343,GO:0042430,GO:0043207,GO:0043436,GO:0044237,GO:0044281,GO:0044550,GO:0046483,GO:0050896,GO:0051704,GO:0051707,GO:…	1.14.13.53,1.14.13.89,1.14.14.1,1.14.14.19,1.14.14.32	ko00140,ko00380,ko00830,ko00905,ko00943,ko00980,ko01100,ko01110,ko04913,ko04917,ko04927,ko04934,ko05204,map00140,map00380,map00830,map00905,map00943,map00980,map01100,map01110,map04913,map04917,map04927,map04934,map05204	p450	Cytochrome p450
HannXRQ_Chr17g0545071	Chr17:40215700-40218420	gene	-8.35355	5.12583e-11	0.00305725	down	8.82433	0	7.245	8.18	11.048	0	0	0	NA	NA	NA	NA	NA	NA
HannXRQ_Chr05g0154881	Chr5:186827568-186829615	gene	-3.35366	5.19731e-11	0.0978247	down	9.83267	0.962667	9.324	7.799	12.375	0.571	0.789	1.528	T	GO:0000003,GO:0002682,GO:0002684,GO:0002831,GO:0003006,GO:0003674,GO:0003824,GO:0004672,GO:0004674,GO:0004675,GO:0004888,GO:0005488,GO:0005515,GO:0005575,GO:0005623,GO:0005886,GO:0006464,GO:0006468,GO:0006793,GO:0006796,GO:0006807,GO:0007154,GO:0007165,GO:0007166,GO:0007167,GO:0007178,GO:0007275,GO:0008150,GO:0008152,GO:0009593,GO:0009719,GO:0009720,GO:0009725,GO:0009726,GO:0009729,GO:0009741,GO:…	2.7.10.1,2.7.11.1	-	LRRNT_2,LRR_1,LRR_4,LRR_8,Pkinase,Pkinase_Tyr	Belongs to the protein kinase superfamily. Ser Thr protein kinase family
HannXRQ_Chr06g0184801	Chr6:100630337-100631145	gene	-2.58637	5.37202e-11	0.166504	down	62.482	10.4183	71.531	73.515	42.4	10.214	14.237	6.804	NA	NA	NA	NA	NA	NA
HannXRQ_Chr17g0546951	Chr17:49066613-49067248	gene	8.03056	5.4693e-11	261.48	up	0.114333	31.9533	0	0.343	0	30.706	33.171	31.983	AJ	GO:0003674,GO:0003676,GO:0003723,GO:0003729,GO:0003743,GO:0005488,GO:0005575,GO:0005622,GO:0005623,GO:0005737,GO:0005829,GO:0006412,GO:0006413,GO:0006417,GO:0006446,GO:0006518,GO:0006807,GO:0006950,GO:0006970,GO:0008135,GO:0008150,GO:0008152,GO:0009058,GO:0009059,GO:0009628,GO:0009651,GO:0009889,GO:0009894,GO:0009987,GO:0010467,GO:0010468,GO:0010556,GO:0010608,GO:0019219,GO:0019222,GO:0019538,GO:…	-	ko03013,ko03015,ko03018,map03013,map03015,map03018	PABP,RRM_1	Binds the poly(A) tail of mRNA
HannXRQ_Chr05g0156431	Chr5:194044708-194045934	gene	5.14936	5.49356e-11	35.4905	up	0.298333	10.497	0.546	0.178	0.171	12.552	8.139	10.8	S	GO:0005575,GO:0005622,GO:0005623,GO:0005634,GO:0005737,GO:0005829,GO:0008150,GO:0009909,GO:0009910,GO:0043226,GO:0043227,GO:0043229,GO:0043231,GO:0044424,GO:0044444,GO:0044464,GO:0048519,GO:0048580,GO:0048581,GO:0048831,GO:0050789,GO:0050793,GO:0051093,GO:0051239,GO:0051241,GO:0065007,GO:2000026,GO:2000241,GO:2000242	-	-	SAND	ULTRAPETALA 1-like
HannXRQ_Chr05g0153511	Chr5:180367264-180368519	gene	8.29666	5.56451e-11	314.443	up	0	19.3713	0	0	0	21.965	16.09	20.059	NA	NA	NA	NA	NA	NA
HannXRQ_Chr10g0280331	Chr10:12230920-12236397	gene	3.03084	5.57862e-11	8.17287	up	0.779333	6.38567	0.878	0.535	0.925	6.772	6.575	5.81	NA	NA	NA	NA	NA	NA
HannXRQ_Chr05g0137751	Chr5:52664650-52668124	gene	7.03295	5.65602e-11	130.957	up	0.036	4.78067	0	0.055	0.053	4.873	4.811	4.658	NA	NA	NA	NA	NA	NA
HannXRQ_Chr10g0288101	Chr10:58283290-58287054	gene	-8.81606	5.65773e-11	0.00221872	down	25.9013	0.0533333	37.382	30.73	9.592	0.16	0	0	Q	GO:0003674,GO:0003824,GO:0007275,GO:0007568,GO:0008150,GO:0008152,GO:0010150,GO:0016491,GO:0016679,GO:0016682,GO:0032501,GO:0032502,GO:0048366,GO:0048367,GO:0048731,GO:0048827,GO:0048856,GO:0055114,GO:0090693,GO:0099402	-	-	2OG-FeII_Oxy,DIOX_N	Belongs to the iron ascorbate-dependent oxidoreductase family
HannXRQ_Chr01g0006631	Chr1:46081852-46084103	gene	8.29001	5.99077e-11	312.998	up	0	13.3477	0	0	0	11.308	14.563	14.172	NA	NA	NA	NA	NA	NA
HannXRQ_Chr10g0286221	Chr10:45387877-45390528	gene	-8.38891	6.11406e-11	0.00298324	down	4.71033	0	5.91	4.83	3.391	0	0	0	NA	NA	NA	NA	NA	NA
HannXRQ_Chr05g0162821	Chr5:215612357-215612671	gene	3.02639	6.30982e-11	8.14766	up	7.61067	62.034	7.463	5.463	9.906	56.314	46.123	83.665	S	GO:0003674,GO:0003824,GO:0005575,GO:0006629,GO:0006638,GO:0006639,GO:0008150,GO:0008152,GO:0009056,GO:0009987,GO:0016020,GO:0016021,GO:0016042,GO:0016298,GO:0016787,GO:0016788,GO:0031224,GO:0044237,GO:0044238,GO:0044242,GO:0044248,GO:0044255,GO:0044425,GO:0046461,GO:0046464,GO:0046486,GO:0046503,GO:0047372,GO:0052689,GO:0071704,GO:1901575	-	-	Abhydrolase_1,Abhydrolase_4	Monoacylglycerol lipase
HannXRQ_Chr05g0162741	Chr5:215597829-215598143	gene	2.55274	6.58872e-11	5.86746	up	10.0533	58.9483	9.329	10.925	9.906	49.275	51.81	75.76	S	GO:0003674,GO:0003824,GO:0005575,GO:0006629,GO:0006638,GO:0006639,GO:0008150,GO:0008152,GO:0009056,GO:0009987,GO:0016020,GO:0016021,GO:0016042,GO:0016298,GO:0016787,GO:0016788,GO:0031224,GO:0044237,GO:0044238,GO:0044242,GO:0044248,GO:0044255,GO:0044425,GO:0046461,GO:0046464,GO:0046486,GO:0046503,GO:0047372,GO:0052689,GO:0071704,GO:1901575	-	-	Abhydrolase_1,Abhydrolase_4	Monoacylglycerol lipase
HannXRQ_Chr16g0525561	Chr16:157263763-157264853	gene	8.24965	6.66482e-11	304.363	up	0	9.76867	0	0	0	9.238	11.128	8.94	NA	NA	NA	NA	NA	NA
HannXRQ_Chr09g0268691	Chr9:183447743-183448620	gene	8.0732	6.87288e-11	269.324	up	0.104667	31.3983	0	0	0.314	26.923	30.672	36.6	L	-	-	-	Sld5	DNA replication complex GINS protein PSF1
HannXRQ_Chr02g0047801	Chr2:126685201-126687315	gene	8.21523	6.94106e-11	297.187	up	0	8.73433	0	0	0	8.293	9.024	8.886	V	GO:0003674,GO:0004857,GO:0004866,GO:0004867,GO:0004869,GO:0005575,GO:0005576,GO:0005615,GO:0005622,GO:0005623,GO:0005634,GO:0005737,GO:0005829,GO:0006139,GO:0006259,GO:0006281,GO:0006725,GO:0006807,GO:0006950,GO:0006974,GO:0008150,GO:0008152,GO:0009892,GO:0009987,GO:0010466,GO:0010605,GO:0010951,GO:0019222,GO:0030162,GO:0030234,GO:0030414,GO:0031323,GO:0031324,GO:0032268,GO:0032269,GO:0033554,GO:…	1.6.5.3	ko00190,ko01100,ko05146,map00190,map01100,map05146	Serpin	SERine Proteinase INhibitors
HannXRQ_Chr15g0492441	Chr15:137280856-137282826	gene	-2.29927	7.0055e-11	0.203166	down	13.511	2.74767	15.034	13.908	11.591	3.223	2.864	2.156	S	-	-	ko03040,ko04120,map03040,map04120	WD40,zf-CCCH	Zinc finger CCCH domain-containing protein
HannXRQ_Chr10g0317011	Chr10:237664591-237666852	gene	8.3075	7.01966e-11	316.817	up	0	11.2143	0	0	0	12.205	12.853	8.585	S	-	-	-	DUF599	Protein of unknown function, DUF599
HannXRQ_Chr05g0162761	Chr5:215601462-215601776	gene	2.75253	7.05915e-11	6.73898	up	8.62733	58.1157	8.085	7.891	9.906	47.355	49.914	77.078	S	GO:0003674,GO:0003824,GO:0005575,GO:0006629,GO:0006638,GO:0006639,GO:0008150,GO:0008152,GO:0009056,GO:0009987,GO:0016020,GO:0016021,GO:0016042,GO:0016298,GO:0016787,GO:0016788,GO:0031224,GO:0044237,GO:0044238,GO:0044242,GO:0044248,GO:0044255,GO:0044425,GO:0046461,GO:0046464,GO:0046486,GO:0046503,GO:0047372,GO:0052689,GO:0071704,GO:1901575	-	-	Abhydrolase_1,Abhydrolase_4	Monoacylglycerol lipase
HannXRQ_Chr05g0156221	Chr5:192532685-192535174	gene	8.57641	7.12062e-11	381.731	up	0	10.9787	0	0	0	7.817	9.196	15.923	NA	NA	NA	NA	NA	NA
HannXRQ_Chr05g0158181	Chr5:200471271-200475100	gene	8.00427	7.13392e-11	256.759	up	0.02	5.72833	0	0	0.06	5.279	5.928	5.978	L	-	-	-	DUF4413,Dimer_Tnp_hAT,zf-BED	hAT family C-terminal dimerisation region
HannXRQ_Chr05g0162851	Chr5:215617807-215618121	gene	2.90837	7.14046e-11	7.50771	up	7.43067	55.769	6.219	8.498	7.575	46.715	45.491	75.101	S	GO:0003674,GO:0003824,GO:0005575,GO:0006629,GO:0006638,GO:0006639,GO:0008150,GO:0008152,GO:0009056,GO:0009987,GO:0016020,GO:0016021,GO:0016042,GO:0016298,GO:0016787,GO:0016788,GO:0031224,GO:0044237,GO:0044238,GO:0044242,GO:0044248,GO:0044255,GO:0044425,GO:0046461,GO:0046464,GO:0046486,GO:0046503,GO:0047372,GO:0052689,GO:0071704,GO:1901575	-	-	Abhydrolase_1,Abhydrolase_4	Monoacylglycerol lipase
HannXRQ_Chr05g0131201	Chr5:10923946-10928220	gene	-6.3639	7.23811e-11	0.0121416	down	5.15867	0.0623333	2.52	4.025	8.931	0.094	0.093	0	NA	NA	NA	NA	NA	NA
HannXRQ_Chr15g0466251	Chr15:9485189-9486674	gene	8.24593	7.26091e-11	303.58	up	0	9.64	0	0	0	9.329	8.669	10.922	NA	NA	NA	NA	NA	NA
HannXRQ_Chr10g0283261	Chr10:29180636-29184092	gene	8.02176	7.47155e-11	259.89	up	0.021	5.871	0	0.063	0	6.076	5.076	6.461	G	-	-	-	O-FucT	GDP-fucose protein O-fucosyltransferase
HannXRQ_Chr17g0547811	Chr17:53022832-53027452	gene	2.829	7.53049e-11	7.10581	up	1.946	13.7737	2.779	1.627	1.432	11.008	17.362	12.951	S	-	-	-	EamA	EamA-like transporter family
[truncated: 3,705 more rows]

## Sheet: Han3 v.s. Han1
Table.S3 The detailed information of differential expressed genes in Han3 and Han1
ID	locus	gene type	log2FoldChange	pvalue	FC	Direction	Han1	Han3	Han1 rep1	Han1 rep2	Han1 rep3	Han3 rep1	Han3 rep2	Han3 rep3	COG	GO	EC	Pathway	Pfam	Description
[truncated: 6,017 more rows]

## Sheet: Han4 v.s. Han1
Table.S3 The detailed information of differential expression genes in Han4 and Han1
ID	locus	gene_type	log2FoldChange	pvalue	FC	Direction	Han1	Han4	Han1_1	Han1_2	Han1_3	Han4_1	Han4_2	Han4_3	COG	GO	EC	Pathway	Pfam	Description
[truncated: 6,776 more rows]

## Sheet: Han5 v.s. Han1
Table.S3 The detailed information of differential expression genes in Han5 and Han1
[truncated: 6,575 more rows]
