# Supplementary material for: Integrated transcriptome and metabolome analysis revealed that HaMYB1 modulates anthocyanin accumulation to deepen sunflower flower color
Source: Plant Cell Rep. 2024 Feb 21;43(3):74. doi: 10.1007/s00299-023-03098-3 (PMC10879246; doi:10.1007/s00299-023-03098-3)
Supplement: Supplementary file 6 — Supplementary file6 (XLSX 64 KB) [file 299_2023_3098_MOESM6_ESM.xlsx]

## Sheet: Han2 v.s. Han1
Table.S4 The detailed information of different metabolite contents in Han2 and Han1
metabolites	Formula	Class1	Class2	Han2	Han1	log2FC	vip	FC	direction	Han1 rep1	Han1 rep2	Han1 rep3	Han2 rep1	Han2 rep2	Han2 rep3	cpd ID	kegg map
Kaempferol-3-O-neohesperidoside	C27H30O15	Flavonoids	Flavonols	34978	5943	2.55718	1.00579	5.88558	up	17811	9	9	33876	43758	27300	--	--
Naringenin-4'-O-glucoside	C21H22O10	Flavonoids	Flavonoid	37875.3	20840.3	0.86188	1.0109	1.81741	up	18524	14450	29547	29600	32432	51594	--	--
Dihydrokaempferide	C16H14O6	Flavonoids	Flavonols	224897	144873	0.63447	1.01802	1.55237	up	184210	124610	125800	232520	272180	169990	--	--
Ethyl gallate	C9H10O5	Tannins	Tannin	359147	134248	1.41967	1.03112	2.67524	up	92925	130400	179420	314950	191990	570500	--	--
Acerosin	C18H16O8	Flavonoids	Flavonoid	186240	127170	0.550405	1.04435	1.4645	up	111910	134290	135310	152020	238480	168220	C09982	--
Quercetin-3-O-(6''-malonyl)glucosyl-5-O-glucoside	C30H32O20	Flavonoids	Flavonols	345537	527660	-0.61077	1.05953	0.654847	down	576110	478560	528310	397470	393080	246060	--	--
Quercetin-3-O-(2'''-Caffeoyl)sophoroside	C36H36O20	Flavonoids	Flavonols	1853.93	25797.3	-3.79856	1.08527	0.0718653	down	37531	19932	19929	5543.8	9	9	--	--
Calycosin	C16H12O5	Flavonoids	Isoflavones	86362.3	36422.3	1.24558	1.09285	2.37114	up	53762	36906	18599	98223	87480	73384	C01562	ko00943,ko01110
Rhamnocitrin (7-Methylkaempferol)*	C16H12O6	Flavonoids	Flavonoid	125134	76194.7	0.715716	1.10004	1.6423	up	78698	67683	82203	115870	164020	95513	C17059	--
Kaempferide-3-O-glucuronide	C22H20O12	Flavonoids	Flavonols	35895.3	65920.3	-0.876927	1.10406	0.544526	down	60104	66355	71302	33450	49759	24477	--	--
Quercetin-3-O-(2''-acetyl)glucuronide	C23H20O14	Flavonoids	Flavonols	33618	90859	-1.4344	1.10653	0.370002	down	96197	75120	101260	42666	43094	15094	--	--
Quercetin-3-O-(6''-acetyl)galactoside	C23H22O13	Flavonoids	Flavonols	1368500	855790	0.677267	1.10739	1.59911	up	1079100	779920	708350	1457500	1530100	1117900	--	--
3,4',5,6,7-Pentamethoxyflavone	C20H20O7	Flavonoids	Flavonoid	6325.53	2892.63	1.1288	1.12386	2.18677	up	1963.9	3006	3708	6215.6	4697.5	8063.5	--	--
Quercetin-3-O-rhamnoside(Quercitrin)	C21H20O11	Flavonoids	Flavonols	33017	67112	-1.02336	1.12833	0.491969	down	83821	67062	50453	39159	37025	22867	C01750	ko00944
Kaempferol-3-O-(6''-p-Coumaroyl)glucoside (Tiliroside)	C30H26O13	Flavonoids	Flavonols	26751.7	11481.8	1.22028	1.15615	2.32993	up	9288.1	8154.2	17003	24676	22191	33388	C17140	--
Hispidulin (5,7,4'-Trihydroxy-6-methoxyflavone)*	C16H12O6	Flavonoids	Flavonoid	122027	75801	0.686908	1.16252	1.60983	up	80901	64492	82010	113750	150170	102160	C10058	--
Kaempferol-3-O-(2''-O-acetyl)glucuronide	C23H20O13	Flavonoids	Flavonols	1.40897e+06	2.89297e+06	-1.03791	1.16446	0.487032	down	3075700	2813200	2790000	1376800	1899600	950500	--	--
1-O-Galloyl-D-glucose	C13H16O10	Tannins	Tannin	1.58047e+06	2581300	-0.707747	1.167	0.612275	down	3002700	2591000	2150200	1510300	1851100	1380000	C01158	ko01061
Dihydrokaempferol-7-O-glucoside	C21H22O11	Flavonoids	Flavonoid	80428	170047	-1.08016	1.16852	0.472976	down	160760	144940	204440	102850	83335	55099	--	--
5-Hydroxy-6,7,3',4'-tetramethoxyflavone	C19H18O7	Flavonoids	Flavonoid	7172.07	2126.77	1.75373	1.18466	3.37229	up	2744.7	1282.3	2353.3	5709.6	5217.6	10589	--	--
Eriodictyol-7-O-glucoside	C21H22O11	Flavonoids	Dihydroflavone	167717	36431	2.20279	1.18971	4.60368	up	32415	19985	56893	128090	267020	108040	--	--
Quercetin-3',4'-dimethyl ether	C17H14O7	Flavonoids	Flavonols	22372.3	43131.3	-0.947021	1.19017	0.518703	down	41225	36067	52102	27774	17735	21608	--	--
Ellagic acid-4-O-glucoside	C20H16O13	Tannins	Tannin	123240	176140	-0.515252	1.19206	0.699671	down	157730	173680	197010	120270	111800	137650	--	--
Diosmetin (5,7,3'-Trihydroxy-4'-methoxyflavone)	C16H12O6	Flavonoids	Flavonoid	6102.3	1337.14	2.1902	1.21865	4.56368	up	1978.1	972.63	1060.7	3536.1	9167.9	5602.9	C10038	--
Quercetin-3-O-(6''-malonyl)glucoside	C24H22O15	Flavonoids	Flavonols	1496500	3455400	-1.20726	1.22499	0.43309	down	3434200	2956500	3975500	1558200	1826500	1104800	C12638	ko00944
Quercetin-4'-O-glucoside (Spiraeoside)*	C21H20O12	Flavonoids	Flavonols	1.62153e+07	9117900	0.830585	1.22718	1.77841	up	7858800	8760900	10734000	18365000	16060000	14221000	--	--
6-Hydroxykaempferol-3,6-O-Diglucoside	C27H30O17	Flavonoids	Flavonols	4068700	1.41453e+06	1.52424	1.2287	2.87635	up	1421800	1497000	1324800	4645800	4955400	2604900	--	--
6-Hydroxykaempferol-7,6-O-Diglucoside	C27H30O17	Flavonoids	Flavonols	9.96383e+06	21034000	-1.07795	1.24357	0.473701	down	20648000	19669000	22785000	11057000	11357000	7477500	--	--
Avicularin(Quercetin-3-O-α-L-arabinofuranoside)	C20H18O11	Flavonoids	Flavonols	1658300	909720	0.866211	1.24384	1.82287	up	983750	821370	924040	1611400	1988000	1375500	--	--
Phloretin-2'-O-glucoside (Phlorizin)	C21H24O10	Flavonoids	Chalcones	221533	726490	-1.71342	1.2478	0.304937	down	691710	499170	988590	220750	216810	227040	C01604	ko00941,ko01110
Quercetin-3-O-xyloside (Reynoutrin)	C20H18O11	Flavonoids	Flavonols	2.05247e+06	978153	1.06923	1.24998	2.09831	up	986670	905690	1042100	2010000	2540500	1606900	--	--
Taxifolin-3'-O-glucoside	C21H22O12	Flavonoids	Flavonoid	439850	209657	1.06898	1.26241	2.09795	up	242720	208180	178070	506390	407420	405740	--	--
Quercetin-3-O-sophoroside (Baimaside)	C27H30O17	Flavonoids	Flavonols	4.33067e+06	1.44453e+06	1.58399	1.26657	2.99797	up	1500600	1302700	1530300	4750200	5214500	3027300	C12667	ko00944
Eupatilin-7-O-glucoside	C24H26O12	Flavonoids	Flavonoid	192477	37481.7	2.36043	1.27356	5.13522	up	30532	32510	49403	186620	134710	256100	--	--
Isorhamnetin-3,7-O-diglucoside	C28H32O17	Flavonoids	Flavonols	362933	728390	-1.00501	1.276	0.498268	down	769610	712600	702960	395590	397970	295240	--	--
Quercetin-7-O-(2''-malonyl)glucosyl-5-O-glucoside	C30H32O20	Flavonoids	Flavonols	254280	900967	-1.82506	1.27859	0.28223	down	834770	721230	1146900	296510	260600	205730	--	--
Hymenoxin	C19H18O8	Flavonoids	Flavonols	25429.3	7389.33	1.78298	1.28235	3.44136	up	6537.8	8930.1	6700.1	20417	32609	23262	--	--
Penduletin (5,4'-Dihydroxy-3,6,7-trimethoxyflavone)	C18H16O7	Flavonoids	Flavonoid	747403	212997	1.81106	1.29428	3.50899	up	270350	164800	203840	617780	819240	805190	--	--
Cirsilineol (4',5-Dihydroxy-3',6,7-trimethoxyflavone)	C18H16O7	Flavonoids	Flavonoid	2171500	648977	1.74245	1.29469	3.34604	up	832350	513650	600930	1856300	2384300	2273900	C10032	--
Quercetin-3-O-sambubioside	C26H28O16	Flavonoids	Flavonols	2.0374e+06	86321.3	4.56087	1.29597	23.6025	up	90974	80762	87228	2071500	3117200	923510	C12637	ko00944
Nepetin (5,7,3',4'-Tetrahydroxy-6-methoxyflavone)	C16H12O7	Flavonoids	Flavonoid	34327.7	8846.8	1.95614	1.29814	3.88024	up	9082.2	6705.2	10753	28593	33916	40474	--	--
Quercetin-3-O-xylosyl(1→2)glucosyl(1→2)glucoside	C32H38O21	Flavonoids	Flavonols	123019	9815.53	3.64767	1.29897	12.5331	up	7646.6	11200	10600	135790	159370	73898	--	--
Quercetin-7-O-(6''-malonyl)glucosyl-5-O-glucoside	C30H32O20	Flavonoids	Flavonols	176523	346437	-0.972733	1.30153	0.50954	down	340140	363340	335830	185440	190730	153400	--	--
5-Hydroxy-6,7,8,3',4'-pentamethoxyflavone	C20H20O8	Flavonoids	Flavonoid	190677	49427.3	1.94775	1.30235	3.85772	up	59293	45723	43266	158560	181480	231990	--	--
6-Hydroxykaempferol-3,7,6-O-triglycoside	C33H40O22	Flavonoids	Flavonols	580743	224833	1.36904	1.30285	2.58299	up	221240	202440	250820	643990	597230	501010	--	--
Isorhamnetin-3-O-Glucoside	C22H22O12	Flavonoids	Flavonols	683183	210603	1.69774	1.30584	3.24393	up	225120	220610	186080	652970	814430	582150	--	--
Carthamone	C21H20O11	Flavonoids	Chalcones	85288.3	8172.83	3.38344	1.30925	10.4356	up	8581.6	7845.2	8091.7	102050	58579	95236	C08598	--
Penduletin 4'-Methyl Ether (5-Hydroxy-3,6,7,4'-Tetramethoxyflavone)	C19H18O7	Flavonoids	Flavonoid	2.91583e+06	434067	2.74792	1.30969	6.71748	up	577940	390700	333560	2485300	3042900	3219300	--	--
Isoliquiritigenin	C15H12O4	Flavonoids	Chalcones	27597	6284.43	2.13466	1.31	4.39133	up	6738.7	6378.4	5736.2	32945	24065	25781	C08650	ko00941,ko01061,ko01110
Isohyperoside*	C21H20O12	Flavonoids	Flavonols	2.79043e+06	645333	2.11237	1.31129	4.32402	up	714480	554880	666640	2913700	3224700	2232900	--	--
Tricin-7-O-Glucoside	C23H24O12	Flavonoids	Flavonoid	236563	27529.7	3.10317	1.31197	8.59303	up	26433	33774	22382	221970	292390	195330	--	--
5,7-Dihydroxy-3',4',5'-trimethoxyflavone	C18H16O7	Flavonoids	Flavonoid	477663	73295.7	2.70419	1.31234	6.51694	up	84863	56947	78077	369200	479000	584790	C19807	--
Luteolin-7,3'-di-O-glucoside	C27H30O16	Flavonoids	Flavonoid	130630	16395	2.99416	1.31296	7.96767	up	12574	19123	17488	115680	122920	153290	--	--
Quercetin-3-O-neohesperidoside	C27H30O16	Flavonoids	Flavonols	40662	89325	-1.13538	1.31311	0.455214	down	97998	86331	83646	44134	39606	38246	--	--
Sudachitin	C18H16O8	Flavonoids	Flavonoid	1071830	147347	2.86279	1.3134	7.27421	up	168050	115400	158590	781890	1160600	1273000	--	--
5,6,7,4'-Tetramethoxyflavanone	C19H20O6	Flavonoids	Flavonoid	61689.3	8324.3	2.88962	1.31378	7.41075	up	10275	6689.6	8008.3	48253	60728	76087	C15118	--
Eriodictyol (5,7,3',4'-Tetrahydroxyflavanone)	C15H12O6	Flavonoids	Dihydroflavone	168407	22193	2.92377	1.31414	7.58828	up	22171	24113	20295	124250	168850	212120	C05631	ko00941,ko01100,ko01110
Eupatorin (5,3'-Dihydroxy-6,7,4'-trimethoxyflavone)*	C18H16O7	Flavonoids	Flavonoid	187017	28418.3	2.71827	1.31502	6.58085	up	32481	22431	30343	148070	186000	226980	--	--
4',5,7-Trihydroxy-3',3,6-Trimethoxyflavone (Jaceidin)	C18H16O8	Flavonoids	Flavonoid	137996	19564.7	2.8183	1.31567	7.05331	up	21195	17166	20333	99147	147660	167180	--	--
Eupatilin (5,7-Dihydroxy-3',4',6-Trimethoxyflavone)*	C18H16O7	Flavonoids	Flavonoid	297037	43700.7	2.76491	1.3167	6.79707	up	48371	37306	45425	228290	294790	368030	C10040	--
5,7,4',5'-Tetrahydro-3',6-dimethoxyflavone	C17H14O8	Flavonoids	Flavonoid	10041	1307	2.94157	1.31747	7.68248	up	1499.2	1204.4	1217.4	7532	10278	12313	--	--
Kaempferol-3-O-glucoside (Astragalin)	C21H20O11	Flavonoids	Flavonols	2830500	211657	3.74126	1.31999	13.3731	up	194540	172190	268240	3232000	2500900	2758600	C12249	ko00944,ko01110
Dihydromyricetin-3-O-glucoside	C21H22O13	Flavonoids	Dihydroflavonol	20694	148810	-2.84619	1.32196	0.139063	down	168660	137220	140550	24251	19853	17978	--	--
Silibinin	C25H22O10	Flavonoids	Dihydroflavonol	6692.47	9	9.5384	1.32244	743.607	up	9	9	9	6029.9	3785.5	10262	C07610	--
Quercetin-3-O-galactoside (Hyperin)	C21H20O12	Flavonoids	Flavonols	27996000	5468600	2.35598	1.32317	5.11941	up	5721400	5324500	5359900	30232000	29550000	24206000	C10073	--
Gallocatechin-(4α→8)-gallocatechin	C30H26O14	Flavonoids	Flavanols	28343.7	103318	-1.86599	1.32469	0.274335	down	99682	99211	111060	30573	25805	28653	--	--
Ellagic acid	C14H6O8	Tannins	Tannin	9	8690.37	-9.91528	1.32642	0.00103563	down	9459.2	11789	4822.9	9	9	9	C10788	--
Quercetin-3-O-glucoside (Isoquercitrin)	C21H20O12	Flavonoids	Flavonols	1.98363e+07	3.41383e+06	2.53868	1.32649	5.81057	up	3544300	3412400	3284800	20389000	21172000	17948000	C05623	ko00944,ko01100,ko01110
Isorhamnetin-3-O-rhamnoside	C22H22O11	Flavonoids	Flavonols	9	47342.7	-12.3609	1.3266	0.000190103	down	68786	42096	31146	9	9	9	--	--
Isorhamnetin-3-O-(6''-acetylglucosyl)(1→3)-glucoside	C30H34O18	Flavonoids	Flavonols	9	70880	-12.9432	1.32709	0.000126975	down	94703	54907	63030	9	9	9	--	--
Isorhamnetin-3-O-(2''-O-xylosyl)glucoside	C27H30O16	Flavonoids	Flavonols	13538.3	9	10.5548	1.3271	1504.26	up	9	9	9	15637	10760	14218	--	--
Apigenin-6-C-glucoside (Isovitexin)	C21H20O10	Flavonoids	Flavonoid carbonoside	8473.23	9	9.87877	1.32787	941.47	up	9	9	9	7819.8	7111.9	10488	C01714	ko00944
Casticin (5,3'-Dihydroxy-3,6,7,4'-Tetramethoxyflavone)	C19H18O8	Flavonoids	Dihydroflavone	9189.6	9	9.99586	1.32791	1021.07	up	9	9	9	6053.4	13924	7591.4	--	--
Quercetin-3-O-glucuronide	C21H18O13	Flavonoids	Flavonols	9	261293	-14.8254	1.32872	3.4444e-05	down	245140	257170	281570	9	9	9	--	--

## Sheet: Han3 v.s. Han1
Table.S4 The detailed information of different metabolite contents in Han3 and Han1
metabolites	Formula	Class1	Class2	Han3	Han1	log2FC	vip	FC	direction	Han1 rep1	Han1 rep2	Han1 rep3	Han3 rep1	Han3 rep2	Han3 rep3	cpd ID	kegg map
Naringenin-4'-O-glucoside	C21H22O10	Flavonoids	Flavonoid	34313.7	20840.3	0.719405	1.00584	1.6465	up	18524	14450	29547	34646	28841	39454	--	--
Quercetin-3-O-(6''-malonyl)glucosyl-5-O-glucoside	C30H32O20	Flavonoids	Flavonols	143105	527660	-1.88253	1.01555	0.271207	down	576110	478560	528310	225980	24466	178870	--	--
Patuletin-3-O-glucoside	C22H22O13	Flavonoids	Flavonoid	2.78193e+06	1382900	1.00839	1.02753	2.01167	up	1180000	1139700	1829000	3188900	3448400	1708500	--	--
5-Hydroxy-6,7,8,3',4'-pentamethoxyflavone	C20H20O8	Flavonoids	Flavonoid	82013.7	49427.3	0.730555	1.03016	1.65928	up	59293	45723	43266	59589	110250	76202	--	--
Quercetin-7-O-(2''-malonyl)glucosyl-5-O-glucoside	C30H32O20	Flavonoids	Flavonols	359563	900967	-1.32523	1.03217	0.399086	down	834770	721230	1146900	492050	139920	446720	--	--
Isorhamnetin-3-O-(6''-acetylglucoside)	C24H24O13	Flavonoids	Flavonols	62023	181077	-1.54573	1.04481	0.342523	down	307670	120390	115170	54491	43473	88105	--	--
Quercetin-3-O-xyloside (Reynoutrin)	C20H18O11	Flavonoids	Flavonols	1.41183e+06	978153	0.529437	1.04609	1.44337	up	986670	905690	1042100	1527300	1631400	1076800	--	--
Eriodictyol (5,7,3',4'-Tetrahydroxyflavanone)	C15H12O6	Flavonoids	Dihydroflavone	145494	22193	2.71278	1.08473	6.55584	up	22171	24113	20295	38901	282510	115070	C05631	ko00941,ko01100,ko01110
Quercetin-3-O-(6''-malonyl)glucoside	C24H22O15	Flavonoids	Flavonols	1.36104e+06	3455400	-1.34415	1.09584	0.393887	down	3434200	2956500	3975500	2078300	623710	1381100	C12638	ko00944
Isorhamnetin-3-O-rhamnoside	C22H22O11	Flavonoids	Flavonols	1554.43	47342.7	-4.92868	1.12332	0.0328337	down	68786	42096	31146	4645.3	9	9	--	--
Quercetin-3',4'-dimethyl ether	C17H14O7	Flavonoids	Flavonols	27964.3	43131.3	-0.625148	1.12365	0.648353	down	41225	36067	52102	33215	24741	25937	--	--
Isorhamnetin	C16H12O7	Flavonoids	Flavonols	2176.3	6175.5	-1.50468	1.14444	0.352409	down	5301.9	3977.6	9247	2768	2300.2	1460.7	C10084	--
Quercetin-3-O-(2''-O-galactosyl)glucoside	C27H30O17	Flavonoids	Flavonols	90860.7	388573	-2.09646	1.14728	0.233831	down	299370	192860	673490	72739	80353	119490	--	--
6-Hydroxykaempferol-3,6-O-Diglucoside	C27H30O17	Flavonoids	Flavonols	2.19873e+06	1.41453e+06	0.636346	1.15232	1.55439	up	1421800	1497000	1324800	2712400	2033100	1850700	--	--
Kaempferol-3-O-galactoside (Trifolin)	C21H20O11	Flavonoids	Flavonols	128103	54921.7	1.22186	1.15507	2.33247	up	48244	37274	79247	100450	148440	135420	C12626	ko00944
Phloretin-2'-O-glucoside (Phlorizin)	C21H24O10	Flavonoids	Chalcones	326937	726490	-1.15193	1.18008	0.450022	down	691710	499170	988590	304540	340500	335770	C01604	ko00941,ko01110
Kaempferide-3-O-glucuronide	C22H20O12	Flavonoids	Flavonols	22678.3	65920.3	-1.53941	1.18209	0.344026	down	60104	66355	71302	37789	16388	13858	--	--
Quercetin-7-O-(6''-malonyl)glucosyl-5-O-glucoside	C30H32O20	Flavonoids	Flavonols	218393	346437	-0.665663	1.18773	0.630399	down	340140	363340	335830	267300	176410	211470	--	--
Quercetin-3-O-sophoroside (Baimaside)	C27H30O17	Flavonoids	Flavonols	2.42633e+06	1.44453e+06	0.748174	1.19152	1.67967	up	1500600	1302700	1530300	2967000	2266400	2045600	C12667	ko00944
Quercetin-3-O-(2''-acetyl)glucuronide	C23H20O14	Flavonoids	Flavonols	41344	90859	-1.13595	1.20416	0.455035	down	96197	75120	101260	55772	37416	30844	--	--
Eupatilin-7-O-glucoside	C24H26O12	Flavonoids	Flavonoid	129128	37481.7	1.78454	1.20417	3.4451	up	30532	32510	49403	75804	143000	168580	--	--
Nepetin (5,7,3',4'-Tetrahydroxy-6-methoxyflavone)	C16H12O7	Flavonoids	Flavonoid	28532	8846.8	1.68935	1.20561	3.22512	up	9082.2	6705.2	10753	26943	40050	18603	--	--
Ethyl gallate	C9H10O5	Tannins	Tannin	385487	134248	1.52178	1.20906	2.87144	up	92925	130400	179420	282910	401290	472260	--	--
6-Hydroxykaempferol-7,6-O-Diglucoside	C27H30O17	Flavonoids	Flavonols	12689000	21034000	-0.729145	1.21056	0.603261	down	20648000	19669000	22785000	15729000	10913000	11425000	--	--
Hispidulin (5,7,4'-Trihydroxy-6-methoxyflavone)*	C16H12O6	Flavonoids	Flavonoid	126570	75801	0.739647	1.21591	1.66977	up	80901	64492	82010	121940	146700	111070	C10058	--
Calycosin	C16H12O5	Flavonoids	Isoflavones	415987	36422.3	3.51364	1.22255	11.4212	up	53762	36906	18599	616480	467950	163530	C01562	ko00943,ko01110
Chrysoeriol-7-O-(6''-malonyl)glucoside	C25H24O14	Flavonoids	Flavonoid	96605.7	387093	-2.0025	1.22515	0.249567	down	436880	233580	490820	72073	129140	88604	--	--
Eriodictyol-3'-O-glucoside	C21H22O11	Flavonoids	Dihydroflavone	1871100	323217	2.53331	1.22597	5.789	up	248990	164230	556430	1361600	1978100	2273600	--	--
Isorhamnetin-3-O-Glucoside	C22H22O12	Flavonoids	Flavonols	1.59908e+06	210603	2.92464	1.22856	7.59284	up	225120	220610	186080	1755800	2372800	668630	--	--
Diosmetin (5,7,3'-Trihydroxy-4'-methoxyflavone)	C16H12O6	Flavonoids	Flavonoid	16154.7	1337.14	3.59473	1.22975	12.0815	up	1978.1	972.63	1060.7	14443	27825	6196.1	C10038	--
Penduletin 4'-Methyl Ether (5-Hydroxy-3,6,7,4'-Tetramethoxyflavone)	C19H18O7	Flavonoids	Flavonoid	1.77953e+06	434067	2.03551	1.23789	4.09968	up	577940	390700	333560	1458000	2630100	1250500	--	--
Taxifolin-3'-O-glucoside	C21H22O12	Flavonoids	Flavonoid	437697	209657	1.0619	1.24104	2.08768	up	242720	208180	178070	529290	361510	422290	--	--
Luteolin-7,3'-di-O-glucoside	C27H30O16	Flavonoids	Flavonoid	87994.3	16395	2.42415	1.25349	5.36714	up	12574	19123	17488	57147	135300	71536	--	--
Quercetin-4'-O-glucoside (Spiraeoside)*	C21H20O12	Flavonoids	Flavonols	1.70003e+07	9117900	0.89879	1.25472	1.8645	up	7858800	8760900	10734000	16177000	18865000	15959000	--	--
Isorhamnetin-3,7-O-diglucoside	C28H32O17	Flavonoids	Flavonols	396270	728390	-0.878227	1.25705	0.544035	down	769610	712600	702960	473300	328880	386630	--	--
Eriodictyol-7-O-glucoside	C21H22O11	Flavonoids	Dihydroflavone	348673	36431	3.25864	1.26154	9.57079	up	32415	19985	56893	249600	518780	277640	--	--
Chrysosplenol D	C18H16O8	Flavonoids	Flavonols	1.08816e+06	383910	1.50306	1.2691	2.83442	up	342840	435240	373650	1142700	1303400	818390	C04552	--
Rhamnocitrin (7-Methylkaempferol)*	C16H12O6	Flavonoids	Flavonoid	130873	76194.7	0.780409	1.27064	1.71762	up	78698	67683	82203	131070	143660	117890	C17059	--
Isoliquiritigenin	C15H12O4	Flavonoids	Chalcones	86539.7	6284.43	3.78351	1.27585	13.7705	up	6738.7	6378.4	5736.2	141450	76022	42147	C08650	ko00941,ko01061,ko01110
Kaempferol-3-O-(2''-O-acetyl)glucuronide	C23H20O13	Flavonoids	Flavonols	1.00696e+06	2.89297e+06	-1.52255	1.27728	0.348071	down	3075700	2813200	2790000	1119400	1184300	717170	--	--
5,7,4',5'-Tetrahydro-3',6-dimethoxyflavone	C17H14O8	Flavonoids	Flavonoid	5466.7	1307	2.06441	1.28266	4.18263	up	1499.2	1204.4	1217.4	3685.3	7096.9	5617.9	--	--
4',5,7-Trihydroxy-3',6-dimethoxyflavone (Jaceosidin)	C17H14O7	Flavonoids	Flavonoid	890960	96641	3.20465	1.28319	9.21928	up	89016	56367	144540	811010	1131500	730370	--	--
Cirsiliol (3',4',5-Trihydroxy-6,7-Dimethoxyflavone)	C17H14O7	Flavonoids	Flavonoid	620927	66057	3.23264	1.28552	9.39986	up	63538	39109	95524	572000	799650	491130	C10033	--
Quercetin-3-O-neohesperidoside	C27H30O16	Flavonoids	Flavonols	45702.3	89325	-0.966796	1.28587	0.511641	down	97998	86331	83646	48802	49226	39079	--	--
Cirsilineol (4',5-Dihydroxy-3',6,7-trimethoxyflavone)	C18H16O7	Flavonoids	Flavonoid	7017900	648977	3.4348	1.28643	10.8138	up	832350	513650	600930	6179500	10702000	4172200	C10032	--
5,7-Dihydroxy-3',4',5'-trimethoxyflavone	C18H16O7	Flavonoids	Flavonoid	276340	73295.7	1.91464	1.28842	3.77021	up	84863	56947	78077	224640	345950	258430	C19807	--
Penduletin (5,4'-Dihydroxy-3,6,7-trimethoxyflavone)	C18H16O7	Flavonoids	Flavonoid	2.24157e+06	212997	3.3956	1.28852	10.524	up	270350	164800	203840	2002700	3354900	1367100	--	--
Tricin-7-O-Glucoside	C23H24O12	Flavonoids	Flavonoid	584703	27529.7	4.40865	1.29089	21.239	up	26433	33774	22382	559690	911960	282460	--	--
Eupatorin (5,3'-Dihydroxy-6,7,4'-trimethoxyflavone)*	C18H16O7	Flavonoids	Flavonoid	108668	28418.3	1.93503	1.29183	3.82387	up	32481	22431	30343	88804	135970	101230	--	--
5,6,7,4'-Tetramethoxyflavanone	C19H20O6	Flavonoids	Flavonoid	35529.3	8324.3	2.09361	1.29318	4.26815	up	10275	6689.6	8008.3	27094	43718	35776	C15118	--
Acerosin	C18H16O8	Flavonoids	Flavonoid	370317	127170	1.542	1.29461	2.91198	up	111910	134290	135310	385010	422790	303150	C09982	--
Eupatilin (5,7-Dihydroxy-3',4',6-Trimethoxyflavone)*	C18H16O7	Flavonoids	Flavonoid	169700	43700.7	1.95726	1.29465	3.88324	up	48371	37306	45425	136450	219670	152980	C10040	--
Peonidin-3-O-glucoside	C22H23O11+	Flavonoids	Anthocyanins	462240	1.15907e+06	-1.32625	1.29771	0.398804	down	1153100	1039900	1284200	444420	541840	400460	C12141	ko00942
Chrysoeriol-7-O-glucoside*	C22H22O11	Flavonoids	Flavonoid	2.32923e+06	6.60263e+06	-1.50319	1.30103	0.352773	down	6221100	5879100	7707700	2118900	2712800	2156000	--	--
Sudachitin	C18H16O8	Flavonoids	Flavonoid	3.02973e+06	147347	4.3619	1.30182	20.5619	up	168050	115400	158590	2409300	4829000	1850900	--	--
4',5,7-Trihydroxy-3',3,6-Trimethoxyflavone (Jaceidin)	C18H16O8	Flavonoids	Flavonoid	400683	19564.7	4.35614	1.30192	20.4799	up	21195	17166	20333	284610	662520	254920	--	--
Kaempferol-3-O-glucoside (Astragalin)	C21H20O11	Flavonoids	Flavonols	4.12333e+06	211657	4.28401	1.30276	19.4812	up	194540	172190	268240	3282800	6383500	2703700	C12249	ko00944,ko01110
Isohyperoside*	C21H20O12	Flavonoids	Flavonols	2.49597e+06	645333	1.95148	1.31219	3.86772	up	714480	554880	666640	2450700	2880000	2157200	--	--
Quercetin-3-O-glucuronide	C21H18O13	Flavonoids	Flavonols	50945.3	261293	-2.35865	1.31675	0.194974	down	245140	257170	281570	48810	62590	41436	--	--
Quercetin-3-O-galactoside (Hyperin)	C21H20O12	Flavonoids	Flavonols	3.00927e+07	5468600	2.46017	1.31865	5.50281	up	5721400	5324500	5359900	36262000	25534000	28482000	C10073	--
Carthamone	C21H20O11	Flavonoids	Chalcones	160553	8172.83	4.29607	1.3225	19.6448	up	8581.6	7845.2	8091.7	123110	216280	142270	C08598	--
Ellagic acid	C14H6O8	Tannins	Tannin	9	8690.37	-9.91528	1.32499	0.00103563	down	9459.2	11789	4822.9	9	9	9	C10788	--
Casticin (5,3'-Dihydroxy-3,6,7,4'-Tetramethoxyflavone)	C19H18O8	Flavonoids	Dihydroflavone	13727.2	9	10.5748	1.32581	1525.24	up	9	9	9	11711	21373	8097.5	--	--
Quercetin-3-O-(2'''-Caffeoyl)sophoroside	C36H36O20	Flavonoids	Flavonols	9	25797.3	-11.485	1.32731	0.000348873	down	37531	19932	19929	9	9	9	--	--
Quercetin-3-O-glucoside (Isoquercitrin)	C21H20O12	Flavonoids	Flavonols	22478000	3.41383e+06	2.71905	1.32761	6.58439	up	3544300	3412400	3284800	24770000	21246000	21418000	C05623	ko00944,ko01100,ko01110
Isorhamnetin-3-O-(6''-acetylglucosyl)(1→3)-glucoside	C30H34O18	Flavonoids	Flavonols	9	70880	-12.9432	1.32875	0.000126975	down	94703	54907	63030	9	9	9	--	--
Apigenin-6-C-glucoside (Isovitexin)	C21H20O10	Flavonoids	Flavonoid carbonoside	22465.7	9	11.2855	1.32907	2496.19	up	9	9	9	27800	20823	18774	C01714	ko00944
Kaempferol-3-O-glucuronide-7-O-glucoside	C27H28O17	Flavonoids	Flavonols	9	50381.7	-12.4507	1.32988	0.000178636	down	56688	44403	50054	9	9	9	--	--
Dihydromyricetin-3-O-glucoside	C21H22O13	Flavonoids	Dihydroflavonol	9	148810	-14.0132	1.3299	6.04798e-05	down	168660	137220	140550	9	9	9	--	--
Isorhamnetin-3-O-(6''-malonylglucoside)-7-O-glucoside	C31H34O20	Flavonoids	Flavonols	9	431563	-15.5493	1.33026	2.08544e-05	down	377980	500420	416290	9	9	9	--	--
Quercetin-5-O-glucuronide	C21H18O13	Flavonoids	Flavonols	9	2899700	-18.2975	1.33028	3.10377e-06	down	2948200	2707600	3043300	9	9	9	--	--
Silibinin	C25H22O10	Flavonoids	Dihydroflavonol	9199.13	9	9.99736	1.33032	1022.13	up	9	9	9	9101.8	8766.5	9729.1	C07610	--
Isorhamnetin-3-O-(2''-O-xylosyl)glucoside	C27H30O16	Flavonoids	Flavonols	30005	9	11.703	1.33035	3333.89	up	9	9	9	28482	31123	30410	--	--

## Sheet: Han4 v.s. Han1
Table.S4The detailed information of different metabolite contents in Han4 and Han1
metabolites	Formula	Class1	Class2	Han4	Han1	log2FC	vip	FC	direction	Han1 rep1	Han1 rep2	Han1 rep3	Han4 rep1	Han4 rep2	Han4 rep3	cpd ID	kegg map
Quercetin-3-O-glucuronide	C21H18O13	Flavonoids	Flavonols	675640	261293	1.37058	1.023	2.58575	up	245140	257170	281570	438190	428530	1160200	--	--
Eriodictyol-7-O-glucoside	C21H22O11	Flavonoids	Dihydroflavone	101469	36431	1.4778	1.02914	2.78523	up	32415	19985	56893	58486	107720	138200	--	--
2-O-Galloyl-D-glucose	C13H16O10	Tannins	Tannin	5.51817e+06	2.19317e+07	-1.99075	1.04634	0.251607	down	26020000	28062000	11713000	3278100	2470400	10806000	--	--
Hispidulin-8-C-(2''-O-glucosyl)glucoside	C28H32O16	Flavonoids	Flavonoid carbonoside	120717	337287	-1.48235	1.06949	0.357905	down	193040	271640	547180	118570	131720	111860	--	--
Quercetin-3-O-rutinoside (Rutin)	C27H30O16	Flavonoids	Flavonols	155583	230950	-0.569893	1.07817	0.673667	down	226440	220050	246360	138890	132030	195830	C05625	ko00944,ko01100,ko01110
Quercetin-5-O-glucuronide	C21H18O13	Flavonoids	Flavonols	4.17453e+06	2899700	0.525711	1.07952	1.43964	up	2948200	2707600	3043300	3383200	4197700	4942700	--	--
Dihydrocharcone-4'-O-glucoside	C21H24O10	Flavonoids	Chalcones	391367	262913	0.573934	1.08049	1.48858	up	288840	234130	265770	312690	416400	445010	--	--
Eriodictyol (5,7,3',4'-Tetrahydroxyflavanone)	C15H12O6	Flavonoids	Dihydroflavone	765.667	22193	-4.85724	1.08388	0.0345004	down	22171	24113	20295	9	9	2279	C05631	ko00941,ko01100,ko01110
6-O-Galloyl-D-glucose	C13H16O10	Tannins	Tannin	4.81673e+06	2.14413e+07	-2.15427	1.0849	0.224647	down	26436000	26696000	11192000	2865200	2534800	9050200	--	--
Quercetin-3-O-(2''-Galloyl)Arabinoside	C27H22O15	Flavonoids	Flavonols	50657	13060.9	1.9555	1.10849	3.87851	up	13283	19517	6382.8	68574	53022	30375	--	--
6-Hydroxykaempferol-7,6-O-Diglucoside	C27H30O17	Flavonoids	Flavonols	1.00643e+07	21034000	-1.06348	1.12275	0.478476	down	20648000	19669000	22785000	7827300	7830500	14535000	--	--
4',5,7-Trihydroxy-3',6-dimethoxyflavone (Jaceosidin)	C17H14O7	Flavonoids	Flavonoid	20399.7	96641	-2.24409	1.16415	0.211087	down	89016	56367	144540	15223	32430	13546	--	--
Cirsiliol (3',4',5-Trihydroxy-6,7-Dimethoxyflavone)	C17H14O7	Flavonoids	Flavonoid	15108.8	66057	-2.12832	1.16759	0.228724	down	63538	39109	95524	9913.4	22705	12708	C10033	--
Isorhamnetin-3-O-(6''-acetylglucoside)	C24H24O13	Flavonoids	Flavonols	35308.3	181077	-2.35852	1.17129	0.194991	down	307670	120390	115170	33266	48237	24422	--	--
Chrysoeriol-7-O-(6''-malonyl)glucoside	C25H24O14	Flavonoids	Flavonoid	64153	387093	-2.59309	1.18061	0.16573	down	436880	233580	490820	54148	35881	102430	--	--
Cirsilineol (4',5-Dihydroxy-3',6,7-trimethoxyflavone)	C18H16O7	Flavonoids	Flavonoid	186773	648977	-1.79688	1.18353	0.287797	down	832350	513650	600930	110260	207500	242560	C10032	--
Quercetin-3-O-(6''-malonyl)glucoside	C24H22O15	Flavonoids	Flavonols	6731900	3455400	0.962161	1.18485	1.94823	up	3434200	2956500	3975500	5426800	6762400	8006500	C12638	ko00944
Quercetin-3-O-(6''-malonyl)glucosyl-5-O-glucoside	C30H32O20	Flavonoids	Flavonols	351717	527660	-0.585195	1.18579	0.666559	down	576110	478560	528310	303520	382880	368750	--	--
Kaempferol-3-O-(2''-O-acetyl)glucuronide	C23H20O13	Flavonoids	Flavonols	1.11414e+06	2.89297e+06	-1.37662	1.1882	0.385119	down	3075700	2813200	2790000	811960	954550	1575900	--	--
Penduletin (5,4'-Dihydroxy-3,6,7-trimethoxyflavone)	C18H16O7	Flavonoids	Flavonoid	58103.7	212997	-1.87413	1.19299	0.272791	down	270350	164800	203840	34763	64317	75231	--	--
Patuletin-3-O-glucoside	C22H22O13	Flavonoids	Flavonoid	119955	1382900	-3.52714	1.19928	0.0867414	down	1180000	1139700	1829000	50288	69396	240180	--	--
Isorhamnetin-3-O-rutinoside (Narcissin)	C28H32O16	Flavonoids	Flavonoid	30472	124060	-2.02548	1.20419	0.245623	down	135830	87470	148880	24295	23532	43589	--	--
Chrysoeriol-7-O-glucoside*	C22H22O11	Flavonoids	Flavonoid	2.36867e+06	6.60263e+06	-1.47897	1.21108	0.358746	down	6221100	5879100	7707700	2319600	1769700	3016700	--	--
Hispidulin (5,7,4'-Trihydroxy-6-methoxyflavone)*	C16H12O6	Flavonoids	Flavonoid	9093.7	75801	-3.05928	1.2129	0.119968	down	80901	64492	82010	4236.7	17626	5418.4	C10058	--
Nevadensin	C18H16O7	Flavonoids	Flavonols	439320	3940700	-3.16511	1.21508	0.111483	down	3271300	5009400	3541400	177170	720780	420010	C10111	--
Quercetin-3-O-xyloside (Reynoutrin)	C20H18O11	Flavonoids	Flavonols	4.57933e+06	978153	2.22701	1.21541	4.68161	up	986670	905690	1042100	3111700	3426200	7200100	--	--
Peonidin-3-O-glucoside	C22H23O11+	Flavonoids	Anthocyanins	670937	1.15907e+06	-0.788715	1.21561	0.578859	down	1153100	1039900	1284200	655280	601690	755840	C12141	ko00942
Chrysoeriol-6-C-glucoside-4'-O-glucoside	C28H32O16	Flavonoids	Flavonoid	43871	229120	-2.38476	1.22463	0.191476	down	209480	227320	250560	23238	54238	54137	--	--
Quercetin-3-O-neohesperidoside	C27H30O16	Flavonoids	Flavonols	29996.3	89325	-1.57428	1.2271	0.335811	down	97998	86331	83646	20910	31540	37539	--	--
Avicularin(Quercetin-3-O-α-L-arabinofuranoside)	C20H18O11	Flavonoids	Flavonols	4.35837e+06	909720	2.26029	1.22841	4.79089	up	983750	821370	924040	3300800	3118400	6655900	--	--
Acacetin-7-O-glucuronide	C26H20O8	Flavonoids	Flavonoid	11968.7	44137.7	-1.88274	1.23359	0.271167	down	47504	41364	43545	16870	9682.9	9353.2	--	--
Rhamnocitrin (7-Methylkaempferol)*	C16H12O6	Flavonoids	Flavonoid	8803.77	76194.7	-3.1135	1.23827	0.115543	down	78698	67683	82203	5409.1	15613	5389.2	C17059	--
Isorhamnetin-3,7-O-diglucoside	C28H32O17	Flavonoids	Flavonols	182163	728390	-1.99948	1.23999	0.25009	down	769610	712600	702960	146350	145630	254510	--	--
Quercetin-3-O-(6''-acetyl)glucosyl-(1→3)-Galactoside	C29H32O18	Flavonoids	Flavonols	8276.3	2941.07	1.49265	1.24262	2.81405	up	3224.8	2196.3	3402.1	7809.8	8301.8	8717.3	--	--
Quercetin-3-O-(6''-acetyl)galactoside	C23H22O13	Flavonoids	Flavonols	2.67117e+06	855790	1.64214	1.24663	3.12129	up	1079100	779920	708350	2356100	2831400	2826000	--	--
Kaempferide-3-O-glucuronide	C22H20O12	Flavonoids	Flavonols	1.76369e+06	65920.3	4.74173	1.25016	26.7549	up	60104	66355	71302	1286100	772080	3232900	--	--
Chrysosplenol D	C18H16O8	Flavonoids	Flavonols	38981.3	383910	-3.29991	1.25097	0.101538	down	342840	435240	373650	20504	57590	38850	C04552	--
Quercetagetin-3-Methyl Ether	C16H12O8	Flavonoids	Flavonoid	1840.37	11831.6	-2.68458	1.25278	0.155546	down	8246.9	10492	16756	1806.9	2014.8	1699.4	--	--
Acerosin	C18H16O8	Flavonoids	Flavonoid	10662.3	127170	-3.57617	1.25299	0.0838426	down	111910	134290	135310	5782.6	17751	8453.2	C09982	--
Naringenin-4'-O-glucoside	C21H22O10	Flavonoids	Flavonoid	179937	20840.3	3.11004	1.25455	8.63406	up	18524	14450	29547	148330	222510	168970	--	--
5-Hydroxy-6,7,8,3',4'-pentamethoxyflavone	C20H20O8	Flavonoids	Flavonoid	17059	49427.3	-1.53478	1.2547	0.345133	down	59293	45723	43266	16705	20039	14433	--	--
Ellagic acid-4-O-glucoside	C20H16O13	Tannins	Tannin	85185.7	176140	-1.04804	1.2552	0.483625	down	157730	173680	197010	92762	84297	78498	--	--
Quercetin-3-O-(6''-sinapoyl)glucoside-7-O-(6''-malonyl)glucoside	C41H42O24	Flavonoids	Flavonols	9	8225.73	-9.836	1.2554	0.00109413	down	1419.2	9375	13883	9	9	9	--	--
Kaempferol-3-O-glucuronide-7-O-glucoside	C27H28O17	Flavonoids	Flavonols	22240.3	50381.7	-1.17972	1.25563	0.441437	down	56688	44403	50054	21040	25644	20037	--	--
Dihydromyricetin-3-O-glucoside	C21H22O13	Flavonoids	Dihydroflavonol	37782.7	148810	-1.97768	1.25651	0.253899	down	168660	137220	140550	40756	29089	43503	--	--
Ellagic acid	C14H6O8	Tannins	Tannin	115788	8690.37	3.73593	1.25787	13.3238	up	9459.2	11789	4822.9	97245	116290	133830	C10788	--
Penduletin 4'-Methyl Ether (5-Hydroxy-3,6,7,4'-Tetramethoxyflavone)	C19H18O7	Flavonoids	Flavonoid	58971.7	434067	-2.87982	1.26038	0.135859	down	577940	390700	333560	42705	72287	61923	--	--
5,6,7,4'-Tetramethoxyflavone	C19H18O6	Flavonoids	Flavonoid	3651.77	5762.73	-0.658159	1.2608	0.633687	down	5774.2	5818.1	5695.9	3299.7	3834	3821.6	C14472	--
Quercetin-3-O-xylosyl(1→2)glucosyl(1→2)glucoside	C32H38O21	Flavonoids	Flavonols	42295.3	9815.53	2.10736	1.26146	4.30902	up	7646.6	11200	10600	35834	40017	51035	--	--
4',5,7-Trihydroxy-3',3,6-Trimethoxyflavone (Jaceidin)	C18H16O8	Flavonoids	Flavonoid	2993.07	19564.7	-2.70855	1.26724	0.152983	down	21195	17166	20333	2944.2	3949.7	2085.3	--	--
Sudachitin	C18H16O8	Flavonoids	Flavonoid	17741.3	147347	-3.05403	1.26769	0.120405	down	168050	115400	158590	14595	24696	13933	--	--
Eupatorin (5,3'-Dihydroxy-6,7,4'-trimethoxyflavone)*	C18H16O7	Flavonoids	Flavonoid	1138.56	28418.3	-4.64154	1.27202	0.0400644	down	32481	22431	30343	687.69	1213.7	1514.3	--	--
Quercetin-3-O-sambubioside	C26H28O16	Flavonoids	Flavonols	500297	86321.3	2.53499	1.27575	5.79575	up	90974	80762	87228	402600	546430	551860	C12637	ko00944
5,7-Dihydroxy-3',4',5'-trimethoxyflavone	C18H16O7	Flavonoids	Flavonoid	2597.97	73295.7	-4.81827	1.27617	0.035445	down	84863	56947	78077	1620.2	3478.9	2694.8	C19807	--
Dihydrokaempferol-7-O-glucoside	C21H22O11	Flavonoids	Flavonoid	6.77573e+06	170047	5.31637	1.28093	39.8463	up	160760	144940	204440	5460700	8330200	6536300	--	--
Kaempferol (3,5,7,4'-Tetrahydroxyflavone)	C15H10O6	Flavonoids	Flavonols	3832.2	9374.13	-1.29051	1.28191	0.408806	down	9494.4	9628.6	8999.4	3602.5	4221.9	3672.2	C05903	ko00941,ko00944,ko01061,ko01100,ko01110
5-Hydroxy-6,7,3',4'-tetramethoxyflavone	C19H18O7	Flavonoids	Flavonoid	9	2126.77	-7.88452	1.28313	0.00423178	down	2744.7	1282.3	2353.3	9	9	9	--	--
4'-Hydroxy-5,6,7-trimethoxyflavone	C18H16O6	Flavonoids	Flavonoid	9	93258.7	-13.339	1.28326	9.65058e-05	down	174540	56839	48397	9	9	9	C14986	--
Quercetin-3-O-(2''-acetyl)glucuronide	C23H20O14	Flavonoids	Flavonols	2230600	90859	4.61766	1.28373	24.5501	up	96197	75120	101260	2678900	1962900	2050000	--	--
Calycosin	C16H12O5	Flavonoids	Isoflavones	9	36422.3	-11.9826	1.2844	0.000247101	down	53762	36906	18599	9	9	9	C01562	ko00943,ko01110
Cyanidin-3-O-(6''-O-malonyl)arabinoside	C23H21O13+	Flavonoids	Anthocyanins	2.52597e+07	24516.3	10.0089	1.2848	1030.32	up	20629	16346	36574	30206000	20895000	24678000	--	--
Cyanidin-3,5-O-diglucoside (Cyanin)	C27H31O16+	Flavonoids	Anthocyanins	135371	9	13.8766	1.28614	15041.2	up	9	9	9	97591	81272	227250	C08639	ko00942
Eupatilin-7-O-glucoside	C24H26O12	Flavonoids	Flavonoid	9	37481.7	-12.024	1.28622	0.000240117	down	30532	32510	49403	9	9	9	--	--
Nepetin (5,7,3',4'-Tetrahydroxy-6-methoxyflavone)	C16H12O7	Flavonoids	Flavonoid	9	8846.8	-9.94101	1.28631	0.00101732	down	9082.2	6705.2	10753	9	9	9	--	--
Cyanidin-3-O-(3'',6''-O-dimalonyl)glucoside	C27H25O17+	Flavonoids	Anthocyanins	135812	9	13.8813	1.28633	15090.2	up	9	9	9	211150	93625	102660	C16289	ko00942
Pelargonidin-3-O-(6''-O-malonyl)glucoside	C24H23O13+	Flavonoids	Anthocyanins	32785.3	9	11.8308	1.28645	3642.81	up	9	9	9	45500	27452	25404	C12642	ko00942
Quercetin-3-O-(2'',3''-digalloyl)-glucoside	C35H28O20	Flavonoids	Flavonols	127760	9	13.7932	1.28663	14195.6	up	9	9	9	136800	141700	104780	--	--
Hymenoxin	C19H18O8	Flavonoids	Flavonols	9	7389.33	-9.6813	1.28664	0.00121797	down	6537.8	8930.1	6700.1	9	9	9	--	--
5,6,7,4'-Tetramethoxyflavanone	C19H20O6	Flavonoids	Flavonoid	9	8324.3	-9.85319	1.28683	0.00108117	down	10275	6689.6	8008.3	9	9	9	C15118	--
Isorhamnetin-3-O-(6''-malonylglucoside)	C25H24O15	Flavonoids	Flavonoid	9	230030	-14.6415	1.28708	3.91253e-05	down	292500	224990	172600	9	9	9	--	--
5,7,4',5'-Tetrahydro-3',6-dimethoxyflavone	C17H14O8	Flavonoids	Flavonoid	9	1307	-7.18212	1.28713	0.006886	down	1499.2	1204.4	1217.4	9	9	9	--	--
Eupatilin (5,7-Dihydroxy-3',4',6-Trimethoxyflavone)*	C18H16O7	Flavonoids	Flavonoid	9	43700.7	-12.2454	1.28725	0.000205947	down	48371	37306	45425	9	9	9	C10040	--
Quercetin-3-O-(2''-malonyl)glucoside-7-O-arabinoside	C29H30O19	Flavonoids	Flavonols	132750	9	13.8484	1.28728	14750	up	9	9	9	122110	134940	141200	--	--
Cyanidin-3-O-(6''-O-malonyl)glucoside	C24H23O14+	Flavonoids	Anthocyanins	2.70377e+07	9	21.5185	1.28728	3.00419e+06	up	9	9	9	31541000	26067000	23505000	C12643	ko00942
Kaempferol-3-O-(6''''-malonyl)sophorotrioside	C36H42O24	Flavonoids	Flavonols	9	17296.3	-10.9083	1.28731	0.000520341	down	18912	15455	17522	9	9	9	--	--
Isorhamnetin-3-O-Glucoside	C22H22O12	Flavonoids	Flavonols	9	210603	-14.5142	1.28735	4.27344e-05	down	225120	220610	186080	9	9	9	--	--
Isoliquiritigenin	C15H12O4	Flavonoids	Chalcones	9	6284.43	-9.44764	1.28735	0.00143211	down	6738.7	6378.4	5736.2	9	9	9	C08650	ko00941,ko01061,ko01110
Isorhamnetin-3-O-(2''-O-xylosyl)glucoside	C27H30O16	Flavonoids	Flavonols	24412.7	9	11.4054	1.28738	2712.52	up	9	9	9	22296	23704	27238	--	--
Peonidin-3,5-O-diglucoside	C28H33O16+	Flavonoids	Anthocyanins	6325.73	9	9.45709	1.28739	702.859	up	9	9	9	5683.6	5649	7644.6	--	--
Epigallocatechin	C15H14O7	Flavonoids	Flavanols	80003.7	9	13.1179	1.28748	8889.3	up	9	9	9	71173	71231	97607	C12136	ko00941,ko01110
Cyanidin-3-O-arabinoside	C20H19O10+	Flavonoids	Anthocyanins	1.60285e+07	9	20.7642	1.2877	1.78094e+06	up	9	9	9	15963000	9644400	22478000	--	--
Cyanidin-3-O-glucoside (Kuromanin)	C21H21O11+	Flavonoids	Anthocyanins	3.84743e+06	9	18.7055	1.28777	427493	up	9	9	9	4070300	2586900	4885100	C08604	ko00942

## Sheet: Han5 v.s. Han1
Table.S4 The detailed information of different metabolite contents in Han5 and Han1
metabolites	Formula	Class1	Class2	Han5	Han1	log2FC	vip	FC	direction	Han1 rep1	Han1 rep2	Han1 rep3	Han5 rep1	Han5 rep2	Han5 rep3	cpd ID	kegg map
Kaempferol (3,5,7,4'-Tetrahydroxyflavone)	C15H10O6	Flavonoids	Flavonols	4497.8	9374.13	-1.05947	1.00354	0.47981	down	9494.4	9628.6	8999.4	6867.2	2897.1	3729.1	C05903	ko00941,ko00944,ko01061,ko01100,ko01110
6-Hydroxykaempferol-3,7,6-O-triglycoside	C33H40O22	Flavonoids	Flavonols	365427	224833	0.700726	1.00412	1.62532	up	221240	202440	250820	278430	445390	372460	--	--
Hispidulin-8-C-(2''-O-glucosyl)glucoside	C28H32O16	Flavonoids	Flavonoid carbonoside	80270.7	337287	-2.07103	1.00981	0.237989	down	193040	271640	547180	118310	83994	38508	--	--
Ellagic acid-4-O-glucoside	C20H16O13	Tannins	Tannin	121533	176140	-0.535371	1.01379	0.689981	down	157730	173680	197010	112740	105390	146470	--	--
Quercetin-3-O-rhamnoside(Quercitrin)	C21H20O11	Flavonoids	Flavonols	39030.7	67112	-0.781963	1.01827	0.581575	down	83821	67062	50453	35925	43807	37360	C01750	ko00944
Carthamone	C21H20O11	Flavonoids	Chalcones	15265.3	8172.83	0.901351	1.01847	1.86781	up	8581.6	7845.2	8091.7	17214	10378	18204	C08598	--
Kaempferol-3,7-di-O-glucoside	C27H30O16	Flavonoids	Flavonoid	79887.7	122770	-0.619913	1.02351	0.65071	down	148130	106430	113750	79084	90868	69711	--	--
Ellagic acid	C14H6O8	Tannins	Tannin	21325.7	8690.37	1.2951	1.03347	2.45394	up	9459.2	11789	4822.9	24907	19899	19171	C10788	--
Quercetin-3-O-sophoroside (Baimaside)	C27H30O17	Flavonoids	Flavonols	2574400	1.44453e+06	0.833633	1.04196	1.78217	up	1500600	1302700	1530300	1914100	3159700	2649400	C12667	ko00944
Kaempferol-3-O-(6''-malonyl)glucoside	C24H22O14	Flavonoids	Flavonols	2.04537e+06	1.10032e+06	0.894441	1.05049	1.85889	up	932990	906860	1461100	1927700	2353800	1854600	--	--
Taxifolin-3'-O-glucoside	C21H22O12	Flavonoids	Flavonoid	321920	209657	0.618674	1.05593	1.53546	up	242720	208180	178070	278830	352910	334020	--	--
Isorhamnetin-3-O-arabinoside	C21H20O11	Flavonoids	Flavonols	6566.6	10572.2	-0.687057	1.05735	0.62112	down	10489	11330	9897.6	5535.4	8210.9	5953.5	--	--
6-O-Galloyl-D-glucose	C13H16O10	Tannins	Tannin	3243200	2.14413e+07	-2.7249	1.06675	0.151259	down	26436000	26696000	11192000	1871900	6062700	1795000	--	--
6-Hydroxykaempferol-3,6-O-Diglucoside	C27H30O17	Flavonoids	Flavonols	2.30417e+06	1.41453e+06	0.703919	1.07158	1.62892	up	1421800	1497000	1324800	1848100	2709000	2355400	--	--
2-O-Galloyl-D-glucose	C13H16O10	Tannins	Tannin	3.35723e+06	2.19317e+07	-2.70767	1.07555	0.153077	down	26020000	28062000	11713000	2264700	5999300	1807700	--	--
Hispidulin (5,7,4'-Trihydroxy-6-methoxyflavone)*	C16H12O6	Flavonoids	Flavonoid	9246.33	75801	-3.03526	1.07799	0.121982	down	80901	64492	82010	2387	10256	15096	C10058	--
Kaempferol-3-O-(6''-malonyl)galactoside	C24H22O14	Flavonoids	Flavonols	2.00807e+06	1.10597e+06	0.860491	1.08155	1.81566	up	1048400	893520	1376000	1924500	2262600	1837100	--	--
Dihydroquercetin(Taxifolin)	C15H12O7	Flavonoids	Dihydroflavonol	69796	23847.3	1.54932	1.08344	2.92678	up	30823	20993	19726	66672	95556	47160	C01617	ko00941,ko01061,ko01100,ko01110
Taxifolin-3-O-rhamnoside (Astilbin)	C21H22O11	Flavonoids	Dihydroflavonol	716223	190447	1.91102	1.09611	3.76076	up	167950	126230	277160	927540	717590	503540	C17449	--
Cirsilineol (4',5-Dihydroxy-3',6,7-trimethoxyflavone)	C18H16O7	Flavonoids	Flavonoid	86044	648977	-2.91502	1.10249	0.132584	down	832350	513650	600930	31322	110110	116700	C10032	--
Rhamnocitrin (7-Methylkaempferol)*	C16H12O6	Flavonoids	Flavonoid	9012.17	76194.7	-3.07974	1.1036	0.118278	down	78698	67683	82203	2861.5	11913	12262	C17059	--
4',5,7-Trihydroxy-3',3,6-Trimethoxyflavone (Jaceidin)	C18H16O8	Flavonoids	Flavonoid	2550.88	19564.7	-2.93918	1.10432	0.130382	down	21195	17166	20333	894.54	2480.2	4277.9	--	--
Penduletin (5,4'-Dihydroxy-3,6,7-trimethoxyflavone)	C18H16O7	Flavonoids	Flavonoid	27845	212997	-2.93534	1.10851	0.13073	down	270350	164800	203840	10605	35311	37619	--	--
Acacetin-7-O-glucuronide	C26H20O8	Flavonoids	Flavonoid	21741	44137.7	-1.02159	1.11701	0.492572	down	47504	41364	43545	20746	27069	17408	--	--
Chrysoeriol-7-O-glucoside*	C22H22O11	Flavonoids	Flavonoid	4.11543e+06	6.60263e+06	-0.681997	1.11719	0.623302	down	6221100	5879100	7707700	3898700	4044000	4403600	--	--
Avicularin(Quercetin-3-O-α-L-arabinofuranoside)	C20H18O11	Flavonoids	Flavonols	2443300	909720	1.42534	1.12123	2.68577	up	983750	821370	924040	1850200	3265700	2214000	--	--
Ellagic acid-4-O-rhamnoside	C20H16O12	Tannins	Tannin	8489.5	2365.73	1.84339	1.12431	3.58853	up	3516.5	2010.2	1570.5	8985	8081.5	8402	--	--
Quercetin-3-O-(6''-malonyl)galactoside	C24H22O15	Flavonoids	Flavonols	7872800	2.08177e+06	1.91907	1.12618	3.78179	up	3176900	1449700	1618700	8015700	7883100	7719600	--	--
Isohyperoside*	C21H20O12	Flavonoids	Flavonols	1.73333e+06	645333	1.42543	1.12666	2.68595	up	714480	554880	666640	1416800	2291900	1491300	--	--
Patuletin-3-O-glucoside	C22H22O13	Flavonoids	Flavonoid	221473	1382900	-2.64249	1.13377	0.160151	down	1180000	1139700	1829000	153330	352200	158890	--	--
Isorhamnetin-3-O-(6''-acetylglucoside)	C24H24O13	Flavonoids	Flavonols	19305.3	181077	-3.22953	1.14061	0.106614	down	307670	120390	115170	16717	21405	19794	--	--
Gallocatechin-(4α→8)-gallocatechin	C30H26O14	Flavonoids	Flavanols	67372	103318	-0.616866	1.14177	0.652086	down	99682	99211	111060	60132	69826	72158	--	--
Sudachitin	C18H16O8	Flavonoids	Flavonoid	17975.8	147347	-3.03508	1.14228	0.121997	down	168050	115400	158590	9252.5	16680	27995	--	--
Quercetin-3-O-xyloside (Reynoutrin)	C20H18O11	Flavonoids	Flavonols	2.67333e+06	978153	1.45051	1.14382	2.73304	up	986670	905690	1042100	2239700	3476400	2303900	--	--
Quercetin-3-O-(6''-acetyl)glucosyl-(1→3)-Galactoside	C29H32O18	Flavonoids	Flavonols	11634.3	2941.07	1.98398	1.14639	3.95582	up	3224.8	2196.3	3402.1	8672	13547	12684	--	--
Quercetin-5-O-glucuronide	C21H18O13	Flavonoids	Flavonols	4.45903e+06	2899700	0.620827	1.1498	1.53776	up	2948200	2707600	3043300	4181400	4892500	4303200	--	--
Quercetin-7-O-(6''-malonyl)glucoside	C24H22O15	Flavonoids	Flavonols	2.03393e+07	4355500	2.22336	1.15042	4.6698	up	6304400	3696200	3065900	21387000	21515000	18116000	--	--
Ethyl gallate	C9H10O5	Tannins	Tannin	30208.7	134248	-2.15187	1.15354	0.225021	down	92925	130400	179420	33157	29212	28257	--	--
Peonidin-3-O-glucoside	C22H23O11+	Flavonoids	Anthocyanins	705010	1.15907e+06	-0.717248	1.15373	0.608257	down	1153100	1039900	1284200	669940	738540	706550	C12141	ko00942
5,7-Dihydroxy-3',4',5'-trimethoxyflavone	C18H16O7	Flavonoids	Flavonoid	3942.43	73295.7	-4.21657	1.15377	0.0537881	down	84863	56947	78077	1578.7	5187.4	5061.2	C19807	--
Eupatilin (5,7-Dihydroxy-3',4',6-Trimethoxyflavone)*	C18H16O7	Flavonoids	Flavonoid	2885.63	43700.7	-3.9207	1.15911	0.0660318	down	48371	37306	45425	1307.8	3481.6	3867.5	C10040	--
6-Hydroxykaempferol-7,6-O-Diglucoside	C27H30O17	Flavonoids	Flavonols	11505000	21034000	-0.870462	1.15914	0.546972	down	20648000	19669000	22785000	10788000	12950000	10777000	--	--
Eupatorin (5,3'-Dihydroxy-6,7,4'-trimethoxyflavone)*	C18H16O7	Flavonoids	Flavonoid	1317.9	28418.3	-4.43051	1.16131	0.0463751	down	32481	22431	30343	562.41	1550.4	1840.9	--	--
Galloyl Methyl gallate	C15H12O9	Tannins	Tannin	3040.8	11858.7	-1.96342	1.1614	0.25642	down	11156	10485	13935	3648.5	2267.9	3206	--	--
Quercetin-3-O-(6''-acetyl)galactoside	C23H22O13	Flavonoids	Flavonols	3.59607e+06	855790	2.07109	1.16257	4.20204	up	1079100	779920	708350	3093800	4439700	3254700	--	--
Isorhamnetin-3-O-rutinoside (Narcissin)	C28H32O16	Flavonoids	Flavonoid	14208.8	124060	-3.12618	1.16394	0.114531	down	135830	87470	148880	13306	9830.3	19490	--	--
Luteolin-7,3'-di-O-glucoside	C27H30O16	Flavonoids	Flavonoid	78828.3	16395	2.26546	1.16495	4.80807	up	12574	19123	17488	67756	99243	69486	--	--
Quercetin-3-O-(6''-sinapoyl)glucoside-7-O-(6''-malonyl)glucoside	C41H42O24	Flavonoids	Flavonols	9	8225.73	-9.836	1.1668	0.00109413	down	1419.2	9375	13883	9	9	9	--	--
Kaempferol-3-O-glucoside (Astragalin)	C21H20O11	Flavonoids	Flavonols	950880	211657	2.16754	1.16716	4.49256	up	194540	172190	268240	942650	817190	1092800	C12249	ko00944,ko01110
Quercetin-3-O-rutinoside (Rutin)	C27H30O16	Flavonoids	Flavonols	101707	230950	-1.18317	1.17167	0.440384	down	226440	220050	246360	90281	116160	98679	C05625	ko00944,ko01100,ko01110
Quercetin-3-O-glucuronide	C21H18O13	Flavonoids	Flavonols	479070	261293	0.874566	1.17271	1.83346	up	245140	257170	281570	443120	494330	499760	--	--
Quercetin-3-O-glucoside (Isoquercitrin)	C21H20O12	Flavonoids	Flavonols	9.25037e+06	3.41383e+06	1.43812	1.17305	2.70967	up	3544300	3412400	3284800	7847400	10758000	9145700	C05623	ko00944,ko01100,ko01110
Acerosin	C18H16O8	Flavonoids	Flavonoid	13296	127170	-3.25769	1.17541	0.104553	down	111910	134290	135310	10195	10611	19082	C09982	--
5-Hydroxy-6,7,8,3',4'-pentamethoxyflavone	C20H20O8	Flavonoids	Flavonoid	14870.3	49427.3	-1.73287	1.17615	0.300852	down	59293	45723	43266	15643	13962	15006	--	--
Nevadensin	C18H16O7	Flavonoids	Flavonols	388000	3940700	-3.34432	1.17677	0.0984597	down	3271300	5009400	3541400	341420	310810	511770	C10111	--
Quercetin-3-O-xylosyl(1→2)glucosyl(1→2)glucoside	C32H38O21	Flavonoids	Flavonols	50508	9815.53	2.36337	1.17691	5.14572	up	7646.6	11200	10600	45603	58162	47759	--	--
Quercetin-3-O-galactoside (Hyperin)	C21H20O12	Flavonoids	Flavonols	13868000	5468600	1.34252	1.17693	2.53593	up	5721400	5324500	5359900	12045000	15594000	13965000	C10073	--
Naringenin-4'-O-glucoside	C21H22O10	Flavonoids	Flavonoid	304083	20840.3	3.86702	1.17745	14.5911	up	18524	14450	29547	338300	312110	261840	--	--
Penduletin 4'-Methyl Ether (5-Hydroxy-3,6,7,4'-Tetramethoxyflavone)	C19H18O7	Flavonoids	Flavonoid	18410	434067	-4.55936	1.17864	0.0424128	down	577940	390700	333560	12187	23476	19567	--	--
Chrysosplenol D	C18H16O8	Flavonoids	Flavonols	32986.7	383910	-3.54081	1.17936	0.0859229	down	342840	435240	373650	26133	26440	46387	C04552	--
Dihydromyricetin-3-O-glucoside	C21H22O13	Flavonoids	Dihydroflavonol	33595	148810	-2.14715	1.17944	0.225758	down	168660	137220	140550	30817	40148	29820	--	--
Isorhamnetin-3,7-O-diglucoside	C28H32O17	Flavonoids	Flavonols	145477	728390	-2.32392	1.17989	0.199724	down	769610	712600	702960	114380	174280	147770	--	--
Kaempferide-3-O-glucuronide	C22H20O12	Flavonoids	Flavonols	1.14079e+06	65920.3	4.11316	1.1799	17.3055	up	60104	66355	71302	1103900	1575700	742760	--	--
3,7-Di-O-methylquercetin	C17H14O7	Flavonoids	Flavonols	9	5248.37	-9.18773	1.18191	0.00171482	down	8627.1	5116.7	2001.3	9	9	9	C01265	ko00944
Quercetin-3-O-neohesperidoside	C27H30O16	Flavonoids	Flavonols	42905.7	89325	-1.0579	1.18222	0.480332	down	97998	86331	83646	41529	43421	43767	--	--
Quercetin-3-O-(6''-malonyl)glucoside	C24H22O15	Flavonoids	Flavonols	1.40407e+07	3455400	2.02269	1.18372	4.0634	up	3434200	2956500	3975500	13491000	14495000	14136000	C12638	ko00944
4'-Hydroxy-5,6,7-trimethoxyflavone	C18H16O6	Flavonoids	Flavonoid	9	93258.7	-13.339	1.18892	9.65058e-05	down	174540	56839	48397	9	9	9	C14986	--
Kaempferol-3-O-(2''-O-acetyl)glucuronide	C23H20O13	Flavonoids	Flavonols	787120	2.89297e+06	-1.87789	1.18897	0.272081	down	3075700	2813200	2790000	729840	860900	770620	--	--
5-Hydroxy-6,7,3',4'-tetramethoxyflavone	C19H18O7	Flavonoids	Flavonoid	9	2126.77	-7.88452	1.18978	0.00423178	down	2744.7	1282.3	2353.3	9	9	9	--	--
Quercetin-3-O-(2''-acetyl)glucuronide	C23H20O14	Flavonoids	Flavonols	2.61887e+06	90859	4.84917	1.19035	28.8234	up	96197	75120	101260	3083700	2465800	2307100	--	--
Dihydrokaempferol-7-O-glucoside	C21H22O11	Flavonoids	Flavonoid	3813200	170047	4.487	1.19041	22.4244	up	160760	144940	204440	3755200	4161600	3522800	--	--
Quercetin-3-O-sambubioside	C26H28O16	Flavonoids	Flavonols	568933	86321.3	2.72047	1.19114	6.59088	up	90974	80762	87228	554230	629740	522830	C12637	ko00944
Cyanidin-3-O-(6''-O-malonyl)arabinoside	C23H21O13+	Flavonoids	Anthocyanins	1.23197e+08	24516.3	12.2949	1.19154	5025.09	up	20629	16346	36574	131320000	117060000	121210000	--	--
Isorhamnetin-3-O-rhamnoside	C22H22O11	Flavonoids	Flavonols	9	47342.7	-12.3609	1.19184	0.000190103	down	68786	42096	31146	9	9	9	--	--
5,6,7,4'-Tetramethoxyflavanone	C19H20O6	Flavonoids	Flavonoid	9	8324.3	-9.85319	1.19305	0.00108117	down	10275	6689.6	8008.3	9	9	9	C15118	--
Nepetin (5,7,3',4'-Tetrahydroxy-6-methoxyflavone)	C16H12O7	Flavonoids	Flavonoid	9	8846.8	-9.94101	1.19308	0.00101732	down	9082.2	6705.2	10753	9	9	9	--	--
Hymenoxin	C19H18O8	Flavonoids	Flavonols	9	7389.33	-9.6813	1.19311	0.00121797	down	6537.8	8930.1	6700.1	9	9	9	--	--
Isorhamnetin-3-O-(6''-malonylglucoside)	C25H24O15	Flavonoids	Flavonoid	9	230030	-14.6415	1.19311	3.91253e-05	down	292500	224990	172600	9	9	9	--	--
Eupatilin-7-O-glucoside	C24H26O12	Flavonoids	Flavonoid	9	37481.7	-12.024	1.19322	0.000240117	down	30532	32510	49403	9	9	9	--	--
5,7,4',5'-Tetrahydro-3',6-dimethoxyflavone	C17H14O8	Flavonoids	Flavonoid	9	1307	-7.18212	1.19327	0.006886	down	1499.2	1204.4	1217.4	9	9	9	--	--
Peonidin-3,5-O-diglucoside	C28H33O16+	Flavonoids	Anthocyanins	53016.7	9	12.5242	1.19333	5890.74	up	9	9	9	50488	45430	63132	--	--
Pelargonidin-3-O-(6''-O-malonyl)glucoside	C24H23O13+	Flavonoids	Anthocyanins	253470	9	14.7815	1.19344	28163.3	up	9	9	9	293070	199580	267760	C12642	ko00942
3-O-Methylgallic Acid	C8H8O5	Tannins	Tannin	15800	9	10.7777	1.19354	1755.56	up	9	9	9	17697	13683	16020	C05616	ko00627,ko01120
Epigallocatechin	C15H14O7	Flavonoids	Flavanols	40895.7	9	12.1497	1.19355	4543.96	up	9	9	9	35451	47457	39779	C12136	ko00941,ko01110
Quercetin-3',4'-dimethyl ether	C17H14O7	Flavonoids	Flavonols	9	43131.3	-12.2265	1.19357	0.000208665	down	41225	36067	52102	9	9	9	--	--
1-O-Galloyl-rhamnose	C13H16O9	Tannins	Tannin	37690.7	9	12.032	1.19357	4187.85	up	9	9	9	36558	44923	31591	--	--
Quercetin-3-O-(2'',3''-digalloyl)-glucoside	C35H28O20	Flavonoids	Flavonols	234380	9	14.6686	1.19366	26042.2	up	9	9	9	229640	216390	257110	--	--
Kaempferol-3-O-(6''''-malonyl)sophorotrioside	C36H42O24	Flavonoids	Flavonols	9	17296.3	-10.9083	1.19369	0.000520341	down	18912	15455	17522	9	9	9	--	--
Quercetin-3-O-(2''-malonyl)glucoside-7-O-arabinoside	C29H30O19	Flavonoids	Flavonols	138630	9	13.911	1.19373	15403.3	up	9	9	9	129780	156270	129840	--	--
Cyanidin-3,5-O-diglucoside (Cyanin)	C27H31O16+	Flavonoids	Anthocyanins	480523	9	15.7043	1.19377	53391.5	up	9	9	9	496130	534820	410620	C08639	ko00942
Isorhamnetin-3-O-(2''-O-xylosyl)glucoside	C27H30O16	Flavonoids	Flavonols	33607	9	11.8665	1.19377	3734.11	up	9	9	9	32564	34415	33842	--	--
Cyanidin-3-O-arabinoside	C20H19O10+	Flavonoids	Anthocyanins	7.62477e+07	9	23.0143	1.19379	8.47196e+06	up	9	9	9	79093000	74619000	75031000	--	--
Cyanidin-3-O-glucoside (Kuromanin)	C21H21O11+	Flavonoids	Anthocyanins	29471000	9	21.6429	1.19379	3.27456e+06	up	9	9	9	31976000	28283000	28154000	C08604	ko00942
Cyanidin-3-O-(3'',6''-O-dimalonyl)glucoside	C27H25O17+	Flavonoids	Anthocyanins	1628000	9	17.4647	1.1938	180889	up	9	9	9	1774700	1670400	1438900	C16289	ko00942
Cyanidin-3-O-(6''-O-malonyl)glucoside	C24H23O14+	Flavonoids	Anthocyanins	182680000	9	24.2748	1.1938	2.02978e+07	up	9	9	9	190130000	184940000	172970000	C12643	ko00942
