# Supplementary material for: Integrated transcriptome and metabolome analysis revealed that HaMYB1 modulates anthocyanin accumulation to deepen sunflower flower color
Source: Plant Cell Rep. 2024 Feb 21;43(3):74. doi: 10.1007/s00299-023-03098-3 (PMC10879246; doi:10.1007/s00299-023-03098-3)
Supplement: Supplementary file 7 — Supplementary file7 (XLSX 2073 KB) [file 299_2023_3098_MOESM7_ESM.xlsx]

## Sheet: TableS7
Table S5 Summary of Co-expression of different expression gene cluster
ID	cor DEGs cluster	locus	gene type	Han1	Han2	Han3	Han4	Han5	Han1 rep1	Han1 rep2	Han1 rep3	Han2 rep1	Han2 rep2	Han2 rep3	Han3 rep1	Han3 rep2	Han3 rep3	Han4 rep1	Han4 rep2	Han4 rep3	Han5 rep1	Han5 rep2	Han5 rep3	COG	GO	EC	Pathway	Pfam	Description
HannXRQ_Chr01g0000031	5	Chr1:241552-249485	gene	4.18167	0	0.128	0.19	0	4.262	4.411	3.872	0	0	0	0	0	0.384	0	0.423	0.147	0	0	0	S	-	-	-	F-box,FIST,FIST_C	F-box LRR-repeat protein
HannXRQ_Chr01g0000061	4	Chr1:530927-534499	gene	1.63367	57.1683	17.1787	1.57233	0.832667	1.183	2.387	1.331	60.157	48.333	63.015	4.254	41.098	6.184	1.035	2.153	1.529	0.988	1.164	0.346	I	GO:0003674,GO:0003824,GO:0005575,GO:0005622,GO:0005623,GO:0005737,GO:0005777,GO:0006732,GO:0006733,GO:0006743,GO:0006744,GO:0008150,GO:0008152,GO:0009058,GO:0009108,GO:0009987,GO:0016405,GO:0016874,GO:0016877,GO:0042180,GO:0042181,GO:0042579,GO:0043226,GO:0043227,GO:0043229,GO:0043231,GO:0044237,GO:0044249,GO:0044281,GO:0044283,GO:0044424,GO:0044444,GO:0044464,GO:0051186,GO:0051188,GO:0071704,GO:…	6.2.1.12	ko00130,ko00360,ko00940,ko01100,ko01110,map00130,map00360,map00940,map01100,map01110	AMP-binding,AMP-binding_C	4-coumarate--CoA ligase-like
HannXRQ_Chr01g0000071	4	Chr1:562593-565760	gene	4.637	15.9097	7.775	1.221	1.03933	4.405	6.755	2.751	11.978	16.088	19.663	1.28	14.762	7.283	1.587	1.717	0.359	1.111	1.547	0.46	I	GO:0003674,GO:0003824,GO:0005575,GO:0005622,GO:0005623,GO:0005737,GO:0005777,GO:0006732,GO:0006733,GO:0006743,GO:0006744,GO:0008150,GO:0008152,GO:0009058,GO:0009108,GO:0009987,GO:0016405,GO:0016874,GO:0016877,GO:0042180,GO:0042181,GO:0042579,GO:0043226,GO:0043227,GO:0043229,GO:0043231,GO:0044237,GO:0044249,GO:0044281,GO:0044283,GO:0044424,GO:0044444,GO:0044464,GO:0051186,GO:0051188,GO:0071704,GO:…	6.2.1.12	ko00130,ko00360,ko00940,ko01100,ko01110,map00130,map00360,map00940,map01100,map01110	AMP-binding,AMP-binding_C	4-coumarate--CoA ligase-like
HannXRQ_Chr01g0000201	4	Chr1:1373267-1380530	gene	27.245	172.599	148.181	80.3673	25.2867	36.077	32.753	12.905	184.816	190.785	142.195	180.178	133.896	130.468	65.317	37.093	138.692	15.821	45.021	15.018	T	GO:0000003,GO:0003006,GO:0003674,GO:0003824,GO:0004672,GO:0004674,GO:0005488,GO:0005515,GO:0005575,GO:0005622,GO:0005623,GO:0005737,GO:0005829,GO:0006464,GO:0006468,GO:0006793,GO:0006796,GO:0006807,GO:0007154,GO:0007165,GO:0007275,GO:0008150,GO:0008152,GO:0009314,GO:0009416,GO:0009628,GO:0009648,GO:0009791,GO:0009987,GO:0010228,GO:0016301,GO:0016310,GO:0016740,GO:0016772,GO:0016773,GO:0019538,GO:…	2.7.11.1	-	OSR1_C,Pkinase	serine threonine-protein kinase
HannXRQ_Chr01g0000221	1	Chr1:1512317-1513189	gene	0.162	7.48933	11.998	0.27	0.244333	0	0.248	0.238	8.617	9.281	4.57	14.2	11.472	10.322	0.256	0.554	0	0.244	0.267	0.222	NA	NA	NA	NA	NA	NA
HannXRQ_Chr01g0000231	1	Chr1:1513240-1517249	gene	0	5.84333	9.427	0.0536667	0.0233333	0	0	0	6.497	7.308	3.725	10.002	10.429	7.85	0.161	0	0	0	0	0.07	C	GO:0003674,GO:0003824,GO:0004774,GO:0004775,GO:0004776,GO:0005488,GO:0005507,GO:0005575,GO:0005618,GO:0005622,GO:0005623,GO:0005737,GO:0005739,GO:0005759,GO:0006082,GO:0006091,GO:0006099,GO:0006101,GO:0006104,GO:0006105,GO:0006139,GO:0006163,GO:0006637,GO:0006725,GO:0006732,GO:0006753,GO:0006790,GO:0006793,GO:0006796,GO:0006807,GO:0008150,GO:0008152,GO:0009060,GO:0009117,GO:0009150,GO:0009259,GO:…	6.2.1.4,6.2.1.5	ko00020,ko00640,ko01100,ko01110,ko01120,ko01130,ko01200,map00020,map00640,map01100,map01110,map01120,map01130,map01200	CoA_binding,Ligase_CoA	Succinyl-CoA synthetase functions in the citric acid cycle (TCA), coupling the hydrolysis of succinyl-CoA to the synthesis of ATP and thus represents the only step of substrate- level phosphorylation in the TCA. The alpha subunit of the enzyme binds the substrates coenzyme A and phosphate, while succinate binding and nucleotide specificity is provided by the beta subunit
HannXRQ_Chr01g0000301	5	Chr1:1642702-1643882	gene	3.918	0	0	0	0	2.68	4.28	4.794	0	0	0	0	0	0	0	0	0	0	0	0	NA	NA	NA	NA	NA	NA
HannXRQ_Chr01g0000371	5	Chr1:1709905-1712663	gene	10.6293	0.1	0.0986667	11.2213	3.69133	12.526	9.809	9.553	0.3	0	0	0.296	0	0	3.527	1.908	28.229	4.348	5.066	1.66	-	-	-	-	-	-
HannXRQ_Chr01g0000401	3	Chr1:1729913-1734828	gene	17.422	22.059	0.017	0.0166667	0.051	17.257	16.598	18.411	20.219	19.913	26.045	0	0.051	0	0.05	0	0	0.048	0.105	0	K	GO:0003674,GO:0003824,GO:0005575,GO:0005622,GO:0005623,GO:0005634,GO:0006325,GO:0006464,GO:0006482,GO:0006807,GO:0006996,GO:0008150,GO:0008152,GO:0008214,GO:0009893,GO:0009987,GO:0010468,GO:0010604,GO:0010628,GO:0016043,GO:0016569,GO:0016570,GO:0016577,GO:0019222,GO:0019538,GO:0032451,GO:0032452,GO:0036211,GO:0040008,GO:0040009,GO:0040010,GO:0040029,GO:0043170,GO:0043226,GO:0043227,GO:0043229,GO:…	-	-	JmjC,JmjN	JmjC domain, hydroxylase
HannXRQ_Chr01g0000481	4	Chr1:2005100-2005979	gene	0	17.785	15.6757	7.11333	7.488	0	0	0	17.638	14.022	21.695	14.042	15.096	17.889	8.984	7.534	4.822	8.36	7.273	6.831	NA	NA	NA	NA	NA	NA
HannXRQ_Chr01g0000541	1	Chr1:2052954-2054964	gene	4.074	6.216	18.3823	9.20767	2.546	1.997	2.522	7.703	3.867	9.307	5.474	22.703	18.462	13.982	11.612	1.282	14.729	2.714	1.114	3.81	G	GO:0000272,GO:0003674,GO:0003824,GO:0004553,GO:0004567,GO:0005975,GO:0005976,GO:0007275,GO:0008150,GO:0008152,GO:0009056,GO:0009057,GO:0009791,GO:0009845,GO:0009987,GO:0010412,GO:0015923,GO:0016052,GO:0016787,GO:0016798,GO:0016985,GO:0016998,GO:0032501,GO:0032502,GO:0043170,GO:0044036,GO:0044237,GO:0044238,GO:0044247,GO:0044248,GO:0044260,GO:0044262,GO:0044264,GO:0044275,GO:0046355,GO:0048856,GO:…	3.2.1.78	ko00051,map00051	Cellulase	Belongs to the glycosyl hydrolase 5 (cellulase A) family
HannXRQ_Chr01g0000661	2	Chr1:2493595-2496126	gene	16.3277	1.03667	0.911333	46.9443	40.122	18.18	13.77	17.033	0.558	0.827	1.725	0.552	0.836	1.346	42.157	34.952	63.724	36.84	44.037	39.489	C	-	3.6.3.14	ko00190,ko01100,ko04714,ko05010,ko05012,ko05016,map00190,map01100,map04714,map05010,map05012,map05016	ATP-synt_ab,ATP-synt_ab_N,Synthase_beta	Produces ATP from ADP in the presence of a proton gradient across the membrane
HannXRQ_Chr01g0000681	5	Chr1:2584634-2588129	gene	53.341	24.1647	0	0.0533333	0.0276667	56.177	42.316	61.53	19.865	25.642	26.987	0	0	0	0.16	0	0	0	0.083	0	NA	NA	NA	NA	NA	NA
HannXRQ_Chr01g0000721	5	Chr1:2773922-2782598	gene	6.174	5.75233	0	2.60433	0.524333	5.975	3.749	8.798	3.953	6.07	7.234	0	0	0	2.584	2.796	2.433	0	0.45	1.123	NA	NA	NA	NA	NA	NA
HannXRQ_Chr01g0000991	1	Chr1:3077350-3080338	gene	0	0.111	8.348	0	0	0	0	0	0.067	0.266	0	11.469	9.023	4.552	0	0	0	0	0	0	NA	NA	NA	NA	NA	NA
HannXRQ_Chr01g0001021	1	Chr1:3330396-3335971	gene	1.62433	1.36067	8.081	1.236	0.547333	2.246	2.192	0.435	1.354	1.416	1.312	10.556	9.308	4.379	0.391	0.845	2.472	0.596	0.571	0.475	T	GO:0001101,GO:0003674,GO:0003824,GO:0004672,GO:0004674,GO:0005575,GO:0005622,GO:0005623,GO:0005737,GO:0005773,GO:0005886,GO:0006464,GO:0006468,GO:0006793,GO:0006796,GO:0006807,GO:0008150,GO:0008152,GO:0009719,GO:0009725,GO:0009737,GO:0009987,GO:0010033,GO:0016020,GO:0016301,GO:0016310,GO:0016740,GO:0016772,GO:0016773,GO:0019538,GO:0033993,GO:0036211,GO:0042221,GO:0043170,GO:0043226,GO:0043227,GO:…	2.7.11.1	ko04010,ko04064,ko04620,ko04621,ko04624,ko04722,ko05133,ko05140,ko05142,ko05145,ko05152,ko05162,ko05164,map04010,map04064,map04620,map04621,map04624,map04722,map05133,map05140,map05142,map05145,map05152,map05162,map05164	Pkinase,Pkinase_Tyr,Stress-antifung	Cysteine-rich receptor-like protein kinase
HannXRQ_Chr01g0001031	1	Chr1:3490804-3491289	gene	12.8087	16.139	57.4667	11.7777	9.47967	11.69	7.475	19.261	14.102	16.381	17.934	58.235	75.375	38.79	9.354	4.84	21.139	13.585	6.372	8.482	S	-	-	-	DUF538	Protein of unknown function, DUF538
HannXRQ_Chr01g0001061	4	Chr1:3523917-3525481	gene	0.176667	14.8053	15.2027	0.356667	0.091	0	0	0.53	11.798	15.675	16.943	14.545	17.161	13.902	0.143	0.927	0	0	0.149	0.124	K	-	-	-	-	Auxin response factors (ARFs) are transcriptional factors that bind specifically to the DNA sequence 5'-TGTCTC-3' found in the auxin-responsive promoter elements (AuxREs)
HannXRQ_Chr01g0001101	1	Chr1:3558887-3561878	gene	4.27	18.0607	23.6367	7.396	7.442	4.063	4.532	4.215	17.769	18.428	17.985	21.851	28.328	20.731	7.759	6.653	7.776	9.083	6.882	6.361	P	GO:0003674,GO:0005215,GO:0005575,GO:0005623,GO:0005886,GO:0005887,GO:0006810,GO:0006811,GO:0006820,GO:0008150,GO:0008272,GO:0008509,GO:0015075,GO:0015103,GO:0015116,GO:0015318,GO:0015698,GO:0016020,GO:0016021,GO:0022857,GO:0031224,GO:0031226,GO:0034220,GO:0044425,GO:0044459,GO:0044464,GO:0051179,GO:0051234,GO:0055085,GO:0071944,GO:0072348,GO:0098656,GO:0098660,GO:0098661,GO:1901682,GO:1902358	-	-	STAS,Sulfate_transp	Sulfate transporter
HannXRQ_Chr01g0001131	4	Chr1:3599144-3606904	gene	0.0483333	4.849	0.0486667	0	0.0463333	0.145	0	0	6.334	5.298	2.915	0.074	0	0.072	0	0	0	0.139	0	0	M	GO:0000003,GO:0001101,GO:0003006,GO:0003674,GO:0003824,GO:0005975,GO:0005976,GO:0005982,GO:0005984,GO:0005985,GO:0006073,GO:0006950,GO:0007275,GO:0008150,GO:0008152,GO:0008194,GO:0009311,GO:0009414,GO:0009415,GO:0009628,GO:0009743,GO:0009791,GO:0009987,GO:0010033,GO:0010035,GO:0010154,GO:0010431,GO:0010555,GO:0016157,GO:0016740,GO:0016757,GO:0016758,GO:0021700,GO:0022414,GO:0032501,GO:0032502,GO:…	2.4.1.13	ko00500,ko01100,map00500,map01100	Glycos_transf_1,Sucrose_synth	Sucrose-cleaving enzyme that provides UDP-glucose and fructose for various metabolic pathways
HannXRQ_Chr01g0001161	4	Chr1:3615744-3631198	gene	5.38067	121.916	88.922	47.3827	55.771	6.717	5.463	3.962	124.658	124.09	117	108.831	53.418	104.517	50.447	49.018	42.683	52.58	57.154	57.579	H	GO:0003674,GO:0003824,GO:0004632,GO:0006139,GO:0006163,GO:0006164,GO:0006725,GO:0006732,GO:0006753,GO:0006793,GO:0006796,GO:0006807,GO:0008150,GO:0008152,GO:0009058,GO:0009108,GO:0009117,GO:0009150,GO:0009152,GO:0009165,GO:0009259,GO:0009260,GO:0009987,GO:0015936,GO:0015937,GO:0016874,GO:0016879,GO:0016881,GO:0018130,GO:0019438,GO:0019637,GO:0019693,GO:0033865,GO:0033866,GO:0033875,GO:0034030,GO:…	6.3.2.51	ko00770,ko01100,map00770,map01100	DFP	DNA / pantothenate metabolism flavoprotein
HannXRQ_Chr01g0001201	1	Chr1:3654964-3656259	gene	2.16333	0.381	7.76333	0	0	1.663	3.788	1.039	0.571	0.376	0.196	13.35	6.456	3.484	0	0	0	0	0	0	L	-	-	-	Retrotran_gag_2,gag_pre-integrs	gag-polypeptide of LTR copia-type
HannXRQ_Chr01g0001341	3	Chr1:4042602-4044469	gene	13.2073	7.09933	8.87867	1.79633	2.237	14.45	13.409	11.763	9.019	6.257	6.022	8.676	9.735	8.225	1.912	0.776	2.701	1.597	3.245	1.869	NA	NA	NA	NA	NA	NA
HannXRQ_Chr01g0001361	1	Chr1:4049657-4051483	gene	2.31067	3.40033	4.15667	0.465	0.666	1.752	2.643	2.537	3.442	3.722	3.037	4.051	5.891	2.528	0.321	0.348	0.726	0.153	1.007	0.838	T	-	2.7.11.1	ko04010,ko04064,ko04620,ko04624,ko04722,ko05133,ko05140,ko05142,ko05145,ko05152,ko05162,ko05169,map04010,map04064,map04620,map04624,map04722,map05133,map05140,map05142,map05145,map05152,map05162,map05169	Malectin_like,Pkinase,Pkinase_Tyr	Carbohydrate-binding protein of the ER
HannXRQ_Chr01g0001391	6	Chr1:4060850-4071388	gene	2.38233	8.43533	5.27633	15.4187	10.9793	2.069	2.455	2.623	8.392	8.533	8.381	6.027	5.253	4.549	14.328	15.459	16.469	11.331	11.717	9.89	T	-	2.7.11.1	ko04010,ko04064,ko04620,ko04624,ko04722,ko05133,ko05140,ko05142,ko05145,ko05152,ko05162,ko05169,map04010,map04064,map04620,map04624,map04722,map05133,map05140,map05142,map05145,map05152,map05162,map05169	Malectin_like,Pkinase,Pkinase_Tyr	Carbohydrate-binding protein of the ER
HannXRQ_Chr01g0001411	4	Chr1:4122683-4132373	gene	2.69733	20.4173	4.27567	3.68233	4.84367	2.105	2.663	3.324	21.141	19.091	21.02	4.918	3.925	3.984	3.068	3.49	4.489	4.054	6.615	3.862	T	-	2.7.11.1	ko04010,ko04064,ko04620,ko04624,ko04722,ko05133,ko05140,ko05142,ko05145,ko05152,ko05162,ko05169,map04010,map04064,map04620,map04624,map04722,map05133,map05140,map05142,map05145,map05152,map05162,map05169	Malectin_like,Pkinase,Pkinase_Tyr	Carbohydrate-binding protein of the ER
HannXRQ_Chr01g0001421	6	Chr1:4132424-4141874	gene	0.199667	0.216	0.566333	5.15733	2.396	0.105	0.102	0.392	0.431	0.106	0.111	0.746	0.538	0.415	4.225	4.801	6.446	2.319	2.207	2.662	T	GO:0001101,GO:0002229,GO:0002239,GO:0005575,GO:0005623,GO:0005886,GO:0006950,GO:0006952,GO:0007275,GO:0008150,GO:0009555,GO:0009605,GO:0009607,GO:0009617,GO:0009719,GO:0009725,GO:0009751,GO:0010033,GO:0014070,GO:0016020,GO:0032501,GO:0032502,GO:0042221,GO:0042493,GO:0042742,GO:0043207,GO:0044464,GO:0046677,GO:0048229,GO:0048856,GO:0050896,GO:0051704,GO:0051707,GO:0071944,GO:0098542,GO:1901700	-	-	Lectin_legB,Pkinase	Legume lectin domain
HannXRQ_Chr01g0001591	3	Chr1:5021500-5025259	gene	11.2753	8.48333	12.16	0.978667	0.292667	11.44	11.165	11.221	6.989	11.077	7.384	15.639	13.039	7.802	0.721	0.585	1.63	0.344	0.377	0.157	NA	NA	NA	NA	NA	NA
HannXRQ_Chr01g0001601	2	Chr1:5036942-5038628	gene	0	0	0	1.282	1.616	0	0	0	0	0	0	0	0	0	1.64	1.014	1.192	0.895	1.713	2.24	NA	NA	NA	NA	NA	NA
HannXRQ_Chr01g0001621	2	Chr1:5135677-5140118	gene	4.60333	0.386667	0.951333	3.60833	3.45567	4.62	4.508	4.682	0.194	0.766	0.2	1.151	0.581	1.122	2.853	4.425	3.547	3.45	3.776	3.141	NA	NA	NA	NA	NA	NA
HannXRQ_Chr01g0001711	6	Chr1:5941936-5944000	gene	26.3527	29.822	212.001	240.485	183.108	28.541	23.257	27.26	33.359	26.462	29.645	219.046	222.057	194.9	258.588	183.61	279.257	229.463	206.169	113.693	O	-	2.5.1.18	ko00480,ko00980,ko00982,ko00983,ko01524,ko05200,ko05204,ko05225,ko05418,map00480,map00980,map00982,map00983,map01524,map05200,map05204,map05225,map05418	GST_C,GST_N	Belongs to the GST superfamily
HannXRQ_Chr01g0001761	2	Chr1:6077226-6081222	gene	3.34867	1.63767	0.126333	2.493	3.66667	3.32	3.961	2.765	1.898	2.624	0.391	0	0.379	0	2.978	2.819	1.682	2.842	4.277	3.881	U	-	-	-	TRAPP	Trafficking protein particle complex subunit
HannXRQ_Chr01g0001821	2	Chr1:6325896-6334215	gene	3.853	5.40833	8.34333	24.4323	30.1893	2.98	5.089	3.49	4.599	4.919	6.707	12.125	9.949	2.956	32.315	33.339	7.643	35.146	24.728	30.694	S	-	-	-	DUF1475	Protein of unknown function (DUF1475)
HannXRQ_Chr01g0001931	5	Chr1:7439906-7442380	gene	7.41667	0	0	4.03367	4.468	8.736	5.329	8.185	0	0	0	0	0	0	5.288	3.576	3.237	4.627	4.373	4.404	CU	GO:0003674,GO:0005488,GO:0005506,GO:0005575,GO:0005622,GO:0005623,GO:0005737,GO:0005739,GO:0005759,GO:0006790,GO:0006807,GO:0008150,GO:0008152,GO:0008198,GO:0009507,GO:0009526,GO:0009536,GO:0009941,GO:0009987,GO:0010467,GO:0016043,GO:0016226,GO:0019538,GO:0022607,GO:0031163,GO:0031967,GO:0031974,GO:0031975,GO:0043167,GO:0043169,GO:0043170,GO:0043226,GO:0043227,GO:0043229,GO:0043231,GO:0043233,GO:…	-	-	-	protein At5g03900, chloroplastic-like
HannXRQ_Chr01g0002171	4	Chr1:8729418-8730157	gene	11.901	29.042	30.221	23.2727	2.58667	10.542	11.717	13.444	31.035	30.345	25.746	32.772	36.103	21.788	25.407	22.377	22.034	1.128	4.321	2.311	NA	NA	NA	NA	NA	NA
HannXRQ_Chr01g0002241	6	Chr1:8921464-8922798	gene	0	0.361667	3.16667	0	0	0	0	0	0.365	0.72	0	5.226	1.638	2.636	0	0	0	0	0	0	V	-	-	-	Abhydrolase_3	alpha/beta hydrolase fold
HannXRQ_Chr01g0002261	6	Chr1:8953925-8955229	gene	0	0.373	2.575	0	0.064	0	0	0	0.749	0.37	0	2.964	1.871	2.89	0	0	0	0	0.192	0	V	-	-	-	Abhydrolase_3	alpha/beta hydrolase fold
HannXRQ_Chr01g0002301	1	Chr1:9122410-9136572	gene	3.26333	2.13	14.3927	0	0.0863333	3.551	3.466	2.773	3.045	2.405	0.94	15.656	14.898	12.624	0	0	0	0	0	0.259	NA	NA	NA	NA	NA	NA
HannXRQ_Chr01g0002631	6	Chr1:11455158-11465502	gene	2.37433	0.35	1.00033	1.77333	0.916333	4.202	1.219	1.702	0.584	0.346	0.12	1.733	0.817	0.451	1.604	0.868	2.848	0.875	1.077	0.797	E	GO:0005575,GO:0005911,GO:0009506,GO:0030054,GO:0055044	4.1.1.15	ko00250,ko00410,ko00430,ko00650,ko01100,ko01110,ko01120,ko02024,ko04727,ko04940,map00250,map00410,map00430,map00650,map01100,map01110,map01120,map02024,map04727,map04940	Pyridoxal_deC	Belongs to the group II decarboxylase family
HannXRQ_Chr01g0002701	1	Chr1:12003921-12007052	gene	0.812667	2.13667	12.483	2.531	3.349	1.063	0.672	0.703	2.381	1.843	2.186	9.1	23.199	5.15	3.408	2.117	2.068	4.517	1.582	3.948	J	GO:0000003,GO:0001704,GO:0001706,GO:0003002,GO:0003006,GO:0003674,GO:0003824,GO:0004672,GO:0004674,GO:0004675,GO:0004888,GO:0005575,GO:0005618,GO:0005623,GO:0005886,GO:0006464,GO:0006468,GO:0006793,GO:0006796,GO:0006807,GO:0006810,GO:0006833,GO:0006950,GO:0007154,GO:0007165,GO:0007166,GO:0007167,GO:0007178,GO:0007275,GO:0007369,GO:0007389,GO:0007492,GO:0008104,GO:0008150,GO:0008152,GO:0009505,GO:…	6.1.1.6	ko00970,map00970	LRRNT_2,LRR_1,LRR_4,LRR_6,LRR_8	LRR receptor-like serine threonine-protein kinase
HannXRQ_Chr01g0002721	4	Chr1:12162662-12165749	gene	10.1573	38.83	21.8103	2.255	1.39933	14.15	15.949	0.373	44.704	59.12	12.666	19.465	25.799	20.167	3.217	1.958	1.59	0.384	2.94	0.874	S	GO:0000003,GO:0003006,GO:0003674,GO:0003824,GO:0004392,GO:0004497,GO:0005488,GO:0005509,GO:0005575,GO:0006082,GO:0006629,GO:0006631,GO:0006633,GO:0006950,GO:0006952,GO:0006996,GO:0007275,GO:0008150,GO:0008152,GO:0008610,GO:0009058,GO:0009790,GO:0009791,GO:0009793,GO:0009987,GO:0010154,GO:0016020,GO:0016021,GO:0016043,GO:0016053,GO:0016491,GO:0016705,GO:0019752,GO:0022414,GO:0031224,GO:0031407,GO:…	1.11.2.3	ko00073,map00073	Caleosin	Caleosin related protein
HannXRQ_Chr01g0002731	2	Chr1:12194304-12197463	gene	1.85167	6.90133	0	8.64	15.9543	0	4.607	0.948	6.592	4.111	10.001	0	0	0	6.804	11.043	8.073	16.559	15.636	15.668	NA	NA	NA	NA	NA	NA
HannXRQ_Chr01g0002831	6	Chr1:12759130-12762026	gene	0.537333	5.28667	1.91467	15.095	11.0813	0.211	0.412	0.989	4.706	5.862	5.292	2.291	0.94	2.513	13.56	11.83	19.895	10.299	11.717	11.228	NA	NA	NA	NA	NA	NA
HannXRQ_Chr01g0002861	2	Chr1:12837313-12839316	gene	0.0433333	0	0.183	0.964	4.19	0	0	0.13	0	0	0	0	0	0.549	1.534	1.358	0	4.659	4.517	3.394	S	GO:0000325,GO:0003674,GO:0005215,GO:0005310,GO:0005342,GO:0005575,GO:0005622,GO:0005623,GO:0005737,GO:0005773,GO:0005774,GO:0006810,GO:0006811,GO:0006820,GO:0006835,GO:0008150,GO:0008509,GO:0008514,GO:0009705,GO:0015075,GO:0015140,GO:0015318,GO:0015556,GO:0015711,GO:0015740,GO:0015743,GO:0015849,GO:0016020,GO:0022857,GO:0031090,GO:0034220,GO:0043226,GO:0043227,GO:0043229,GO:0043231,GO:0044422,GO:…	-	-	ALMT	Aluminium activated malate transporter
HannXRQ_Chr01g0002931	3	Chr1:13402770-13403366	gene	59.347	46.7703	3.309	7.26933	8.55233	49.551	45.477	83.013	46.258	36.004	58.049	1.335	3.709	4.883	9.27	12.538	0	9.479	5.533	10.645	S	-	-	-	Ovate	Transcriptional repressor, ovate
HannXRQ_Chr01g0003011	3	Chr1:13486364-13488038	gene	7.80233	4.249	13.3863	0	0.0693333	8.001	5.276	10.13	3.782	4.613	4.352	11.66	11.552	16.947	0	0	0	0.208	0	0	Z	-	-	ko04360,ko04666,ko04810,ko05133,map04360,map04666,map04810,map05133	Cofilin_ADF	Belongs to the actin-binding proteins ADF family
HannXRQ_Chr01g0003221	6	Chr1:14140570-14143206	gene	1.33033	0.287333	0.444	0	0	1.918	1.287	0.786	0.37	0.365	0.127	0.244	0.493	0.595	0	0	0	0	0	0	G	-	-	-	Glyco_transf_8	Belongs to the glycosyltransferase 8 family
HannXRQ_Chr01g0003351	5	Chr1:15118127-15119639	gene	9.74067	1.17867	3.46633	2.10367	5.13	10.024	10.342	8.856	1.474	1.455	0.607	4.371	1.766	4.262	1.156	1.563	3.592	6.895	4.226	4.269	S	-	-	ko03040,ko04120,map03040,map04120	WD40,zf-CCCH	Zinc finger CCCH domain-containing protein
HannXRQ_Chr01g0003441	4	Chr1:15742803-15744784	gene	0	8.566	7.83467	0	0	0	0	0	5.305	12.657	7.736	10.49	6.621	6.393	0	0	0	0	0	0	NA	NA	NA	NA	NA	NA
HannXRQ_Chr01g0003511	2	Chr1:16066886-16087587	gene	0.249	3.24967	7.66667	11.2893	10.0047	0.318	0.31	0.119	2.746	3.099	3.904	7.047	7.443	8.51	10.193	10.128	13.547	9.362	9.844	10.808	NA	NA	NA	NA	NA	NA
HannXRQ_Chr01g0003521	6	Chr1:16087638-16089103	gene	0	3.08533	8.109	10.856	8.05833	0	0	0	3.025	3.258	2.973	8.021	7.689	8.617	9.572	10.503	12.493	7.592	9.436	7.147	NA	NA	NA	NA	NA	NA
HannXRQ_Chr01g0003531	6	Chr1:16114757-16115436	gene	0	1.999	1.265	2.33733	1.46433	0	0	0	1.482	1.463	3.052	1.172	1.48	1.143	3.197	2.83	0.985	1.664	1.214	1.515	NA	NA	NA	NA	NA	NA
HannXRQ_Chr01g0003661	5	Chr1:16899767-16900783	gene	5.374	1.335	0	0	0	1.541	3.572	11.009	0.595	1.37	2.04	0	0	0	0	0	0	0	0	0	O	GO:0000003,GO:0005575,GO:0005622,GO:0005623,GO:0005737,GO:0005783,GO:0005789,GO:0005886,GO:0006464,GO:0006486,GO:0006487,GO:0006807,GO:0008150,GO:0008152,GO:0008250,GO:0009058,GO:0009059,GO:0009100,GO:0009101,GO:0009507,GO:0009536,GO:0009856,GO:0009987,GO:0010483,GO:0012505,GO:0016020,GO:0018193,GO:0018196,GO:0018279,GO:0019538,GO:0022414,GO:0031984,GO:0032501,GO:0032991,GO:0034645,GO:0036211,GO:…	-	ko00510,ko00513,ko01100,ko04141,map00510,map00513,map01100,map04141	OST3_OST6	OST3 / OST6 family, transporter family
HannXRQ_Chr01g0003711	2	Chr1:17162920-17165588	gene	24.334	20.3283	0.721	18.8023	39.767	26.129	24.639	22.234	21.95	18.979	20.056	1.156	0.13	0.877	19.612	17.224	19.571	44.121	34.455	40.725	NA	NA	NA	NA	NA	NA
HannXRQ_Chr01g0003721	5	Chr1:17165639-17166426	gene	49.8553	50.096	0	45.8587	57.664	47.485	48.041	54.04	49.115	48.241	52.932	0	0	0	54.177	43.152	40.247	58.172	48.995	65.825	NA	NA	NA	NA	NA	NA
HannXRQ_Chr01g0003731	1	Chr1:17204900-17206008	gene	0	0	5.966	0.521	0.201667	0	0	0	0	0	0	5.494	5.856	6.548	0.908	0.655	0	0.289	0.316	0	NA	NA	NA	NA	NA	NA
HannXRQ_Chr01g0003831	5	Chr1:18476014-18478030	gene	5.95933	2.346	1.97333	1.18267	1.47733	5.88	5.135	6.863	2.441	2.411	2.186	2.729	0.53	2.661	1.353	0.901	1.294	1.589	1.305	1.538	NA	NA	NA	NA	NA	NA
HannXRQ_Chr01g0003971	2	Chr1:19255782-19256514	gene	0	79.8653	117.087	128.587	132.61	0	0	0	76.713	84.594	78.289	100.149	170.105	81.006	132.523	130.711	122.526	129.593	127.89	140.346	NA	NA	NA	NA	NA	NA
HannXRQ_Chr01g0004021	6	Chr1:20087532-20088070	gene	1.234	0	0.144333	94.8067	61.589	2.107	0.411	1.184	0	0	0	0	0.433	0	96.06	95.661	92.699	60.852	60.384	63.531	P	GO:0003674,GO:0003824,GO:0005215,GO:0005388,GO:0005575,GO:0005622,GO:0005623,GO:0005886,GO:0005887,GO:0005911,GO:0006810,GO:0006811,GO:0006812,GO:0006816,GO:0008150,GO:0008324,GO:0009506,GO:0015075,GO:0015085,GO:0015318,GO:0015399,GO:0015405,GO:0015662,GO:0016020,GO:0016021,GO:0016462,GO:0016787,GO:0016817,GO:0016818,GO:0016887,GO:0017111,GO:0019829,GO:0022804,GO:0022853,GO:0022857,GO:0022890,GO:…	3.6.3.8	-	CaATP_NAI,Cation_ATPase_C,Cation_ATPase_N,E1-E2_ATPase,Hydrolase	This magnesium-dependent enzyme catalyzes the hydrolysis of ATP coupled with the transport of calcium
HannXRQ_Chr01g0004041	5	Chr1:20557953-20582304	gene	5.103	0.146	2.01233	0	0	6.814	2.909	5.586	0.438	0	0	1.3	2.625	2.112	0	0	0	0	0	0	NA	NA	NA	NA	NA	NA
HannXRQ_Chr01g0004071	5	Chr1:21129426-21129866	gene	29.602	26.4373	1.96467	39.3277	7.22	33.762	44.222	10.822	40.681	32.043	6.588	4.068	1.826	0	6.274	4.849	106.86	6.844	9.363	5.453	S	-	-	-	Stig1	stigma-specific Stig1 family protein
HannXRQ_Chr01g0004101	2	Chr1:21322077-21323164	gene	0.0603333	1.73267	0.323333	15.905	24.57	0	0	0.181	1.59	1.766	1.842	0.197	0.198	0.575	16.178	18.982	12.555	26.045	19.547	28.118	O	GO:0000139,GO:0000271,GO:0003674,GO:0003824,GO:0005575,GO:0005622,GO:0005623,GO:0005737,GO:0005794,GO:0005975,GO:0005976,GO:0008150,GO:0008152,GO:0009058,GO:0009059,GO:0009832,GO:0009834,GO:0009987,GO:0010383,GO:0010410,GO:0010413,GO:0010417,GO:0012505,GO:0016020,GO:0016051,GO:0016740,GO:0016757,GO:0016763,GO:0031090,GO:0031984,GO:0033692,GO:0034637,GO:0034645,GO:0042285,GO:0042546,GO:0043170,GO:…	-	-	Glyco_transf_43	Involved in the synthesis of glucuronoxylan hemicellulose in secondary cell walls
HannXRQ_Chr01g0004131	6	Chr1:21399695-21408663	gene	0	0.795667	1.60533	2.92267	1.74333	0	0	0	0.593	0.878	0.916	2.198	1.332	1.286	2.325	2.83	3.613	1.664	2.429	1.137	O	GO:0003674,GO:0003824,GO:0004175,GO:0004190,GO:0005575,GO:0005622,GO:0005623,GO:0005737,GO:0005773,GO:0005829,GO:0005911,GO:0006508,GO:0006807,GO:0006950,GO:0006970,GO:0008150,GO:0008152,GO:0008233,GO:0009056,GO:0009057,GO:0009506,GO:0009628,GO:0009651,GO:0009719,GO:0009725,GO:0009735,GO:0010033,GO:0010035,GO:0010038,GO:0016787,GO:0019538,GO:0030054,GO:0030163,GO:0042221,GO:0043170,GO:0043226,GO:…	3.4.23.40,3.4.23.5	ko04071,ko04140,ko04142,ko04210,ko04915,ko05152,map04071,map04140,map04142,map04210,map04915,map05152	Asp,SapB_1,SapB_2	Belongs to the peptidase A1 family
HannXRQ_Chr01g0004181	5	Chr1:21813503-21822118	gene	14.4463	3.131	4.09667	1.48433	5.25567	15.06	13.228	15.051	1.808	2.932	4.653	6.639	1.418	4.233	1.266	2.329	0.858	6.163	5.423	4.181	NA	NA	NA	NA	NA	NA
HannXRQ_Chr01g0004211	2	Chr1:21905033-21905927	gene	0	13.7713	13.7823	9.60233	19.9763	0	0	0	11.646	7.118	22.55	6.031	16.335	18.981	11.962	15.002	1.843	22.575	15.619	21.735	NA	NA	NA	NA	NA	NA
HannXRQ_Chr01g0004361	5	Chr1:22689856-22690647	gene	4.30633	1.60433	0	0	0	4.664	2.428	5.827	1.6	1.895	1.318	0	0	0	0	0	0	0	0	0	T	GO:0003674,GO:0003824,GO:0004672,GO:0004674,GO:0005575,GO:0005623,GO:0005886,GO:0006464,GO:0006468,GO:0006793,GO:0006796,GO:0006807,GO:0006950,GO:0006952,GO:0008150,GO:0008152,GO:0009605,GO:0009607,GO:0009617,GO:0009987,GO:0016020,GO:0016301,GO:0016310,GO:0016740,GO:0016772,GO:0016773,GO:0019538,GO:0036211,GO:0042742,GO:0043170,GO:0043207,GO:0043412,GO:0044237,GO:0044238,GO:0044260,GO:0044267,GO:…	-	-	Pkinase,Pkinase_Tyr,Stress-antifung	Cysteine-rich receptor-like protein kinase
HannXRQ_Chr01g0004441	4	Chr1:23868961-23880129	gene	0	4.48033	0.494667	0	0	0	0	0	3.962	4.89	4.589	0	1.484	0	0	0	0	0	0	0	NA	NA	NA	NA	NA	NA
HannXRQ_Chr01g0004561	4	Chr1:26774718-26778665	gene	0.168667	84.9653	54.4067	2.91667	4.004	0.052	0.356	0.098	66.031	71.175	117.69	31.479	47.201	84.54	3.679	4.833	0.238	4.564	2.47	4.978	NA	NA	NA	NA	NA	NA
HannXRQ_Chr01g0004591	5	Chr1:26890299-26892988	gene	45.2253	0	0.201	0	0	41.011	44.631	50.034	0	0	0	0.3	0.303	0	0	0	0	0	0	0	NA	NA	NA	NA	NA	NA
HannXRQ_Chr01g0004601	5	Chr1:26893039-26895194	gene	123.346	2.56467	5.747	0.340333	0.527333	119.544	115.855	134.639	2.857	3.808	1.029	4.52	5.421	7.3	0.56	0.303	0.158	0.267	0.585	0.73	NA	NA	NA	NA	NA	NA
HannXRQ_Chr01g0004611	5	Chr1:26895245-26896368	gene	167.389	8.863	14.163	17.5617	16.2357	165.241	159.232	177.693	8.884	6.352	11.353	12.722	15.294	14.473	19.224	18.526	14.935	17.201	15.061	16.445	NA	NA	NA	NA	NA	NA
HannXRQ_Chr01g0004681	2	Chr1:27542089-27542545	gene	0	18.3903	6.26967	18.849	26.5473	0	0	0	16.798	18.537	19.836	9.282	0	9.527	20.346	23.063	13.138	28.666	22.771	28.205	NA	NA	NA	NA	NA	NA
HannXRQ_Chr01g0004691	2	Chr1:27542651-27543977	gene	0	16.3697	0.0486667	21.4387	30.1213	0	0	0	16.102	14.398	18.609	0	0	0.146	23.533	29.17	11.613	28.573	30.339	31.452	NA	NA	NA	NA	NA	NA
HannXRQ_Chr01g0004711	2	Chr1:28590550-28596411	gene	0.0203333	16.1733	26.089	26.6423	25.5447	0	0	0.061	17.14	18.648	12.732	25.653	26.174	26.44	33.215	26.456	20.256	26.796	26.987	22.851	NA	NA	NA	NA	NA	NA
HannXRQ_Chr01g0004721	2	Chr1:28596462-28600964	gene	0	3.15967	19.968	15.7073	18.6097	0	0	0	3.563	3.518	2.398	20.731	21.072	18.101	19.885	12.358	14.879	22.314	16.702	16.813	NA	NA	NA	NA	NA	NA
HannXRQ_Chr01g0004741	2	Chr1:29057969-29061756	gene	0	9.82267	21.6033	20.9123	21.6123	0	0	0	9.192	10.909	9.367	23.319	19.469	22.022	20.211	15.367	27.159	22.852	22.444	19.541	NA	NA	NA	NA	NA	NA
HannXRQ_Chr01g0004751	5	Chr1:29147956-29150959	gene	3.59267	1.433	0	0	0.0843333	2.396	1.871	6.511	1.849	2.069	0.381	0	0	0	0	0	0	0	0.253	0	H	-	-	-	Transferase	Transferase family
HannXRQ_Chr01g0004761	5	Chr1:29211872-29214248	gene	11.4357	2.77	0	0	0.262667	10.784	9.209	14.314	2.774	4.108	1.428	0	0	0	0	0	0	0	0	0.788	U	-	-	-	RAMP4	Ribosome associated membrane protein RAMP4
HannXRQ_Chr01g0004791	5	Chr1:29518013-29519518	gene	4.62467	1.66267	0.306	0.712667	1.683	4.683	4.316	4.875	2.008	1.189	1.791	0.397	0.134	0.387	1.706	0.284	0.148	2.129	0.411	2.509	S	-	-	-	DYW_deaminase,PPR,PPR_2	DYW family of nucleic acid deaminases
HannXRQ_Chr01g0005051	2	Chr1:34262538-34269286	gene	27.6993	21.1157	12.222	127.274	171.31	30.309	19.604	33.185	21.326	17.811	24.21	3.9	10.866	21.9	137.707	188.521	55.593	154.876	187.611	171.443	S	GO:0000302,GO:0000304,GO:0001101,GO:0003674,GO:0003824,GO:0006629,GO:0006720,GO:0006721,GO:0006950,GO:0006979,GO:0007584,GO:0008150,GO:0008152,GO:0008299,GO:0008610,GO:0009058,GO:0009605,GO:0009607,GO:0009611,GO:0009617,GO:0009719,GO:0009725,GO:0009753,GO:0009987,GO:0009991,GO:0010033,GO:0010035,GO:0016101,GO:0016102,GO:0016114,GO:0016829,GO:0016835,GO:0016838,GO:0031667,GO:0042221,GO:0042493,GO:…	4.2.3.144	ko00904,map00904	Terpene_synth,Terpene_synth_C	Belongs to the terpene synthase family
HannXRQ_Chr01g0005111	6	Chr1:34892244-34893540	gene	1.426	0.718333	0.684333	66.4977	40.614	0.205	0.802	3.271	0.423	0.209	1.523	0.627	0	1.426	69.818	74.425	55.25	43.897	35.276	42.669	NA	NA	NA	NA	NA	NA
HannXRQ_Chr01g0005221	3	Chr1:36080011-36083389	gene	28.752	15.948	21.557	0	0	30.584	24.571	31.101	14.679	14.399	18.766	16.696	17.819	30.156	0	0	0	0	0	0	C	GO:0000166,GO:0001505,GO:0003674,GO:0003824,GO:0004777,GO:0005488,GO:0005507,GO:0005575,GO:0005622,GO:0005623,GO:0005737,GO:0005739,GO:0005759,GO:0006082,GO:0006105,GO:0006520,GO:0006536,GO:0006538,GO:0006540,GO:0006807,GO:0006950,GO:0008150,GO:0008152,GO:0009056,GO:0009063,GO:0009064,GO:0009065,GO:0009266,GO:0009314,GO:0009408,GO:0009416,GO:0009448,GO:0009450,GO:0009507,GO:0009532,GO:0009536,GO:…	1.2.1.24	ko00250,ko00650,ko01100,map00250,map00650,map01100	Aldedh	Belongs to the aldehyde dehydrogenase family
HannXRQ_Chr01g0005261	2	Chr1:36113620-36117391	gene	0.0373333	0.0403333	0.0763333	0.077	1.52267	0	0.112	0	0	0	0.121	0.116	0	0.113	0.231	0	0	2.201	0.964	1.403	Q	-	1.14.14.19,1.14.14.32	ko00140,ko01100,ko04913,ko04917,ko04927,ko04934,map00140,map01100,map04913,map04917,map04927,map04934	p450	Belongs to the cytochrome P450 family
HannXRQ_Chr01g0005371	2	Chr1:37059849-37070075	gene	0	13.677	24.481	25.8083	27.1793	0	0	0	10.511	8.704	21.816	12.908	20.652	39.883	27.428	37.412	12.585	30.938	24.31	26.29	NA	NA	NA	NA	NA	NA
HannXRQ_Chr01g0005491	2	Chr1:38342026-38347022	gene	1.29133	0.877	0.131	0.357667	0.487	1.54	1.252	1.082	1.056	1.303	0.272	0.261	0.132	0	0.647	0.28	0.146	0.741	0.27	0.45	S	-	-	-	-	Protein CHUP1, chloroplastic-like
HannXRQ_Chr01g0005561	6	Chr1:38542047-38542983	gene	0	2.681	9.44533	7.67433	5.613	0	0	0	2.366	1.912	3.765	8.721	9.452	10.163	8.437	4.337	10.249	7.046	2.644	7.149	NA	NA	NA	NA	NA	NA
HannXRQ_Chr01g0005581	1	Chr1:38575938-38579481	gene	0.482667	10.82	21.7653	12.642	10.5833	0.387	0.647	0.414	11.831	10.558	10.071	22.102	23.342	19.852	12.548	10.379	14.999	8.41	11.418	11.922	NA	NA	NA	NA	NA	NA
HannXRQ_Chr01g0005641	1	Chr1:38741490-38742557	gene	0	0.703667	22.2657	0	0	0	0	0	1.312	0.259	0.54	25.433	25.421	15.943	0	0	0	0	0	0	NA	NA	NA	NA	NA	NA
HannXRQ_Chr01g0005651	1	Chr1:38742608-38745757	gene	1.04167	2.647	47.7537	2.301	1.97833	1.704	0.623	0.798	2.629	2.38	2.932	54.811	47.256	41.194	2.363	1.627	2.913	2.05	0.898	2.987	NA	NA	NA	NA	NA	NA
HannXRQ_Chr01g0005751	2	Chr1:38934385-38935649	gene	0	0	2.362	0.305333	16.5227	0	0	0	0	0	0	0.427	0	6.659	0	0.916	0	18.581	11.495	19.492	NA	NA	NA	NA	NA	NA
HannXRQ_Chr01g0005771	3	Chr1:39086185-39087170	gene	20.2713	13.5343	22.455	0	0.0743333	20.733	20.854	19.227	13.932	15.69	10.981	19.372	22.388	25.605	0	0	0	0	0.223	0	NA	NA	NA	NA	NA	NA
HannXRQ_Chr01g0005841	6	Chr1:39247131-39250592	gene	4.32833	2.38033	5.69233	15.1577	0.913	3.643	4.368	4.974	2.785	1.269	3.087	8.79	6.738	1.549	2.836	1.932	40.705	0.802	1.207	0.73	S	-	4.2.3.73,4.2.3.75,4.2.3.86	ko00909,map00909	Terpene_synth,Terpene_synth_C	synthase
HannXRQ_Chr01g0005871	4	Chr1:39386648-39388156	gene	0.211	6.51767	1.82733	1.34033	0.977333	0	0	0.633	6.951	6.52	6.082	1.031	2.776	1.675	1.022	1.844	1.155	0.976	1.068	0.888	NA	NA	NA	NA	NA	NA
HannXRQ_Chr01g0006151	4	Chr1:41673324-41686096	gene	12.7443	52.7263	60.6787	25.049	18.56	17.524	13.57	7.139	65.853	72.856	19.47	71.315	65.559	45.162	25.847	9.669	39.631	15.223	25.594	14.863	I	GO:0000003,GO:0003006,GO:0003674,GO:0003824,GO:0004620,GO:0004629,GO:0005575,GO:0005623,GO:0005886,GO:0006950,GO:0006952,GO:0007049,GO:0007275,GO:0008081,GO:0008150,GO:0009553,GO:0009555,GO:0009556,GO:0009605,GO:0009607,GO:0009617,GO:0009791,GO:0009889,GO:0009891,GO:0009893,GO:0009908,GO:0009987,GO:0010600,GO:0010601,GO:0010817,GO:0016020,GO:0016298,GO:0016787,GO:0016788,GO:0019222,GO:0019953,GO:…	3.1.4.11	ko00562,ko01100,ko04020,ko04070,ko04919,ko04933,map00562,map01100,map04020,map04070,map04919,map04933	C2,EF-hand_like,PI-PLC-X,PI-PLC-Y	Phosphoinositide phospholipase C
HannXRQ_Chr01g0006161	5	Chr1:42112881-42115629	gene	8.728	2.19567	2.25367	1.777	0.18	8.284	12.236	5.664	3.686	1.478	1.423	2.164	4.486	0.111	0.226	0	5.105	0.108	0.236	0.196	S	-	4.2.3.73,4.2.3.75,4.2.3.86	ko00909,map00909	Terpene_synth,Terpene_synth_C	synthase
HannXRQ_Chr01g0006171	6	Chr1:42275344-42277076	gene	3.10767	1.87233	2.96633	7.118	0.389	3.498	3.808	2.017	2.077	0.547	2.993	4.928	2.903	1.068	0.679	0.734	19.941	0.907	0.142	0.118	S	GO:0003674,GO:0003824,GO:0006629,GO:0006644,GO:0006720,GO:0006721,GO:0006793,GO:0006796,GO:0008150,GO:0008152,GO:0008299,GO:0008610,GO:0009058,GO:0009987,GO:0010333,GO:0010334,GO:0016829,GO:0016835,GO:0016838,GO:0019637,GO:0042214,GO:0044237,GO:0044238,GO:0044249,GO:0044255,GO:0045338,GO:0046246,GO:0051761,GO:0051762,GO:0071704,GO:1901576	4.2.3.75	ko00909,map00909	Terpene_synth,Terpene_synth_C	synthase
HannXRQ_Chr01g0006211	1	Chr1:42613922-42614513	gene	0.113667	2.004	9.42167	0	0.69	0	0	0.341	0.748	2.954	2.31	9.245	7.842	11.178	0	0	0	1.05	0.383	0.637	NA	NA	NA	NA	NA	NA
HannXRQ_Chr01g0006371	2	Chr1:44371654-44378640	gene	1.53033	25.9243	49.2473	46.9287	51.2927	1.064	1.644	1.883	22.627	26.154	28.992	46.701	47.586	53.455	46.638	51.69	42.458	51.031	48.843	54.004	NA	NA	NA	NA	NA	NA
HannXRQ_Chr01g0006531	4	Chr1:45393228-45418779	gene	1.99233	13.457	0.82	3.55067	2.84767	1.834	2.219	1.924	14.264	16.318	9.789	1.119	0.904	0.437	3.034	1.681	5.937	2.26	4.097	2.186	G	GO:0000003,GO:0003006,GO:0003674,GO:0003824,GO:0005575,GO:0005618,GO:0005622,GO:0005623,GO:0005737,GO:0005829,GO:0005975,GO:0006793,GO:0006796,GO:0007275,GO:0008150,GO:0008152,GO:0008443,GO:0009719,GO:0009725,GO:0009735,GO:0009790,GO:0009791,GO:0009793,GO:0009987,GO:0010033,GO:0010035,GO:0010038,GO:0010154,GO:0015979,GO:0016020,GO:0016301,GO:0016310,GO:0016740,GO:0016772,GO:0016773,GO:0019200,GO:…	2.7.1.90	ko00010,ko00030,ko00051,ko01100,ko01110,ko01120,ko01130,map00010,map00030,map00051,map01100,map01110,map01120,map01130	PFK	Catalytic subunit of pyrophosphate--fructose 6-phosphate 1-phosphotransferase. Catalyzes the phosphorylation of D-fructose 6-phosphate, the first committing step of glycolysis. Uses inorganic phosphate (PPi) as phosphoryl donor instead of ATP like common ATP-dependent phosphofructokinases (ATP-PFKs), which renders the reaction reversible, and can thus function both in glycolysis and gluconeogenes…
HannXRQ_Chr01g0006541	4	Chr1:45419269-45422377	gene	5.48667	23.0907	6.86533	9.12533	7.12433	7.216	5.738	3.506	24.475	24.98	19.817	9.517	6.041	5.038	10.786	3.793	12.797	6.691	7.887	6.795	G	GO:0000003,GO:0003006,GO:0003674,GO:0003824,GO:0005575,GO:0005618,GO:0005622,GO:0005623,GO:0005737,GO:0005829,GO:0005975,GO:0006793,GO:0006796,GO:0007275,GO:0008150,GO:0008152,GO:0008443,GO:0009719,GO:0009725,GO:0009735,GO:0009790,GO:0009791,GO:0009793,GO:0009987,GO:0010033,GO:0010035,GO:0010038,GO:0010154,GO:0015979,GO:0016020,GO:0016301,GO:0016310,GO:0016740,GO:0016772,GO:0016773,GO:0019200,GO:…	2.7.1.90	ko00010,ko00030,ko00051,ko01100,ko01110,ko01120,ko01130,map00010,map00030,map00051,map01100,map01110,map01120,map01130	PFK	Catalytic subunit of pyrophosphate--fructose 6-phosphate 1-phosphotransferase. Catalyzes the phosphorylation of D-fructose 6-phosphate, the first committing step of glycolysis. Uses inorganic phosphate (PPi) as phosphoryl donor instead of ATP like common ATP-dependent phosphofructokinases (ATP-PFKs), which renders the reaction reversible, and can thus function both in glycolysis and gluconeogenes…
HannXRQ_Chr01g0006631	2	Chr1:46081852-46084103	gene	0	13.3477	13.371	22.1197	23.7657	0	0	0	11.308	14.563	14.172	15.313	18.164	6.636	25.067	20.864	20.428	23.005	19.387	28.905	NA	NA	NA	NA	NA	NA
HannXRQ_Chr01g0006661	2	Chr1:46095784-46096890	gene	0	21.455	29.4233	32.072	36.5573	0	0	0	19.107	22.638	22.62	26.921	29.571	31.778	34.19	33.447	28.579	38.89	26.419	44.363	NA	NA	NA	NA	NA	NA
HannXRQ_Chr01g0006711	5	Chr1:46347321-46352170	gene	2.47167	0	0.0873333	0.0886667	0.339667	3.168	1.031	3.216	0	0	0	0	0	0.262	0.266	0	0	0	0.556	0.463	L	-	-	-	Ipi1_N	Testis-expressed sequence 10 protein
HannXRQ_Chr01g0006791	2	Chr1:46815543-46816928	gene	7.66967	0.486	5.26	1.37067	73.5893	0.466	0.91	21.633	0.48	0.237	0.741	1.898	0	13.882	3.059	0.255	0.798	93.197	13.273	114.298	NA	NA	NA	NA	NA	NA
HannXRQ_Chr01g0006961	6	Chr1:47663305-47663799	gene	29.4457	16.4217	1.94767	61.8937	10.7943	55.642	29.98	2.715	13.12	30.619	5.526	2.948	0.595	2.3	32.746	8.225	144.71	10.604	17.714	4.065	NA	NA	NA	NA	NA	NA
HannXRQ_Chr01g0006971	2	Chr1:47778209-47778885	gene	0	0	0	20.6163	15.091	0	0	0	0	0	0	0	0	0	18.874	20.037	22.938	15.295	12.648	17.33	J	-	-	-	W2	Basic leucine zipper and W2 domain-containing protein
HannXRQ_Chr01g0007141	2	Chr1:51299621-51305478	gene	0.0873333	0.0393333	0.013	9.73	11.2647	0.077	0.113	0.072	0.04	0.078	0	0.039	0	0	8.867	11.446	8.877	10.95	10.441	12.403	A	-	-	-	RRM_1,WW	Flowering time control protein
HannXRQ_Chr01g0007211	1	Chr1:51420579-51428543	gene	1.78167	4.517	11.86	6.87833	6.65667	1.714	1.911	1.72	5.038	5.596	2.917	10.71	13.456	11.414	8.212	6.213	6.21	5.481	7.353	7.136	S	-	-	-	SRAP	Embryonic stem cell-specific 5-hydroxymethylcytosine-binding protein
HannXRQ_Chr01g0007291	4	Chr1:51765682-51766260	gene	0.378333	11.8887	1.60633	1.88833	1.41667	0	0	1.135	14.963	6.155	14.548	0.411	0	4.408	0.815	4.85	0	0	0	4.25	S	-	-	-	potato_inhibit	inhibitor
HannXRQ_Chr01g0007411	2	Chr1:51993036-51997294	gene	0.103	1.848	7.65367	4.69033	5.86633	0	0.18	0.129	1.515	1.495	2.534	5.897	7.892	9.172	4.641	6.126	3.304	5.669	5.478	6.452	NA	NA	NA	NA	NA	NA
HannXRQ_Chr01g0007461	2	Chr1:52605630-52606004	gene	24.1167	31.483	0	27.2417	26.831	22.824	20.419	29.107	30.008	32.205	32.236	0	0	0	28.144	30.452	23.129	26.861	28.063	25.569	NA	NA	NA	NA	NA	NA
HannXRQ_Chr01g0007591	5	Chr1:53374097-53380172	gene	11.267	3.33833	3.44467	1.80633	0.441	13.909	10.898	8.994	1.613	7.364	1.038	9.168	0	1.166	2.767	0.642	2.01	0.566	0.413	0.344	Q	GO:0000166,GO:0003674,GO:0003824,GO:0004312,GO:0004316,GO:0005488,GO:0006082,GO:0006629,GO:0006631,GO:0006633,GO:0008150,GO:0008152,GO:0008610,GO:0009058,GO:0009987,GO:0016053,GO:0016491,GO:0016614,GO:0016616,GO:0016740,GO:0016746,GO:0016747,GO:0019752,GO:0030497,GO:0032787,GO:0036094,GO:0043436,GO:0044237,GO:0044238,GO:0044249,GO:0044255,GO:0044281,GO:0044283,GO:0046394,GO:0048037,GO:0050661,GO:…	-	-	adh_short,adh_short_C2	Enoyl-(Acyl carrier protein) reductase
HannXRQ_Chr01g0007611	5	Chr1:53601293-53608041	gene	14.1813	4.84167	3.56533	2.07433	4.011	17.635	6.884	18.025	4.289	6.84	3.396	3.914	2.965	3.817	2.264	1.4	2.559	3.705	4.393	3.935	NA	NA	NA	NA	NA	NA
HannXRQ_Chr01g0007621	5	Chr1:53608092-53612479	gene	21.8227	5.26167	6.823	0.878667	3.60667	25.167	13.485	26.816	4.062	7.019	4.704	11.045	3.549	5.875	0.996	1.077	0.563	1.901	4.16	4.759	NA	NA	NA	NA	NA	NA
HannXRQ_Chr01g0007631	5	Chr1:53612530-53614515	gene	21.1393	6.972	7.362	2.756	7.111	28.271	11.27	23.877	6.146	9.709	5.061	7.697	4.909	9.48	2.009	2.173	4.086	7.285	8.812	5.236	NA	NA	NA	NA	NA	NA
HannXRQ_Chr01g0007641	5	Chr1:53614566-53620293	gene	38.4233	11.9157	17.28	7.917	12.1277	34.699	33.159	47.412	11.901	15.423	8.423	15.445	15.597	20.798	11.669	6.313	5.769	12.53	13.713	10.14	NA	NA	NA	NA	NA	NA
HannXRQ_Chr01g0007651	5	Chr1:53620344-53627491	gene	16.115	3.83567	1.88267	2.228	3.129	16.157	12.319	19.869	3.637	3.591	4.279	4.11	1.037	0.501	1.528	0.551	4.605	2.917	4.257	2.213	NA	NA	NA	NA	NA	NA
HannXRQ_Chr01g0007671	4	Chr1:53777176-53782262	gene	2.846	12.2167	12.1057	3.908	2.862	2.861	2.064	3.613	15.998	13.142	7.51	5.695	22.108	8.514	3.514	3.53	4.68	1.797	3.408	3.381	EO	-	-	-	Peptidase_S10	Belongs to the peptidase S10 family
HannXRQ_Chr01g0007721	5	Chr1:54255256-54260302	gene	22.502	1.14333	7.09	0	0.026	15.584	21.553	30.369	1.283	0.543	1.604	7.429	6.862	6.979	0	0	0	0	0	0.078	Z	GO:0000003,GO:0000146,GO:0000166,GO:0000331,GO:0000902,GO:0000904,GO:0003006,GO:0003674,GO:0003774,GO:0003779,GO:0003824,GO:0005488,GO:0005515,GO:0005524,GO:0005575,GO:0005622,GO:0005623,GO:0005737,GO:0005773,GO:0005856,GO:0006928,GO:0006996,GO:0007010,GO:0007015,GO:0008092,GO:0008144,GO:0008150,GO:0009653,GO:0009826,GO:0009856,GO:0009860,GO:0009932,GO:0009987,GO:0015629,GO:0016043,GO:0016049,GO:…	-	-	DIL,IQ,Myosin_N,Myosin_head	Belongs to the TRAFAC class myosin-kinesin ATPase superfamily. Myosin family
HannXRQ_Chr01g0008261	6	Chr1:56726620-56733811	gene	1.00233	4.208	1.11367	23.918	5.83633	1.224	0.703	1.08	4.447	5.049	3.128	1.172	0.74	1.429	7.121	7.155	57.478	4.716	7.363	5.43	NA	NA	NA	NA	NA	NA
HannXRQ_Chr01g0008341	4	Chr1:57258793-57261307	gene	0	20.598	0	0.04	0	0	0	0	18.93	23.029	19.835	0	0	0	0	0.12	0	0	0	0	T	GO:0003674,GO:0003824,GO:0004672,GO:0004674,GO:0004675,GO:0004888,GO:0005575,GO:0005623,GO:0005886,GO:0005911,GO:0006464,GO:0006468,GO:0006793,GO:0006796,GO:0006807,GO:0007154,GO:0007165,GO:0007166,GO:0007167,GO:0007178,GO:0008150,GO:0008152,GO:0009506,GO:0009719,GO:0009725,GO:0009741,GO:0009742,GO:0009755,GO:0009987,GO:0010033,GO:0014070,GO:0016020,GO:0016301,GO:0016310,GO:0016740,GO:0016772,GO:…	2.7.11.1	ko04075,map04075	Pkinase_Tyr	serine threonine-protein kinase
HannXRQ_Chr01g0008401	5	Chr1:57417767-57419671	gene	5.073	2.22933	3.11733	1.18	1.13867	4.492	5.115	5.612	3.338	2.028	1.322	3.809	2.82	2.723	0.755	1.362	1.423	0.481	1.841	1.094	-	-	-	-	F-box,FBD,LRR_2	-
HannXRQ_Chr01g0008691	1	Chr1:59400622-59402031	gene	19.6687	33.375	81.4837	12.082	3.03367	27.232	29.561	2.213	33.596	55.049	11.48	107.572	96.355	40.524	7.009	1.517	27.72	3.345	3.807	1.949	CG	GO:0000003,GO:0003006,GO:0003674,GO:0003824,GO:0006464,GO:0006486,GO:0006725,GO:0006807,GO:0007275,GO:0008150,GO:0008152,GO:0008194,GO:0009058,GO:0009059,GO:0009100,GO:0009101,GO:0009308,GO:0009653,GO:0009690,GO:0009791,GO:0009888,GO:0009889,GO:0009908,GO:0009965,GO:0009987,GO:0010015,GO:0010016,GO:0010073,GO:0010075,GO:0010083,GO:0010154,GO:0010380,GO:0010817,GO:0016740,GO:0016757,GO:0016758,GO:…	2.4.1.215,2.4.2.40	ko00908,ko01110,map00908,map01110	UDPGT	Belongs to the UDP-glycosyltransferase family
HannXRQ_Chr01g0008891	2	Chr1:60500294-60501714	gene	0.0896667	1.28567	0.144667	4.842	6.702	0	0	0.269	2.512	0.584	0.761	0.292	0	0.142	5.941	5.801	2.784	7.606	5.449	7.051	CG	GO:0000003,GO:0003006,GO:0003674,GO:0003824,GO:0006464,GO:0006486,GO:0006725,GO:0006807,GO:0007275,GO:0008150,GO:0008152,GO:0008194,GO:0009058,GO:0009059,GO:0009100,GO:0009101,GO:0009308,GO:0009653,GO:0009690,GO:0009791,GO:0009888,GO:0009889,GO:0009908,GO:0009965,GO:0009987,GO:0010015,GO:0010016,GO:0010073,GO:0010075,GO:0010083,GO:0010154,GO:0010380,GO:0010817,GO:0016740,GO:0016757,GO:0016758,GO:…	2.4.1.215,2.4.2.40	ko00908,ko01110,map00908,map01110	UDPGT	Belongs to the UDP-glycosyltransferase family
HannXRQ_Chr01g0008931	2	Chr1:60728200-60731192	gene	0	5.272	0	8.938	11.9033	0	0	0	6.244	6.679	2.893	0	0	0	12.04	10.047	4.727	11.2	11.298	13.212	NA	NA	NA	NA	NA	NA
HannXRQ_Chr01g0008941	2	Chr1:60739124-60740740	gene	0	1.63167	0	3.55333	4.48233	0	0	0	2.493	0.862	1.54	0	0	0	2.934	3.306	4.42	3.966	3.32	6.161	O	GO:0000118,GO:0000122,GO:0000228,GO:0000785,GO:0000790,GO:0000976,GO:0000977,GO:0001012,GO:0001067,GO:0001085,GO:0001103,GO:0003674,GO:0003676,GO:0003677,GO:0003678,GO:0003682,GO:0003690,GO:0003712,GO:0003714,GO:0003824,GO:0004003,GO:0004386,GO:0004407,GO:0005488,GO:0005515,GO:0005575,GO:0005622,GO:0005623,GO:0005634,GO:0005654,GO:0005694,GO:0005737,GO:0005813,GO:0005815,GO:0005856,GO:0006325,GO:…	-	-	Acetyltransf_1,Agenet,Jas,PHD	TPL-binding domain in jasmonate signalling
HannXRQ_Chr01g0009041	2	Chr1:61038611-61040747	gene	0.0606667	0.063	0.0633333	1.66133	2.539	0	0.182	0	0	0.189	0	0.19	0	0	1.692	2.442	0.85	1.795	2.554	3.268	NA	NA	NA	NA	NA	NA
HannXRQ_Chr01g0009061	2	Chr1:61120076-61121125	gene	0.0583333	0.131667	0	1.003	2.552	0	0	0.175	0	0	0.395	0	0	0	0.565	2.444	0	1.797	1.77	4.089	H	-	-	-	Sulfotransfer_1	Belongs to the sulfotransferase 1 family
HannXRQ_Chr01g0009081	6	Chr1:61205259-61206503	gene	0	5.08267	0	11.2833	2.288	0	0	0	9.152	0.678	5.418	0	0	0	0.673	0.728	32.449	2.998	3.281	0.585	NA	NA	NA	NA	NA	NA
HannXRQ_Chr01g0009111	6	Chr1:61382578-61385677	gene	4.37133	2.258	3.15633	4.557	0.860667	5.126	5.203	2.785	3.27	1.875	1.629	2.92	4.108	2.441	1.551	0.783	11.337	0.296	1.837	0.449	C	GO:0003674,GO:0003824,GO:0005575,GO:0005622,GO:0005623,GO:0005737,GO:0005773,GO:0006725,GO:0006807,GO:0007275,GO:0008150,GO:0008152,GO:0009056,GO:0009308,GO:0009653,GO:0009690,GO:0009791,GO:0009823,GO:0009888,GO:0009987,GO:0010016,GO:0010103,GO:0010374,GO:0010817,GO:0016491,GO:0016645,GO:0019139,GO:0032501,GO:0032502,GO:0034754,GO:0042445,GO:0042447,GO:0043226,GO:0043227,GO:0043229,GO:0043231,GO:…	1.5.99.12	ko00908,map00908	Cytokin-bind,FAD_binding_4	Cytokinin dehydrogenase
HannXRQ_Chr01g0009121	4	Chr1:61666967-61667733	gene	0	3.12767	0	0	0	0	0	0	4.376	2.304	2.703	0	0	0	0	0	0	0	0	0	NA	NA	NA	NA	NA	NA
HannXRQ_Chr01g0009311	5	Chr1:62527158-62528937	gene	4.03467	0.204	0.808	0.0756667	0	3.982	2.526	5.596	0.41	0.202	0	1.013	0.818	0.593	0	0	0.227	0	0	0	E	GO:0000096,GO:0000097,GO:0003674,GO:0003824,GO:0003962,GO:0004121,GO:0004123,GO:0005488,GO:0005575,GO:0005622,GO:0005623,GO:0005737,GO:0006082,GO:0006520,GO:0006534,GO:0006555,GO:0006790,GO:0006807,GO:0008144,GO:0008150,GO:0008152,GO:0008652,GO:0009058,GO:0009066,GO:0009067,GO:0009069,GO:0009070,GO:0009086,GO:0009092,GO:0009507,GO:0009532,GO:0009536,GO:0009570,GO:0009987,GO:0016053,GO:0016740,GO:…	4.4.1.8	ko00270,ko00450,ko01100,ko01110,ko01230,map00270,map00450,map01100,map01110,map01230	Cys_Met_Meta_PP	cystathionine beta-lyase
HannXRQ_Chr01g0009391	1	Chr1:63354124-63357555	gene	0	24.8423	50.8453	0.081	0.341667	0	0	0	19.281	26.825	28.421	46.795	52.506	53.235	0	0	0.243	1.025	0	0	I	GO:0000302,GO:0001101,GO:0001676,GO:0003674,GO:0003824,GO:0004467,GO:0005575,GO:0005622,GO:0005623,GO:0005737,GO:0005777,GO:0006082,GO:0006629,GO:0006631,GO:0006950,GO:0006970,GO:0006979,GO:0008150,GO:0008152,GO:0009628,GO:0009651,GO:0009987,GO:0010035,GO:0010193,GO:0015645,GO:0016020,GO:0016405,GO:0016874,GO:0016877,GO:0016878,GO:0019752,GO:0032787,GO:0042221,GO:0042493,GO:0042579,GO:0043226,GO:…	6.2.1.3	ko00061,ko00071,ko01100,ko01212,ko02024,ko03320,ko04146,ko04216,ko04714,ko04920,map00061,map00071,map01100,map01212,map02024,map03320,map04146,map04216,map04714,map04920	AMP-binding,AMP-binding_C	AMP-binding enzyme
HannXRQ_Chr01g0009441	1	Chr1:63705541-63709692	gene	0.144333	22.8993	44.4047	1.94167	2.847	0.222	0.072	0.139	24.512	20.519	23.667	40.645	43.174	49.395	1.642	2.665	1.518	3.776	2.495	2.27	S	-	-	-	Rxt3	Histone deacetylation protein Rxt3
HannXRQ_Chr01g0009551	2	Chr1:64193996-64195336	gene	1.13367	1.308	1.923	6.43267	8.74467	1.023	1.283	1.095	1.654	1.187	1.083	2.229	1.801	1.739	6.632	7.336	5.33	8.159	9.238	8.837	S	-	-	-	PORR	Protein ROOT PRIMORDIUM DEFECTIVE
HannXRQ_Chr01g0009691	3	Chr1:64649117-64654395	gene	16.0887	18.2953	19.296	3.49267	3.53133	13.087	20.242	14.937	16.322	16.72	21.844	19.165	16.298	22.425	3.761	3.507	3.21	4.01	3.385	3.199	NA	NA	NA	NA	NA	NA
HannXRQ_Chr01g0009921	6	Chr1:66227278-66230216	gene	1.27567	11.0923	11.0667	22.4407	10.626	1.81	0.981	1.036	12.625	10.319	10.333	18.724	8.989	5.487	11.161	10.759	45.402	8.425	9.963	13.49	H	GO:0003674,GO:0003824,GO:0005575,GO:0005622,GO:0005623,GO:0005737,GO:0006766,GO:0006767,GO:0006771,GO:0006807,GO:0008150,GO:0008152,GO:0008686,GO:0009058,GO:0009110,GO:0009231,GO:0009987,GO:0016829,GO:0016830,GO:0017144,GO:0018130,GO:0034641,GO:0042364,GO:0042726,GO:0042727,GO:0044237,GO:0044249,GO:0044271,GO:0044281,GO:0044283,GO:0044424,GO:0044464,GO:0046483,GO:0071704,GO:1901360,GO:1901362,GO:…	3.5.4.25,4.1.99.12	ko00740,ko00790,ko01100,ko01110,map00740,map00790,map01100,map01110	DHBP_synthase,GTP_cyclohydro2	riboflavin biosynthesis protein
HannXRQ_Chr01g0009961	4	Chr1:66408382-66411622	gene	0	33.8843	33.67	34.6383	34.5137	0	0	0	32.653	29.046	39.954	32.471	31.3	37.239	31.955	35.368	36.592	31.896	35.291	36.354	NA	NA	NA	NA	NA	NA
HannXRQ_Chr01g0010001	2	Chr1:66782257-66783507	gene	2.98133	1.69633	0.601667	0.0976667	68.4977	2.571	2.76	3.613	2.116	0.522	2.451	0.785	0	1.02	0	0	0.293	73.525	63.672	68.296	NA	NA	NA	NA	NA	NA
HannXRQ_Chr01g0010121	1	Chr1:67322568-67324016	gene	0.086	6.37533	16.5467	11.436	5.04067	0.258	0	0	7.968	7.604	3.554	19.17	14.85	15.62	11.718	8.171	14.419	3.977	7.072	4.073	NA	NA	NA	NA	NA	NA
HannXRQ_Chr01g0010201	5	Chr1:67831001-67831778	gene	102.438	6.95833	4.079	64.728	58.193	101.063	103.185	103.065	9.599	5.923	5.353	4.746	4.792	2.699	56.862	61.102	76.22	49.406	61.447	63.726	U	GO:0000139,GO:0003674,GO:0005488,GO:0005543,GO:0005575,GO:0005622,GO:0005623,GO:0005737,GO:0005768,GO:0005770,GO:0005771,GO:0005794,GO:0005802,GO:0005829,GO:0006605,GO:0006623,GO:0006810,GO:0006886,GO:0006892,GO:0006896,GO:0006897,GO:0006996,GO:0007034,GO:0007041,GO:0007275,GO:0008104,GO:0008150,GO:0008289,GO:0008333,GO:0009605,GO:0009606,GO:0009628,GO:0009629,GO:0009630,GO:0009958,GO:0009987,GO:…	-	ko04144,map04144	PX,Vps5	Sorting nexin
HannXRQ_Chr01g0010411	2	Chr1:69094661-69095722	gene	0	9.75633	17.5783	17.7227	21.318	0	0	0	10.934	9.965	8.37	13.86	14.277	24.598	21.991	18.441	12.736	20.202	21.536	22.216	G	-	5.1.3.15	ko00010,ko01100,ko01110,ko01120,ko01130,map00010,map01100,map01110,map01120,map01130	Aldose_epim	Glucose-6-phosphate 1-epimerase
HannXRQ_Chr01g0010501	2	Chr1:69445724-69449062	gene	3.38233	21.4623	30.0827	25.6927	29.574	3.227	2.577	4.343	18.232	22.352	23.803	31.1	18.928	40.22	25.69	29.783	21.605	31.073	27.763	29.886	NA	NA	NA	NA	NA	NA
HannXRQ_Chr01g0010621	5	Chr1:70065611-70066390	gene	22.631	0	8.68533	2.767	6.09433	23.603	19.964	24.326	0	0	0	12.007	0	14.049	3.969	3.435	0.897	5.303	7.462	5.518	NA	NA	NA	NA	NA	NA
HannXRQ_Chr01g0010751	5	Chr1:70483085-70485223	gene	14.0067	2.529	1.024	0.644	2.30633	14.835	15.33	11.855	4.041	3.546	0	0.444	0.897	1.731	0.44	0	1.492	3.781	0.46	2.678	NA	NA	NA	NA	NA	NA
HannXRQ_Chr01g0010991	2	Chr1:71212096-71215937	gene	13.171	0.376	0.314667	14.2797	11.8423	13.812	13.733	11.968	0.374	0.369	0.385	0.37	0.213	0.361	13.672	13.717	15.45	10.149	13.133	12.245	NA	NA	NA	NA	NA	NA
HannXRQ_Chr01g0011031	6	Chr1:71252634-71257424	gene	0	0.097	14.918	9.018	9.30567	0	0	0	0.048	0.047	0.196	17.158	9.399	18.197	8.67	9.482	8.902	8.943	9.252	9.722	K	-	-	-	TMF_DNA_bd,TMF_TATA_bd	Golgin candidate
HannXRQ_Chr01g0011241	6	Chr1:72728208-72730861	gene	1.56333	0	0	0	0	1.666	1.463	1.561	0	0	0	0	0	0	0	0	0	0	0	0	I	GO:0003674,GO:0003824,GO:0005575,GO:0005622,GO:0005623,GO:0005737,GO:0005783,GO:0005789,GO:0006082,GO:0006629,GO:0006631,GO:0006633,GO:0006636,GO:0008150,GO:0008152,GO:0008610,GO:0009058,GO:0009628,GO:0009987,GO:0012505,GO:0016020,GO:0016053,GO:0016491,GO:0016705,GO:0019752,GO:0031984,GO:0032787,GO:0033559,GO:0042175,GO:0042389,GO:0043226,GO:0043227,GO:0043229,GO:0043231,GO:0043436,GO:0044237,GO:…	1.14.19.25,1.14.19.35,1.14.19.36	-	DUF3474,FA_desaturase	Omega-3 fatty acid desaturase, endoplasmic
HannXRQ_Chr01g0011321	6	Chr1:73594053-73598172	gene	0.031	0	0.129	17.7233	9.49833	0	0.093	0	0	0	0	0.145	0.195	0.047	13.24	16.403	23.527	8.928	8.77	10.797	NA	NA	NA	NA	NA	NA
HannXRQ_Chr01g0011571	2	Chr1:74440353-74440680	gene	0	1.32667	14.442	31.6357	44.483	0	0	0	0.791	1.561	1.628	6.253	14.208	22.865	31.003	40.256	23.648	34.769	42.102	56.578	U	GO:0003674,GO:0005085,GO:0005088,GO:0005488,GO:0005515,GO:0005575,GO:0005622,GO:0005623,GO:0006810,GO:0006888,GO:0008150,GO:0016192,GO:0017016,GO:0017112,GO:0017137,GO:0019899,GO:0030008,GO:0031267,GO:0032991,GO:0044424,GO:0044464,GO:0046907,GO:0048193,GO:0051020,GO:0051179,GO:0051234,GO:0051641,GO:0051649,GO:0065007,GO:0065009,GO:0098772,GO:0099023	-	-	Sybindin	Trafficking protein particle complex subunit
HannXRQ_Chr01g0012071	4	Chr1:76015843-76017785	gene	0	8.77567	0	0	0	0	0	0	6.876	8.046	11.405	0	0	0	0	0	0	0	0	0	NA	NA	NA	NA	NA	NA
HannXRQ_Chr01g0012081	4	Chr1:76018106-76021261	gene	0	14.7983	0.0813333	0.0406667	0	0	0	0	14.194	13.154	17.047	0	0.124	0.12	0.122	0	0	0	0	0	M	GO:0003674,GO:0003824,GO:0005575,GO:0005623,GO:0005886,GO:0006810,GO:0007275,GO:0008150,GO:0008194,GO:0009555,GO:0009653,GO:0009987,GO:0010208,GO:0010927,GO:0016020,GO:0016043,GO:0016740,GO:0016757,GO:0016758,GO:0022607,GO:0030198,GO:0032501,GO:0032502,GO:0032989,GO:0035251,GO:0043062,GO:0044085,GO:0044464,GO:0045229,GO:0046524,GO:0046527,GO:0046903,GO:0048229,GO:0048646,GO:0048856,GO:0048869,GO:…	2.4.1.14	ko00500,ko01100,map00500,map01100	Glycos_transf_1,S6PP,Sucrose_synth	Belongs to the glycosyltransferase 1 family
HannXRQ_Chr01g0012241	6	Chr1:76439730-76442429	gene	14.8913	0.917667	8.26733	29.1707	2.05433	24.069	11.69	8.915	1.843	0.91	0	16.401	5.291	3.11	2.259	0	85.253	2.803	1.888	1.472	K	GO:0001067,GO:0001101,GO:0003674,GO:0003676,GO:0003677,GO:0003700,GO:0005488,GO:0005575,GO:0005622,GO:0005623,GO:0005634,GO:0006355,GO:0006725,GO:0006790,GO:0006807,GO:0006950,GO:0006952,GO:0006970,GO:0008150,GO:0008152,GO:0009058,GO:0009266,GO:0009403,GO:0009404,GO:0009408,GO:0009409,GO:0009414,GO:0009415,GO:0009605,GO:0009607,GO:0009617,GO:0009620,GO:0009628,GO:0009651,GO:0009700,GO:0009889,GO:…	-	ko04016,ko04626,map04016,map04626	WRKY	WRKY transcription factor
HannXRQ_Chr01g0012261	5	Chr1:76450344-76453253	gene	8.10733	0.496	0.0703333	2.369	2.93867	10.278	9.229	4.815	0	0.835	0.653	0	0.211	0	2.489	1.571	3.047	2.969	4.766	1.081	T	-	-	-	-	female pronucleus assembly
HannXRQ_Chr01g0012481	1	Chr1:77273617-77300975	gene	0.224	6.559	10.604	5.56033	5.36067	0.248	0.269	0.155	6.073	7.089	6.515	12.627	9.691	9.494	5.176	5.028	6.477	4.94	5.145	5.997	S	-	-	-	DUF3769	Protein TRIGALACTOSYLDIACYLGLYCEROL 4, chloroplastic
HannXRQ_Chr01g0012521	2	Chr1:77377903-77392451	gene	0	0.0626667	0	7.82533	9.607	0	0	0	0.188	0	0	0	0	0	8.665	8.977	5.834	10.382	7.704	10.735	NA	NA	NA	NA	NA	NA
HannXRQ_Chr01g0012561	3	Chr1:77425921-77429014	gene	20.2823	18.9477	41.5037	0.0263333	0.0966667	21.13	21.465	18.252	15.114	18.514	23.215	41.717	37.285	45.509	0.079	0	0	0	0.083	0.207	NA	NA	NA	NA	NA	NA
HannXRQ_Chr01g0012611	3	Chr1:77795810-77800718	gene	5.30433	5.16567	7.24	0.569	0.970333	5.388	5.141	5.384	4.599	5.149	5.749	8.851	5.822	7.047	0.725	0.436	0.546	1.153	0.883	0.875	NA	NA	NA	NA	NA	NA
HannXRQ_Chr01g0012661	3	Chr1:78467584-78472939	gene	11.2293	32.3533	31.872	0.078	0	11.851	11.316	10.521	30.297	31.66	35.103	34.943	20.105	40.568	0.111	0.04	0.083	0	0	0	NA	NA	NA	NA	NA	NA
HannXRQ_Chr01g0012901	1	Chr1:79038648-79039214	gene	0.678333	7.301	11.2403	0.308	0.775	1.243	0.404	0.388	8.097	5.47	8.336	8.849	18.298	6.574	0	0.452	0.472	0	0.873	1.452	S	-	-	-	Usp	Universal stress protein
HannXRQ_Chr01g0013001	5	Chr1:79205910-79207898	gene	8.62133	2.59033	5.45433	0	0	8.569	5.575	11.72	2.331	2.101	3.339	4.91	3.441	8.012	0	0	0	0	0	0	NA	NA	NA	NA	NA	NA
HannXRQ_Chr01g0013031	1	Chr1:79490246-79494957	gene	0.608	6.66833	11.267	0.826	0.722333	0.561	0.547	0.716	6.766	6.111	7.128	14.47	7.699	11.632	0.771	0.835	0.872	0.933	0.43	0.804	H	-	-	-	Coq4	Component of the coenzyme Q biosynthetic pathway. May play a role in organizing a multi-subunit COQ enzyme complex required for coenzyme Q biosynthesis. Required for steady-state levels of other COQ polypeptides
HannXRQ_Chr01g0013051	1	Chr1:79515661-79519139	gene	0.099	1.11133	4.31533	0.950667	0	0.297	0	0	0.918	2.416	0	7.259	2.443	3.244	1.2	0.974	0.678	0	0	0	NA	NA	NA	NA	NA	NA
HannXRQ_Chr01g0013091	1	Chr1:79991037-79995779	gene	0.173333	10.8023	13.39	6.133	10.8417	0.353	0.043	0.124	9.616	11.958	10.833	16.505	12.863	10.802	6.938	4.475	6.986	10.23	10.778	11.517	NA	NA	NA	NA	NA	NA
HannXRQ_Chr01g0013141	5	Chr1:80770240-80771264	gene	30.8177	8.85033	12.246	2.91333	6.73667	38.196	28.86	25.397	8.241	14.395	3.915	10.655	12.026	14.057	1.865	3.363	3.512	3.559	9.089	7.562	NA	NA	NA	NA	NA	NA
HannXRQ_Chr01g0013191	2	Chr1:80991339-80993082	gene	0	0	0.042	28.0017	28.3337	0	0	0	0	0	0	0	0	0.126	31.423	26.784	25.798	29.135	28.002	27.864	S	-	-	-	Cupin_1	11S globulin seed storage protein
HannXRQ_Chr01g0013461	6	Chr1:82121682-82145220	gene	0	0.182333	0.356667	5.361	2.322	0	0	0	0.272	0.135	0.14	0.202	0.408	0.46	4.408	2.24	9.435	2.04	2.372	2.554	NA	NA	NA	NA	NA	NA
HannXRQ_Chr01g0013481	2	Chr1:82302788-82307049	gene	0.0146667	0.0813333	0.063	2.75333	4.28233	0	0	0.044	0.048	0.096	0.1	0.048	0.048	0.093	2.612	2.159	3.489	3.627	4.019	5.201	S	-	-	-	Myb_DNA-bind_3	Myb/SANT-like DNA-binding domain
HannXRQ_Chr01g0013491	2	Chr1:82307941-82309426	gene	0	0	0	4.70833	4.20567	0	0	0	0	0	0	0	0	0	4.929	6.133	3.063	3.999	5.406	3.212	K	GO:0001067,GO:0003674,GO:0003676,GO:0003677,GO:0003700,GO:0005488,GO:0006355,GO:0008150,GO:0009889,GO:0010468,GO:0010556,GO:0019219,GO:0019222,GO:0031323,GO:0031326,GO:0044212,GO:0050789,GO:0050794,GO:0051171,GO:0051252,GO:0060255,GO:0065007,GO:0080090,GO:0097159,GO:0140110,GO:1901363,GO:1903506,GO:2000112,GO:2001141	-	-	Homeobox_KN,POX	Associated with HOX
HannXRQ_Chr01g0013501	2	Chr1:82328888-82330962	gene	0.064	0	0	4.67567	4.74667	0.097	0.095	0	0	0	0	0	0	0	4.494	4.123	5.41	4.569	5.001	4.67	NA	NA	NA	NA	NA	NA
HannXRQ_Chr01g0013521	6	Chr1:82346905-82349381	gene	0	1.38967	1.69567	0.712333	0.65	0	0	0	1.144	1.553	1.472	1.272	2.712	1.103	0.421	0.607	1.109	0.268	0.586	1.096	S	-	-	-	DUF247	UPF0481 protein
HannXRQ_Chr01g0013621	1	Chr1:83516031-83519310	gene	2.872	4.233	11.5497	6.95733	3.74033	4.724	2.184	1.708	4.86	5.557	2.282	17.958	9.621	7.07	5.936	4.071	10.865	3.511	5.24	2.47	T	GO:0003674,GO:0003824,GO:0004672,GO:0004674,GO:0005575,GO:0005623,GO:0005886,GO:0006464,GO:0006468,GO:0006793,GO:0006796,GO:0006807,GO:0006950,GO:0006952,GO:0008150,GO:0008152,GO:0009605,GO:0009607,GO:0009617,GO:0009987,GO:0016020,GO:0016301,GO:0016310,GO:0016740,GO:0016772,GO:0016773,GO:0019538,GO:0036211,GO:0042742,GO:0043170,GO:0043207,GO:0043412,GO:0044237,GO:0044238,GO:0044260,GO:0044267,GO:…	-	-	Pkinase,Pkinase_Tyr,Stress-antifung	Cysteine-rich receptor-like protein kinase
HannXRQ_Chr01g0013641	2	Chr1:83568177-83569751	gene	0	0	0	30.4107	36.019	0	0	0	0	0	0	0	0	0	25.14	26.844	39.248	33.308	39.392	35.357	NA	NA	NA	NA	NA	NA
HannXRQ_Chr01g0013721	4	Chr1:83863424-83868467	gene	0.404	13.1827	0.250667	0	0.073	0.374	0.487	0.351	13.986	16.976	8.586	0.381	0	0.371	0	0	0	0	0	0.219	I	GO:0005575,GO:0005623,GO:0005886,GO:0006950,GO:0006952,GO:0008150,GO:0016020,GO:0044464,GO:0050896,GO:0071944	-	-	Mlo	May be involved in modulation of pathogen defense and leaf cell death
HannXRQ_Chr01g0013741	4	Chr1:83954707-83959877	gene	0.0996667	4.053	0.0696667	0.039	0	0.103	0.1	0.096	2.963	6.582	2.614	0.209	0	0	0	0	0.117	0	0	0	I	GO:0005575,GO:0005623,GO:0005886,GO:0006950,GO:0006952,GO:0008150,GO:0016020,GO:0044464,GO:0050896,GO:0071944	-	-	Mlo	May be involved in modulation of pathogen defense and leaf cell death
HannXRQ_Chr01g0014001	2	Chr1:84995412-84997031	gene	3.17233	1.77467	1.85933	13.4203	14.2817	3.146	3.07	3.301	1.813	2.045	1.466	2.56	0.646	2.372	17.01	12.636	10.615	14.296	12.995	15.554	S	-	-	-	PPR	PPR repeat
HannXRQ_Chr01g0014011	4	Chr1:84998402-85001663	gene	2.99067	10.1947	3.40633	0.240333	0.601333	3.183	2.638	3.151	8.342	10.982	11.26	1.589	6.664	1.966	0.182	0.197	0.342	0.867	0.253	0.684	NA	NA	NA	NA	NA	NA
HannXRQ_Chr01g0014171	2	Chr1:85329875-85331275	gene	0.555	0.180333	0.172	6.16467	5.37367	0.516	0.504	0.645	0.177	0	0.364	0.175	0	0.341	6.594	5.821	6.079	5.797	5.8	4.524	NA	NA	NA	NA	NA	NA
HannXRQ_Chr01g0014201	1	Chr1:85376080-85380519	gene	0.192333	0.045	9.13733	0.221333	0.213667	0.324	0.253	0	0	0.066	0.069	10.14	13.099	4.173	0	0	0.664	0.187	0.341	0.113	NA	NA	NA	NA	NA	NA
HannXRQ_Chr01g0014231	3	Chr1:85614242-85620626	gene	135.841	94.66	17.172	18.6477	16.8243	148.783	144.24	114.499	93.318	93.34	97.322	25.027	12.18	14.309	19.336	7.549	29.058	13.128	18.637	18.708	O	GO:0003674,GO:0003824,GO:0005575,GO:0005622,GO:0005623,GO:0005737,GO:0005773,GO:0005777,GO:0008150,GO:0008152,GO:0016740,GO:0016746,GO:0016747,GO:0019748,GO:0042579,GO:0043226,GO:0043227,GO:0043229,GO:0043231,GO:0044424,GO:0044444,GO:0044464	-	-	Peptidase_S10	Belongs to the peptidase S10 family
HannXRQ_Chr01g0014241	6	Chr1:85626221-85649388	gene	2.65233	4.10567	6.20033	11.4187	7.83	2.574	2.58	2.803	4.939	3.251	4.127	7.149	3.86	7.592	13.827	7.898	12.531	8.24	7.992	7.258	T	-	-	-	B_lectin,PAN_2,Pkinase,S_locus_glycop	divergent subfamily of APPLE domains
HannXRQ_Chr01g0015031	5	Chr1:88818094-88822228	gene	3.89633	2.01167	0.675	0.651333	1.04367	3.748	4.703	3.238	2.304	1.978	1.753	0.446	1	0.579	1.08	0.319	0.555	1.406	0.616	1.109	T	-	-	-	LRRNT_2,LRR_1,LRR_8,Pkinase	Leucine Rich Repeat
HannXRQ_Chr01g0015041	2	Chr1:88889885-88893337	gene	1.25267	0.921333	0.0606667	0	0.0573333	1.485	1.16	1.113	0.55	1.207	1.007	0.06	0.122	0	0	0	0	0.172	0	0	T	-	-	-	LRRNT_2,LRR_1,LRR_8,Pkinase	Leucine Rich Repeat
HannXRQ_Chr01g0015051	6	Chr1:88927494-88931421	gene	0.250333	0.368333	2.838	0.124333	0.296333	0.459	0.149	0.143	0.524	0.311	0.27	4.302	3.403	0.809	0.257	0	0.116	0.54	0.215	0.134	T	-	-	-	LRRNT_2,LRR_1,LRR_8,Pkinase	Leucine Rich Repeat
HannXRQ_Chr01g0015071	4	Chr1:89259901-89261883	gene	0.109333	6.686	5.753	0.157	0.171667	0.111	0.217	0	7.876	6.424	5.758	4.627	5.699	6.933	0.224	0.121	0.126	0.32	0	0.195	NA	NA	NA	NA	NA	NA
HannXRQ_Chr01g0015271	2	Chr1:89916637-89919039	gene	0.239667	0.129333	0.0956667	8.548	7.59633	0.094	0.274	0.351	0	0.19	0.198	0.095	0.192	0	8.404	8.276	8.964	7.841	7.398	7.55	S	GO:0005575,GO:0005622,GO:0005623,GO:0005737,GO:0005783,GO:0005789,GO:0006464,GO:0006486,GO:0006493,GO:0006497,GO:0006505,GO:0006506,GO:0006629,GO:0006643,GO:0006644,GO:0006650,GO:0006661,GO:0006664,GO:0006793,GO:0006796,GO:0006807,GO:0008150,GO:0008152,GO:0008610,GO:0008654,GO:0009058,GO:0009059,GO:0009100,GO:0009101,GO:0009247,GO:0009987,GO:0012505,GO:0016020,GO:0019538,GO:0019637,GO:0031501,GO:…	-	ko00510,ko01100,map00510,map01100	DPM3	Dolichol-phosphate mannosyltransferase subunit 3 (DPM3)
HannXRQ_Chr01g0015281	2	Chr1:89938221-89938761	gene	10.2837	2.65933	0.389	19.5143	15.633	11.766	8.612	10.473	2.421	1.195	4.362	0	0	1.167	18.399	17.34	22.804	13.029	20.46	13.41	T	-	3.1.3.16	ko03015,ko04013,ko04071,ko04111,ko04113,ko04114,ko04136,ko04138,ko04140,ko04151,ko04152,ko04261,ko04350,ko04390,ko04391,ko04530,ko04728,ko04730,ko05142,ko05160,ko05165,map03015,map04013,map04071,map04111,map04113,map04114,map04136,map04138,map04140,map04151,map04152,map04261,map04350,map04390,map04391,map04530,map04728,map04730,map05142,map05160,map05165	Metallophos	Serine threonine-protein phosphatase
HannXRQ_Chr01g0015321	5	Chr1:90081395-90081874	gene	24.6607	0.659	17.0463	1.377	1.223	27.896	23.513	22.573	1.305	0	0.672	21.286	8.468	21.385	0.64	2.768	0.723	1.221	1.336	1.112	E	GO:0005575,GO:0005622,GO:0005623,GO:0005737,GO:0005829,GO:0009507,GO:0009532,GO:0009536,GO:0009570,GO:0043226,GO:0043227,GO:0043229,GO:0043231,GO:0044422,GO:0044424,GO:0044434,GO:0044435,GO:0044444,GO:0044446,GO:0044464	3.1.3.77,4.2.1.109	ko00270,ko01100,map00270,map01100	Aldolase_II,Hydrolase	bifunctional methylthioribulose-1-phosphate dehydratase enolase-phosphatase E1
HannXRQ_Chr01g0015331	3	Chr1:90111633-90115451	gene	42.2427	17.346	29.786	0.299667	0.337	46.871	36.197	43.66	13.839	18.771	19.428	39.116	18.704	31.538	0.137	0.297	0.465	0.392	0.143	0.476	NA	NA	NA	NA	NA	NA
HannXRQ_Chr01g0015351	1	Chr1:90265517-90268234	gene	0	0.460333	7.52733	2.45433	1.38767	0	0	0	0	0.489	0.892	6.978	5.934	9.67	2.307	3.547	1.509	3.592	0.254	0.317	NA	NA	NA	NA	NA	NA
HannXRQ_Chr01g0015381	2	Chr1:90374610-90375203	gene	0	0.228	0.218	0.694333	7.65267	0	0	0	0	0.335	0.349	0	0	0.654	1.331	0	0.752	5.716	4.519	12.723	O	GO:0005575,GO:0005622,GO:0005623,GO:0005634,GO:0005737,GO:0006109,GO:0006457,GO:0008150,GO:0009507,GO:0009536,GO:0009889,GO:0009987,GO:0010322,GO:0010565,GO:0010675,GO:0019216,GO:0019220,GO:0019222,GO:0019747,GO:0031323,GO:0031326,GO:0043226,GO:0043227,GO:0043229,GO:0043231,GO:0044424,GO:0044444,GO:0044464,GO:0046890,GO:0050789,GO:0050790,GO:0050794,GO:0051174,GO:0051338,GO:0061077,GO:0062012,GO:…	-	-	DnaJ	Chaperone protein dnaJ 20
HannXRQ_Chr01g0015451	2	Chr1:90834671-90835695	gene	0	0.084	0	0.721	5.791	0	0	0	0	0.252	0	0	0	0	0.501	0.813	0.849	5.738	5.757	5.878	C	GO:0005575,GO:0005622,GO:0005623,GO:0005737,GO:0005739,GO:0005740,GO:0005743,GO:0016020,GO:0019866,GO:0031090,GO:0031966,GO:0031967,GO:0031975,GO:0043226,GO:0043227,GO:0043229,GO:0043231,GO:0044422,GO:0044424,GO:0044429,GO:0044444,GO:0044446,GO:0044464	-	ko04020,ko04022,ko04217,ko04218,ko05012,ko05016,ko05166,map04020,map04022,map04217,map04218,map05012,map05016,map05166	Mito_carr	Belongs to the mitochondrial carrier (TC 2.A.29) family
HannXRQ_Chr01g0015561	1	Chr1:91766976-91771104	gene	0.229	0.802667	10.3227	0.0693333	0.507333	0.237	0.139	0.311	0.635	0.868	0.905	10.475	10.091	10.402	0.048	0.052	0.108	0.548	0.6	0.374	NA	NA	NA	NA	NA	NA
HannXRQ_Chr01g0015571	6	Chr1:91853572-91859462	gene	0.157	0.114333	7.91733	4.271	3.761	0	0.161	0.31	0	0.168	0.175	8.571	7.807	7.374	3.833	5.59	3.39	2.068	3.133	6.082	NA	NA	NA	NA	NA	NA
HannXRQ_Chr01g0015581	1	Chr1:91859513-91860698	gene	0.093	0.199	4.908	0.722	0.903	0	0.279	0	0.294	0	0.303	4.946	3.82	5.958	0.577	0.937	0.652	0.551	0.904	1.254	NA	NA	NA	NA	NA	NA
HannXRQ_Chr01g0015751	2	Chr1:93898759-93902360	gene	0.517	0.301667	0.0416667	0.780667	3.019	0.126	0.246	1.179	0.777	0.128	0	0	0	0.125	1.65	0.549	0.143	3.271	3.58	2.206	V	GO:0000302,GO:0001101,GO:0003674,GO:0005215,GO:0005342,GO:0005575,GO:0005623,GO:0005886,GO:0006810,GO:0006811,GO:0006812,GO:0006820,GO:0006842,GO:0006855,GO:0006873,GO:0006875,GO:0006879,GO:0006950,GO:0006979,GO:0007154,GO:0008150,GO:0008324,GO:0008509,GO:0008514,GO:0009267,GO:0009605,GO:0009719,GO:0009723,GO:0009725,GO:0009737,GO:0009987,GO:0009991,GO:0010033,GO:0010035,GO:0010038,GO:0010039,GO:…	-	-	MatE	Belongs to the multi antimicrobial extrusion (MATE) (TC 2.A.66.1) family
HannXRQ_Chr01g0015781	2	Chr1:94578886-94580426	gene	0.0483333	0.159	0	1.40633	59.3	0	0	0.145	0.477	0	0	0	0	0	0.467	2.696	1.056	56.934	58.571	62.395	NA	NA	NA	NA	NA	NA
HannXRQ_Chr01g0015931	1	Chr1:95382336-95384563	gene	0	2.93233	3.948	0	0	0	0	0	2.107	2.496	4.194	3.611	3.086	5.147	0	0	0	0	0	0	NA	NA	NA	NA	NA	NA
HannXRQ_Chr01g0015951	3	Chr1:95403292-95404546	gene	24.8173	17.292	10.8427	6.06833	6.03067	21.386	28.641	24.425	19.114	18.872	13.89	7.464	12.83	12.234	6.614	7.498	4.093	6.614	5.593	5.885	NA	NA	NA	NA	NA	NA
HannXRQ_Chr01g0016171	5	Chr1:96399691-96406296	gene	88.1127	75.136	11.925	43.5	46.7517	86.927	83.733	93.678	76.696	65.019	83.693	13.441	10.299	12.035	38.741	42.648	49.111	46.875	46.374	47.006	NA	NA	NA	NA	NA	NA
HannXRQ_Chr01g0016251	5	Chr1:96805981-96809492	gene	34.1813	18.035	0.362	21.1843	20.196	38.099	34.225	30.22	20.269	18.473	15.363	0.22	0.222	0.644	22.931	18.905	21.717	17.926	21.216	21.446	T	-	2.7.11.1	ko04626,ko05145,map04626,map05145	EF-hand_1,EF-hand_5,Pkinase	Calcium-dependent protein kinase
HannXRQ_Chr01g0016371	1	Chr1:97855387-97891255	gene	6.30233	19.758	38.4203	33.484	25.3367	4.669	3.303	10.935	19.455	18.616	21.203	44.529	24.822	45.91	42.508	31.598	26.346	29.389	30.812	15.809	C	GO:0005575,GO:0005622,GO:0005623,GO:0005737,GO:0005773,GO:0005886,GO:0009507,GO:0009526,GO:0009534,GO:0009535,GO:0009536,GO:0009579,GO:0009941,GO:0016020,GO:0031967,GO:0031975,GO:0031976,GO:0031984,GO:0034357,GO:0042651,GO:0043226,GO:0043227,GO:0043229,GO:0043231,GO:0044422,GO:0044424,GO:0044434,GO:0044435,GO:0044436,GO:0044444,GO:0044446,GO:0044464,GO:0055035,GO:0071944	-	-	ADH_N,ADH_zinc_N_2	Zinc-binding dehydrogenase
HannXRQ_Chr01g0016411	2	Chr1:98047390-98064588	gene	11.239	8.53833	2.59667	13.0967	18.5847	10.064	7.991	15.662	12.988	6.845	5.782	2.169	1.052	4.569	15.144	14.617	9.529	24.227	10.516	21.011	G	GO:0003674,GO:0003824,GO:0003993,GO:0006793,GO:0006796,GO:0008150,GO:0008152,GO:0009987,GO:0016311,GO:0016787,GO:0016788,GO:0016791,GO:0042578,GO:0044237	-	-	Metallophos,Metallophos_C,Pur_ac_phosph_N	Purple acid phosphatase
HannXRQ_Chr01g0016441	5	Chr1:98357835-98358385	gene	52.1917	0.374667	4.07267	0	1.06733	35.418	47.529	73.628	0	1.124	0	5.63	0	6.588	0	0	0	1.066	1.166	0.97	NA	NA	NA	NA	NA	NA
HannXRQ_Chr01g0016551	2	Chr1:99369836-99370729	gene	31.5763	26.719	0.191333	19.5617	50.3863	30.664	32.143	31.922	26.001	27.69	26.466	0	0.292	0.282	21.197	23.246	14.242	53.858	42.788	54.513	L	-	-	-	Lipase_GDSL	GDSL esterase lipase
HannXRQ_Chr01g0016561	6	Chr1:99371721-99374324	gene	4.02667	0.492	3.749	17.1577	1.69933	1.809	5.549	4.722	0.665	0.263	0.548	3.944	3.585	3.718	18.252	14.953	18.268	1.742	1.77	1.586	NA	NA	NA	NA	NA	NA
HannXRQ_Chr01g0016671	2	Chr1:100186764-100190022	gene	0	0	0	5.17767	4.60633	0	0	0	0	0	0	0	0	0	4.912	4.659	5.962	5.557	5.258	3.004	NA	NA	NA	NA	NA	NA
HannXRQ_Chr01g0016681	2	Chr1:100287778-100288793	gene	0	0	0.22	30.502	28.4283	0	0	0	0	0	0	0	0	0.66	32.214	22.511	36.781	23.06	31.898	30.327	NA	NA	NA	NA	NA	NA
HannXRQ_Chr01g0016691	2	Chr1:100292588-100296748	gene	0.912333	0.453667	1.086	6.21433	8.32467	1.723	0.517	0.497	0.682	0.539	0.14	0.135	2.86	0.263	6.553	6.801	5.289	8.041	7.404	9.529	NA	NA	NA	NA	NA	NA
HannXRQ_Chr01g0016751	2	Chr1:100513269-100517887	gene	0.776667	25.0607	24.6323	38.0623	43.6777	0.739	0.812	0.779	21.827	25.353	28.002	23.133	22.934	27.83	38.559	42.277	33.351	42.454	42.227	46.352	NA	NA	NA	NA	NA	NA
HannXRQ_Chr01g0016791	1	Chr1:100774629-100776326	gene	0.57	8.499	12.4573	0.140667	0.309333	0.678	0.397	0.635	9.347	8.539	7.611	12.414	13.929	11.029	0.274	0.148	0	0.261	0.429	0.238	NA	NA	NA	NA	NA	NA
HannXRQ_Chr01g0016921	2	Chr1:101580053-101591908	gene	3.51167	5.41033	5.275	19.1657	17.838	3.923	3.153	3.459	5.065	9.455	1.711	6.26	7.428	2.137	20.331	16.121	21.045	15.257	20.589	17.668	L	GO:0000003,GO:0000278,GO:0000280,GO:0000712,GO:0003674,GO:0003676,GO:0003677,GO:0003824,GO:0003916,GO:0003917,GO:0005488,GO:0005575,GO:0005622,GO:0005623,GO:0005634,GO:0005654,GO:0006139,GO:0006259,GO:0006260,GO:0006265,GO:0006281,GO:0006310,GO:0006725,GO:0006807,GO:0006950,GO:0006974,GO:0006996,GO:0007049,GO:0007059,GO:0007127,GO:0007131,GO:0008150,GO:0008152,GO:0009058,GO:0009059,GO:0009987,GO:…	5.99.1.2	ko03440,ko03460,map03440,map03460	Topoisom_bac,Toprim,zf-C4_Topoisom,zf-CCHC,zf-GRF	Introduces a single-strand break via transesterification at a target site in duplex DNA. Releases the supercoiling and torsional tension of DNA introduced during the DNA replication and transcription by transiently cleaving and rejoining one strand of the DNA duplex. The scissile phosphodiester is attacked by the catalytic tyrosine of the enzyme, resulting in the formation of a DNA-(5'-phosphotyr…
HannXRQ_Chr01g0016951	3	Chr1:101691893-101723478	gene	27.9753	17.8063	11.8993	2.38	2.25367	26.35	31.037	26.539	21.747	17.779	13.893	12.379	15.951	7.368	1.953	1.854	3.333	2.358	2.498	1.905	S	-	-	-	NB-ARC,TIR	TMV resistance protein N-like
HannXRQ_Chr01g0016981	5	Chr1:101823067-101825207	gene	47.824	0.251667	28.8837	7.96167	7.592	42.274	45.901	55.297	0.282	0.279	0.194	36.399	22.656	27.596	10.985	5.494	7.406	8.547	8.293	5.936	NA	NA	NA	NA	NA	NA
HannXRQ_Chr01g0016991	5	Chr1:101829620-101830538	gene	25.4197	1.058	12.8953	6.63867	6.88733	20.821	28.171	27.267	1.461	0.961	0.752	16.128	7.536	15.022	9.309	4.133	6.474	6.835	6.982	6.845	NA	NA	NA	NA	NA	NA
HannXRQ_Chr01g0017021	3	Chr1:101882130-101887227	gene	34.2767	13.7303	13.4447	1.39267	1.884	36.413	30.499	35.918	11.641	13.726	15.824	12.405	13.599	14.33	1.607	1.319	1.252	1.904	1.1	2.648	NA	NA	NA	NA	NA	NA
HannXRQ_Chr01g0017071	3	Chr1:102046517-102048559	gene	9.75867	16.202	16.643	2.47867	2.21533	13.426	10.889	4.961	15.955	23.437	9.214	20.008	19.04	10.881	0.763	0.206	6.467	2.731	1.594	2.321	S	-	-	-	DOG1	Seed dormancy control
HannXRQ_Chr01g0017111	2	Chr1:102306461-102308289	gene	0	9.36833	0.054	17.6793	20.522	0	0	0	9.413	8.333	10.359	0	0.162	0	14.799	13.603	24.636	18.074	24.27	19.222	NA	NA	NA	NA	NA	NA
HannXRQ_Chr01g0017121	2	Chr1:102396678-102397055	gene	1.696	2.33767	3.32867	6.68433	11.5127	2.073	2.529	0.486	2.666	1.053	3.294	2.109	4.792	3.085	6.274	9.052	4.727	12.975	14.747	6.816	J	GO:0003674,GO:0003735,GO:0005198,GO:0005575,GO:0005622,GO:0005623,GO:0005737,GO:0005739,GO:0043226,GO:0043227,GO:0043229,GO:0043231,GO:0044424,GO:0044444,GO:0044464	-	ko03010,map03010	Ribosom_S12_S23	Rps12 protein
HannXRQ_Chr01g0017311	3	Chr1:103376615-103378096	gene	13.046	6.41367	8.809	0.127	0	16.413	11.928	10.797	4.671	5.322	9.248	7.461	7.534	11.432	0	0.381	0	0	0	0	NA	NA	NA	NA	NA	NA
HannXRQ_Chr01g0017341	6	Chr1:103496619-103500881	gene	2.38567	11.5473	16.4943	25.1817	1.32033	3.298	2.829	1.03	13.267	17.669	3.706	28.88	13.761	6.842	3.126	1.2	71.219	0.962	1.685	1.314	K	-	-	-	HLH	helix loop helix domain
HannXRQ_Chr01g0017501	4	Chr1:104752366-104753280	gene	0	16.4653	0	0	0	0	0	0	19.387	19.576	10.433	0	0	0	0	0	0	0	0	0	-	-	-	-	DUF740	-
HannXRQ_Chr01g0017541	6	Chr1:104975404-104976414	gene	1.70233	3.58067	2.036	1.076	0.373667	1.938	2.08	1.089	4.187	5.118	1.437	2.957	2.19	0.961	0.586	0.212	2.43	0.373	0.408	0.34	O	GO:0003674,GO:0003824,GO:0004842,GO:0006464,GO:0006508,GO:0006511,GO:0006807,GO:0008150,GO:0008152,GO:0009056,GO:0009057,GO:0009987,GO:0010498,GO:0016567,GO:0016740,GO:0019538,GO:0019787,GO:0019941,GO:0030163,GO:0032446,GO:0036211,GO:0043161,GO:0043170,GO:0043412,GO:0043632,GO:0044237,GO:0044238,GO:0044248,GO:0044257,GO:0044260,GO:0044265,GO:0044267,GO:0051603,GO:0061630,GO:0061659,GO:0070647,GO:…	2.3.2.27	-	zf-RING_2	E3 ubiquitin-protein ligase
HannXRQ_Chr01g0017681	6	Chr1:105851297-105856119	gene	0	0	0.233667	4.92167	0.812667	0	0	0	0	0	0	0.701	0	0	3.244	0	11.521	0.221	1.21	1.007	S	-	-	-	CYSTM	Cysteine-rich TM module stress tolerance
HannXRQ_Chr01g0017721	1	Chr1:106358201-106372488	gene	0.494667	0.462	3.66433	0	0.0793333	0.706	0.414	0.364	0.436	0.538	0.412	3.162	4.608	3.223	0	0	0	0.102	0.074	0.062	U	GO:0000139,GO:0002376,GO:0003674,GO:0005085,GO:0005086,GO:0005488,GO:0005515,GO:0005575,GO:0005622,GO:0005623,GO:0005634,GO:0005654,GO:0005730,GO:0005737,GO:0005768,GO:0005769,GO:0005794,GO:0005802,GO:0005829,GO:0006810,GO:0006887,GO:0006950,GO:0006952,GO:0006955,GO:0006996,GO:0007030,GO:0008064,GO:0008092,GO:0008150,GO:0009605,GO:0009607,GO:0009617,GO:0009889,GO:0009891,GO:0009893,GO:0009987,GO:…	-	-	DCB,DUF1981,Mon2_C,Sec7,Sec7_N	Brefeldin A-inhibited guanine nucleotide-exchange protein
HannXRQ_Chr01g0017751	6	Chr1:106537253-106541478	gene	0.219	0.319	0.193	5.53033	1.53067	0.116	0	0.541	0.595	0.117	0.245	0.235	0	0.344	3.148	2.902	10.541	1.224	1.949	1.419	O	GO:0000075,GO:0000166,GO:0000209,GO:0000278,GO:0003674,GO:0003824,GO:0004842,GO:0005488,GO:0005575,GO:0005622,GO:0005623,GO:0005634,GO:0005654,GO:0006464,GO:0006508,GO:0006511,GO:0006807,GO:0007049,GO:0007093,GO:0007346,GO:0008150,GO:0008152,GO:0009056,GO:0009057,GO:0009893,GO:0009894,GO:0009896,GO:0009987,GO:0010604,GO:0016567,GO:0016604,GO:0016605,GO:0016740,GO:0019222,GO:0019538,GO:0019787,GO:…	2.3.2.27	-	zf-C3HC4,zf-RING_2	E3 ubiquitin-protein ligase
HannXRQ_Chr01g0017811	3	Chr1:106688995-106691156	gene	38.1103	43.367	37.3763	6.4	5.31133	39.381	41.888	33.062	42.228	46.862	41.011	36.689	36.482	38.958	6.361	3.381	9.458	5.645	5.246	5.043	S	-	-	-	F-box,FBD	F-box FBD LRR-repeat protein At1g13570-like
HannXRQ_Chr01g0017821	5	Chr1:106694490-106695128	gene	13.5307	0.63	0.715	3.19533	2.285	10.73	14.063	15.799	0.631	0.934	0.325	0.624	0	1.521	3.093	3.347	3.146	2.657	2.585	1.613	NA	NA	NA	NA	NA	NA
HannXRQ_Chr01g0017931	4	Chr1:107431738-107433373	gene	0	15.3133	0.884333	2.72933	1.11367	0	0	0	17.346	15.355	13.239	1.479	0.597	0.577	2.639	1.904	3.645	0.28	1.532	1.529	NA	NA	NA	NA	NA	NA
HannXRQ_Chr01g0017941	4	Chr1:107433774-107434832	gene	0	7.475	0	0.803667	0.483667	0	0	0	8.632	7.52	6.273	0	0	0	0.747	0.539	1.125	0.238	0.78	0.433	NA	NA	NA	NA	NA	NA
HannXRQ_Chr01g0018041	1	Chr1:108273801-108275931	gene	0.521333	0.300667	4.951	0.908333	0.377	0.58	0.848	0.136	0	0.442	0.46	4.128	2.531	8.194	0.585	0.158	1.982	0.419	0.458	0.254	S	GO:0000151,GO:0005575,GO:0005622,GO:0005623,GO:0008150,GO:0016020,GO:0019005,GO:0019216,GO:0019218,GO:0019222,GO:0031461,GO:0032991,GO:0044424,GO:0044464,GO:0050789,GO:0065007,GO:0080090,GO:1902494,GO:1990234	-	-	F-box,F-box-like	F-box protein At2g27310-like
HannXRQ_Chr01g0018101	5	Chr1:108599208-108608096	gene	6.412	1.65133	0.031	1.013	3.99067	6.584	5.691	6.961	1.258	2.102	1.594	0	0	0.093	0.949	1.232	0.858	3.985	3.37	4.617	NA	NA	NA	NA	NA	NA
HannXRQ_Chr01g0018181	3	Chr1:108722121-108723665	gene	45.1167	58.4373	28.6867	6.979	7.91667	40.645	44.075	50.63	50.795	54.74	69.777	26.142	30.719	29.199	8.641	6.97	5.326	10.197	5.088	8.465	E	-	2.3.1.1	ko00220,ko01100,ko01110,ko01130,ko01210,ko01230,map00220,map01100,map01110,map01130,map01210,map01230	AA_kinase,Acetyltransf_1	Amino-acid acetyltransferase
HannXRQ_Chr01g0018641	1	Chr1:110444348-110445451	gene	1.70733	1.158	8.63167	2.196	0	2.807	0.913	1.402	1.54	1.141	0.793	11.993	10.189	3.713	0.189	0	6.399	0	0	0	NA	NA	NA	NA	NA	NA
HannXRQ_Chr01g0018671	2	Chr1:110623027-110623632	gene	0.443	9.99967	7.009	30.413	25.8787	0.905	0	0.424	8.845	9.652	11.502	6.905	6.043	8.079	24.192	35.067	31.98	25.704	28.132	23.8	NA	NA	NA	NA	NA	NA
HannXRQ_Chr01g0018701	6	Chr1:110671269-110675195	gene	3.76267	2.13167	4.429	23.6787	17.0063	4.715	4.008	2.565	2.661	3.09	0.644	6.19	4.532	2.565	22.711	12.951	35.374	13.914	19.236	17.869	Q	-	-	-	2OG-FeII_Oxy,DIOX_N	Belongs to the iron ascorbate-dependent oxidoreductase family
HannXRQ_Chr01g0018731	6	Chr1:110812541-110814438	gene	0.876333	0	0.108333	1.838	0.982333	1.18	1.047	0.402	0	0	0	0.109	0.11	0.106	2.381	1.054	2.079	0.517	1.583	0.847	S	-	-	-	MULE	protein FAR1-RELATED SEQUENCE
HannXRQ_Chr01g0018871	5	Chr1:111760116-111760672	gene	21.2027	2.03867	1.43067	6.98167	5.14933	21.487	16.858	25.263	2.601	1.284	2.231	2.143	1.731	0.418	6.801	5.979	8.165	2.434	7.104	5.91	NA	NA	NA	NA	NA	NA
HannXRQ_Chr01g0018981	6	Chr1:112239262-112244414	gene	3.59367	5.26933	22.0833	64.7303	10.615	6.53	2.745	1.506	5.479	7.349	2.98	47.528	8.257	10.465	24.123	8.116	161.952	6.675	18.74	6.43	C	GO:0003674,GO:0003824,GO:0003826,GO:0005575,GO:0005622,GO:0005623,GO:0005737,GO:0005739,GO:0005759,GO:0006082,GO:0006520,GO:0006807,GO:0008150,GO:0008152,GO:0009056,GO:0009063,GO:0009081,GO:0009083,GO:0009987,GO:0016054,GO:0016491,GO:0017086,GO:0019752,GO:0031974,GO:0032991,GO:0043226,GO:0043227,GO:0043229,GO:0043231,GO:0043233,GO:0043436,GO:0044237,GO:0044238,GO:0044248,GO:0044281,GO:0044282,GO:…	1.2.4.4	ko00280,ko00640,ko01100,ko01110,ko01130,map00280,map00640,map01100,map01110,map01130	E1_dh	2-oxoisovalerate dehydrogenase subunit alpha
HannXRQ_Chr01g0019091	6	Chr1:112845562-112849271	gene	0	0.024	1.39833	15.0327	5.045	0	0	0	0	0.072	0	3.102	1.093	0	10.086	3.406	31.606	2.936	9.34	2.859	S	-	-	-	F-box,FBD,LRR_2	F-box FBD LRR-repeat protein
HannXRQ_Chr01g0019281	2	Chr1:113530186-113531403	gene	0.661	1.037	3.32067	13.701	13.39	1.415	0	0.568	1.04	1.643	0.428	1.646	2.7	5.616	12.85	12.58	15.673	12.07	14.275	13.825	K	-	-	-	-	helicase activity
HannXRQ_Chr01g0019381	5	Chr1:114075941-114079597	gene	10.744	5.27933	5.154	1.21367	0.990667	9.964	9.62	12.648	3.583	4.027	8.228	3.761	4.898	6.803	0.973	1.813	0.855	1.186	0.847	0.939	NA	NA	NA	NA	NA	NA
HannXRQ_Chr01g0019401	3	Chr1:114121466-114125812	gene	14.5533	6.92267	6.66933	0.192667	0.108	14.782	12.579	16.299	6.353	5.631	8.784	6.465	7.686	5.857	0.227	0.197	0.154	0	0.047	0.277	NA	NA	NA	NA	NA	NA
HannXRQ_Chr01g0019651	5	Chr1:115109703-115111327	gene	34.205	0	0	12.328	11.2143	33.021	33.383	36.211	0	0	0	0	0	0	10.906	13.417	12.661	8.127	11.236	14.28	NA	NA	NA	NA	NA	NA
HannXRQ_Chr01g0019721	3	Chr1:115407229-115409422	gene	20.1973	12.3763	15.8083	0	0.142667	20.322	16.66	23.61	12.546	9.084	15.499	12.405	21.714	13.306	0	0	0	0	0.428	0	NA	NA	NA	NA	NA	NA
HannXRQ_Chr01g0019851	1	Chr1:115892278-115893505	gene	2.76667	2.33567	14.0307	2.76833	0.518333	5.145	2.976	0.179	0.392	5.808	0.807	19.582	16.838	5.672	1.154	0.416	6.735	0.551	1.004	0	O	-	2.5.1.18	ko00480,ko00980,ko00982,ko00983,ko01524,ko05200,ko05204,ko05225,ko05418,map00480,map00980,map00982,map00983,map01524,map05200,map05204,map05225,map05418	GST_C,GST_N	Belongs to the GST superfamily
HannXRQ_Chr01g0019931	1	Chr1:116395825-116399428	gene	4.467	3.135	11.3887	1.27833	0.506333	5.89	3.832	3.679	3.535	3.419	2.451	13.625	14.768	5.773	1.061	0.536	2.238	0.608	0.665	0.246	T	-	-	-	LRR_4,LRR_6,LRR_8	Leucine-rich repeat
HannXRQ_Chr01g0019971	3	Chr1:116707692-116716948	gene	42.8747	20.2893	30.7483	4.54633	0.228667	41.174	39.053	48.397	19.342	18.26	23.266	26.119	36.033	30.093	5.378	4.357	3.904	0.347	0.136	0.203	NA	NA	NA	NA	NA	NA
HannXRQ_Chr01g0020391	2	Chr1:117307586-117309480	gene	18.6793	11.2863	4.159	47.073	46.287	15.528	31.243	9.267	13.023	10.697	10.139	5.627	2.841	4.009	48.821	60.024	32.374	43.012	61.535	34.314	C	-	3.6.3.14	ko00190,ko00195,ko01100,map00190,map00195,map01100	ATP-synt_DE,ATP-synt_DE_N,ATP-synt_ab,ATP-synt_ab_N	ATP synthase subunit beta
HannXRQ_Chr01g0020441	4	Chr1:117672499-117673942	gene	5.68833	23.3113	9.224	2.161	4.15933	6.823	4.915	5.327	28.081	23.269	18.584	8.098	11.516	8.058	2.294	1.596	2.593	3.441	4.622	4.415	IQ	-	2.3.1.179	ko00061,ko00780,ko01100,ko01212,map00061,map00780,map01100,map01212	Ketoacyl-synt_C,ketoacyl-synt	Belongs to the beta-ketoacyl-ACP synthases family
HannXRQ_Chr01g0020701	2	Chr1:120199260-120202227	gene	1.188	0.505333	24.509	18.745	19.0733	0.56	1.64	1.364	0.576	0.228	0.712	26.894	21.52	25.113	21.584	16.263	18.388	17.041	19.95	20.229	OP	GO:0005575,GO:0005622,GO:0005623,GO:0005737,GO:0005773,GO:0005783,GO:0008150,GO:0009888,GO:0010073,GO:0012505,GO:0032501,GO:0032502,GO:0043226,GO:0043227,GO:0043229,GO:0043231,GO:0044424,GO:0044444,GO:0044464,GO:0048507,GO:0048856	3.4.17.21	-	PA,Peptidase_M28,TFR_dimer	glutamate carboxypeptidase
HannXRQ_Chr01g0020781	2	Chr1:120750463-120751144	gene	0.102	0.342667	0	14.4117	21.9677	0	0	0.306	0.336	0	0.692	0	0	0	17.129	15.683	10.423	18.864	20.99	26.049	NA	NA	NA	NA	NA	NA
HannXRQ_Chr01g0020791	2	Chr1:120752191-120753246	gene	0	0	0	18.264	18.261	0	0	0	0	0	0	0	0	0	14.175	23.226	17.391	25.126	13.115	16.542	NA	NA	NA	NA	NA	NA
HannXRQ_Chr01g0020991	5	Chr1:121869997-121872531	gene	3.648	2.69167	0.548	0.482	0	3.323	4.073	3.548	3.26	2.277	2.538	1.258	0.079	0.307	0.936	0.422	0.088	0	0	0	NA	NA	NA	NA	NA	NA
HannXRQ_Chr01g0021111	3	Chr1:122763665-122764075	gene	64.365	85.301	55.6227	29.9867	14.9703	115.352	67.918	9.825	113.296	124.935	17.672	54.314	82.763	29.791	46.646	28.098	15.216	6.426	22.605	15.88	B	-	-	ko05034,ko05202,ko05322,map05034,map05202,map05322	Histone	Histone H3.2
HannXRQ_Chr01g0021261	6	Chr1:122997787-122998830	gene	0.061	0	0	12.483	7.37967	0	0.183	0	0	0	0	0	0	0	14.199	6.35	16.9	5.601	12.261	4.277	T	GO:0003674,GO:0003824,GO:0004672,GO:0004674,GO:0005488,GO:0005515,GO:0005516,GO:0005575,GO:0005623,GO:0005886,GO:0006464,GO:0006468,GO:0006793,GO:0006796,GO:0006807,GO:0008150,GO:0008152,GO:0009987,GO:0016020,GO:0016301,GO:0016310,GO:0016740,GO:0016772,GO:0016773,GO:0019538,GO:0036211,GO:0043170,GO:0043412,GO:0044237,GO:0044238,GO:0044260,GO:0044267,GO:0044464,GO:0071704,GO:0071944,GO:0140096,GO:…	-	-	B_lectin,PAN_2,Pkinase,Pkinase_Tyr,S_locus_glycop	G-type lectin S-receptor-like serine threonine-protein kinase
HannXRQ_Chr01g0021401	1	Chr1:123475159-123484829	gene	0.046	16.431	33.0397	0.0276667	19.4097	0.021	0.04	0.077	15.308	15.45	18.535	33.947	31.313	33.859	0.083	0	0	16.949	19.354	21.926	NA	NA	NA	NA	NA	NA
HannXRQ_Chr01g0021551	1	Chr1:123799215-123801481	gene	0	0.074	47.8853	0	0	0	0	0	0	0.222	0	55.451	51.724	36.481	0	0	0	0	0	0	S	-	-	-	ACT	ACT domain
HannXRQ_Chr01g0021561	1	Chr1:123801532-123806032	gene	0	0	37.6727	0.0303333	0	0	0	0	0	0	0	46.356	39.846	26.816	0.091	0	0	0	0	0	NA	NA	NA	NA	NA	NA
HannXRQ_Chr01g0021971	1	Chr1:125350156-125353646	gene	0.108333	1.27667	19.6193	0	1.921	0	0	0.325	1.01	1.291	1.529	18.333	18.81	21.715	0	0	0	1.78	1.704	2.279	NA	NA	NA	NA	NA	NA
HannXRQ_Chr01g0021991	4	Chr1:125427079-125431584	gene	0.0526667	7.30167	5.06667	0.0363333	0.589333	0.054	0.053	0.051	7.255	8.1	6.55	4.966	5.015	5.219	0.109	0	0	0.731	0.514	0.523	G	GO:0000139,GO:0003674,GO:0003824,GO:0004553,GO:0004559,GO:0004572,GO:0005575,GO:0005622,GO:0005623,GO:0005737,GO:0005768,GO:0005794,GO:0005802,GO:0005975,GO:0005996,GO:0006013,GO:0006464,GO:0006486,GO:0006487,GO:0006491,GO:0006517,GO:0006807,GO:0006950,GO:0006970,GO:0006972,GO:0008150,GO:0008152,GO:0009058,GO:0009059,GO:0009100,GO:0009101,GO:0009628,GO:0009651,GO:0009987,GO:0012505,GO:0015923,GO:…	3.2.1.114	ko00510,ko00513,ko01100,map00510,map00513,map01100	Alpha-mann_mid,Glyco_hydro_38,Glyco_hydro_38C	alpha-mannosidase
HannXRQ_Chr01g0022001	4	Chr1:125456992-125460599	gene	0.835333	4.295	4.35367	0.0996667	0.0613333	1.455	0.71	0.341	4.211	4.435	4.239	4.812	3.738	4.511	0.092	0	0.207	0.088	0.096	0	NA	NA	NA	NA	NA	NA
HannXRQ_Chr01g0022061	3	Chr1:125767485-125771577	gene	19.9703	19.211	24.9403	10.4227	0.0313333	21.545	19.525	18.841	18.474	19.543	19.616	29.487	20.449	24.885	9.626	10.472	11.17	0.049	0	0.045	S	GO:0000325,GO:0005575,GO:0005622,GO:0005623,GO:0005737,GO:0005773,GO:0005774,GO:0008150,GO:0009705,GO:0016020,GO:0016032,GO:0019058,GO:0019079,GO:0031090,GO:0043226,GO:0043227,GO:0043229,GO:0043231,GO:0044403,GO:0044419,GO:0044422,GO:0044424,GO:0044437,GO:0044444,GO:0044446,GO:0044464,GO:0046786,GO:0051704,GO:0098588,GO:0098805	-	-	DUF1084	tobamovirus multiplication protein
HannXRQ_Chr01g0022181	6	Chr1:126087804-126092096	gene	5.39033	3.51467	0.251667	17.526	3.385	7.718	6.228	2.225	3.97	4.373	2.201	0.755	0	0	2.096	2.43	48.052	1.715	4.536	3.904	S	GO:0000038,GO:0005575,GO:0005622,GO:0005623,GO:0005737,GO:0005829,GO:0006082,GO:0006629,GO:0006631,GO:0006633,GO:0007275,GO:0008150,GO:0008152,GO:0008610,GO:0009058,GO:0009507,GO:0009534,GO:0009535,GO:0009536,GO:0009555,GO:0009579,GO:0009987,GO:0010025,GO:0010166,GO:0016020,GO:0016053,GO:0019752,GO:0031976,GO:0031984,GO:0032501,GO:0032502,GO:0032787,GO:0034357,GO:0042651,GO:0042761,GO:0043226,GO:…	-	-	Transferase	eceriferum
HannXRQ_Chr01g0022231	3	Chr1:126228969-126233038	gene	16.1893	20.0117	15.783	0.033	9.18033	18.31	16.001	14.257	18.082	22.142	19.811	15.382	17.601	14.366	0.099	0	0	7.421	8.07	12.05	NA	NA	NA	NA	NA	NA
HannXRQ_Chr01g0022401	5	Chr1:126675274-126675600	gene	15.3287	0	0	0	0	16.775	14.617	14.594	0	0	0	0	0	0	0	0	0	0	0	0	NA	NA	NA	NA	NA	NA
HannXRQ_Chr01g0022551	1	Chr1:127426770-127428183	gene	1.25867	0	9.48767	0	0	2.764	1.012	0	0	0	0	15.818	8.875	3.77	0	0	0	0	0	0	NA	NA	NA	NA	NA	NA
HannXRQ_Chr01g0022561	6	Chr1:127435939-127439310	gene	0.032	0.0326667	0.0966667	1.14667	0.676333	0.096	0	0	0.098	0	0	0.097	0.098	0.095	1.061	0.417	1.962	0.737	0.705	0.587	G	GO:0000272,GO:0001101,GO:0003674,GO:0003824,GO:0004553,GO:0005575,GO:0005622,GO:0005623,GO:0005634,GO:0005737,GO:0005829,GO:0005975,GO:0005976,GO:0005982,GO:0005983,GO:0006073,GO:0006950,GO:0008150,GO:0008152,GO:0009056,GO:0009057,GO:0009251,GO:0009414,GO:0009415,GO:0009628,GO:0009987,GO:0010035,GO:0016052,GO:0016160,GO:0016161,GO:0016787,GO:0016798,GO:0042221,GO:0043170,GO:0043226,GO:0043227,GO:…	3.2.1.2	ko00500,map00500	Glyco_hydro_14	Beta-amylase
HannXRQ_Chr01g0022581	2	Chr1:127448288-127455826	gene	0	0	1.54967	0	7.66867	0	0	0	0	0	0	0.882	1.187	2.58	0	0	0	6.678	8.222	8.106	-	-	-	-	F-box,F-box-like	-
HannXRQ_Chr01g0022681	5	Chr1:127703465-127707139	gene	3.89	0.834667	0.0186667	0	0.0336667	3.786	5.57	2.314	0.508	0.892	1.104	0.056	0	0	0	0	0	0.053	0	0.048	T	GO:0005575,GO:0005623,GO:0005886,GO:0007275,GO:0008150,GO:0009888,GO:0010449,GO:0016020,GO:0022622,GO:0032501,GO:0032502,GO:0035266,GO:0040007,GO:0044464,GO:0048364,GO:0048507,GO:0048589,GO:0048731,GO:0048856,GO:0071944,GO:0099402	-	-	LRRNT_2,LRR_1,LRR_4,LRR_8,Pkinase,Pkinase_Tyr	Belongs to the protein kinase superfamily. Ser Thr protein kinase family
HannXRQ_Chr01g0022741	3	Chr1:127930129-127931677	gene	5.69933	4.74533	6.749	0.0493333	2.92	5.992	6.102	5.004	5.361	5.426	3.449	5.963	5.755	8.529	0	0	0.148	2.885	3.02	2.855	NA	NA	NA	NA	NA	NA
HannXRQ_Chr01g0022781	6	Chr1:128142444-128144256	gene	0.04	0.123333	0	2.88967	1.08767	0.12	0	0	0.248	0.122	0	0	0	0	1.459	1.578	5.632	1.276	0.508	1.479	Q	GO:0003674,GO:0003824,GO:0004497,GO:0005575,GO:0005622,GO:0005623,GO:0005737,GO:0005783,GO:0005789,GO:0008150,GO:0008152,GO:0009058,GO:0012505,GO:0016020,GO:0016491,GO:0016705,GO:0016709,GO:0019748,GO:0031090,GO:0031984,GO:0042175,GO:0043226,GO:0043227,GO:0043229,GO:0043231,GO:0044422,GO:0044424,GO:0044425,GO:0044432,GO:0044444,GO:0044446,GO:0044464,GO:0044550,GO:0055114,GO:0098827	-	-	p450	Cytochrome p450
HannXRQ_Chr01g0022791	3	Chr1:128193393-128203023	gene	25.0423	20.0223	36.7823	3.86467	5.53567	21.535	32.24	21.352	22.374	19.754	17.939	30.843	38.021	41.483	4.219	5.706	1.669	5.637	5.288	5.682	NA	NA	NA	NA	NA	NA
HannXRQ_Chr01g0022931	2	Chr1:128566211-128568790	gene	0.270667	0.831	0.763	1.24867	11.203	0	0.414	0.398	1.019	0.575	0.899	1.151	0.436	0.702	0.428	1.544	1.774	10.351	10.733	12.525	K	GO:0000003,GO:0000228,GO:0000741,GO:0000785,GO:0000790,GO:0000791,GO:0003006,GO:0003674,GO:0003700,GO:0005575,GO:0005622,GO:0005623,GO:0005634,GO:0005654,GO:0005694,GO:0005719,GO:0006355,GO:0006996,GO:0006997,GO:0007275,GO:0008023,GO:0008150,GO:0009553,GO:0009559,GO:0009561,GO:0009791,GO:0009889,GO:0009987,GO:0010197,GO:0010228,GO:0010468,GO:0010556,GO:0016043,GO:0019219,GO:0019222,GO:0022414,GO:…	-	-	HMG_box,POB3_N,Rtt106,SSrecog	Component of the FACT complex, a general chromatin factor that acts to reorganize nucleosomes. The FACT complex is involved in multiple processes that require DNA as a template such as mRNA elongation, DNA replication and DNA repair. During transcription elongation the FACT complex acts as a histone chaperone that both destabilizes and restores nucleosomal structure. It facilitates the passage of…
HannXRQ_Chr01g0022971	4	Chr1:128615402-128617495	gene	0.379	5.91733	0.133667	0.273333	0	0.39	0.381	0.366	5.622	6.343	5.787	0	0.401	0	0.394	0.426	0	0	0	0	NA	NA	NA	NA	NA	NA
HannXRQ_Chr01g0023291	1	Chr1:129687761-129692404	gene	10.7237	10.2523	32.4077	0.167	0.282333	11.857	9.426	10.888	10.584	8.695	11.478	40.182	16.457	40.584	0.158	0.343	0	0.227	0	0.62	E	GO:0003333,GO:0003674,GO:0005215,GO:0005342,GO:0005575,GO:0005622,GO:0005623,GO:0005737,GO:0005773,GO:0005774,GO:0006810,GO:0006811,GO:0006820,GO:0006865,GO:0008150,GO:0008509,GO:0008514,GO:0015075,GO:0015171,GO:0015318,GO:0015711,GO:0015849,GO:0016020,GO:0022857,GO:0031090,GO:0034220,GO:0043226,GO:0043227,GO:0043229,GO:0043231,GO:0044422,GO:0044424,GO:0044437,GO:0044444,GO:0044446,GO:0044464,GO:…	-	ko04721,ko04723,ko04727,ko05032,ko05033,map04721,map04723,map04727,map05032,map05033	Aa_trans	Amino acid transporter
HannXRQ_Chr01g0023411	5	Chr1:130325234-130329600	gene	41.574	18.777	1.98433	2.961	4.70367	44.296	41.273	39.153	18.919	19.529	17.883	2.891	2.233	0.829	4.216	2.19	2.477	5.312	3.523	5.276	S	GO:0003674,GO:0003824,GO:0003924,GO:0005575,GO:0005622,GO:0005623,GO:0005737,GO:0005739,GO:0008150,GO:0016462,GO:0016787,GO:0016817,GO:0016818,GO:0017111,GO:0022613,GO:0042254,GO:0043226,GO:0043227,GO:0043229,GO:0043231,GO:0044085,GO:0044424,GO:0044444,GO:0044464,GO:0071840	-	-	MMR_HSR1	Mitochondrial ribosome-associated GTPase
HannXRQ_Chr01g0023581	5	Chr1:130688864-130689586	gene	6.237	2.46767	0.820667	0	0	7.788	6.432	4.491	3.699	2.435	1.269	0	2.462	0	0	0	0	0	0	0	S	GO:0007275,GO:0008150,GO:0009790,GO:0009792,GO:0032501,GO:0032502,GO:0043009,GO:0048856	2.3.2.27	-	DUF1232,zf-C3HC4_3	Protein of unknown function (DUF1232)
HannXRQ_Chr01g0023731	5	Chr1:131006523-131017199	gene	9.80733	1.24233	3.62667	0.217333	0.174667	9.556	6.995	12.871	0.615	1.214	1.898	1.823	4.909	4.148	0	0.652	0	0	0	0.524	NA	NA	NA	NA	NA	NA
HannXRQ_Chr01g0023751	6	Chr1:131046975-131048965	gene	0.416	1.63433	2.09267	0.166667	0.112	0.349	0.681	0.218	2.514	1.773	0.616	2.367	2.988	0.923	0.235	0	0.265	0.336	0	0	S	-	-	-	-	BEST Arabidopsis thaliana protein match is
HannXRQ_Chr01g0023901	3	Chr1:131573192-131578245	gene	24.859	20.853	22.1897	24.6337	3.89967	24.473	24.067	26.037	18.419	20.538	23.602	21.396	20.771	24.402	24.185	26.169	23.547	3.857	3.562	4.28	G	-	-	-	BcrAD_BadFG	N-acetyl-D-glucosamine
HannXRQ_Chr01g0023911	2	Chr1:131629162-131629907	gene	0	3.529	0	2.686	7.90733	0	0	0	4.064	4.013	2.51	0	0	0	2.789	3.018	2.251	7.226	7.493	9.003	NA	NA	NA	NA	NA	NA
HannXRQ_Chr01g0023961	5	Chr1:131667548-131674305	gene	3.982	2.56767	0.376667	1.09667	1.30567	5.405	3.974	2.567	1.981	3.761	1.961	0.753	0.304	0.073	1.12	0.566	1.604	0.499	1.795	1.623	S	-	-	-	TFIIIC_delta,WD40,zf-TFIIIC	Transcription factor IIIC subunit delta N-term
HannXRQ_Chr01g0023981	1	Chr1:131683573-131686309	gene	0.533	3.757	8.12067	0.276667	0.353667	0.429	0.768	0.402	3.093	3.781	4.397	7.501	9.192	7.669	0.433	0.234	0.163	0.345	0.528	0.188	NA	NA	NA	NA	NA	NA
HannXRQ_Chr01g0024001	6	Chr1:131693650-131695807	gene	0	0.473	2.07	0	0	0	0	0	0.9	0.254	0.265	2.288	2.311	1.611	0	0	0	0	0	0	K	-	-	-	NAM	NAC domain-containing protein
HannXRQ_Chr01g0024141	3	Chr1:132040302-132051976	gene	4.83667	7.50733	2.87133	0	0.238333	4.824	4.794	4.892	8.424	7.957	6.141	3.872	1.318	3.424	0	0	0	0.256	0.187	0.272	NA	NA	NA	NA	NA	NA
HannXRQ_Chr01g0024201	6	Chr1:132164586-132170534	gene	0.469333	1.973	1.35667	8.125	0.0923333	0	0	1.408	1.7	1.832	2.387	0.764	0.772	2.534	16.824	7.38	0.171	0.145	0	0.132	Q	-	1.1.1.1,1.1.1.284	ko00010,ko00071,ko00350,ko00625,ko00626,ko00680,ko00830,ko00980,ko00982,ko01100,ko01110,ko01120,ko01130,ko01200,ko01220,ko05204,map00010,map00071,map00350,map00625,map00626,map00680,map00830,map00980,map00982,map01100,map01110,map01120,map01130,map01200,map01220,map05204	ADH_N,ADH_zinc_N	alcohol dehydrogenase
HannXRQ_Chr01g0024261	5	Chr1:132277955-132278451	gene	18.1243	0.274667	0	8.11533	9.26267	22.074	13.464	18.835	0.406	0	0.418	0	0	0	7.556	6.454	10.336	9.109	10.385	8.294	O	GO:0000166,GO:0000902,GO:0000904,GO:0003674,GO:0003824,GO:0005488,GO:0005515,GO:0005524,GO:0005575,GO:0005622,GO:0005623,GO:0005634,GO:0005737,GO:0005768,GO:0005770,GO:0005771,GO:0005911,GO:0006629,GO:0006810,GO:0006900,GO:0006914,GO:0006996,GO:0007032,GO:0007033,GO:0007034,GO:0008104,GO:0008144,GO:0008150,GO:0008152,GO:0008202,GO:0009056,GO:0009506,GO:0009653,GO:0009888,GO:0009987,GO:0010008,GO:…	-	ko04144,ko04217,map04144,map04217	AAA,MIT,Vps4_C	Belongs to the AAA ATPase family
HannXRQ_Chr01g0024281	6	Chr1:132283107-132284278	gene	0	0	0	3.32967	0	0	0	0	0	0	0	0	0	0	2.23	0.658	7.101	0	0	0	Q	GO:0005575,GO:0016020	1.14.13.168	ko00380,ko01100,map00380,map01100	FMO-like,K_oxygenase,Pyr_redox_3	monooxygenase
HannXRQ_Chr01g0024341	6	Chr1:132321703-132323137	gene	0	0	0	1.35633	0	0	0	0	0	0	0	0	0	0	1.552	0.373	2.144	0	0	0	Q	GO:0005575,GO:0016020	1.14.13.168	ko00380,ko01100,map00380,map01100	FMO-like,K_oxygenase,Pyr_redox_3	monooxygenase
HannXRQ_Chr01g0024501	3	Chr1:132954297-132954932	gene	21.2417	16.724	20.566	2.43933	5.625	23.718	18.939	21.068	20.602	18.15	11.42	19.116	29.748	12.834	2.797	1.009	3.512	6.229	3.895	6.751	S	-	-	-	LEA_2	Late embryogenesis abundant protein
HannXRQ_Chr01g0024641	4	Chr1:133263291-133265602	gene	3.67633	12.4227	11.7703	0.118333	6.59533	4.402	2.75	3.877	12.049	12.255	12.964	11.466	12.664	11.181	0.355	0	0	6.189	6.495	7.102	NA	NA	NA	NA	NA	NA
HannXRQ_Chr01g0024671	2	Chr1:133361170-133364089	gene	0	0.0273333	16.566	30.9927	40.321	0	0	0	0.082	0	0	16.737	16.167	16.794	30.789	31.927	30.262	39.105	40.957	40.901	D	GO:0000003,GO:0000151,GO:0000209,GO:0003006,GO:0003674,GO:0005488,GO:0005515,GO:0005575,GO:0005622,GO:0005623,GO:0005634,GO:0005737,GO:0005829,GO:0006139,GO:0006259,GO:0006281,GO:0006464,GO:0006725,GO:0006807,GO:0006950,GO:0006974,GO:0007154,GO:0007165,GO:0007275,GO:0008150,GO:0008152,GO:0009314,GO:0009416,GO:0009628,GO:0009639,GO:0009640,GO:0009648,GO:0009719,GO:0009725,GO:0009743,GO:0009755,GO:…	-	ko03420,ko04120,map03420,map04120	Cullin,Cullin_Nedd8	Belongs to the cullin family
HannXRQ_Chr01g0024681	2	Chr1:133375364-133384115	gene	0	0	18.725	34.1837	49.8063	0	0	0	0	0	0	18.823	18.747	18.605	36.052	31.539	34.96	48.319	52.884	48.216	NA	NA	NA	NA	NA	NA
HannXRQ_Chr01g0024821	1	Chr1:133952568-133956493	gene	0.08	19.739	45.0007	0.766333	0.378667	0.24	0	0	18.774	23.659	16.784	52.759	43.659	38.584	0.727	1.572	0	0.462	0.253	0.421	NA	NA	NA	NA	NA	NA
HannXRQ_Chr01g0024831	6	Chr1:133977060-133978041	gene	0.500667	0.088	0.777333	3.51567	2.66433	0.512	0.75	0.24	0.264	0	0	0	1.316	1.016	2.584	4.752	3.211	2.466	2.159	3.368	L	-	-	-	RVT_2,Retrotran_gag_2,Retrotran_gag_3,Retrotrans_gag,gag_pre-integrs,rve,zf-CCHC	Mitochondrial protein
HannXRQ_Chr01g0024851	2	Chr1:134006175-134010370	gene	1.81433	1.297	3.54867	9.35433	20.3927	0.599	0.835	4.009	1.057	1.565	1.269	3.135	1.143	6.368	23.227	3.177	1.659	20.108	23.812	17.258	I	GO:0003674,GO:0003824,GO:0005575,GO:0005622,GO:0005623,GO:0006139,GO:0006163,GO:0006637,GO:0006725,GO:0006732,GO:0006753,GO:0006790,GO:0006793,GO:0006796,GO:0006807,GO:0007275,GO:0008150,GO:0008152,GO:0009058,GO:0009117,GO:0009150,GO:0009259,GO:0009555,GO:0009653,GO:0009698,GO:0009699,GO:0009987,GO:0010208,GO:0010345,GO:0010584,GO:0010927,GO:0016043,GO:0016491,GO:0016620,GO:0016627,GO:0016628,GO:…	1.2.1.84	ko00073,ko04146,ko04212,map00073,map04146,map04212	NAD_binding_4,Sterile	Catalyzes the reduction of fatty acyl-CoA to fatty alcohols
HannXRQ_Chr01g0024941	2	Chr1:134479547-134481747	gene	0	0	0	0	2.26167	0	0	0	0	0	0	0	0	0	0	0	0	1.951	2.815	2.019	NA	NA	NA	NA	NA	NA
HannXRQ_Chr01g0024951	4	Chr1:134500195-134500815	gene	1.257	11.8673	10.4847	0.345667	0.0923333	3.155	0.616	0	15.581	16.345	3.676	10.912	14.909	5.633	0.318	0	0.719	0	0	0.277	S	-	-	-	Dirigent	Dirigent proteins impart stereoselectivity on the phenoxy radical-coupling reaction, yielding optically active lignans from two molecules of coniferyl alcohol in the biosynthesis of lignans, flavonolignans, and alkaloids and thus plays a central role in plant secondary metabolism
HannXRQ_Chr01g0024991	4	Chr1:134654174-134655135	gene	0	7.61667	5.98733	0	0	0	0	0	10.079	11.941	0.83	2.79	11.674	3.498	0	0	0	0	0	0	M	-	2.4.1.32	-	Glyco_tranf_2_3	Glucomannan 4-beta-mannosyltransferase
HannXRQ_Chr01g0025301	6	Chr1:136361789-136366229	gene	1.01033	13.7363	24.9337	31.5747	14.084	0.848	1.19	0.993	13.035	14.755	13.419	24.591	28.808	21.402	28.288	30.783	35.653	12.505	14.133	15.614	S	-	-	-	LTP_2	Non-specific lipid-transfer protein-like
HannXRQ_Chr01g0025341	4	Chr1:136602198-136606729	gene	0	7.05767	7.054	0	4.01933	0	0	0	6.623	7.967	6.583	7.301	6.081	7.78	0	0	0	4.488	4.132	3.438	NA	NA	NA	NA	NA	NA
HannXRQ_Chr01g0025351	1	Chr1:136607821-136614130	gene	0.121667	1.16233	9.176	0	0	0	0.365	0	1.539	0.76	1.188	9.129	6.53	11.869	0	0	0	0	0	0	NA	NA	NA	NA	NA	NA
HannXRQ_Chr01g0025391	3	Chr1:136775328-136777431	gene	31.0167	35.142	43.0557	4.39433	5.46167	35.662	34.531	22.857	36.119	42.283	27.024	51.249	47.066	30.852	4.227	6.302	2.654	4.393	4.808	7.184	O	GO:0000003,GO:0003006,GO:0003674,GO:0005488,GO:0005515,GO:0005575,GO:0005576,GO:0005622,GO:0005623,GO:0005737,GO:0005739,GO:0005829,GO:0005840,GO:0006457,GO:0006458,GO:0006996,GO:0007005,GO:0007275,GO:0008150,GO:0009507,GO:0009526,GO:0009532,GO:0009536,GO:0009570,GO:0009579,GO:0009657,GO:0009658,GO:0009790,GO:0009791,GO:0009793,GO:0009941,GO:0009987,GO:0010154,GO:0016020,GO:0016043,GO:0022414,GO:…	-	-	Cpn60_TCP1	Belongs to the chaperonin (HSP60) family
HannXRQ_Chr01g0025861	5	Chr1:138596116-138597339	gene	4.77733	0.626667	0.615	0	0.111333	3.813	3.544	6.975	0.934	0.369	0.577	1.478	0.187	0.18	0	0	0	0.175	0	0.159	O	GO:0002020,GO:0002165,GO:0003674,GO:0005488,GO:0005515,GO:0005575,GO:0005622,GO:0005623,GO:0005634,GO:0005654,GO:0005694,GO:0005700,GO:0005704,GO:0005737,GO:0005829,GO:0006464,GO:0006508,GO:0006511,GO:0006807,GO:0006914,GO:0007275,GO:0007552,GO:0007568,GO:0008150,GO:0008152,GO:0008219,GO:0008340,GO:0009056,GO:0009057,GO:0009653,GO:0009791,GO:0009886,GO:0009987,GO:0010259,GO:0010623,GO:0012501,GO:…	-	ko03320,map03320	ubiquitin	protein tag
HannXRQ_Chr01g0025881	2	Chr1:138607174-138608295	gene	3.96767	3.36133	0.351333	8.17467	8.03033	4.889	3.579	3.435	2.336	4.789	2.959	0.355	0.179	0.52	9.336	7.624	7.564	8.406	5.888	9.797	O	GO:0000003,GO:0000122,GO:0000165,GO:0000187,GO:0000209,GO:0000280,GO:0000715,GO:0000731,GO:0000902,GO:0001666,GO:0001932,GO:0001934,GO:0002020,GO:0002218,GO:0002221,GO:0002224,GO:0002253,GO:0002376,GO:0002682,GO:0002684,GO:0002753,GO:0002755,GO:0002756,GO:0002757,GO:0002758,GO:0002764,GO:0003006,GO:0003674,GO:0005488,GO:0005515,GO:0005575,GO:0005622,GO:0005623,GO:0005634,GO:0005654,GO:0005694,GO:…	-	ko03320,ko04137,ko04144,ko05012,ko05167,map03320,map04137,map04144,map05012,map05167	ubiquitin	intracellular transport of virus
HannXRQ_Chr01g0025891	2	Chr1:138611375-138612849	gene	1.745	0.157	0	2.06333	2.77567	2.247	1.023	1.965	0.154	0	0.317	0	0	0	2.72	2.616	0.854	2.308	2.999	3.02	O	GO:0000003,GO:0000122,GO:0000165,GO:0000187,GO:0000209,GO:0000280,GO:0000715,GO:0000731,GO:0000902,GO:0001666,GO:0001932,GO:0001934,GO:0002020,GO:0002218,GO:0002221,GO:0002224,GO:0002253,GO:0002376,GO:0002682,GO:0002684,GO:0002753,GO:0002755,GO:0002756,GO:0002757,GO:0002758,GO:0002764,GO:0003006,GO:0003674,GO:0005488,GO:0005515,GO:0005575,GO:0005622,GO:0005623,GO:0005634,GO:0005654,GO:0005737,GO:…	-	ko03320,ko04137,ko04144,ko05012,ko05167,map03320,map04137,map04144,map05012,map05167	ubiquitin	intracellular transport of virus
HannXRQ_Chr01g0025931	5	Chr1:138635205-138636380	gene	5.54433	2.17867	0.055	2.694	2.424	5.831	4.715	6.087	2.571	2.2	1.765	0	0	0.165	2.017	4.546	1.519	2.887	1.756	2.629	O	GO:0006508,GO:0006511,GO:0006807,GO:0008150,GO:0008152,GO:0009056,GO:0009057,GO:0009987,GO:0019538,GO:0019941,GO:0030163,GO:0043170,GO:0043632,GO:0044237,GO:0044238,GO:0044248,GO:0044257,GO:0044260,GO:0044265,GO:0044267,GO:0051603,GO:0071704,GO:1901564,GO:1901565,GO:1901575	-	ko03320,map03320	ubiquitin	Ubiquitin exists either covalently attached to another protein, or free (unanchored). When covalently bound, it is conjugated to target proteins via an isopeptide bond either as a monomer (monoubiquitin), a polymer linked via different Lys residues of the ubiquitin (polyubiquitin chains) or a linear polymer linked via the initiator Met of the ubiquitin (linear polyubiquitin chains). Polyubiquitin…
HannXRQ_Chr01g0025951	5	Chr1:138642102-138643292	gene	11.0637	2.537	1.04667	0	0	12.501	8.669	12.021	2.2	3.843	1.568	1.339	0.169	1.632	0	0	0	0	0	0	O	GO:0000003,GO:0000122,GO:0000165,GO:0000187,GO:0000209,GO:0000280,GO:0000715,GO:0000731,GO:0000902,GO:0001666,GO:0001932,GO:0001934,GO:0002020,GO:0002218,GO:0002221,GO:0002224,GO:0002253,GO:0002376,GO:0002682,GO:0002684,GO:0002753,GO:0002755,GO:0002756,GO:0002757,GO:0002758,GO:0002764,GO:0003006,GO:0003674,GO:0005488,GO:0005515,GO:0005575,GO:0005622,GO:0005623,GO:0005634,GO:0005654,GO:0005694,GO:…	-	ko03320,ko04137,ko04144,ko05012,ko05167,map03320,map04137,map04144,map05012,map05167	ubiquitin	Ubiquitin-like domain
HannXRQ_Chr01g0025961	1	Chr1:138653229-138656635	gene	0.094	5.42933	13.631	0.340667	0.221333	0.144	0.07	0.068	5.494	4.985	5.809	12.7	14.234	13.959	0.364	0	0.658	0.069	0.152	0.443	NA	NA	NA	NA	NA	NA
HannXRQ_Chr01g0025971	2	Chr1:138678227-138679408	gene	0.103667	3.85467	0	5.87033	8.88933	0	0	0.311	4.434	5.725	1.405	0	0	0	7.19	3.619	6.802	8.458	9.782	8.428	O	GO:0000003,GO:0000122,GO:0000165,GO:0000187,GO:0000209,GO:0000280,GO:0000715,GO:0000731,GO:0000902,GO:0001666,GO:0001932,GO:0001934,GO:0002020,GO:0002218,GO:0002221,GO:0002224,GO:0002253,GO:0002376,GO:0002682,GO:0002684,GO:0002753,GO:0002755,GO:0002756,GO:0002757,GO:0002758,GO:0002764,GO:0003006,GO:0003674,GO:0005488,GO:0005515,GO:0005575,GO:0005622,GO:0005623,GO:0005634,GO:0005654,GO:0005737,GO:…	-	ko03320,ko04137,ko04144,ko05012,ko05167,map03320,map04137,map04144,map05012,map05167	ubiquitin	Ubiquitin Exists either covalently attached to another protein, or free (unanchored). When covalently bound, it is conjugated to target proteins via an isopeptide bond either as a monomer (monoubiquitin), a polymer linked via different Lys residues of the ubiquitin (polyubiquitin chains) or a linear polymer linked via the initiator Met of the ubiquitin (linear polyubiquitin chains). Polyubiquitin…
HannXRQ_Chr01g0026051	5	Chr1:138746014-138749903	gene	9.85333	0.919	3.69967	0	2.244	10.478	9.037	10.045	1.003	1.238	0.516	5.454	2.503	3.142	0	0	0	1.173	2.568	2.991	O	GO:0000122,GO:0000165,GO:0000187,GO:0000209,GO:0000715,GO:0000731,GO:0000902,GO:0001666,GO:0001932,GO:0001934,GO:0002020,GO:0002218,GO:0002221,GO:0002224,GO:0002253,GO:0002376,GO:0002682,GO:0002684,GO:0002753,GO:0002755,GO:0002756,GO:0002757,GO:0002758,GO:0002764,GO:0003674,GO:0005488,GO:0005515,GO:0005575,GO:0005622,GO:0005623,GO:0005634,GO:0005654,GO:0005694,GO:0005700,GO:0005704,GO:0005737,GO:…	-	ko03320,ko04137,ko04144,ko05012,ko05167,map03320,map04137,map04144,map05012,map05167	ubiquitin	Ubiquitin-2 like Rad60 SUMO-like
HannXRQ_Chr01g0026081	3	Chr1:138784395-138793296	gene	11.6887	8.18567	11.7797	0.123333	0.306667	13.647	11.829	9.59	6.652	8.3	9.605	16.807	5.35	13.182	0.272	0.098	0	0.259	0.189	0.472	S	-	-	-	DUF630,DUF632	Protein of unknown function (DUF632)
HannXRQ_Chr01g0026181	6	Chr1:139064847-139080014	gene	0.385667	3.66567	4.39433	31.7817	8.82133	0.489	0.341	0.327	6.542	3.123	1.332	6.042	6.101	1.04	46.521	30.584	18.24	8.14	12.444	5.88	Q	GO:0001101,GO:0003674,GO:0003824,GO:0005215,GO:0005575,GO:0005623,GO:0005886,GO:0006810,GO:0006833,GO:0006950,GO:0008150,GO:0009414,GO:0009415,GO:0009628,GO:0010035,GO:0010148,GO:0015399,GO:0015405,GO:0016020,GO:0016021,GO:0016462,GO:0016787,GO:0016817,GO:0016818,GO:0016887,GO:0017111,GO:0022804,GO:0022857,GO:0031224,GO:0042044,GO:0042221,GO:0042623,GO:0042626,GO:0043492,GO:0044425,GO:0044464,GO:…	-	-	ABC2_membrane,ABC_tran	ABC transporter G family member
HannXRQ_Chr01g0026271	4	Chr1:139216308-139222045	gene	0.403	194.278	143.66	200.929	121.381	0.681	0.249	0.279	189.494	167.208	226.132	136.584	128.879	165.518	196.185	233.275	173.328	113.659	130.361	120.124	L	-	-	-	RVT_2,Retrotran_gag_3,Retrotrans_gag,gag_pre-integrs,rve	cysteine-rich RLK (RECEPTOR-like protein kinase) 8
HannXRQ_Chr01g0026401	2	Chr1:139381358-139383899	gene	0.950333	0.0273333	0.0263333	0.632	1.25467	1.31	0.602	0.939	0	0	0.082	0	0.079	0	0.7	0.757	0.439	1.262	1.624	0.878	NA	NA	NA	NA	NA	NA
HannXRQ_Chr01g0026451	1	Chr1:139485122-139485553	gene	0	0	40.1253	0	0	0	0	0	0	0	0	36.289	38.902	45.185	0	0	0	0	0	0	D	-	-	-	Cyclin_C,Cyclin_N	Belongs to the cyclin family
HannXRQ_Chr01g0026601	5	Chr1:139822303-139823085	gene	24.1997	4.51633	4.96867	15.6517	9.58767	20.679	23.368	28.552	1.68	5.528	6.341	5.536	5.591	3.779	15.921	13.663	17.371	11.004	6.309	11.45	NA	NA	NA	NA	NA	NA
HannXRQ_Chr01g0026631	3	Chr1:139874422-139875511	gene	90.9163	79.5577	3.02967	2.506	2.58867	97.774	80.337	94.638	74.159	70.846	93.668	2.926	2.954	3.209	2.901	2.158	2.459	2.942	1.515	3.309	NA	NA	NA	NA	NA	NA
HannXRQ_Chr01g0026641	3	Chr1:139875562-139879276	gene	131.178	114.37	29.5937	0.164	0.127	131.787	123.481	138.266	104.644	109.594	128.872	28.457	29.795	30.529	0.231	0	0.261	0.11	0.121	0.15	A	GO:0003674,GO:0003676,GO:0003723,GO:0003729,GO:0005488,GO:0005575,GO:0005622,GO:0005623,GO:0005634,GO:0005730,GO:0005737,GO:0005829,GO:0006139,GO:0006396,GO:0006725,GO:0006807,GO:0008150,GO:0008152,GO:0008380,GO:0009987,GO:0010467,GO:0016070,GO:0031974,GO:0031981,GO:0034641,GO:0043170,GO:0043226,GO:0043227,GO:0043228,GO:0043229,GO:0043231,GO:0043232,GO:0043233,GO:0044237,GO:0044238,GO:0044422,GO:…	-	ko03040,ko04657,ko05168,map03040,map04657,map05168	RRM_1	Serine arginine-rich splicing factor
HannXRQ_Chr01g0026651	1	Chr1:139880382-139882275	gene	1.35233	0	3.63333	0	0	1.842	1.46	0.755	0	0	0	4.216	5.085	1.599	0	0	0	0	0	0	K	-	-	-	GYF,Plus-3,SWIB	Plus-3 domain
HannXRQ_Chr01g0026701	6	Chr1:139979057-139980034	gene	0	0	1.355	13.1683	9.46567	0	0	0	0	0	0	0.815	2.058	1.192	15.157	12.245	12.103	9.451	8.233	10.713	NA	NA	NA	NA	NA	NA
HannXRQ_Chr01g0026721	2	Chr1:140023496-140027490	gene	2.803	1.28167	0.407	5.054	6.06733	2.962	2.569	2.878	1.016	1.783	1.046	0.223	0.563	0.435	4.537	5.748	4.877	6.654	4.624	6.924	S	-	-	-	NEMP	NEMP family
HannXRQ_Chr01g0026731	2	Chr1:140041333-140046754	gene	5.24633	1.02167	1.05667	9.871	16.416	5.371	4.077	6.291	0.614	1.819	0.632	1.214	0.92	1.036	9.935	12.704	6.974	17.672	14.309	17.267	S	-	-	-	NEMP	NEMP family
HannXRQ_Chr01g0026841	2	Chr1:140322225-140322805	gene	1.462	0	0	0	18.334	1.297	1.266	1.823	0	0	0	0	0	0	0	0	0	13.117	15.724	26.161	NA	NA	NA	NA	NA	NA
HannXRQ_Chr01g0026951	6	Chr1:140774059-140776916	gene	0.092	0.193333	2.203	0.522	0.0496667	0	0.276	0	0.436	0.144	0	2.157	3.05	1.402	0.143	0.617	0.806	0	0.149	0	S	-	2.3.1.196,2.3.1.232	-	Transferase	Benzyl alcohol
HannXRQ_Chr01g0026961	3	Chr1:140865287-140867356	gene	143.874	154.658	144.053	27.3973	26.364	173.135	166.107	92.38	169.089	196.163	98.723	158.59	166.905	106.665	26.763	32.546	22.883	24.866	31.792	22.434	S	-	2.3.1.196,2.3.1.232	-	Transferase	Benzyl alcohol
HannXRQ_Chr01g0027101	3	Chr1:141878579-141883533	gene	37.1013	38.8757	40.7193	1.79267	20.6347	38.077	37.388	35.839	35.77	40.277	40.58	38.68	42.763	40.715	1.056	2.665	1.657	16.009	21.381	24.514	NA	NA	NA	NA	NA	NA
HannXRQ_Chr01g0027211	6	Chr1:142969284-142969931	gene	14.056	3.41333	11.5273	28.4783	1.06833	12.698	28.62	0.85	3.111	5.528	1.601	16.609	8.076	9.897	2.745	0.66	82.03	2.038	0.637	0.53	S	GO:0000325,GO:0005575,GO:0005622,GO:0005623,GO:0005737,GO:0005773,GO:0005774,GO:0005783,GO:0007275,GO:0007568,GO:0008150,GO:0009705,GO:0009987,GO:0010256,GO:0012505,GO:0016020,GO:0016043,GO:0031090,GO:0032501,GO:0032502,GO:0043226,GO:0043227,GO:0043229,GO:0043231,GO:0044422,GO:0044424,GO:0044437,GO:0044444,GO:0044446,GO:0044464,GO:0048731,GO:0048856,GO:0071840,GO:0090693,GO:0098588,GO:0098805,GO:…	-	-	DUF679	endomembrane system organization
HannXRQ_Chr01g0027231	1	Chr1:143078433-143081545	gene	0	4.557	15.884	0	0.02	0	0	0	4.826	5.317	3.528	17.774	13.828	16.05	0	0	0	0	0	0.06	S	-	-	-	F-box,FBD,LRR_2	F-box FBD LRR-repeat protein
HannXRQ_Chr01g0027241	6	Chr1:143097650-143098624	gene	0	0	0.0663333	11.7943	1.95633	0	0	0	0	0	0	0	0	0.199	9.122	7.019	19.242	1.354	2.753	1.762	NA	NA	NA	NA	NA	NA
HannXRQ_Chr01g0027271	5	Chr1:143160871-143163651	gene	3.733	0	0.154333	0	0.082	5.137	3.874	2.188	0	0	0	0	0	0.463	0	0	0	0	0.246	0	NA	NA	NA	NA	NA	NA
HannXRQ_Chr01g0027341	2	Chr1:143301722-143302615	gene	0	0.148333	0	0	2.87333	0	0	0	0	0.445	0	0	0	0	0	0	0	4.009	0	4.611	S	-	2.3.1.196,2.3.1.232	-	Transferase	Transferase family
HannXRQ_Chr01g0027471	6	Chr1:143535946-143542035	gene	2.919	7.46867	3.35733	43.48	25.3437	5.75	1.898	1.109	6.96	13.744	1.702	3.269	5.125	1.678	46.49	39.32	44.63	23.203	28.069	24.759	NA	NA	NA	NA	NA	NA
HannXRQ_Chr01g0027561	3	Chr1:143725206-143728319	gene	11.1477	10.4147	10.9237	1.70567	0.991	10.874	8.136	14.433	9.51	12.52	9.214	10.51	9.496	12.765	1.28	1.978	1.859	0.524	1.337	1.112	P	GO:0003674,GO:0005215,GO:0005575,GO:0006810,GO:0006811,GO:0006812,GO:0006813,GO:0008150,GO:0008324,GO:0009987,GO:0015075,GO:0015077,GO:0015079,GO:0015318,GO:0015672,GO:0016020,GO:0022857,GO:0022890,GO:0030001,GO:0034220,GO:0046873,GO:0051179,GO:0051234,GO:0055085,GO:0071804,GO:0071805,GO:0098655,GO:0098660,GO:0098662	-	-	K_trans	Potassium transporter
HannXRQ_Chr01g0027651	3	Chr1:143822772-143839832	gene	10.9213	10.1577	8.765	1.03433	4.06667	9.74	8.893	14.131	11.639	11.013	7.821	8.791	10.491	7.013	0.634	0.857	1.612	5.748	3.146	3.306	NA	NA	NA	NA	NA	NA
HannXRQ_Chr01g0027681	3	Chr1:143926725-143932085	gene	52.8363	43.643	43.7353	0.0293333	0	55.036	53.712	49.761	46.456	44.712	39.761	48.782	44.318	38.106	0.088	0	0	0	0	0	O	-	5.2.1.8	-	Pro_isomerase	Peptidyl-prolyl cis-trans isomerase
HannXRQ_Chr01g0027691	3	Chr1:143946016-143948685	gene	28.7773	26.169	29.065	4.14267	1.97867	32.053	23.407	30.872	24.448	29.603	24.456	29.874	30.859	26.462	3.392	3.67	5.366	1.295	1.89	2.751	U	GO:0005575,GO:0005622,GO:0005623,GO:0005634,GO:0005635,GO:0005737,GO:0006606,GO:0006810,GO:0006886,GO:0006913,GO:0008104,GO:0008150,GO:0012505,GO:0015031,GO:0015833,GO:0017038,GO:0031967,GO:0031975,GO:0033036,GO:0033365,GO:0034504,GO:0034613,GO:0042886,GO:0043226,GO:0043227,GO:0043229,GO:0043231,GO:0044422,GO:0044424,GO:0044428,GO:0044446,GO:0044464,GO:0045184,GO:0046907,GO:0051169,GO:0051170,GO:…	-	-	NTF2	Nuclear transport factor
HannXRQ_Chr01g0027721	1	Chr1:143984948-143985794	gene	0	5.85567	25.5123	0	0	0	0	0	6.188	8.929	2.45	25.649	25.189	25.699	0	0	0	0	0	0	NA	NA	NA	NA	NA	NA
HannXRQ_Chr01g0027731	1	Chr1:144008668-144010272	gene	0	5.02733	6.21233	0	0	0	0	0	4.981	3.616	6.485	7.822	6.436	4.379	0	0	0	0	0	0	NA	NA	NA	NA	NA	NA
HannXRQ_Chr01g0027741	5	Chr1:144021367-144024363	gene	94.8707	33.5143	45.9183	3.567	43.5587	107.992	115.341	61.279	45.699	40.021	14.823	36.365	56.726	44.664	3.99	1.162	5.549	47.599	30.937	52.14	P	GO:0003674,GO:0005488,GO:0005507,GO:0005575,GO:0005622,GO:0005623,GO:0005737,GO:0006810,GO:0006811,GO:0006812,GO:0006873,GO:0006875,GO:0008150,GO:0009987,GO:0019725,GO:0030001,GO:0030003,GO:0042592,GO:0043167,GO:0043169,GO:0044424,GO:0044464,GO:0046872,GO:0046914,GO:0046916,GO:0048878,GO:0050801,GO:0051179,GO:0051234,GO:0055065,GO:0055076,GO:0055080,GO:0055082,GO:0065007,GO:0065008,GO:0098771	-	-	HMA	Heavy-metal-associated domain
HannXRQ_Chr01g0027751	3	Chr1:144030737-144033838	gene	122.764	103.386	143.92	27.982	36.4017	125.596	117.318	125.378	96.267	103.977	109.915	146.816	139.815	145.129	28.317	21.045	34.584	34.67	38.245	36.29	A	GO:0000054,GO:0000055,GO:0003674,GO:0005488,GO:0005575,GO:0006403,GO:0006405,GO:0006611,GO:0006810,GO:0006886,GO:0006913,GO:0008104,GO:0008150,GO:0015031,GO:0015833,GO:0015931,GO:0022613,GO:0030684,GO:0030687,GO:0031503,GO:0032991,GO:0033036,GO:0033750,GO:0034613,GO:0042254,GO:0042886,GO:0043021,GO:0043023,GO:0044085,GO:0044877,GO:0045184,GO:0046907,GO:0050657,GO:0050658,GO:0051168,GO:0051169,GO:…	-	-	zf-C2H2_jaz	ZINC FINGER protein
HannXRQ_Chr01g0027771	1	Chr1:144053582-144054413	gene	0	0	4.65567	0	0	0	0	0	0	0	0	0.32	6.148	7.499	0	0	0	0	0	0	NA	NA	NA	NA	NA	NA
HannXRQ_Chr01g0027781	2	Chr1:144077834-144084085	gene	3.822	2.366	5.41967	18.2307	30.9097	2.105	3.287	6.074	1.733	3.849	1.516	5.996	7.006	3.257	17.921	14.888	21.883	32.021	29.634	31.074	I	GO:0003674,GO:0003824,GO:0004321,GO:0005575,GO:0005622,GO:0005623,GO:0005737,GO:0005777,GO:0006082,GO:0008150,GO:0008152,GO:0009058,GO:0009694,GO:0009695,GO:0009987,GO:0010817,GO:0016053,GO:0016408,GO:0016740,GO:0016746,GO:0016747,GO:0019752,GO:0032787,GO:0042445,GO:0042446,GO:0042579,GO:0043226,GO:0043227,GO:0043229,GO:0043231,GO:0043436,GO:0044237,GO:0044249,GO:0044281,GO:0044283,GO:0044424,GO:…	6.2.1.12	ko00130,ko00360,ko00940,ko01100,ko01110,map00130,map00360,map00940,map01100,map01110	AMP-binding,AMP-binding_C	4-coumarate--CoA ligase-like
HannXRQ_Chr01g0027871	3	Chr1:144384046-144388590	gene	16.4693	16.3833	5.254	0.180333	2.018	15.395	16.546	17.467	15.84	14.32	18.99	4.626	7.141	3.995	0.328	0.213	0	1.939	1.78	2.335	B	-	3.6.4.12	ko05165,ko05203,map05165,map05203	B3,Chromo,Helicase_C,SNF2_N	Chromatin organization modifier domain
HannXRQ_Chr01g0027881	2	Chr1:144393083-144398030	gene	6.16233	2.184	40.742	34.7863	35.1433	6.292	4.429	7.766	2.054	2.704	1.794	40.318	32.51	49.398	32.107	35.005	37.247	34.314	34.304	36.812	O	GO:0003674,GO:0003824,GO:0004842,GO:0006464,GO:0006508,GO:0006511,GO:0006807,GO:0008150,GO:0008152,GO:0009056,GO:0009057,GO:0009987,GO:0010498,GO:0016567,GO:0016740,GO:0019538,GO:0019787,GO:0019941,GO:0030163,GO:0032446,GO:0036211,GO:0043161,GO:0043170,GO:0043412,GO:0043632,GO:0044237,GO:0044238,GO:0044248,GO:0044257,GO:0044260,GO:0044265,GO:0044267,GO:0051603,GO:0061630,GO:0061659,GO:0070647,GO:…	2.3.2.27	-	zf-RING_2	RING-H2 finger protein
HannXRQ_Chr01g0028001	2	Chr1:144809333-144813034	gene	0.813333	4.21867	0.459	0.893667	2.22533	0.964	1.051	0.425	3.908	4.665	4.083	0.634	0.349	0.394	1.144	0.309	1.228	1.801	2.39	2.485	Q	GO:0003674,GO:0003824,GO:0004497,GO:0005575,GO:0006082,GO:0006725,GO:0006790,GO:0006807,GO:0006950,GO:0006952,GO:0008150,GO:0008152,GO:0009058,GO:0009605,GO:0009607,GO:0009987,GO:0016020,GO:0016143,GO:0016491,GO:0016705,GO:0016709,GO:0019748,GO:0019757,GO:0019760,GO:0034641,GO:0042343,GO:0042430,GO:0043207,GO:0043436,GO:0044237,GO:0044281,GO:0044550,GO:0046483,GO:0050896,GO:0051704,GO:0051707,GO:…	1.14.13.53,1.14.13.89,1.14.14.19,1.14.14.32	ko00140,ko00905,ko00943,ko01100,ko01110,ko04913,ko04917,ko04927,ko04934,map00140,map00905,map00943,map01100,map01110,map04913,map04917,map04927,map04934	p450	Belongs to the cytochrome P450 family
HannXRQ_Chr01g0028051	3	Chr1:145170700-145179697	gene	14.2153	13.6853	6.07033	0.748667	1.65967	15.999	11.003	15.644	11.269	13.636	16.151	6.172	3.144	8.895	1.354	0.586	0.306	2.378	1.471	1.13	NA	NA	NA	NA	NA	NA
HannXRQ_Chr01g0028251	1	Chr1:145720450-145723262	gene	2.97467	0.166333	21.8517	4.008	2.82033	3.888	1.725	3.311	0	0	0.499	19.895	19.365	26.295	3.803	5.401	2.82	3.063	3.849	1.549	G	GO:0000272,GO:0000323,GO:0003674,GO:0003824,GO:0004553,GO:0005575,GO:0005622,GO:0005623,GO:0005737,GO:0005764,GO:0005773,GO:0005886,GO:0005975,GO:0005976,GO:0008150,GO:0008152,GO:0008422,GO:0009056,GO:0009057,GO:0009251,GO:0015926,GO:0016020,GO:0016052,GO:0016787,GO:0016798,GO:0042597,GO:0043170,GO:0043226,GO:0043227,GO:0043229,GO:0043231,GO:0044042,GO:0044238,GO:0044424,GO:0044444,GO:0044464,GO:…	3.2.1.21	ko00460,ko00500,ko00940,ko01100,ko01110,map00460,map00500,map00940,map01100,map01110	Glyco_hydro_3,Glyco_hydro_3_C	Lysosomal beta glucosidase-like
HannXRQ_Chr01g0028261	1	Chr1:145723524-145725040	gene	2.503	0.602333	21.8967	0.104667	0	1.726	3.088	2.695	0.296	0.292	1.219	21.365	19.211	25.114	0	0.314	0	0	0	0	NA	NA	NA	NA	NA	NA
HannXRQ_Chr01g0028311	6	Chr1:145763203-145764208	gene	1.32233	1.006	0.191	19.9683	5.34033	1.734	1.692	0.541	0.595	0.587	1.836	0	0	0.573	6.413	11.986	41.506	3.339	9.135	3.547	H	GO:0003674,GO:0003824,GO:0004150,GO:0005575,GO:0005622,GO:0005623,GO:0005737,GO:0005829,GO:0016829,GO:0016830,GO:0016832,GO:0044424,GO:0044444,GO:0044464	1.13.11.81,4.1.2.25,5.1.99.8	ko00790,ko01100,map00790,map01100	FolB	Catalyzes the conversion of 7,8-dihydroneopterin to 6- hydroxymethyl-7,8-dihydropterin
HannXRQ_Chr01g0028331	1	Chr1:145793713-145797159	gene	0.0556667	6.031	14.3357	0.019	0.0366667	0.114	0	0.053	6.491	6.063	5.539	16.421	12.321	14.265	0.057	0	0	0	0.06	0.05	NA	NA	NA	NA	NA	NA
HannXRQ_Chr01g0028341	6	Chr1:145798025-145806061	gene	2.33667	1.07033	0.400667	10.9033	4.44567	2.617	1.161	3.232	0.979	0.846	1.386	0.363	0.367	0.472	11.28	15.192	6.238	4.238	3.259	5.84	G	GO:0001101,GO:0003674,GO:0003676,GO:0003677,GO:0003824,GO:0004634,GO:0005488,GO:0005507,GO:0005575,GO:0005576,GO:0005622,GO:0005623,GO:0005634,GO:0005737,GO:0005739,GO:0005740,GO:0005829,GO:0005886,GO:0005911,GO:0006950,GO:0006970,GO:0008150,GO:0009266,GO:0009314,GO:0009409,GO:0009416,GO:0009506,GO:0009507,GO:0009536,GO:0009628,GO:0009651,GO:0009719,GO:0009725,GO:0009737,GO:0010033,GO:0010035,GO:…	4.2.1.11	ko00010,ko00680,ko01100,ko01110,ko01120,ko01130,ko01200,ko01230,ko03018,ko04066,map00010,map00680,map01100,map01110,map01120,map01130,map01200,map01230,map03018,map04066	Enolase_C,Enolase_N	Enolase, N-terminal domain
HannXRQ_Chr01g0028401	6	Chr1:145877086-145885870	gene	1.433	4.132	5.48333	7.56167	4.10667	1.47	1.876	0.953	4.769	3.675	3.952	4.715	5.343	6.392	7.071	8.268	7.346	4.028	3.931	4.361	M	-	2.4.99.12,2.4.99.13,2.4.99.14,2.4.99.15	ko00540,ko01100,map00540,map01100	Glycos_transf_N	3-deoxy-D-manno-octulosonic acid transferase
HannXRQ_Chr01g0028411	6	Chr1:145894269-145897593	gene	0.967	0.148	0.114333	21.3703	5.84633	0.944	0.67	1.287	0.353	0	0.091	0	0.088	0.255	6.929	3.842	53.34	2.563	8.052	6.924	T	GO:0005575,GO:0005623,GO:0005886,GO:0008150,GO:0009832,GO:0009834,GO:0009987,GO:0016020,GO:0042546,GO:0044085,GO:0044464,GO:0071554,GO:0071669,GO:0071840,GO:0071944	-	-	LRRNT_2,LRR_1,LRR_4,LRR_8,Pkinase,Pkinase_Tyr	leucine-rich repeat receptor-like protein kinase At1g68400
HannXRQ_Chr01g0028851	6	Chr1:146697274-146698990	gene	0	0.0776667	0.075	8.878	3.896	0	0	0	0.233	0	0	0	0	0.225	8.006	5.445	13.183	4.803	4.301	2.584	K	GO:0003674,GO:0003676,GO:0003677,GO:0003700,GO:0005488,GO:0005575,GO:0005622,GO:0005623,GO:0005634,GO:0006355,GO:0006950,GO:0008150,GO:0009266,GO:0009408,GO:0009628,GO:0009889,GO:0010033,GO:0010200,GO:0010243,GO:0010468,GO:0010556,GO:0019219,GO:0019222,GO:0031323,GO:0031326,GO:0042221,GO:0042493,GO:0043226,GO:0043227,GO:0043229,GO:0043231,GO:0044424,GO:0044464,GO:0050789,GO:0050794,GO:0050896,GO:…	-	-	HSF_DNA-bind	Heat stress transcription factor A-3
HannXRQ_Chr01g0028891	6	Chr1:146725472-146728587	gene	1.27	1.30733	2.373	5.133	3.03267	0.714	1.162	1.934	1.062	1.935	0.925	2.746	3.507	0.866	4.965	3.466	6.968	2.522	3.514	3.062	L	GO:0000302,GO:0002791,GO:0002793,GO:0003008,GO:0003012,GO:0003674,GO:0004888,GO:0005034,GO:0005215,GO:0005216,GO:0005217,GO:0005244,GO:0005245,GO:0005261,GO:0005262,GO:0005488,GO:0005515,GO:0005575,GO:0005623,GO:0005886,GO:0005887,GO:0006810,GO:0006811,GO:0006812,GO:0006816,GO:0006873,GO:0006874,GO:0006875,GO:0006936,GO:0006939,GO:0006950,GO:0006979,GO:0007154,GO:0007165,GO:0007166,GO:0007204,GO:…	-	-	Ank_2,PGG,Retrotran_gag_3	isoform X1
HannXRQ_Chr01g0028901	3	Chr1:146728900-146733294	gene	8.17333	10.8457	7.66667	0.379333	0.255	9.534	6.683	8.303	10.984	9.89	11.663	7.718	8.622	6.66	0.542	0.366	0.23	0.517	0.071	0.177	NA	NA	NA	NA	NA	NA
HannXRQ_Chr01g0028971	4	Chr1:146942853-146944184	gene	4.07267	29.6797	20.2387	8.194	5.92767	7.648	4.019	0.551	36.774	45.722	6.543	23.642	25.839	11.235	1.632	0.482	22.468	4.249	12.245	1.289	S	-	-	-	DUF247	Plant protein of unknown function
HannXRQ_Chr01g0029161	3	Chr1:147857819-147858975	gene	24.3153	15.2893	20.4287	2.685	11.522	22.838	24.03	26.078	17.257	11.601	17.01	21.057	16.865	23.364	2.16	4.675	1.22	11.339	7.897	15.33	NA	NA	NA	NA	NA	NA
HannXRQ_Chr01g0029181	6	Chr1:147863013-147866994	gene	6.01433	4.26033	6.08233	87.205	34.498	1.733	1.951	14.359	3.977	5.416	3.388	5.423	3.834	8.99	82.285	132.534	46.796	42.348	22.472	38.674	G	GO:0003674,GO:0003824,GO:0003993,GO:0006793,GO:0006796,GO:0008150,GO:0008152,GO:0009987,GO:0016311,GO:0016787,GO:0016788,GO:0016791,GO:0042578,GO:0044237	-	-	Metallophos,Metallophos_C,Pur_ac_phosph_N	Purple acid phosphatase
HannXRQ_Chr01g0029191	3	Chr1:147867876-147872612	gene	81.675	93.5127	138.502	66.196	7.43	105.333	102.335	37.357	111.933	105.316	63.289	149.666	152.607	113.233	67.963	43.785	86.84	7.793	8.028	6.469	G	GO:0003674,GO:0003824,GO:0003993,GO:0006793,GO:0006796,GO:0008150,GO:0008152,GO:0009987,GO:0016311,GO:0016787,GO:0016788,GO:0016791,GO:0042578,GO:0044237	-	-	Metallophos,Metallophos_C,Pur_ac_phosph_N	Purple acid phosphatase
HannXRQ_Chr01g0029201	5	Chr1:147872692-147882478	gene	47.256	23.8083	39.9527	45.5	8.30667	45.032	47.423	49.313	23.663	24.829	22.933	38.375	40.532	40.951	42.616	42.436	51.448	9.08	7.91	7.93	S	-	-	-	Abhydrolase_1,Abhydrolase_6	Hydrolase, alpha beta fold family protein
HannXRQ_Chr01g0029221	3	Chr1:147890552-147896985	gene	21.804	9.96567	19.6223	0.0573333	1.31333	20.877	18.455	26.08	8.717	10.604	10.576	19.393	17.563	21.911	0	0	0.172	1.02	1.594	1.326	NA	NA	NA	NA	NA	NA
HannXRQ_Chr01g0029261	6	Chr1:147961989-147963230	gene	2.547	0.161667	3.51967	13.1433	2.14833	2.524	2.309	2.808	0.325	0.16	0	3.691	4.051	2.817	14.322	9.643	15.465	1.823	1.995	2.627	T	-	-	ko03460,map03460	LRR_8,NB-ARC	Belongs to the disease resistance NB-LRR family
HannXRQ_Chr01g0029321	1	Chr1:148351665-148354044	gene	0	7.10067	27.7413	0.808333	2.332	0	0	0	5.865	14.325	1.112	28.691	14.949	39.584	0.908	0.491	1.026	3.178	2.371	1.447	G	GO:0001871,GO:0003674,GO:0003824,GO:0004553,GO:0005488,GO:0005575,GO:0005576,GO:0005623,GO:0005886,GO:0016020,GO:0016787,GO:0016798,GO:0030246,GO:0030247,GO:0031224,GO:0031225,GO:0031226,GO:0044425,GO:0044459,GO:0044464,GO:0046658,GO:0048046,GO:0071944	-	-	Glyco_hydro_17	Belongs to the glycosyl hydrolase 17 family
HannXRQ_Chr01g0029391	6	Chr1:148478288-148481151	gene	0	0	5.83133	4.35833	3.31967	0	0	0	0	0	0	6.018	6.077	5.399	5.729	4.649	2.697	2.734	3.491	3.734	NA	NA	NA	NA	NA	NA
HannXRQ_Chr01g0029481	6	Chr1:148814434-148817115	gene	0.075	0.369333	0.277333	53.215	0.991333	0	0.115	0.11	0.364	0.12	0.624	0.36	0.121	0.351	54.346	67.941	37.358	1.589	0.248	1.137	E	-	4.1.1.105,4.1.1.109,4.1.1.28	ko00350,ko00360,ko00380,ko00901,ko00950,ko00965,ko01100,ko01110,ko04726,ko04728,ko05030,ko05031,ko05034,map00350,map00360,map00380,map00901,map00950,map00965,map01100,map01110,map04726,map04728,map05030,map05031,map05034	Pyridoxal_deC	Tyrosine dopa decarboxylase
HannXRQ_Chr01g0029531	5	Chr1:148994653-148996367	gene	5.43067	0	1.80233	0.954333	0.473333	4.05	3.705	8.537	0	0	0	1.803	2.6	1.004	2.298	0.276	0.289	0.487	0.267	0.666	UY	GO:0000060,GO:0001101,GO:0003674,GO:0005048,GO:0005215,GO:0005488,GO:0005575,GO:0005622,GO:0005623,GO:0005634,GO:0005635,GO:0005737,GO:0006606,GO:0006607,GO:0006610,GO:0006810,GO:0006886,GO:0006913,GO:0008104,GO:0008139,GO:0008150,GO:0008565,GO:0009719,GO:0009987,GO:0010033,GO:0010243,GO:0012505,GO:0015031,GO:0015833,GO:0016020,GO:0017038,GO:0031090,GO:0031965,GO:0031967,GO:0031974,GO:0031975,GO:…	-	-	HEAT,HEAT_2,HEAT_EZ	Importin-5-like isoform X1
HannXRQ_Chr01g0029571	1	Chr1:149197533-149201379	gene	0.459667	0.124	5.78733	0.169	0.319	0.298	0.466	0.615	0.061	0.121	0.19	6.009	6.619	4.734	0.241	0.13	0.136	0.402	0.189	0.366	U	GO:0003674,GO:0005488,GO:0005515,GO:0005575,GO:0005622,GO:0005623,GO:0005737,GO:0005777,GO:0008017,GO:0008092,GO:0015631,GO:0042579,GO:0042802,GO:0043226,GO:0043227,GO:0043229,GO:0043231,GO:0044424,GO:0044444,GO:0044464	3.6.5.5	ko04139,ko04214,ko04217,ko04621,ko04668,map04139,map04214,map04217,map04621,map04668	Dynamin_M,Dynamin_N,GED	Belongs to the TRAFAC class dynamin-like GTPase superfamily. Dynamin Fzo YdjA family
HannXRQ_Chr01g0029761	3	Chr1:150144798-150148280	gene	41.0053	33.6987	27.89	0.169	16.4777	47.892	41.094	34.03	34.065	36.899	30.132	29.431	28.73	25.509	0.324	0	0.183	11.606	22.187	15.64	NA	NA	NA	NA	NA	NA
HannXRQ_Chr01g0029871	4	Chr1:150503709-150505911	gene	2.02533	13.7623	7.508	0.253667	1.39267	1.601	3.558	0.917	12.17	13.009	16.108	7.871	5.39	9.263	0.179	0.582	0	1.37	0.937	1.871	T	-	-	ko03460,map03460	LRR_8,NB-ARC	Belongs to the disease resistance NB-LRR family
HannXRQ_Chr01g0029881	4	Chr1:150505962-150506848	gene	7.515	24.9313	17.7733	0.232667	7.569	7.068	9.269	6.208	23.408	18.399	32.987	19.774	13.388	20.158	0.446	0	0.252	9.57	4.423	8.714	T	-	-	-	NB-ARC	Belongs to the disease resistance NB-LRR family
HannXRQ_Chr01g0029931	4	Chr1:150569782-150572167	gene	0	4.52933	0.721	0	0	0	0	0	3.061	6.476	4.051	1.297	0.655	0.211	0	0	0	0	0	0	NA	NA	NA	NA	NA	NA
HannXRQ_Chr01g0029951	6	Chr1:150585332-150586923	gene	0	1.438	2.29767	0	0	0	0	0	1.359	1.789	1.166	1.792	2.262	2.839	0	0	0	0	0	0	EG	GO:0000003,GO:0003006,GO:0003674,GO:0005215,GO:0005315,GO:0005342,GO:0005488,GO:0005515,GO:0005575,GO:0005622,GO:0005623,GO:0005737,GO:0006810,GO:0006811,GO:0006820,GO:0006996,GO:0007033,GO:0007275,GO:0008028,GO:0008150,GO:0008509,GO:0008514,GO:0008643,GO:0009536,GO:0009553,GO:0009555,GO:0009605,GO:0009607,GO:0009624,GO:0009790,GO:0009791,GO:0009793,GO:0009987,GO:0010152,GO:0010154,GO:0015075,GO:…	-	-	TPT	Glucose-6-phosphate phosphate translocator 1
HannXRQ_Chr01g0029981	3	Chr1:150652243-150655541	gene	9.44667	6.43467	7.19	1.68967	1.98833	11.858	11.332	5.15	8.071	6.588	4.645	8.608	8.122	4.84	0.997	0.27	3.802	3.092	1.953	0.92	T	-	-	ko03460,map03460	LRR_8,NB-ARC	Belongs to the disease resistance NB-LRR family
HannXRQ_Chr01g0030041	6	Chr1:150870053-150872664	gene	1.14667	0.940333	0.933333	0.035	0.0936667	1.833	1.521	0.086	1.509	1.118	0.194	1.026	1.319	0.455	0	0	0.105	0.088	0.193	0	T	GO:0000003,GO:0001558,GO:0003674,GO:0003824,GO:0004672,GO:0005575,GO:0005618,GO:0005623,GO:0005886,GO:0005911,GO:0006464,GO:0006468,GO:0006793,GO:0006796,GO:0006807,GO:0006950,GO:0006952,GO:0007275,GO:0008150,GO:0008152,GO:0009506,GO:0009605,GO:0009607,GO:0009620,GO:0009719,GO:0009723,GO:0009725,GO:0009741,GO:0009787,GO:0009788,GO:0009791,GO:0009856,GO:0009966,GO:0009968,GO:0009987,GO:0010033,GO:…	-	-	Malectin_like,Pkinase_Tyr	receptor-like protein kinase
HannXRQ_Chr01g0030071	3	Chr1:150983456-150984753	gene	12.084	6.97533	16.4537	0	0.320667	12.274	9.3	14.678	6.315	6.399	8.212	14.788	17.589	16.984	0	0	0	0.622	0.34	0	NA	NA	NA	NA	NA	NA
HannXRQ_Chr01g0030091	3	Chr1:150999727-151002111	gene	25.3237	18.8063	30.0577	0.669333	2.038	20.084	27.166	28.721	18.853	11.813	25.753	27.244	30.77	32.159	0	0	2.008	3.393	1.485	1.236	NA	NA	NA	NA	NA	NA
HannXRQ_Chr01g0030171	6	Chr1:151251756-151256947	gene	10.3917	11.6733	10.142	42.3313	11.7173	8.825	12.28	10.07	11.149	13.227	10.644	9.068	11.042	10.316	44.871	48.552	33.571	13.715	9.946	11.491	S	GO:0000902,GO:0005575,GO:0005622,GO:0005623,GO:0005737,GO:0005768,GO:0005794,GO:0005802,GO:0005886,GO:0005911,GO:0007275,GO:0008150,GO:0009506,GO:0009653,GO:0009826,GO:0009888,GO:0009932,GO:0009987,GO:0010015,GO:0010053,GO:0010054,GO:0012505,GO:0016020,GO:0016043,GO:0016049,GO:0021700,GO:0022622,GO:0030054,GO:0030154,GO:0031224,GO:0031225,GO:0031226,GO:0031410,GO:0031982,GO:0031984,GO:0032501,GO:…	-	-	COBRA	cobra-like protein
HannXRQ_Chr01g0030361	3	Chr1:151770384-151776041	gene	14.6723	21.3577	15.2123	2.029	1.563	13.94	12.417	17.66	18.99	18.67	26.413	12.624	19.768	13.245	1.902	2.529	1.656	1.664	1.2	1.825	O	GO:0003674,GO:0005488,GO:0005515,GO:0005575,GO:0005622,GO:0005623,GO:0005737,GO:0005829,GO:0005832,GO:0005886,GO:0005911,GO:0006457,GO:0006458,GO:0008150,GO:0009506,GO:0009987,GO:0016020,GO:0030054,GO:0032991,GO:0044183,GO:0044424,GO:0044444,GO:0044445,GO:0044464,GO:0051082,GO:0055044,GO:0061077,GO:0071944,GO:0101031	-	-	Cpn60_TCP1	assists the folding of proteins upon ATP hydrolysis
HannXRQ_Chr01g0030451	6	Chr1:152063158-152063883	gene	0	0	0	12.4263	0	0	0	0	0	0	0	0	0	0	9.185	4.113	23.981	0	0	0	S	-	-	-	Ank_2,PGG	Domain of unknown function
HannXRQ_Chr01g0030641	2	Chr1:152503430-152512175	gene	2.07133	0.039	0.058	0.410333	0.398667	2.454	1.782	1.978	0.117	0	0	0	0.117	0.057	0.345	0.561	0.325	0.495	0.301	0.4	U	GO:0000278,GO:0000281,GO:0000910,GO:0000911,GO:0000919,GO:0005575,GO:0005622,GO:0005623,GO:0005737,GO:0005768,GO:0005769,GO:0005794,GO:0005802,GO:0007049,GO:0008150,GO:0009987,GO:0012505,GO:0016043,GO:0022402,GO:0022607,GO:0031410,GO:0031982,GO:0031984,GO:0032506,GO:0043226,GO:0043227,GO:0043229,GO:0043231,GO:0044085,GO:0044422,GO:0044424,GO:0044431,GO:0044444,GO:0044446,GO:0044464,GO:0051301,GO:…	-	-	TRAPPC9-Trs120	trafficking protein particle complex
HannXRQ_Chr01g0030661	3	Chr1:152525926-152527220	gene	11.7303	18.5487	21.038	0	0	13.078	12.263	9.85	27.704	13.546	14.396	29.219	23.974	9.921	0	0	0	0	0	0	NA	NA	NA	NA	NA	NA
HannXRQ_Chr01g0030701	1	Chr1:152592604-152594039	gene	0.859	12.3113	25.358	2.00467	2.05933	0.168	1.149	1.26	11.074	11.788	14.072	21.728	27.988	26.358	1.527	2.57	1.917	1.457	1.772	2.949	NA	NA	NA	NA	NA	NA
HannXRQ_Chr01g0030721	5	Chr1:152599878-152604724	gene	3.77533	0.242	0.644333	0	0	4.767	2.093	4.466	0	0.726	0	0.97	0.49	0.473	0	0	0	0	0	0	NA	NA	NA	NA	NA	NA
HannXRQ_Chr01g0030761	3	Chr1:152783947-152785604	gene	3.478	4.77233	4.357	1.50833	0.611667	6.499	1.499	2.436	3.526	8.163	2.628	3.606	5.948	3.517	2.146	1.032	1.347	0.341	0.872	0.622	C	-	1.1.1.195	ko00940,ko01100,ko01110,map00940,map01100,map01110	BBE,FAD_binding_4	Belongs to the oxygen-dependent FAD-linked oxidoreductase family
HannXRQ_Chr01g0030821	2	Chr1:152903225-152904802	gene	0.313667	0.146333	0.0956667	0.298333	3.554	0	0.547	0.394	0	0.142	0.297	0.143	0.144	0	0.283	0.612	0	4.318	2.658	3.686	A	GO:0000003,GO:0001172,GO:0002252,GO:0002376,GO:0003006,GO:0003674,GO:0003824,GO:0003968,GO:0005575,GO:0005622,GO:0005623,GO:0005634,GO:0006139,GO:0006396,GO:0006725,GO:0006807,GO:0006950,GO:0006952,GO:0006955,GO:0007154,GO:0007275,GO:0008037,GO:0008150,GO:0008152,GO:0009058,GO:0009059,GO:0009605,GO:0009607,GO:0009615,GO:0009616,GO:0009791,GO:0009856,GO:0009875,GO:0009888,GO:0009892,GO:0009908,GO:…	2.7.7.48	-	RdRP	Probably involved in the RNA silencing pathway and required for the generation of small interfering RNAs (siRNAs)
HannXRQ_Chr01g0031021	2	Chr1:153298555-153299984	gene	0.114	0.118667	0.058	0	8.95767	0	0.342	0	0	0.356	0	0	0	0.174	0	0	0	6.237	4.059	16.577	NA	NA	NA	NA	NA	NA
HannXRQ_Chr02g0031311	6	Chr2:1988044-1999902	gene	1.01733	0.562	1.60333	7.48167	5.64867	2.067	0.432	0.553	0.304	0.6	0.782	1.352	2.579	0.879	7.745	6.285	8.415	5.544	7.001	4.401	NA	NA	NA	NA	NA	NA
HannXRQ_Chr02g0031331	1	Chr2:2030028-2032507	gene	7.37033	2.084	10.7617	0.771333	2.137	6.997	7.154	7.96	1.2	1.523	3.529	8.135	15.061	9.089	1.008	0.546	0.76	3.048	1.756	1.607	NA	NA	NA	NA	NA	NA
HannXRQ_Chr02g0031421	3	Chr2:2555512-2559630	gene	15.8253	15.8547	5.04567	0	0.0156667	15.904	14.62	16.952	14.863	16.009	16.692	0.148	14.941	0.048	0	0	0	0.047	0	0	NA	NA	NA	NA	NA	NA
HannXRQ_Chr02g0031671	2	Chr2:3935838-3936494	gene	0	0.485	0	5.30433	6.024	0	0	0	1.455	0	0	0	0	0	8.562	6.948	0.403	7.832	5.59	4.65	G	-	-	-	MIP	Belongs to the MIP aquaporin (TC 1.A.8) family
HannXRQ_Chr02g0031701	3	Chr2:4134925-4137391	gene	106.309	79.2833	34.388	3.859	2.135	112.315	108.985	97.628	77	86.493	74.357	0.393	101.365	1.406	3.379	0.562	7.636	1.86	3.529	1.016	NA	NA	NA	NA	NA	NA
HannXRQ_Chr02g0031791	5	Chr2:4309587-4312311	gene	2.465	3.513	0.476667	0.144	0.117333	2.21	2.549	2.636	3.928	4.695	1.916	0.818	0.413	0.199	0.203	0	0.229	0	0	0.352	T	GO:0003674,GO:0003824,GO:0004672,GO:0004674,GO:0005575,GO:0005623,GO:0005886,GO:0006464,GO:0006468,GO:0006793,GO:0006796,GO:0006807,GO:0008150,GO:0008152,GO:0009987,GO:0016020,GO:0016301,GO:0016310,GO:0016740,GO:0016772,GO:0016773,GO:0019538,GO:0036211,GO:0043170,GO:0043412,GO:0044237,GO:0044238,GO:0044260,GO:0044267,GO:0044464,GO:0071704,GO:0071944,GO:0140096,GO:1901564	-	-	LRR_1,LRR_8,Malectin,Pkinase,Pkinase_Tyr	LRR receptor-like serine threonine-protein kinase
HannXRQ_Chr02g0031851	5	Chr2:4608018-4609011	gene	18.5143	10.937	5.33467	0.973333	1.668	19.327	20.577	15.639	11.751	8.032	13.028	8.938	2.708	4.358	0	1.918	1.002	2.538	0.926	1.54	NA	NA	NA	NA	NA	NA
HannXRQ_Chr02g0031871	2	Chr2:4623463-4627802	gene	1.179	0.217	0	0.0266667	0.285667	0.844	1.441	1.252	0.145	0.357	0.149	0	0	0	0	0	0.08	0.203	0.222	0.432	T	GO:0002376,GO:0005575,GO:0005623,GO:0005886,GO:0006950,GO:0006952,GO:0006955,GO:0007154,GO:0007165,GO:0008150,GO:0008219,GO:0009626,GO:0009987,GO:0012501,GO:0016020,GO:0023052,GO:0033554,GO:0034050,GO:0044464,GO:0045087,GO:0050789,GO:0050794,GO:0050896,GO:0051716,GO:0065007,GO:0071944	-	-	NB-ARC	disease resistance
HannXRQ_Chr02g0031911	5	Chr2:4693195-4696009	gene	5.74933	3.704	0.766333	1.41067	1.32367	4.876	6.346	6.026	3.854	3.59	3.668	0.719	1.089	0.491	1.141	1.157	1.934	1.429	1.117	1.425	T	-	-	-	LRR_8,NB-ARC	disease resistance
HannXRQ_Chr02g0031931	3	Chr2:4767356-4767794	gene	26.5257	22.3093	0	0	0	27.071	27.81	24.696	30.786	19.541	16.601	0	0	0	0	0	0	0	0	0	NA	NA	NA	NA	NA	NA
HannXRQ_Chr02g0031941	2	Chr2:4795102-4798096	gene	0.278333	0.208333	0.0446667	1.052	1.284	0.133	0.39	0.312	0.137	0.135	0.353	0.068	0	0.066	0.94	1.381	0.835	1.667	1.543	0.642	T	-	-	-	LRR_8,NB-ARC	disease resistance
HannXRQ_Chr02g0031971	2	Chr2:5230435-5231248	gene	0	3.58733	0.0976667	100.233	103.682	0	0	0	3.339	1.798	5.625	0	0	0.293	102.394	109.506	88.799	93.468	112.559	105.018	NA	NA	NA	NA	NA	NA
HannXRQ_Chr02g0031981	6	Chr2:5237146-5238758	gene	0.512	0.454	1.53867	3.70267	0.529	0.607	0.474	0.455	0.375	0.987	0	0.124	4.492	0	2.941	3.182	4.985	0.585	0.896	0.106	NA	NA	NA	NA	NA	NA
HannXRQ_Chr02g0032061	6	Chr2:5665407-5667833	gene	0.546	1.00333	0.368667	2.90167	0.762333	0.606	0.237	0.795	1.372	0.739	0.899	0.247	0.498	0.361	1.957	0.529	6.219	0.584	1.278	0.425	A	GO:0003674,GO:0003676,GO:0003682,GO:0003723,GO:0003727,GO:0004857,GO:0005488,GO:0005515,GO:0005575,GO:0005622,GO:0005623,GO:0005634,GO:0005737,GO:0005840,GO:0006139,GO:0006412,GO:0006413,GO:0006417,GO:0006446,GO:0006518,GO:0006725,GO:0006807,GO:0008143,GO:0008150,GO:0008152,GO:0008428,GO:0009058,GO:0009059,GO:0009889,GO:0009894,GO:0009987,GO:0010467,GO:0010468,GO:0010494,GO:0010556,GO:0010608,GO:…	-	ko03013,ko03015,ko03018,map03013,map03015,map03018	RRM_1	polyadenylate-binding protein
HannXRQ_Chr02g0032161	1	Chr2:6597836-6599919	gene	1.82767	3.24033	5.68767	0	0.197	1.856	1.019	2.608	2.387	3.771	3.563	6.608	6.197	4.258	0	0	0	0	0.489	0.102	NA	NA	NA	NA	NA	NA
HannXRQ_Chr02g0032191	2	Chr2:6658549-6662041	gene	0.0733333	2.34333	0.892667	0.163667	0.830333	0.22	0	0	3.171	2.46	1.399	0.448	1.357	0.873	0	0.24	0.251	0.212	0.928	1.351	S	GO:0003674,GO:0005488,GO:0048037,GO:0051536,GO:0051540	-	-	DUF588	Belongs to the Casparian strip membrane proteins (CASP) family
HannXRQ_Chr02g0032231	5	Chr2:6774823-6776731	gene	4.54167	2.46933	1.31333	0.759667	2.05867	3.049	3.72	6.856	2.353	2.633	2.422	0.31	0	3.63	0.615	1.664	0	1.762	1.607	2.807	K	GO:0000976,GO:0000977,GO:0000981,GO:0001012,GO:0001067,GO:0001085,GO:0001228,GO:0003674,GO:0003676,GO:0003677,GO:0003682,GO:0003690,GO:0003700,GO:0005488,GO:0005515,GO:0005575,GO:0005622,GO:0005623,GO:0005634,GO:0005667,GO:0006139,GO:0006351,GO:0006355,GO:0006357,GO:0006366,GO:0006725,GO:0006807,GO:0007623,GO:0008134,GO:0008150,GO:0008152,GO:0009058,GO:0009059,GO:0009314,GO:0009416,GO:0009628,GO:…	-	-	GATA	Transcriptional activator that specifically binds 5'- GATA-3' or 5'-GAT-3' motifs within gene promoters
HannXRQ_Chr02g0032451	1	Chr2:7718903-7722668	gene	0.18	5.27833	9.906	1.61233	1.28567	0.346	0	0.194	4.555	6.957	4.323	11.753	9.524	8.441	1.605	1.812	1.42	1.332	1.312	1.213	NA	NA	NA	NA	NA	NA
HannXRQ_Chr02g0032551	2	Chr2:8497425-8498412	gene	0	0	0	4.94633	5.00033	0	0	0	0	0	0	0	0	0	2.35	6.936	5.553	6.118	4.241	4.642	S	-	3.6.1.13,3.6.1.16,3.6.1.53	ko00230,ko00564,map00230,map00564	Metallophos	Manganese-dependent ADP-ribose CDP-alcohol
HannXRQ_Chr02g0032611	4	Chr2:8766462-8768857	gene	2.248	32.4823	12.144	3.39767	4.36533	1.454	3.822	1.468	30.622	30.916	35.909	2.732	31.036	2.664	3.951	3.053	3.189	4.417	4.363	4.316	O	-	-	ko04141,map04141	DUF1977,DnaJ	Domain of unknown function (DUF1977)
HannXRQ_Chr02g0032621	4	Chr2:8793360-8795980	gene	0.212667	21.8613	15.0787	2.95167	1.549	0.165	0.241	0.232	21.464	22.198	21.922	0	45.236	0	2.745	4.23	1.88	1.826	0.869	1.952	O	GO:0000502,GO:0003674,GO:0003824,GO:0005488,GO:0005515,GO:0005575,GO:0005622,GO:0005623,GO:0005634,GO:0005737,GO:0005829,GO:0005886,GO:0006355,GO:0006357,GO:0006508,GO:0006511,GO:0006807,GO:0006950,GO:0008134,GO:0008150,GO:0008152,GO:0009056,GO:0009057,GO:0009889,GO:0009891,GO:0009893,GO:0009894,GO:0009896,GO:0009987,GO:0010033,GO:0010243,GO:0010468,GO:0010498,GO:0010556,GO:0010557,GO:0010604,GO:…	-	ko03050,ko05169,map03050,map05169	AAA	Belongs to the AAA ATPase family
HannXRQ_Chr02g0032881	5	Chr2:9416515-9418342	gene	12.8253	0.294	0.434	0.208333	0.0833333	13.555	11.419	13.502	0	0.58	0.302	0.726	0.293	0.283	0.144	0.156	0.325	0	0	0.25	NA	NA	NA	NA	NA	NA
HannXRQ_Chr02g0032921	2	Chr2:9567466-9571242	gene	0	0	25.0937	29.2267	35.3247	0	0	0	0	0	0	22.243	22.639	30.399	34.562	32.511	20.607	36.8	29.028	40.146	NA	NA	NA	NA	NA	NA
HannXRQ_Chr02g0032931	4	Chr2:9636382-9642420	gene	3.71667	19.6057	0.815	0.87	0.141667	3.393	3.726	4.031	17.77	20.315	20.732	0.616	0.747	1.082	0.611	1.654	0.345	0.233	0.192	0	EF	GO:0005575,GO:0005622,GO:0005623,GO:0005737,GO:0009536,GO:0043226,GO:0043227,GO:0043229,GO:0043231,GO:0044424,GO:0044444,GO:0044464	2.7.6.1	ko00030,ko00230,ko01100,ko01110,ko01120,ko01130,ko01200,ko01230,map00030,map00230,map01100,map01110,map01120,map01130,map01200,map01230	Pribosyl_synth,Pribosyltran_N	Ribose-phosphate pyrophosphokinase
HannXRQ_Chr02g0033011	4	Chr2:10094092-10097824	gene	1.961	16.679	15.1293	7.52167	6.04567	2.295	2.004	1.584	18.207	17.117	14.713	11.797	22.088	11.503	6.58	5.933	10.052	6.397	4.328	7.412	S	GO:0000228,GO:0000785,GO:0000790,GO:0000819,GO:0003674,GO:0003682,GO:0005488,GO:0005575,GO:0005622,GO:0005623,GO:0005634,GO:0005694,GO:0005737,GO:0006139,GO:0006259,GO:0006260,GO:0006261,GO:0006281,GO:0006301,GO:0006725,GO:0006807,GO:0006950,GO:0006974,GO:0006996,GO:0007049,GO:0007059,GO:0007062,GO:0008150,GO:0008152,GO:0009058,GO:0009059,GO:0009507,GO:0009526,GO:0009536,GO:0009941,GO:0009987,GO:…	-	-	MCM_bind	Mini-chromosome maintenance complex-binding
HannXRQ_Chr02g0033151	4	Chr2:11469400-11469976	gene	0.902	6.42267	7.28467	0.790333	4.29	0.552	2.154	0	6.814	9.531	2.923	8.422	8.505	4.927	1.113	0	1.258	5.314	4.653	2.903	NA	NA	NA	NA	NA	NA
HannXRQ_Chr02g0033181	2	Chr2:11541740-11544966	gene	0	2.549	0	0.131333	0.230667	0	0	0	1.968	3.4	2.279	0	0	0	0.121	0	0.273	0.23	0.252	0.21	Z	GO:0001101,GO:0003674,GO:0003779,GO:0005488,GO:0005515,GO:0005575,GO:0005622,GO:0005623,GO:0005737,GO:0005829,GO:0005856,GO:0006810,GO:0006996,GO:0007010,GO:0007015,GO:0007275,GO:0008064,GO:0008092,GO:0008150,GO:0008154,GO:0009653,GO:0009719,GO:0009725,GO:0009737,GO:0009888,GO:0009987,GO:0010015,GO:0010033,GO:0010053,GO:0010054,GO:0010639,GO:0015629,GO:0016043,GO:0016049,GO:0016482,GO:0021700,GO:…	-	ko04666,ko04810,ko05203,map04666,map04810,map05203	Gelsolin,VHP	Gelsolin homology domain
HannXRQ_Chr02g0033191	6	Chr2:11545017-11548008	gene	0	0	0	2.542	1.85333	0	0	0	0	0	0	0	0	0	1.778	4.022	1.826	2.468	1.688	1.404	S	-	-	-	C2,SMP_LBD	Synaptotagmin-like mitochondrial-lipid-binding domain
HannXRQ_Chr02g0033261	1	Chr2:11845518-11846689	gene	0	0.16	6.50333	0.078	0	0	0	0	0	0.235	0.245	4.005	9.992	5.513	0.234	0	0	0	0	0	NA	NA	NA	NA	NA	NA
HannXRQ_Chr02g0033291	5	Chr2:12183915-12186445	gene	5.68933	0.519667	1.56533	0.892667	0.333	6.906	4.395	5.767	0.154	0.61	0.795	3.207	0	1.489	0.303	0.492	1.883	0.578	0.158	0.263	I	GO:0005575,GO:0005622,GO:0005623,GO:0005737,GO:0005783,GO:0005789,GO:0006082,GO:0006629,GO:0006631,GO:0006633,GO:0006636,GO:0008150,GO:0008152,GO:0008610,GO:0009058,GO:0009314,GO:0009416,GO:0009579,GO:0009628,GO:0009642,GO:0009644,GO:0009892,GO:0009987,GO:0010109,GO:0010205,GO:0012505,GO:0016020,GO:0016053,GO:0019222,GO:0019752,GO:0031323,GO:0031324,GO:0031984,GO:0032787,GO:0033559,GO:0042175,GO:…	1.14.19.1,1.14.19.42	ko01040,ko01212,ko03320,ko04152,ko04212,map01040,map01212,map03320,map04152,map04212	FA_desaturase	Palmitoyl-monogalactosyldiacylglycerol delta-7 desaturase, chloroplastic-like
HannXRQ_Chr02g0033431	2	Chr2:13019927-13026669	gene	0	0.248333	0.162333	8.49133	9.686	0	0	0	0.372	0.245	0.128	0.368	0	0.119	7.046	8.544	9.884	8.116	10.913	10.029	NA	NA	NA	NA	NA	NA
HannXRQ_Chr02g0033541	5	Chr2:13771856-13772612	gene	35.196	2.55633	10.4857	20.213	28.9757	37.316	31.562	36.71	2.56	3.791	1.318	12.022	8.946	10.489	23.843	17.652	19.144	25.152	30.15	31.625	NA	NA	NA	NA	NA	NA
HannXRQ_Chr02g0033701	5	Chr2:14174802-14176205	gene	8.70833	4.82767	0.822667	0.34	0.637	8.939	6.543	10.643	3.449	4.919	6.115	0.568	1.531	0.369	0.188	0.407	0.425	0.538	0.393	0.98	NA	NA	NA	NA	NA	NA
HannXRQ_Chr02g0033791	5	Chr2:14425633-14429097	gene	26.3067	0.0383333	0.192	0.041	0	36.831	30.763	11.326	0	0.115	0	0	0.464	0.112	0	0.123	0	0	0	0	NA	NA	NA	NA	NA	NA
HannXRQ_Chr02g0033821	1	Chr2:14509905-14511318	gene	0.436667	9.549	20.6007	1.555	0.337667	0.806	0	0.504	12.167	7.371	9.109	21.052	22.088	18.662	1.627	0.587	2.451	0.259	0.283	0.471	S	-	-	-	NUMOD3	NUMOD3 motif (2 copies)
HannXRQ_Chr02g0034051	6	Chr2:15064171-15067132	gene	2.32167	2.22967	22.055	35.5523	5.27967	3.247	1.69	2.028	2.005	3.079	1.605	41.624	20.461	4.08	10.483	1.654	94.52	2.501	9.353	3.985	O	GO:0005575,GO:0005622,GO:0005623,GO:0005634,GO:0005737,GO:0008150,GO:0009314,GO:0009416,GO:0009507,GO:0009532,GO:0009536,GO:0009570,GO:0009628,GO:0043226,GO:0043227,GO:0043229,GO:0043231,GO:0044422,GO:0044424,GO:0044434,GO:0044435,GO:0044444,GO:0044446,GO:0044464,GO:0050896	-	-	DnaJ	Chaperone protein dnaJ 8
HannXRQ_Chr02g0034111	1	Chr2:15687574-15688374	gene	0.325333	52.4193	112.919	99.5173	71.192	0	0	0.976	31.094	69.87	56.294	113.438	88.861	136.458	103.028	118.305	77.219	76.259	56.008	81.309	NA	NA	NA	NA	NA	NA
HannXRQ_Chr02g0034121	1	Chr2:15688430-15692253	gene	0.969667	76.6433	110.172	20.724	13.1083	0.872	1.337	0.7	69.072	76.295	84.563	113.277	105.052	112.187	21.109	21.753	19.31	12.352	14.307	12.666	I	GO:0001101,GO:0002376,GO:0003674,GO:0003824,GO:0005488,GO:0005575,GO:0005622,GO:0005623,GO:0005737,GO:0006081,GO:0006082,GO:0006090,GO:0006629,GO:0006644,GO:0006720,GO:0006793,GO:0006796,GO:0006950,GO:0006952,GO:0006955,GO:0007154,GO:0007165,GO:0008150,GO:0008152,GO:0008299,GO:0008610,GO:0008654,GO:0009058,GO:0009240,GO:0009507,GO:0009526,GO:0009532,GO:0009536,GO:0009570,GO:0009605,GO:0009607,GO:…	1.17.7.1,1.17.7.3	ko00900,ko01100,ko01110,ko01130,map00900,map01100,map01110,map01130	GcpE	4-hydroxy-3-methylbut-2-en-1-yl diphosphate synthase
HannXRQ_Chr02g0034221	1	Chr2:16251760-16255920	gene	0.174	0.0906667	12.2207	0	0.125	0.267	0.13	0.125	0	0.272	0	10.741	13.592	12.329	0	0	0	0	0.141	0.234	C	GO:0003674,GO:0005215,GO:0005575,GO:0005618,GO:0005622,GO:0005623,GO:0005737,GO:0005739,GO:0005740,GO:0005743,GO:0005773,GO:0005774,GO:0006810,GO:0006811,GO:0006817,GO:0006820,GO:0006839,GO:0006950,GO:0006970,GO:0008150,GO:0008509,GO:0009507,GO:0009536,GO:0009628,GO:0009651,GO:0015075,GO:0015103,GO:0015114,GO:0015318,GO:0015698,GO:0016020,GO:0016021,GO:0019866,GO:0022857,GO:0030312,GO:0031090,GO:…	-	-	Mito_carr	Belongs to the mitochondrial carrier (TC 2.A.29) family
HannXRQ_Chr02g0034531	1	Chr2:17855883-17858898	gene	0	10.4507	16.6053	0	0	0	0	0	5.46	13.478	12.414	15.747	14.766	19.303	0	0	0	0	0	0	NA	NA	NA	NA	NA	NA
HannXRQ_Chr02g0034601	3	Chr2:17957744-17960811	gene	6.27267	7.58233	9.08333	0.627667	2.47967	7.279	5.796	5.743	8.41	7.979	6.358	10.394	9.381	7.475	1.031	0.488	0.364	2.767	2.153	2.519	F	GO:0003674,GO:0003824,GO:0004044,GO:0005575,GO:0005618,GO:0005622,GO:0005623,GO:0005737,GO:0005829,GO:0006139,GO:0006144,GO:0006163,GO:0006164,GO:0006725,GO:0006753,GO:0006793,GO:0006796,GO:0006807,GO:0006996,GO:0008150,GO:0008152,GO:0009058,GO:0009112,GO:0009113,GO:0009117,GO:0009165,GO:0009507,GO:0009532,GO:0009536,GO:0009570,GO:0009657,GO:0009658,GO:0009987,GO:0016043,GO:0016740,GO:0016757,GO:…	2.4.2.14	ko00230,ko00250,ko01100,ko01110,ko01130,map00230,map00250,map01100,map01110,map01130	GATase_7,Pribosyltran	Glutamine phosphoribosylpyrophosphate amidotransferase
HannXRQ_Chr02g0034981	5	Chr2:19685098-19690589	gene	40.654	8.022	19.9673	5.691	2.527	39.916	36.693	45.353	7.377	8.263	8.426	21.739	19.974	18.189	4.498	5.296	7.279	1.752	3.233	2.596	NA	NA	NA	NA	NA	NA
HannXRQ_Chr02g0035011	6	Chr2:19746350-19747600	gene	3.197	6.835	2.39467	23.757	14.7437	1.723	2.293	5.575	2.739	3.5	14.266	1.275	0.161	5.748	28.912	23.078	19.281	13.722	17.329	13.18	S	-	2.3.1.133	ko00940,ko00941,ko00945,ko01100,ko01110,map00940,map00941,map00945,map01100,map01110	Transferase	Anthocyanin acyltransferase
HannXRQ_Chr02g0035071	6	Chr2:20120981-20122326	gene	0.138333	0	0.0973333	16.0937	8.116	0	0.142	0.273	0	0	0	0.148	0	0.144	12.481	8.421	27.379	7.848	7.823	8.677	NA	NA	NA	NA	NA	NA
HannXRQ_Chr02g0035411	3	Chr2:22502965-22506053	gene	9	9.22333	13.84	0	0.904667	9.021	9.082	8.897	9.087	10.033	8.55	14.685	13.269	13.566	0	0	0	0.914	0.801	0.999	S	GO:0000003,GO:0003006,GO:0005575,GO:0005622,GO:0005623,GO:0005737,GO:0005783,GO:0005886,GO:0005887,GO:0007275,GO:0007276,GO:0008150,GO:0009555,GO:0009566,GO:0009567,GO:0009987,GO:0012505,GO:0016020,GO:0016021,GO:0016043,GO:0019953,GO:0022412,GO:0022414,GO:0030154,GO:0031224,GO:0031226,GO:0032501,GO:0032502,GO:0032504,GO:0043226,GO:0043227,GO:0043229,GO:0043231,GO:0044424,GO:0044425,GO:0044444,GO:…	-	-	HAP2-GCS1	Male gamete fusion factor
HannXRQ_Chr02g0035441	3	Chr2:22707696-22718852	gene	37.0633	15.198	26.444	7.92133	5.972	29.551	38.625	43.014	11.267	22.449	11.878	22.548	26.159	30.625	11.113	9.793	2.858	4.383	7.577	5.956	Q	GO:0005575,GO:0005622,GO:0005623,GO:0005737,GO:0005783,GO:0005789,GO:0012505,GO:0016020,GO:0031090,GO:0031984,GO:0042175,GO:0043226,GO:0043227,GO:0043229,GO:0043231,GO:0044422,GO:0044424,GO:0044425,GO:0044432,GO:0044444,GO:0044446,GO:0044464,GO:0098827	-	-	p450	Cytochrome p450
HannXRQ_Chr02g0035531	4	Chr2:23268979-23270516	gene	0.332	16.3467	0.877333	0.702333	0.084	0.131	0.128	0.737	12.944	16.108	19.988	1.067	0.135	1.43	0.925	0.286	0.896	0.252	0	0	S	-	-	-	Syntaxin-6_N	Syntaxin t-SNARE family protein
HannXRQ_Chr02g0035551	5	Chr2:23327492-23328779	gene	7.968	1.45933	2.757	1.51167	1.76333	6.883	10.076	6.945	1.362	1.614	1.402	1.077	2.992	4.202	1.87	1.156	1.509	2.549	1.116	1.625	S	-	-	-	DUF588	Belongs to the Casparian strip membrane proteins (CASP) family
HannXRQ_Chr02g0035841	6	Chr2:24599658-24601541	gene	1.08667	1.87433	2.492	12.3877	1.87333	1.271	1.015	0.974	1.783	1.76	2.08	2.585	2.255	2.636	11.304	13.744	12.115	1.891	1.704	2.025	M	-	2.7.1.32,2.7.1.82	ko00564,ko01100,ko03010,ko05231,map00564,map01100,map03010,map05231	Choline_kin_N,Choline_kinase	Choline/ethanolamine kinase
HannXRQ_Chr02g0035881	6	Chr2:25124889-25128068	gene	0.0553333	0.353333	0.551667	2.269	1.00533	0	0.085	0.081	0	0.968	0.092	0.264	0.445	0.946	3.846	2.27	0.691	0.918	0.731	1.367	S	-	-	-	DUF3741,DUF4378	Domain of unknown function (DUF4378)
HannXRQ_Chr02g0035901	1	Chr2:25197888-25200858	gene	3.33733	29.985	61.64	49.434	44.8707	3.588	3.735	2.689	28.305	33.778	27.872	59.867	61.931	63.122	46.093	50.396	51.813	40.538	46.889	47.185	K	GO:0000993,GO:0001098,GO:0001099,GO:0003674,GO:0005488,GO:0005515,GO:0005575,GO:0005622,GO:0005623,GO:0005634,GO:0005654,GO:0006139,GO:0006325,GO:0006338,GO:0006351,GO:0006354,GO:0006355,GO:0006366,GO:0006368,GO:0006725,GO:0006807,GO:0006996,GO:0008023,GO:0008150,GO:0008152,GO:0009058,GO:0009059,GO:0009889,GO:0009891,GO:0009893,GO:0009987,GO:0010467,GO:0010468,GO:0010556,GO:0010557,GO:0010604,GO:…	-	-	Elf1	Transcription elongation factor implicated in the maintenance of proper chromatin structure in actively transcribed regions
HannXRQ_Chr02g0035921	2	Chr2:25202602-25205694	gene	0	7.30867	14.2133	14.2913	16.0403	0	0	0	6.723	6.119	9.084	10.594	15.943	16.103	15.346	19.614	7.914	13.369	15.062	19.69	NA	NA	NA	NA	NA	NA
HannXRQ_Chr02g0035961	5	Chr2:25480476-25484201	gene	4.058	0.091	0.120333	0.0673333	0.535667	3.72	3.89	4.564	0.273	0	0	0	0.273	0.088	0	0	0.202	0.768	0.373	0.466	S	-	-	-	-	isoform X1
HannXRQ_Chr02g0036001	1	Chr2:25640419-25645385	gene	8.37767	21.9033	41.643	28.1217	16.8053	7.886	8.345	8.902	25.319	18.049	22.342	48.523	34.652	41.754	23.004	20.743	40.618	21.499	17.422	11.495	EG	GO:0003674,GO:0005215,GO:0005342,GO:0005575,GO:0005622,GO:0005623,GO:0005737,GO:0005739,GO:0006810,GO:0006811,GO:0006820,GO:0008028,GO:0008150,GO:0008509,GO:0008514,GO:0008643,GO:0009507,GO:0009526,GO:0009528,GO:0009536,GO:0009670,GO:0009941,GO:0015075,GO:0015120,GO:0015121,GO:0015144,GO:0015291,GO:0015297,GO:0015301,GO:0015318,GO:0015355,GO:0015605,GO:0015711,GO:0015713,GO:0015714,GO:0015717,GO:…	-	-	TPT	Triose phosphate phosphate translocator, non-green plastid
HannXRQ_Chr02g0036041	4	Chr2:25758651-25763933	gene	1.56067	20.0007	0	0	0	1.417	0.988	2.277	16.251	17.691	26.06	0	0	0	0	0	0	0	0	0	NA	NA	NA	NA	NA	NA
HannXRQ_Chr02g0036081	3	Chr2:26259969-26265417	gene	4.02	4.218	5.185	1.34067	0.469333	4.365	4.163	3.532	4.695	5.542	2.417	5.954	7.338	2.263	0.801	1.299	1.922	0.764	0.209	0.435	NA	NA	NA	NA	NA	NA
HannXRQ_Chr02g0036151	5	Chr2:27002515-27005640	gene	9.268	0.304333	4.47467	0.225667	0	11.28	9.849	6.675	0.611	0.302	0	6.946	0	6.478	0	0	0.677	0	0	0	NA	NA	NA	NA	NA	NA
HannXRQ_Chr02g0036301	4	Chr2:27717541-27719580	gene	0.512667	12.4477	8.12867	2.47367	1.069	0.427	1.111	0	11.418	14.02	11.905	6.658	6.578	11.15	2.009	2.33	3.082	0.685	1.649	0.873	NA	NA	NA	NA	NA	NA
HannXRQ_Chr02g0036311	4	Chr2:27719756-27722938	gene	3.041	20.6287	22.694	5.73267	0.77	2.419	3.934	2.77	17.144	18.838	25.904	22.419	17.67	27.993	6.507	7.627	3.064	0.518	0.85	0.942	NA	NA	NA	NA	NA	NA
HannXRQ_Chr02g0036321	4	Chr2:27723672-27724790	gene	4.751	19.9887	11.3987	0.894333	3.65	4.96	5.28	4.013	19.485	19.467	21.014	14.22	8.57	11.406	0.682	1.23	0.771	3.473	3.326	4.151	NA	NA	NA	NA	NA	NA
HannXRQ_Chr02g0036331	3	Chr2:27762236-27765009	gene	15.8133	16.056	11.1757	1.54967	2.05167	16.458	13.904	17.078	14.932	16.271	16.965	13.143	3.091	17.293	1.607	1.932	1.11	0.937	2.891	2.327	NA	NA	NA	NA	NA	NA
HannXRQ_Chr02g0036391	3	Chr2:28243899-28248462	gene	15.6743	15.236	10.3867	0.848333	1.29467	16.413	13.76	16.85	13.924	15.832	15.952	13.634	0.897	16.629	1.718	0.429	0.398	1.219	1.058	1.607	NA	NA	NA	NA	NA	NA
HannXRQ_Chr02g0036411	2	Chr2:28261544-28263580	gene	5.27533	0.292667	0.28	32.8717	34.4097	6.033	5.397	4.396	0.345	0	0.533	0.341	0	0.499	35.336	37.869	25.41	33.403	38.678	31.148	NA	NA	NA	NA	NA	NA
HannXRQ_Chr02g0036421	2	Chr2:28283873-28284500	gene	0.150667	0	0	11.6897	13.8743	0	0.452	0	0	0	0	0	0	0	7.476	20.729	6.864	14.717	15.131	11.775	NA	NA	NA	NA	NA	NA
HannXRQ_Chr02g0036771	3	Chr2:29787291-29790984	gene	34.4163	30.0757	49.432	0.304	0.778667	35.669	31.324	36.256	29.162	30.146	30.919	61.118	26.38	60.798	0.305	0.331	0.276	0.816	0.511	1.009	E	GO:0003674,GO:0003824,GO:0004072,GO:0005575,GO:0005622,GO:0005623,GO:0005737,GO:0006082,GO:0006520,GO:0006793,GO:0006796,GO:0006807,GO:0008150,GO:0008152,GO:0008652,GO:0009058,GO:0009507,GO:0009532,GO:0009536,GO:0009570,GO:0009987,GO:0016053,GO:0016301,GO:0016310,GO:0016740,GO:0016772,GO:0016774,GO:0019202,GO:0019752,GO:0043226,GO:0043227,GO:0043229,GO:0043231,GO:0043436,GO:0044237,GO:0044238,GO:…	2.7.2.4	ko00260,ko00261,ko00270,ko00300,ko01100,ko01110,ko01120,ko01130,ko01210,ko01230,map00260,map00261,map00270,map00300,map01100,map01110,map01120,map01130,map01210,map01230	AA_kinase	Aspartokinase
HannXRQ_Chr02g0036841	4	Chr2:30163865-30164562	gene	0.297	20.0237	20.3513	4.97867	5.28667	0	0.305	0.586	18.677	16.532	24.862	16.238	21.221	23.595	4.104	5.124	5.708	6.027	6.266	3.567	NA	NA	NA	NA	NA	NA
HannXRQ_Chr02g0037261	3	Chr2:32665030-32734539	gene	24.9413	26.6323	11.7337	0	0	25.333	24.174	25.317	17.957	29.739	32.201	0	32.967	2.234	0	0	0	0	0	0	J	-	-	ko03010,map03010	Ribosomal_L22	Ribosomal protein L22p/L17e
HannXRQ_Chr02g0037281	5	Chr2:32782464-32783837	gene	4.58333	0.0993333	0.0483333	0	0.408333	6.274	3.201	4.275	0.147	0	0.151	0.145	0	0	0	0	0	0.549	0.301	0.375	NA	NA	NA	NA	NA	NA
HannXRQ_Chr02g0037291	5	Chr2:32783888-32788240	gene	3.81133	0.201333	0.181	0.301667	0.818	2.475	3.646	5.313	0.046	0.32	0.238	0.229	0.046	0.268	0.363	0.491	0.051	0.867	0.522	1.065	NA	NA	NA	NA	NA	NA
HannXRQ_Chr02g0037351	4	Chr2:32888495-32895462	gene	0.197333	18.8667	0	0	0.372	0	0.592	0	15.602	17.869	23.129	0	0	0	0	0	0	0.584	0	0.532	J	GO:0000028,GO:0000447,GO:0000460,GO:0000461,GO:0000462,GO:0000466,GO:0000469,GO:0000478,GO:0000479,GO:0003674,GO:0003676,GO:0003723,GO:0003729,GO:0003735,GO:0005198,GO:0005488,GO:0005575,GO:0005622,GO:0005623,GO:0005634,GO:0005737,GO:0005829,GO:0005840,GO:0005844,GO:0005886,GO:0005911,GO:0006139,GO:0006364,GO:0006396,GO:0006403,GO:0006405,GO:0006407,GO:0006412,GO:0006518,GO:0006611,GO:0006725,GO:…	-	ko03010,map03010	Ribosomal_S2	Required for the assembly and or stability of the 40S ribosomal subunit. Required for the processing of the 20S rRNA- precursor to mature 18S rRNA in a late step of the maturation of 40S ribosomal subunits
HannXRQ_Chr02g0037371	2	Chr2:32917262-32921424	gene	7.105	2.14167	1.69267	6.35167	7.23467	7.231	7.389	6.695	2.188	2.074	2.163	1.039	2.098	1.941	5.407	7.15	6.498	7.7	7.441	6.563	J	GO:0005575,GO:0005622,GO:0005623,GO:0005737,GO:0005773,GO:0006464,GO:0006807,GO:0008150,GO:0008152,GO:0009249,GO:0009987,GO:0010467,GO:0018065,GO:0018193,GO:0018205,GO:0019538,GO:0036211,GO:0043170,GO:0043226,GO:0043227,GO:0043229,GO:0043231,GO:0043412,GO:0044237,GO:0044238,GO:0044260,GO:0044267,GO:0044424,GO:0044444,GO:0044464,GO:0051604,GO:0071704,GO:1901564	3.1.26.5	ko03008,ko03013,map03008,map03013	RNase_P_Rpp14	Ribonuclease P MRP protein subunit
HannXRQ_Chr02g0037531	3	Chr2:35170919-35173750	gene	16.1297	15.365	13.3053	3.07533	3.76067	17.111	10.373	20.905	14.426	13.784	17.885	12.654	9.913	17.349	4.183	2.551	2.492	3.557	3.892	3.833	U	GO:0000266,GO:0003674,GO:0003824,GO:0003924,GO:0005488,GO:0005515,GO:0005575,GO:0005622,GO:0005623,GO:0005737,GO:0005739,GO:0005773,GO:0005774,GO:0005856,GO:0005886,GO:0005911,GO:0006810,GO:0006950,GO:0006952,GO:0006996,GO:0007005,GO:0008017,GO:0008092,GO:0008150,GO:0009506,GO:0009524,GO:0009605,GO:0009607,GO:0009620,GO:0009987,GO:0010035,GO:0010038,GO:0015631,GO:0016020,GO:0016043,GO:0016192,GO:…	3.6.5.5	ko04072,ko04144,ko04721,ko04961,ko05100,map04072,map04144,map04721,map04961,map05100	Dynamin_M,Dynamin_N,GED	Dynamin GTPase effector domain
HannXRQ_Chr02g0037611	2	Chr2:36385872-36406913	gene	0.979333	10.01	25.3483	23.715	24.0537	0.51	0.995	1.433	9.616	10.875	9.539	30.078	23.043	22.924	22.284	20.774	28.087	24.868	24.353	22.94	NA	NA	NA	NA	NA	NA
HannXRQ_Chr02g0037781	1	Chr2:38195185-38219517	gene	1.48633	2.05833	24.449	2.115	1.29467	1.093	1.659	1.707	1.375	2.098	2.702	25.949	22.336	25.062	0.98	0.796	4.569	1.988	0.512	1.384	S	GO:0000166,GO:0000902,GO:0001882,GO:0001883,GO:0003674,GO:0005488,GO:0005525,GO:0005575,GO:0005622,GO:0005623,GO:0005737,GO:0005773,GO:0005774,GO:0005783,GO:0005886,GO:0006810,GO:0006888,GO:0006996,GO:0007010,GO:0007275,GO:0008150,GO:0009653,GO:0009826,GO:0009832,GO:0009888,GO:0009932,GO:0009987,GO:0010015,GO:0010053,GO:0012505,GO:0016020,GO:0016043,GO:0016049,GO:0016192,GO:0017076,GO:0019001,GO:…	-	-	RHD3	GTP-binding protein that may be involved in cell development
HannXRQ_Chr02g0037901	1	Chr2:38616218-38619118	gene	7.09633	19.9367	42.404	20.8943	12.404	7.143	6.449	7.697	14.884	28.847	16.079	45.24	60.181	21.791	22.881	11.502	28.3	12.553	8.846	15.813	NA	NA	NA	NA	NA	NA
HannXRQ_Chr02g0038101	5	Chr2:40288560-40290545	gene	6.409	5.77167	0.0496667	0	0	4.843	5.585	8.799	4.681	6.261	6.373	0.149	0	0	0	0	0	0	0	0	L	-	-	-	NTP_transf_2,PAP_assoc	isoform X1
HannXRQ_Chr02g0038111	5	Chr2:40290596-40292833	gene	2.676	2.71567	0	0	0	3.589	2.307	2.132	2.252	3.113	2.782	0	0	0	0	0	0	0	0	0	NA	NA	NA	NA	NA	NA
HannXRQ_Chr02g0038141	3	Chr2:40392448-40392936	gene	6.02133	7.33733	0.181	0	0	7.661	3.738	6.665	7.32	8.895	5.797	0	0	0.543	0	0	0	0	0	0	NA	NA	NA	NA	NA	NA
HannXRQ_Chr02g0038231	1	Chr2:40737482-40739591	gene	9.813	0.226667	15.227	0.0836667	0.0643333	9.476	8.71	11.253	0.227	0.336	0.117	9.865	21.169	14.647	0	0	0.251	0	0	0.193	NA	NA	NA	NA	NA	NA
HannXRQ_Chr02g0038271	6	Chr2:40868192-40870585	gene	1.08033	6.22767	0.580667	33.0503	0.0856667	1.464	1.548	0.229	6.15	12.145	0.388	1.241	0.501	0	1.108	0	98.043	0	0.257	0	I	GO:0001666,GO:0002252,GO:0002376,GO:0003674,GO:0003824,GO:0004620,GO:0005575,GO:0005622,GO:0005623,GO:0005737,GO:0006082,GO:0006629,GO:0006631,GO:0006633,GO:0006950,GO:0006952,GO:0006955,GO:0008150,GO:0008152,GO:0008219,GO:0008610,GO:0009058,GO:0009605,GO:0009607,GO:0009615,GO:0009626,GO:0009628,GO:0009987,GO:0010035,GO:0010038,GO:0012501,GO:0016020,GO:0016053,GO:0016298,GO:0016787,GO:0016788,GO:…	-	-	Patatin	Lipolytic acyl hydrolase (LAH)
HannXRQ_Chr02g0038281	1	Chr2:41085153-41085702	gene	0.801	0.431333	7.93533	0.318	0.391667	0	1.226	1.177	0	0.851	0.443	7.24	10.752	5.814	0	0	0.954	0	0.441	0.734	I	GO:0001666,GO:0002252,GO:0002376,GO:0003674,GO:0003824,GO:0004620,GO:0005575,GO:0005622,GO:0005623,GO:0005737,GO:0006082,GO:0006629,GO:0006631,GO:0006633,GO:0006950,GO:0006952,GO:0006955,GO:0008150,GO:0008152,GO:0008219,GO:0008610,GO:0009058,GO:0009605,GO:0009607,GO:0009615,GO:0009626,GO:0009628,GO:0009987,GO:0010035,GO:0010038,GO:0012501,GO:0016020,GO:0016053,GO:0016298,GO:0016787,GO:0016788,GO:…	-	-	Patatin	lipolytic acyl hydrolase (LAH)
HannXRQ_Chr02g0038291	1	Chr2:41087424-41089068	gene	0.851333	0.571	13.107	0.541333	0.656333	0.206	0.804	1.544	0.212	0.628	0.873	7.755	20.53	11.036	0	0.45	1.174	0.198	0.868	0.903	I	GO:0001666,GO:0002252,GO:0002376,GO:0003674,GO:0003824,GO:0004620,GO:0005575,GO:0005622,GO:0005623,GO:0005737,GO:0006082,GO:0006629,GO:0006631,GO:0006633,GO:0006950,GO:0006952,GO:0006955,GO:0008150,GO:0008152,GO:0008219,GO:0008610,GO:0009058,GO:0009605,GO:0009607,GO:0009615,GO:0009626,GO:0009628,GO:0009987,GO:0010035,GO:0010038,GO:0012501,GO:0016020,GO:0016053,GO:0016298,GO:0016787,GO:0016788,GO:…	-	-	Patatin	Lipolytic acyl hydrolase (LAH)
HannXRQ_Chr02g0038491	2	Chr2:42190525-42196211	gene	0.424667	0.630333	0.551333	2.39733	4.802	0.654	0.191	0.429	0.673	0.664	0.554	0.732	0.403	0.519	1.912	1.927	3.353	3.965	6.2	4.241	O	-	-	-	DNMT1-RFD	Cytosine specific DNA methyltransferase replication foci domain
HannXRQ_Chr02g0038771	1	Chr2:44201413-44203175	gene	0.265333	3.419	20.7193	0.225333	0.140667	0.601	0.195	0	1.649	7.123	1.485	21.195	23.873	17.09	0	0.219	0.457	0	0.422	0	O	GO:0003674,GO:0003824,GO:0005575,GO:0005622,GO:0005623,GO:0005737,GO:0006464,GO:0006807,GO:0008150,GO:0008152,GO:0009719,GO:0009725,GO:0009733,GO:0009987,GO:0010033,GO:0016740,GO:0019538,GO:0019787,GO:0019788,GO:0032446,GO:0036211,GO:0042221,GO:0043170,GO:0043412,GO:0044237,GO:0044238,GO:0044260,GO:0044267,GO:0044424,GO:0044464,GO:0045116,GO:0050896,GO:0070647,GO:0071704,GO:0140096,GO:1901564	-	ko04120,map04120	UQ_con	NEDD8-conjugating enzyme Ubc12-like
HannXRQ_Chr02g0038791	1	Chr2:44286589-44287625	gene	0	0	29.5747	0	0	0	0	0	0	0	0	24.003	29.762	34.959	0	0	0	0	0	0	UY	GO:0000060,GO:0003674,GO:0005048,GO:0005215,GO:0005488,GO:0005575,GO:0005622,GO:0005623,GO:0005634,GO:0005635,GO:0005737,GO:0006606,GO:0006607,GO:0006610,GO:0006810,GO:0006886,GO:0006913,GO:0008104,GO:0008139,GO:0008150,GO:0008565,GO:0009507,GO:0009536,GO:0012505,GO:0015031,GO:0015833,GO:0016020,GO:0017038,GO:0031090,GO:0031965,GO:0031967,GO:0031974,GO:0031975,GO:0031981,GO:0033036,GO:0033218,GO:…	-	ko03013,map03013	HEAT,HEAT_EZ,IBN_N	importin subunit beta-1-like
HannXRQ_Chr02g0038811	2	Chr2:44351791-44358924	gene	0.221	0.0693333	0.267667	52.8827	39.361	0	0.098	0.565	0	0.102	0.106	0.102	0.103	0.598	52.732	58.704	47.212	40.457	34.004	43.622	E	GO:0003674,GO:0005215,GO:0005575,GO:0005623,GO:0005886,GO:0005911,GO:0006807,GO:0006810,GO:0006857,GO:0008150,GO:0008152,GO:0009506,GO:0015833,GO:0016020,GO:0022857,GO:0030054,GO:0035672,GO:0035673,GO:0042886,GO:0042887,GO:0042937,GO:0042938,GO:0042939,GO:0044464,GO:0051179,GO:0051234,GO:0055044,GO:0055085,GO:0071702,GO:0071705,GO:0071944,GO:1904680	-	-	PTR2	POT family
HannXRQ_Chr02g0038851	5	Chr2:44537111-44558309	gene	76.2497	9.03833	0.621	8.157	21.0707	52.64	73.3	102.809	8.264	8.159	10.692	0.221	0.781	0.861	7.336	15.403	1.732	25.605	12.01	25.597	E	GO:0003674,GO:0005215,GO:0005575,GO:0005623,GO:0005886,GO:0005911,GO:0006807,GO:0006810,GO:0006857,GO:0008150,GO:0008152,GO:0009506,GO:0015833,GO:0016020,GO:0022857,GO:0030054,GO:0035672,GO:0035673,GO:0042886,GO:0042887,GO:0042937,GO:0042938,GO:0042939,GO:0044464,GO:0051179,GO:0051234,GO:0055044,GO:0055085,GO:0071702,GO:0071705,GO:0071944,GO:1904680	-	-	PTR2	POT family
HannXRQ_Chr02g0038871	2	Chr2:44668450-44684899	gene	0	0.072	0	7.71867	6.37467	0	0	0	0.216	0	0	0	0	0	11.215	5.724	6.217	6.867	6.189	6.068	NA	NA	NA	NA	NA	NA
HannXRQ_Chr02g0039081	3	Chr2:45708036-45712515	gene	90.973	95.7513	10.311	40.744	28.0683	91.223	88.631	93.065	85.259	91.431	110.564	6.588	16.555	7.79	42.955	50.153	29.124	24.353	26.815	33.037	L	GO:0000003,GO:0000018,GO:0000217,GO:0000400,GO:0000403,GO:0000404,GO:0000406,GO:0003674,GO:0003676,GO:0003677,GO:0003684,GO:0003690,GO:0003824,GO:0005488,GO:0005575,GO:0005622,GO:0005623,GO:0005634,GO:0005886,GO:0006139,GO:0006259,GO:0006281,GO:0006290,GO:0006298,GO:0006301,GO:0006310,GO:0006311,GO:0006725,GO:0006807,GO:0006950,GO:0006974,GO:0006996,GO:0007049,GO:0008094,GO:0008150,GO:0008152,GO:…	-	ko01524,ko03430,ko05200,ko05210,map01524,map03430,map05200,map05210	MutS_I,MutS_II,MutS_III,MutS_IV,MutS_V	Component of the post-replicative DNA mismatch repair system (MMR)
HannXRQ_Chr02g0039461	2	Chr2:47363985-47369046	gene	2.43733	5.51067	3.014	14.0613	11.7027	2.96	1.513	2.839	4.423	4.868	7.241	1.147	3.91	3.985	12.157	20.386	9.641	10.857	11.586	12.665	NA	NA	NA	NA	NA	NA
HannXRQ_Chr02g0039541	4	Chr2:48417684-48422474	gene	12.0853	28.298	0.0163333	0.0163333	0.0493333	12.187	10.484	13.585	27.459	25.545	31.89	0	0.049	0	0.049	0	0	0.046	0.102	0	NA	NA	NA	NA	NA	NA
HannXRQ_Chr02g0039641	3	Chr2:49389245-49390066	gene	13.0757	13.4463	6.92633	2.81967	3.36467	14.776	19.538	4.913	13.488	21.549	5.302	6.062	8.57	6.147	3.366	1.561	3.532	2.983	3.768	3.343	T	-	-	-	Malectin_like,Pkinase_Tyr	Carbohydrate-binding protein of the ER
HannXRQ_Chr02g0039701	4	Chr2:49566816-49568206	gene	0.679667	46.2593	0.117667	0	0	0.356	0.348	1.335	45.813	49.575	43.39	0	0	0.353	0	0	0	0	0	0	NA	NA	NA	NA	NA	NA
HannXRQ_Chr02g0039711	6	Chr2:49608351-49609334	gene	0.317667	0.749667	3.446	0.290667	0.500333	0.199	0.194	0.56	1.229	0.809	0.211	3.849	4.909	1.58	0.201	0.217	0.454	0.383	0.42	0.698	I	-	2.3.1.199	ko00062,ko01110,map00062,map01110	ACP_syn_III_C,FAE1_CUT1_RppA	3-ketoacyl-CoA synthase
HannXRQ_Chr02g0039721	4	Chr2:49645493-49646986	gene	0	19.274	0	0	0.578333	0	0	0	16.356	20.077	21.389	0	0	0	0	0	0	0	1.358	0.377	S	-	-	-	-	At4g15545-like
HannXRQ_Chr02g0039751	1	Chr2:49704972-49708950	gene	0.170333	2.64333	8.40067	0.528667	0.420667	0.107	0.104	0.3	3.181	2.491	2.258	7.808	10.732	6.662	0.645	0.698	0.243	0.103	0.225	0.934	I	-	2.3.1.199	ko00062,ko01110,map00062,map01110	ACP_syn_III_C,FAE1_CUT1_RppA	3-ketoacyl-CoA synthase
HannXRQ_Chr02g0039761	1	Chr2:49728711-49742103	gene	0.0613333	17.654	28.882	0.660333	0.124	0	0.094	0.09	15.765	15.761	21.436	31.078	22.969	32.599	0.681	0.421	0.879	0	0.203	0.169	F	-	-	-	5_nucleotid	5'-nucleotidase
HannXRQ_Chr02g0039951	3	Chr2:52508203-52508745	gene	10.999	14.6177	14.018	0.121333	0.211	13.349	9.507	10.141	12.993	20.159	10.701	12.847	16.68	12.527	0.364	0	0	0	0	0.633	NA	NA	NA	NA	NA	NA
HannXRQ_Chr02g0040081	2	Chr2:53236599-53238447	gene	0	0.161	0	0.247667	1.78667	0	0	0	0.243	0.24	0	0	0	0	0.357	0.386	0	1.591	2.114	1.655	Q	-	1.14.13.53,1.14.13.89,1.14.14.19,1.14.14.32	ko00140,ko00905,ko00943,ko01100,ko01110,ko04913,ko04917,ko04927,ko04934,map00140,map00905,map00943,map01100,map01110,map04913,map04917,map04927,map04934	p450	Belongs to the cytochrome P450 family
HannXRQ_Chr02g0040161	4	Chr2:54193195-54196186	gene	0	13.5947	0	0.025	0.019	0	0	0	10.982	13.503	16.299	0	0	0	0	0	0.075	0	0	0.057	NA	NA	NA	NA	NA	NA
HannXRQ_Chr02g0040201	1	Chr2:54558743-54561465	gene	0.695667	8.066	9.388	1.73567	2.073	0.54	0.703	0.844	8.893	7.866	7.439	6.595	9.065	12.504	2.18	1.179	1.848	2.081	1.139	2.999	NA	NA	NA	NA	NA	NA
HannXRQ_Chr02g0040231	6	Chr2:54780679-54783779	gene	0.397	0.221	3.10867	0.493	0.0623333	0.13	0.696	0.365	0.067	0.527	0.069	4.026	2.533	2.767	0	0	1.479	0.062	0.068	0.057	T	-	-	-	LRRNT_2,LRR_1,LRR_4,LRR_6,LRR_8,Pkinase	Receptor protein kinase-like protein
HannXRQ_Chr02g0040311	4	Chr2:55668045-55676341	gene	0	7.19833	0.440667	0	0	0	0	0	9.833	6.068	5.694	0.405	0.818	0.099	0	0	0	0	0	0	NA	NA	NA	NA	NA	NA
HannXRQ_Chr02g0040361	2	Chr2:55725862-55727230	gene	2.18267	5.82833	4.98067	12.867	10.1347	2.576	2.095	1.877	5.006	5.961	6.518	7.134	4.117	3.691	12.272	13.278	13.051	8.681	10.557	11.166	NA	NA	NA	NA	NA	NA
HannXRQ_Chr02g0040651	2	Chr2:60185919-60186773	gene	0	0	0.0756667	18.7743	16.4237	0	0	0	0	0	0	0	0	0.227	26.815	12.006	17.502	11.914	19.077	18.28	NA	NA	NA	NA	NA	NA
HannXRQ_Chr02g0040721	5	Chr2:60898770-60900406	gene	135.71	15.1003	0.389	0	0.0816667	137.671	123.447	146.011	15.34	14.909	15.052	0.474	0	0.693	0	0	0	0	0.245	0	EH	GO:0005575,GO:0005622,GO:0005623,GO:0005737,GO:0005829,GO:0044424,GO:0044444,GO:0044464	-	ko04146,map04146	TPP_enzyme_C,TPP_enzyme_M,TPP_enzyme_N	Belongs to the TPP enzyme family
HannXRQ_Chr02g0040751	4	Chr2:61522065-61522688	gene	0.823	3.859	1.60367	0.821667	0.321333	1.256	0.919	0.294	4.2	6.379	0.998	1.597	2.903	0.311	0.317	0	2.148	0.302	0.662	0	S	GO:0000041,GO:0003674,GO:0005215,GO:0005381,GO:0005384,GO:0005575,GO:0006810,GO:0006811,GO:0006812,GO:0006826,GO:0006828,GO:0006873,GO:0006875,GO:0006879,GO:0006880,GO:0008150,GO:0008324,GO:0009987,GO:0010035,GO:0010038,GO:0010039,GO:0015075,GO:0015318,GO:0016020,GO:0019725,GO:0022857,GO:0022890,GO:0030001,GO:0030003,GO:0030026,GO:0034220,GO:0034755,GO:0042221,GO:0042592,GO:0046873,GO:0046915,GO:…	-	-	VIT1	Vacuolar iron transporter homolog
HannXRQ_Chr02g0040791	3	Chr2:61866331-61866860	gene	19.7697	18.3893	16.872	0	0	22.917	18.037	18.355	16.735	16.898	21.535	18.427	18.988	13.201	0	0	0	0	0	0	S	-	-	-	Myb_DNA-bind_4	Myb/SANT-like DNA-binding domain
HannXRQ_Chr02g0040811	3	Chr2:62451295-62451813	gene	63.6717	56.9543	47.0167	2.66433	2.613	61.597	56.952	72.466	51.467	53.167	66.229	46.176	46.631	48.243	2.803	2.022	3.168	3.122	3.905	0.812	S	GO:0000003,GO:0001067,GO:0003006,GO:0003674,GO:0003676,GO:0003677,GO:0005488,GO:0005575,GO:0005622,GO:0005623,GO:0005634,GO:0007275,GO:0008150,GO:0008152,GO:0009058,GO:0009314,GO:0009416,GO:0009605,GO:0009628,GO:0009648,GO:0009649,GO:0009718,GO:0009791,GO:0009812,GO:0009813,GO:0010228,GO:0022414,GO:0032501,GO:0032502,GO:0042440,GO:0042752,GO:0043153,GO:0043226,GO:0043227,GO:0043229,GO:0043231,GO:…	-	-	WD40	WD repeat-containing protein
HannXRQ_Chr02g0040851	2	Chr2:62729245-62732181	gene	42.31	3.62267	5.888	62.6677	53.7633	41.81	38.348	46.772	2.302	0.568	7.998	1.707	8.189	7.768	72.371	77.85	37.782	52.243	49.957	59.09	S	GO:0005575,GO:0005623,GO:0005886,GO:0006950,GO:0006979,GO:0008150,GO:0010035,GO:0010038,GO:0016020,GO:0042221,GO:0044464,GO:0046686,GO:0050896,GO:0071944	-	-	NmrA	Isoflavone reductase-like protein
HannXRQ_Chr02g0040901	5	Chr2:63379032-63381039	gene	5.73367	0.315	0.210667	0	0	4.306	5.403	7.492	0.633	0.312	0	0	0.632	0	0	0	0	0	0	0	NA	NA	NA	NA	NA	NA
HannXRQ_Chr02g0040941	6	Chr2:64063947-64064427	gene	5.224	0	0.193667	33.4673	13.275	9.139	2.787	3.746	0	0	0	0.581	0	0	46.674	21.822	31.906	9.35	17.456	13.019	NA	NA	NA	NA	NA	NA
HannXRQ_Chr02g0040951	1	Chr2:64348627-64352837	gene	2.824	3.043	4.64967	0	0.751333	3.548	1.651	3.273	3.426	4.547	1.156	4.72	5.384	3.845	0	0	0	0.683	0.805	0.766	NA	NA	NA	NA	NA	NA
HannXRQ_Chr02g0041371	2	Chr2:69210048-69213259	gene	0.0696667	0.517667	0.0963333	10.009	16.2267	0.071	0.138	0	0.656	0.072	0.825	0.144	0.145	0	10.857	8.193	10.977	13.158	17.087	18.435	NA	NA	NA	NA	NA	NA
HannXRQ_Chr02g0041431	4	Chr2:69461442-69466774	gene	0.147333	68.1443	0.643333	0.0406667	2.52467	0.337	0	0.105	62.575	73.637	68.221	0.114	1.037	0.779	0	0.122	0	0	0	7.574	S	GO:0005575,GO:0005622,GO:0005623,GO:0005737,GO:0005773,GO:0005774,GO:0005886,GO:0008150,GO:0009832,GO:0009834,GO:0009987,GO:0016020,GO:0031090,GO:0031224,GO:0031225,GO:0042546,GO:0043226,GO:0043227,GO:0043229,GO:0043231,GO:0044085,GO:0044422,GO:0044424,GO:0044425,GO:0044437,GO:0044444,GO:0044446,GO:0044464,GO:0071554,GO:0071669,GO:0071840,GO:0071944,GO:0098588,GO:0098805	-	-	COBRA	COBRA-like protein 4
HannXRQ_Chr02g0041541	2	Chr2:69752505-69758219	gene	15.368	9.23533	3.489	38.1553	37.9407	12.902	26.84	6.362	10.481	9.313	7.912	4.663	2.267	3.537	41.276	47.256	25.934	38.905	48.127	26.79	C	-	3.6.3.14	ko00190,ko00195,ko01100,map00190,map00195,map01100	ATP-synt_DE_N,ATP-synt_ab,ATP-synt_ab_N	ATP synthase subunit beta
HannXRQ_Chr02g0041631	6	Chr2:69775409-69775990	gene	4.37767	4.30933	23.0913	22.8393	12.443	1.346	10.841	0.946	5.542	2.394	4.992	29.109	22.133	18.032	24.451	18.74	25.327	15.234	12.061	10.034	C	GO:0005575,GO:0005622,GO:0005623,GO:0005737,GO:0009507,GO:0009532,GO:0009534,GO:0009535,GO:0009536,GO:0009570,GO:0009579,GO:0010287,GO:0016020,GO:0031976,GO:0031984,GO:0034357,GO:0042651,GO:0043226,GO:0043227,GO:0043229,GO:0043231,GO:0044422,GO:0044424,GO:0044434,GO:0044435,GO:0044436,GO:0044444,GO:0044446,GO:0044464,GO:0055035	1.10.3.9	ko00195,ko01100,map00195,map01100	Photo_RC	Photosynthetic reaction centre protein
HannXRQ_Chr02g0041641	6	Chr2:69776146-69777824	gene	36.8733	37.1197	174.754	206.321	146.312	30.032	59.812	20.776	50.305	25.543	35.511	182.792	188	153.47	192.713	209.475	216.774	148.289	167.267	123.381	P	-	-	ko00195,ko01100,map00195,map01100	PSII,Photo_RC	Photosystem II CP43 chlorophyll apoprotein
HannXRQ_Chr02g0041661	6	Chr2:69778497-69778685	gene	9.421	11.4137	158.752	199.007	125.223	4.146	20.232	3.885	18.131	8.424	7.686	157.13	189.56	129.567	175.684	225.174	196.163	137.737	117.978	119.955	S	GO:0005575,GO:0005622,GO:0005623,GO:0005737,GO:0009507,GO:0009534,GO:0009535,GO:0009536,GO:0009579,GO:0016020,GO:0031976,GO:0031984,GO:0034357,GO:0042651,GO:0043226,GO:0043227,GO:0043229,GO:0043231,GO:0044422,GO:0044424,GO:0044434,GO:0044435,GO:0044436,GO:0044444,GO:0044446,GO:0044464,GO:0055035	-	ko00195,ko01100,map00195,map01100	Ycf9	Photosystem II reaction center protein Z
HannXRQ_Chr02g0041691	1	Chr2:69779497-69779799	gene	13.488	24.6863	59.6977	38.9277	16.3017	6.466	32.181	1.817	31.933	7.882	34.244	66.437	49.156	63.5	50.879	43.054	22.85	25.526	14.309	9.07	J	GO:0003674,GO:0003735,GO:0005198,GO:0005575,GO:0005622,GO:0005623,GO:0005737,GO:0005840,GO:0006412,GO:0006518,GO:0006807,GO:0008150,GO:0008152,GO:0009058,GO:0009059,GO:0009507,GO:0009536,GO:0009987,GO:0010467,GO:0015935,GO:0019538,GO:0032991,GO:0034641,GO:0034645,GO:0043043,GO:0043170,GO:0043226,GO:0043227,GO:0043228,GO:0043229,GO:0043231,GO:0043232,GO:0043603,GO:0043604,GO:0044237,GO:0044238,GO:…	-	ko03010,map03010	Ribosomal_S14	Binds 16S rRNA, required for the assembly of 30S particles
HannXRQ_Chr02g0041891	5	Chr2:73547232-73548818	gene	9.69033	6.783	0	0.0613333	0.106667	12.586	10.503	5.982	7.695	6.857	5.797	0	0	0	0.184	0	0	0	0	0.32	K	GO:0000981,GO:0000988,GO:0000989,GO:0001067,GO:0001076,GO:0001101,GO:0001134,GO:0001135,GO:0003674,GO:0003676,GO:0003677,GO:0003700,GO:0005488,GO:0005575,GO:0005622,GO:0005623,GO:0005634,GO:0006355,GO:0006357,GO:0006950,GO:0006952,GO:0006970,GO:0008150,GO:0009414,GO:0009415,GO:0009605,GO:0009607,GO:0009617,GO:0009620,GO:0009628,GO:0009651,GO:0009719,GO:0009723,GO:0009725,GO:0009733,GO:0009737,GO:…	-	-	Myb_DNA-binding	transcription factor
HannXRQ_Chr02g0041951	3	Chr2:74201160-74203991	gene	52.3063	35.2023	4.644	0.321667	0.468667	51.926	51.177	53.816	30.738	34.126	40.743	2.217	4.083	7.632	0.259	0.56	0.146	0.123	0.946	0.337	S	GO:0003674,GO:0005488,GO:0005515,GO:0005575,GO:0005622,GO:0005623,GO:0005737,GO:0005768,GO:0005770,GO:0005771,GO:0005829,GO:0005911,GO:0006996,GO:0007032,GO:0007033,GO:0007275,GO:0008150,GO:0009506,GO:0009653,GO:0009987,GO:0010256,GO:0012505,GO:0016043,GO:0016050,GO:0022603,GO:0030054,GO:0031156,GO:0031285,GO:0031286,GO:0031410,GO:0031982,GO:0032101,GO:0032102,GO:0032104,GO:0032105,GO:0032107,GO:…	-	ko04144,map04144	ALIX_LYPXL_bnd,BRO1	ALG-2 interacting protein
HannXRQ_Chr02g0041981	1	Chr2:74332425-74333338	gene	0	0	19.624	0	5.917	0	0	0	0	0	0	20.98	20.224	17.668	0	0	0	5.416	4.939	7.396	NA	NA	NA	NA	NA	NA
HannXRQ_Chr02g0042011	5	Chr2:74777344-74777907	gene	14.966	0.495667	2.46067	0	0	14.849	21.971	8.078	0.493	0.487	0.507	0	7.382	0	0	0	0	0	0	0	Z	GO:0003674,GO:0003779,GO:0005488,GO:0005515,GO:0005575,GO:0005622,GO:0005623,GO:0005737,GO:0005856,GO:0005884,GO:0006996,GO:0007010,GO:0007015,GO:0008092,GO:0008150,GO:0009987,GO:0015629,GO:0016043,GO:0022607,GO:0030029,GO:0030036,GO:0032432,GO:0043226,GO:0043228,GO:0043229,GO:0043232,GO:0044085,GO:0044422,GO:0044424,GO:0044430,GO:0044446,GO:0044464,GO:0044877,GO:0051015,GO:0051017,GO:0051639,GO:…	-	-	CH	Fimbrin-like protein
HannXRQ_Chr02g0042021	1	Chr2:74900377-74905670	gene	0.335	28.2377	65.9387	0.404333	0.216	0.079	0.153	0.773	27.92	26.928	29.865	57.728	78.226	61.862	0.515	0.429	0.269	0.151	0.29	0.207	NA	NA	NA	NA	NA	NA
HannXRQ_Chr02g0042071	3	Chr2:75996898-75998574	gene	8.15	11.6663	4.331	1.342	2.387	5.886	8.323	10.241	11.247	9.884	13.868	5.01	3.455	4.528	0.969	2.098	0.959	2.082	2.025	3.054	NA	NA	NA	NA	NA	NA
HannXRQ_Chr02g0042331	6	Chr2:77331024-77335247	gene	0	0.032	0.0156667	0.699	0.0543333	0	0	0	0	0.047	0.049	0.047	0	0	1.029	0.962	0.106	0	0	0.163	L	-	-	-	RVP,RVT_1,zf-CCHC	transposition, RNA-mediated
HannXRQ_Chr02g0042341	6	Chr2:77337818-77339068	gene	0	0.325667	0	3.09333	0.0503333	0	0	0	0.645	0	0.332	0	0	0	3.95	4.616	0.714	0.151	0	0	NA	NA	NA	NA	NA	NA
HannXRQ_Chr02g0042451	5	Chr2:77726324-77731502	gene	13.126	4.66933	0.247	3.029	3.25067	13.575	12.581	13.222	4.673	4.266	5.069	0.348	0.151	0.242	3.054	3.305	2.728	3.762	2.522	3.468	Q	GO:0001101,GO:0003674,GO:0003824,GO:0005215,GO:0005575,GO:0005623,GO:0005886,GO:0006810,GO:0006833,GO:0006950,GO:0008150,GO:0009414,GO:0009415,GO:0009628,GO:0010035,GO:0010148,GO:0015399,GO:0015405,GO:0016020,GO:0016021,GO:0016462,GO:0016787,GO:0016817,GO:0016818,GO:0016887,GO:0017111,GO:0022804,GO:0022857,GO:0031224,GO:0042044,GO:0042221,GO:0042623,GO:0042626,GO:0043492,GO:0044425,GO:0044464,GO:…	-	-	ABC2_membrane,ABC_tran	ABC-2 type transporter
HannXRQ_Chr02g0042531	6	Chr2:79187870-79191800	gene	6.09467	3.72433	3.46	10.4567	1.45133	7.61	6.724	3.95	5.079	3.97	2.124	4.08	2.219	4.081	0.83	1.347	29.193	1.584	1.192	1.578	T	GO:0002215,GO:0005575,GO:0005622,GO:0005623,GO:0005737,GO:0005739,GO:0005886,GO:0006950,GO:0006952,GO:0007275,GO:0008150,GO:0009791,GO:0009825,GO:0009845,GO:0009987,GO:0016020,GO:0016049,GO:0032501,GO:0032502,GO:0040007,GO:0043226,GO:0043227,GO:0043229,GO:0043231,GO:0044424,GO:0044444,GO:0044464,GO:0048856,GO:0050896,GO:0071944,GO:0090351	-	-	LRRNT_2,LRR_1,LRR_6,LRR_8,Pkinase	Belongs to the protein kinase superfamily. Ser Thr protein kinase family
HannXRQ_Chr02g0042561	2	Chr2:79483098-79484396	gene	0.733667	0.051	0.152667	6.279	7.373	0.905	0.589	0.707	0	0.153	0	0.153	0.155	0.15	6.999	4.445	7.393	8.278	6.04	7.801	S	GO:0003674,GO:0003700,GO:0005575,GO:0005622,GO:0005623,GO:0005634,GO:0006355,GO:0008150,GO:0009889,GO:0010468,GO:0010556,GO:0019219,GO:0019222,GO:0031323,GO:0031326,GO:0043226,GO:0043227,GO:0043229,GO:0043231,GO:0044424,GO:0044464,GO:0050789,GO:0050794,GO:0051171,GO:0051252,GO:0060255,GO:0065007,GO:0080090,GO:0140110,GO:1903506,GO:2000112,GO:2001141	-	-	zf-C2H2_6	C2H2-type zinc finger
HannXRQ_Chr02g0042581	1	Chr2:79942120-79946454	gene	0	0.017	13.155	4.58767	4.122	0	0	0	0	0.051	0	12.235	13.394	13.836	4.741	4.413	4.609	3.649	4.154	4.563	NA	NA	NA	NA	NA	NA
HannXRQ_Chr02g0042591	1	Chr2:79956677-79959317	gene	0	0	35.868	1.01667	2.53133	0	0	0	0	0	0	36.541	31.869	39.194	2.306	0	0.744	0.943	5.506	1.145	NA	NA	NA	NA	NA	NA
HannXRQ_Chr02g0042601	1	Chr2:79960294-79962904	gene	0.108667	0	11.6297	0	0	0.326	0	0	0	0	0	11.607	9.377	13.905	0	0	0	0	0	0	NA	NA	NA	NA	NA	NA
HannXRQ_Chr02g0042721	4	Chr2:81541015-81547774	gene	0	8.801	2.58	0.213333	1.83467	0	0	0	14.485	11.918	0	5.371	1.205	1.164	0	0.64	0	0.565	1.854	3.085	NA	NA	NA	NA	NA	NA
HannXRQ_Chr02g0042951	1	Chr2:84198703-84217629	gene	2.26833	47.3503	90.8713	2.78933	36.1757	2.977	2.712	1.116	43.502	60.494	38.055	93.497	89.523	89.594	3.004	1.517	3.847	33.638	35.561	39.328	NA	NA	NA	NA	NA	NA
HannXRQ_Chr02g0042991	4	Chr2:85091923-85092631	gene	0	11.4263	13.2587	0	0	0	0	0	9.951	12.913	11.415	10.682	17.033	12.061	0	0	0	0	0	0	NA	NA	NA	NA	NA	NA
HannXRQ_Chr02g0043011	1	Chr2:85110204-85111533	gene	0	3.762	7.79367	0.0496667	0	0	0	0	5.153	2.544	3.589	6.144	8.323	8.914	0.149	0	0	0	0	0	S	-	-	-	Tetraspannin	Tetraspanin family
HannXRQ_Chr02g0043041	5	Chr2:85207370-85208779	gene	28.3917	7.28467	13.7883	24.4703	3.85633	29.143	26.072	29.96	5.414	6.579	9.861	12.354	14.555	14.456	26.135	26.511	20.765	3.898	3.413	4.258	NA	NA	NA	NA	NA	NA
HannXRQ_Chr02g0043271	1	Chr2:87516404-87517304	gene	0	0	11.1243	0	0	0	0	0	0	0	0	12.898	8.847	11.628	0	0	0	0	0	0	NA	NA	NA	NA	NA	NA
HannXRQ_Chr02g0043351	5	Chr2:88402754-88403270	gene	33.318	24.91	3.79133	0	22.361	27.662	32.174	40.118	20.275	21.943	32.512	1.157	1.947	8.27	0	0	0	18.609	21.565	26.909	NA	NA	NA	NA	NA	NA
HannXRQ_Chr02g0043391	3	Chr2:88550508-88554655	gene	39.2937	18.9357	14.979	0.352333	1.28333	40.315	36.527	41.039	16.368	19.26	21.179	20.452	0.056	24.429	0.33	0.416	0.311	1.469	1.091	1.29	AJ	GO:0000154,GO:0003674,GO:0003676,GO:0003723,GO:0005488,GO:0005575,GO:0005622,GO:0005623,GO:0005634,GO:0005730,GO:0005732,GO:0006139,GO:0006364,GO:0006396,GO:0006725,GO:0006807,GO:0008150,GO:0008152,GO:0009451,GO:0009987,GO:0010467,GO:0016020,GO:0016070,GO:0016072,GO:0022613,GO:0030515,GO:0030684,GO:0031428,GO:0031974,GO:0031981,GO:0032040,GO:0032991,GO:0034470,GO:0034641,GO:0034660,GO:0042254,GO:…	-	ko03008,map03008	NOP5NT,Nop	NOP5NT (NUC127) domain
HannXRQ_Chr02g0043421	1	Chr2:88696443-88699480	gene	2.27433	5.908	14.773	0	0.0823333	2.482	1.938	2.403	5.363	6.051	6.31	15.571	12.58	16.168	0	0	0	0	0.174	0.073	NA	NA	NA	NA	NA	NA
HannXRQ_Chr02g0043431	5	Chr2:88703603-88707966	gene	110.865	33.6207	0.0723333	49.4693	39.5163	101.787	119.081	111.727	29.579	31.584	39.699	0.217	0	0	48.552	74.851	25.005	30.141	38.375	50.033	E	GO:0001736,GO:0001738,GO:0002009,GO:0003333,GO:0003674,GO:0005215,GO:0005342,GO:0005488,GO:0005575,GO:0005622,GO:0005623,GO:0005634,GO:0005737,GO:0005768,GO:0005794,GO:0005886,GO:0006355,GO:0006810,GO:0006811,GO:0006820,GO:0006865,GO:0007164,GO:0007275,GO:0008150,GO:0008509,GO:0008514,GO:0009605,GO:0009606,GO:0009607,GO:0009624,GO:0009628,GO:0009629,GO:0009630,GO:0009653,GO:0009791,GO:0009888,GO:…	-	ko04075,map04075	Aa_trans	Auxin transporter-like protein
HannXRQ_Chr02g0043441	5	Chr2:88708017-88709329	gene	55.3047	14.977	0.0533333	25.5427	19.3277	52.36	61.478	52.076	11.272	15.058	18.601	0	0	0.16	22.755	40.098	13.775	18.461	17.488	22.034	E	GO:0001736,GO:0001738,GO:0002009,GO:0003333,GO:0003674,GO:0005215,GO:0005342,GO:0005488,GO:0005575,GO:0005622,GO:0005623,GO:0005634,GO:0005737,GO:0005768,GO:0005794,GO:0005886,GO:0006355,GO:0006810,GO:0006811,GO:0006820,GO:0006865,GO:0007164,GO:0007275,GO:0008150,GO:0008509,GO:0008514,GO:0009605,GO:0009606,GO:0009607,GO:0009624,GO:0009628,GO:0009629,GO:0009630,GO:0009653,GO:0009791,GO:0009888,GO:…	-	ko04075,map04075	Aa_trans	Auxin transporter-like protein
HannXRQ_Chr02g0043571	3	Chr2:89885547-89894757	gene	94.768	152.785	94.2953	5.39267	12.997	72.84	90.138	121.326	145.489	101.568	211.299	45.287	90.243	147.356	2.642	12.993	0.543	16.732	7.024	15.235	NA	NA	NA	NA	NA	NA
HannXRQ_Chr02g0043661	3	Chr2:92488818-92491113	gene	8.4	11.0197	2.253	0.609	1.06267	7.676	8.143	9.381	8.242	14.918	9.899	1.698	2.743	2.318	0.337	0.729	0.761	1.607	0.703	0.878	NA	NA	NA	NA	NA	NA
HannXRQ_Chr02g0043671	1	Chr2:92491482-92496997	gene	0.914333	0.533667	41.1943	0.0523333	0.0766667	0.781	0.797	1.165	0.621	0.83	0.15	45.998	46.086	31.499	0.036	0	0.121	0.137	0	0.093	NA	NA	NA	NA	NA	NA
HannXRQ_Chr02g0043831	6	Chr2:94647295-94650811	gene	24.774	29.168	56.425	141.37	45.851	32.608	24.499	17.215	31.155	34.967	21.382	77.935	43.073	48.267	105.741	59.327	259.042	50.088	65.457	22.008	L	-	-	-	-	protection from non-homologous end joining at telomere
HannXRQ_Chr02g0043841	6	Chr2:94650862-94651681	gene	2.55333	2.37233	10.2973	90.584	22.38	3.584	1.166	2.91	2.95	3.155	1.012	13.125	6.627	11.14	63.15	25.298	183.304	27.376	29.71	10.054	NA	NA	NA	NA	NA	NA
HannXRQ_Chr02g0043891	1	Chr2:95110789-95142170	gene	0.0836667	1.37933	7.632	1.74033	0.800333	0.251	0	0	1.421	1.786	0.931	12.521	8.257	2.118	2.281	1.508	1.432	0.726	0.794	0.881	K	-	-	-	K-box,SRF-TF	K-box region
HannXRQ_Chr02g0043931	5	Chr2:95371279-95372916	gene	3.14767	0	0	0.454667	0	3.229	4.085	2.129	0	0	0	0	0	0	0	0	1.364	0	0	0	S	-	1.2.3.15	-	DUF1929,Glyoxal_oxid_N	Domain of unknown function (DUF1929)
HannXRQ_Chr02g0043941	4	Chr2:95381571-95386559	gene	8.58733	26.5233	27.936	0.88	0.926	8.785	7.184	9.793	24.146	24.708	30.716	26.192	28.163	29.453	0.739	1.066	0.835	0.744	0.857	1.177	NA	NA	NA	NA	NA	NA
HannXRQ_Chr02g0044671	4	Chr2:103092421-103100376	gene	0.626667	23.0633	5.403	0.527667	0.38	0.797	0.648	0.435	25.752	26.842	16.596	5.538	3.888	6.783	0.603	0.072	0.908	0.511	0.28	0.349	P	GO:0003674,GO:0005215,GO:0005575,GO:0005623,GO:0005886,GO:0005887,GO:0006810,GO:0006811,GO:0006820,GO:0006950,GO:0007154,GO:0008150,GO:0008272,GO:0008509,GO:0009267,GO:0009605,GO:0009970,GO:0009987,GO:0009991,GO:0015075,GO:0015103,GO:0015116,GO:0015318,GO:0015698,GO:0016020,GO:0016021,GO:0022857,GO:0031224,GO:0031226,GO:0031667,GO:0031668,GO:0031669,GO:0033554,GO:0034220,GO:0042594,GO:0044425,GO:…	-	-	STAS,Sulfate_transp	STAS domain
HannXRQ_Chr02g0044751	6	Chr2:104040518-104043785	gene	0.514	1.30767	3.87433	5.443	0.332667	0.823	0.438	0.281	1.001	2.129	0.793	6.321	3	2.302	0.378	0.163	15.788	0.288	0.316	0.394	NA	NA	NA	NA	NA	NA
HannXRQ_Chr02g0044791	2	Chr2:104200335-104204787	gene	14.9313	1.03467	0.624333	54.1687	49.679	17.093	18.235	9.466	0.783	0.562	1.759	0.282	0.355	1.236	63.741	60.66	38.105	41.913	59.802	47.322	S	-	-	-	DUF4378,VARLMGL	longifolia
HannXRQ_Chr02g0044831	6	Chr2:104340780-104343182	gene	9.89367	9.80967	50.7763	65.2727	43.5573	6.478	17.619	5.584	13.065	6.757	9.607	54.837	54.046	43.446	61.873	66.194	67.751	44.997	49.704	35.971	P	-	-	ko00195,ko01100,map00195,map01100	PSII,Photo_RC	Photosystem II CP43 chlorophyll apoprotein
HannXRQ_Chr02g0044931	2	Chr2:104360398-104362292	gene	17.9063	10.7837	4.337	46.643	47.162	15.953	29.894	7.872	11.491	10.157	10.703	5.302	3.278	4.431	49.358	57.47	33.101	44.241	59.854	37.391	C	-	3.6.3.14	ko00190,ko00195,ko01100,map00190,map00195,map01100	ATP-synt_DE,ATP-synt_DE_N,ATP-synt_ab,ATP-synt_ab_N	ATP synthase subunit beta
HannXRQ_Chr02g0045101	5	Chr2:105194439-105198836	gene	47.185	15.7713	6.995	37.988	40.839	50.113	40.734	50.708	13.246	15.477	18.591	7.115	7.551	6.319	38.963	41.332	33.669	40.919	37.039	44.559	NA	NA	NA	NA	NA	NA
HannXRQ_Chr02g0045161	6	Chr2:106154407-106159842	gene	0.786	0.017	0	0	0.0476667	0.345	0.626	1.387	0.051	0	0	0	0	0	0	0	0	0.048	0.052	0.043	NA	NA	NA	NA	NA	NA
HannXRQ_Chr02g0045321	5	Chr2:107284913-107286994	gene	10.2193	1.881	0	0	0.0303333	10.351	7.347	12.96	1.646	2.103	1.894	0	0	0	0	0	0	0.091	0	0	NA	NA	NA	NA	NA	NA
HannXRQ_Chr02g0045411	5	Chr2:107944785-107953218	gene	19.1587	1.35733	3.701	0.504333	0.787667	17.446	27.373	12.657	1.309	1.415	1.348	8.074	0.685	2.344	0.428	0.463	0.622	0.758	0.702	0.903	U	GO:0000003,GO:0000145,GO:0001927,GO:0005575,GO:0005576,GO:0005615,GO:0005622,GO:0005623,GO:0005737,GO:0005829,GO:0005886,GO:0005911,GO:0005938,GO:0006810,GO:0006887,GO:0006904,GO:0007154,GO:0008037,GO:0008150,GO:0009506,GO:0009856,GO:0009875,GO:0009987,GO:0016020,GO:0016043,GO:0016192,GO:0022406,GO:0022414,GO:0022607,GO:0030054,GO:0031982,GO:0032501,GO:0032940,GO:0032991,GO:0034622,GO:0043226,GO:…	-	ko04014,map04014	Sec5	exocyst complex component
HannXRQ_Chr02g0045481	2	Chr2:108395175-108396437	gene	5.60533	0.229333	0.223	9.702	11.2367	4.981	4.213	7.622	0.512	0	0.176	0.169	0.171	0.329	10.552	12.687	5.867	12.469	11.198	10.043	S	-	-	-	F-box,LRR_6	F-box LRR-repeat protein 23
HannXRQ_Chr02g0045491	1	Chr2:108561409-108562461	gene	1.734	11.152	13.7213	0.069	0	1.643	2.405	1.154	12.255	12.935	8.266	15.46	12.87	12.834	0.207	0	0	0	0	0	NA	NA	NA	NA	NA	NA
HannXRQ_Chr02g0045731	3	Chr2:110404502-110408481	gene	8.88867	12.016	15.3623	0.018	0	8.86	8.167	9.639	10.737	12.902	12.409	14.623	16.082	15.382	0	0.054	0	0	0	0	NA	NA	NA	NA	NA	NA
HannXRQ_Chr02g0045751	3	Chr2:110452964-110460441	gene	19.3497	17.376	35.0763	0.165	0	24.519	16.99	16.54	17.408	20.176	14.544	37.168	41.061	27	0.495	0	0	0	0	0	NA	NA	NA	NA	NA	NA
HannXRQ_Chr02g0045801	1	Chr2:111020396-111023323	gene	1.16367	1.018	3.72867	0	0.0456667	0.992	1.038	1.461	0.656	1.872	0.526	3.966	5.462	1.758	0	0	0	0	0.075	0.062	NA	NA	NA	NA	NA	NA
HannXRQ_Chr02g0046081	1	Chr2:114471205-114472642	gene	0	4.454	8.496	0	0	0	0	0	4.766	4.844	3.752	7.9	8.398	9.19	0	0	0	0	0	0	NA	NA	NA	NA	NA	NA
HannXRQ_Chr02g0046241	1	Chr2:115315666-115324312	gene	1.12633	1.41533	6.63833	2.12167	0.146	1.549	1.427	0.403	1.328	2.098	0.82	7.353	5.392	7.17	0.087	0	6.278	0.166	0.272	0	U	GO:0005575,GO:0005622,GO:0005623,GO:0005737,GO:0005773,GO:0005829,GO:0005886,GO:0016020,GO:0019898,GO:0043226,GO:0043227,GO:0043229,GO:0043231,GO:0044424,GO:0044425,GO:0044444,GO:0044464,GO:0071944	-	ko04721,map04721	Sec1	Belongs to the STXBP unc-18 SEC1 family
HannXRQ_Chr02g0046271	3	Chr2:115431787-115435531	gene	28.18	10.043	19.049	2.049	3.24	27.577	27.072	29.891	8.902	9.943	11.284	14.193	27.666	15.288	2.564	2.597	0.986	2.916	3.533	3.271	NA	NA	NA	NA	NA	NA
HannXRQ_Chr02g0046281	5	Chr2:115438630-115441412	gene	3.00733	3.59333	2.031	0.0793333	0.039	2.773	2.923	3.326	3.653	3.719	3.408	1.129	3.533	1.431	0.112	0	0.126	0	0.117	0	NA	NA	NA	NA	NA	NA
HannXRQ_Chr02g0046371	1	Chr2:115938729-115946950	gene	0.404667	1.851	3.81933	0.308667	0.285	0.139	0.814	0.261	2.003	3.108	0.442	5.375	4.428	1.655	0.14	0.152	0.634	0	0.733	0.122	NA	NA	NA	NA	NA	NA
HannXRQ_Chr02g0046601	1	Chr2:116623739-116624484	gene	0.0853333	0	17.863	0	0	0	0.256	0	0	0	0	13.359	25.901	14.329	0	0	0	0	0	0	O	GO:0000166,GO:0000902,GO:0000904,GO:0003674,GO:0003824,GO:0005488,GO:0005515,GO:0005524,GO:0005575,GO:0005622,GO:0005623,GO:0005634,GO:0005737,GO:0005768,GO:0005770,GO:0005771,GO:0005911,GO:0006629,GO:0006810,GO:0006900,GO:0006914,GO:0006996,GO:0007032,GO:0007033,GO:0007034,GO:0008104,GO:0008144,GO:0008150,GO:0008152,GO:0008202,GO:0009056,GO:0009506,GO:0009653,GO:0009888,GO:0009987,GO:0010008,GO:…	-	ko04144,ko04217,map04144,map04217	AAA,MIT,Vps4_C	Belongs to the AAA ATPase family
HannXRQ_Chr02g0046711	5	Chr2:117822706-117824604	gene	74.9417	3.18033	0.0416667	0	0.075	74.335	68.378	82.112	3.014	4.588	1.939	0	0.125	0	0	0	0	0.118	0	0.107	NA	NA	NA	NA	NA	NA
HannXRQ_Chr02g0046761	2	Chr2:118331150-118334534	gene	0.535667	0.133333	0.108	4.39233	5.04567	0.701	0.249	0.657	0	0.13	0.27	0.259	0.065	0	4.631	3.967	4.579	4.543	4.166	6.428	NA	NA	NA	NA	NA	NA
HannXRQ_Chr02g0046771	2	Chr2:118364515-118369379	gene	5.22567	0.302667	0.243	3.446	7.124	5.165	5.082	5.43	0.302	0.384	0.222	0.299	0.388	0.042	3.644	3.438	3.256	5.297	8.896	7.179	NA	NA	NA	NA	NA	NA
HannXRQ_Chr02g0047011	5	Chr2:121269078-121273254	gene	8.66167	0.868333	2.77	3.24967	3.27267	9.297	9.403	7.285	1.217	1.03	0.358	2.923	3.039	2.348	3.752	1.661	4.336	3.011	3.028	3.779	NA	NA	NA	NA	NA	NA
HannXRQ_Chr02g0047081	2	Chr2:121694852-121695946	gene	18.712	17.408	0	60.988	57.4277	19.55	17.887	18.699	18.02	17.378	16.826	0	0	0	57.116	52.02	73.828	51.768	62.668	57.847	NA	NA	NA	NA	NA	NA
HannXRQ_Chr02g0047091	6	Chr2:121752383-121759350	gene	5.259	0.203667	0.950333	12.153	7.02	6.704	6.542	2.531	0.103	0.508	0	1.323	1.131	0.397	10.296	6.772	19.391	4.624	9.068	7.368	NA	NA	NA	NA	NA	NA
HannXRQ_Chr02g0047141	1	Chr2:122036376-122039604	gene	0	0	4.15633	0	0	0	0	0	0	0	0	1.44	7.659	3.37	0	0	0	0	0	0	NA	NA	NA	NA	NA	NA
HannXRQ_Chr02g0047151	1	Chr2:122039655-122040883	gene	0	0.112667	7.91433	0	0	0	0	0	0	0	0.338	3.243	16.705	3.795	0	0	0	0	0	0	NA	NA	NA	NA	NA	NA
HannXRQ_Chr02g0047171	3	Chr2:122111770-122116614	gene	5.64	7.101	6.04133	1.14467	1.24333	5.364	4.736	6.82	5.65	7.266	8.387	6.496	6.56	5.068	1.16	1.255	1.019	1.107	1.615	1.008	L	GO:0000166,GO:0003674,GO:0003824,GO:0003973,GO:0005488,GO:0008150,GO:0008152,GO:0016491,GO:0016614,GO:0016899,GO:0036094,GO:0043167,GO:0043168,GO:0047545,GO:0048037,GO:0050660,GO:0050662,GO:0055114,GO:0071949,GO:0097159,GO:1901265,GO:1901363	-	-	DAO	L-2-hydroxyglutarate dehydrogenase
HannXRQ_Chr02g0047241	3	Chr2:122291246-122296886	gene	29.996	25.3843	27.6327	0.0286667	0	30.857	26.805	32.326	25.295	24.458	26.4	28.03	27.957	26.911	0.086	0	0	0	0	0	NA	NA	NA	NA	NA	NA
HannXRQ_Chr02g0047281	2	Chr2:122510088-122510411	gene	0	0.960667	0.463667	5.47833	12.06	0	0	0	0.712	0.703	1.467	0.704	0	0.687	5.587	4.534	6.314	10.665	14.591	10.924	NA	NA	NA	NA	NA	NA
HannXRQ_Chr02g0047341	5	Chr2:122676577-122678468	gene	5.15667	0.334333	1.381	0	0.303	5.301	5.879	4.29	0.248	0.245	0.51	3.187	0	0.956	0	0	0	0.232	0.254	0.423	K	GO:0003674,GO:0003700,GO:0005575,GO:0005622,GO:0005623,GO:0005634,GO:0005737,GO:0005829,GO:0006355,GO:0008150,GO:0009314,GO:0009416,GO:0009593,GO:0009628,GO:0009719,GO:0009720,GO:0009722,GO:0009723,GO:0009725,GO:0009726,GO:0009727,GO:0009735,GO:0009889,GO:0009987,GO:0010033,GO:0010468,GO:0010556,GO:0019219,GO:0019222,GO:0031323,GO:0031326,GO:0032870,GO:0034097,GO:0042221,GO:0043226,GO:0043227,GO:…	-	-	ELK,Homeobox_KN,KNOX1,KNOX2	Homeobox protein knotted-1-like
HannXRQ_Chr02g0047361	6	Chr2:122702240-122704234	gene	0.373333	2.45933	2.56933	0.155	0.201667	0.212	0.311	0.597	2.296	4.857	0.225	3.135	4.257	0.316	0.107	0.116	0.242	0.307	0.112	0.186	NA	NA	NA	NA	NA	NA
HannXRQ_Chr02g0047431	3	Chr2:122861309-122862466	gene	4.81967	7.84233	6.41533	0.504333	0.618667	4.229	6.109	4.121	7.137	10.656	5.734	6.024	8.691	4.531	0.171	0.185	1.157	0.489	1.07	0.297	NA	NA	NA	NA	NA	NA
HannXRQ_Chr02g0047451	3	Chr2:122999923-123001122	gene	6.83267	13.0027	9.88267	0.365333	0.768667	7.51	7.329	5.659	12.767	17.249	8.992	8.803	12.747	8.098	0.165	0	0.931	0.472	1.548	0.286	NA	NA	NA	NA	NA	NA
HannXRQ_Chr02g0047481	5	Chr2:123301277-123302485	gene	7.20767	0.390667	0.434333	5.41167	4.48033	8.75	6.8	6.073	0.5	0.329	0.343	0	0.499	0.804	5.068	2.3	8.867	4.369	4.952	4.12	NA	NA	NA	NA	NA	NA
HannXRQ_Chr02g0047611	4	Chr2:124800556-124805746	gene	0.322	40.2237	0	0	0	0.649	0.317	0	35.74	36.276	48.655	0	0	0	0	0	0	0	0	0	E	-	1.14.11.2	ko00330,ko01100,map00330,map01100	2OG-FeII_Oxy_3	Prolyl 4-hydroxylase alpha subunit homologues.
HannXRQ_Chr02g0047621	6	Chr2:124817052-124823431	gene	0.409	0.337667	0.769	0.012	0.00966667	0.326	0.382	0.519	0.134	0.464	0.415	0.896	0.57	0.841	0	0.036	0	0	0	0.029	NA	NA	NA	NA	NA	NA
HannXRQ_Chr02g0047751	3	Chr2:126406270-126408743	gene	4.92067	7.743	5.22533	0	0	7.063	5.261	2.438	6.311	14.162	2.756	6.997	5.729	2.95	0	0	0	0	0	0	NA	NA	NA	NA	NA	NA
HannXRQ_Chr02g0047761	1	Chr2:126634967-126638544	gene	0.355	15.183	23.1627	13.8657	15.4603	0.437	0.355	0.273	15.287	15.759	14.503	16.597	33.745	19.146	13.74	13.992	13.865	13.394	16.578	16.409	NA	NA	NA	NA	NA	NA
HannXRQ_Chr02g0047781	1	Chr2:126648728-126652052	gene	6.937	0.0433333	40.0917	0.0853333	0.043	7.215	7.638	5.958	0	0	0.13	35.085	57.166	28.024	0.123	0.133	0	0	0.129	0	T	-	2.7.11.1	ko04010,ko04064,ko04620,ko04621,ko04624,ko04722,ko05133,ko05140,ko05142,ko05145,ko05152,ko05162,ko05164,map04010,map04064,map04620,map04621,map04624,map04722,map05133,map05140,map05142,map05145,map05152,map05162,map05164	Pkinase,Pkinase_Tyr	Protein kinase domain
HannXRQ_Chr02g0047801	4	Chr2:126685201-126687315	gene	0	8.73433	0	0	0.0576667	0	0	0	8.293	9.024	8.886	0	0	0	0	0	0	0	0.173	0	V	GO:0003674,GO:0004857,GO:0004866,GO:0004867,GO:0004869,GO:0005575,GO:0005576,GO:0005615,GO:0005622,GO:0005623,GO:0005634,GO:0005737,GO:0005829,GO:0006139,GO:0006259,GO:0006281,GO:0006725,GO:0006807,GO:0006950,GO:0006974,GO:0008150,GO:0008152,GO:0009892,GO:0009987,GO:0010466,GO:0010605,GO:0010951,GO:0019222,GO:0030162,GO:0030234,GO:0030414,GO:0031323,GO:0031324,GO:0032268,GO:0032269,GO:0033554,GO:…	1.6.5.3	ko00190,ko01100,ko05146,map00190,map01100,map05146	Serpin	SERine Proteinase INhibitors
HannXRQ_Chr02g0047841	4	Chr2:127077259-127081178	gene	0.0433333	8.51133	9.23167	5.115	4.04067	0	0.13	0	7.827	9.084	8.623	9.232	9.46	9.003	4.578	4.225	6.542	3.855	3.938	4.329	I	GO:0005575,GO:0005622,GO:0005623,GO:0005737,GO:0005886,GO:0009507,GO:0009536,GO:0016020,GO:0043226,GO:0043227,GO:0043229,GO:0043231,GO:0044424,GO:0044444,GO:0044464,GO:0071944	-	-	CRAL_TRIO,CRAL_TRIO_N	CRAL/TRIO, N-terminal domain
HannXRQ_Chr02g0047851	3	Chr2:127259327-127262103	gene	46.38	41.5593	31.031	0	0	49.87	50.911	38.359	46.589	44.314	33.775	34.906	28.959	29.228	0	0	0	0	0	0	O	GO:0003674,GO:0003824,GO:0004842,GO:0006464,GO:0006508,GO:0006511,GO:0006807,GO:0008150,GO:0008152,GO:0009056,GO:0009057,GO:0009987,GO:0010498,GO:0016567,GO:0016740,GO:0019538,GO:0019787,GO:0019941,GO:0030163,GO:0032446,GO:0036211,GO:0043161,GO:0043170,GO:0043412,GO:0043632,GO:0044237,GO:0044238,GO:0044248,GO:0044257,GO:0044260,GO:0044265,GO:0044267,GO:0051603,GO:0061630,GO:0061659,GO:0070647,GO:…	2.3.2.27	-	GUB_WAK_bind,WAK_assoc,zf-RING_2	Anaphase-promoting complex subunit 11 RING-H2 finger
HannXRQ_Chr02g0048131	6	Chr2:128639137-128639993	gene	3.301	7.566	50.909	102.715	33.6733	4.821	3.85	1.232	10.372	4.898	7.428	62.87	58.987	30.87	80.473	26.314	201.358	24.899	68.82	7.301	Q	-	1.1.1.1	ko00010,ko00071,ko00350,ko00625,ko00626,ko00830,ko00980,ko00982,ko01100,ko01110,ko01120,ko01130,ko01220,map00010,map00071,map00350,map00625,map00626,map00830,map00980,map00982,map01100,map01110,map01120,map01130,map01220	ADH_N,ADH_zinc_N	Alcohol dehydrogenase-like
HannXRQ_Chr02g0048211	1	Chr2:129157585-129161589	gene	2.41267	2.77567	4.266	0	0	3.427	2.229	1.582	3.066	3.683	1.578	5.709	4.133	2.956	0	0	0	0	0	0	NA	NA	NA	NA	NA	NA
HannXRQ_Chr02g0048331	5	Chr2:130336423-130339960	gene	7.713	4.567	5.98167	1.63367	1.08867	8.012	7.685	7.442	4.862	3.617	5.222	3.901	7.387	6.657	0.898	1.271	2.732	1.055	1.371	0.84	T	-	-	-	B_lectin,Pkinase,Pkinase_Tyr,S_locus_glycop	G-type lectin S-receptor-like serine threonine-protein kinase
HannXRQ_Chr02g0048361	1	Chr2:130439331-130441754	gene	4.83433	2.046	41.5377	0.163333	0	6.593	7.469	0.441	0.969	4.545	0.624	68.753	28.062	27.798	0.356	0	0.134	0	0	0	Q	GO:0003674,GO:0003824,GO:0004497,GO:0005575,GO:0006082,GO:0006725,GO:0006790,GO:0006807,GO:0006950,GO:0006952,GO:0008150,GO:0008152,GO:0009058,GO:0009605,GO:0009607,GO:0009987,GO:0016020,GO:0016143,GO:0016491,GO:0016705,GO:0016709,GO:0019748,GO:0019757,GO:0019760,GO:0034641,GO:0042343,GO:0042430,GO:0043207,GO:0043436,GO:0044237,GO:0044281,GO:0044550,GO:0046483,GO:0050896,GO:0051704,GO:0051707,GO:…	1.14.14.19,1.14.14.32	ko00140,ko00905,ko01100,ko01110,ko04913,ko04917,ko04927,ko04934,map00140,map00905,map01100,map01110,map04913,map04917,map04927,map04934	p450	Cytochrome p450
HannXRQ_Chr02g0048381	5	Chr2:130710940-130711284	gene	11.4147	0	0.774	0	0	21.01	11.638	1.596	0	0	0	1.155	1.167	0	0	0	0	0	0	0	S	GO:0003674,GO:0005488,GO:0005543,GO:0008289,GO:0030246,GO:0031210,GO:0043167,GO:0043168,GO:0043169,GO:0048030,GO:0050997,GO:0070405,GO:0070492	-	-	LEA_1	18 kDa seed maturation
HannXRQ_Chr02g0048471	6	Chr2:130977647-130978594	gene	0	0	0	16.8223	10.3813	0	0	0	0	0	0	0	0	0	15.011	13.31	22.146	10.546	9.365	11.233	NA	NA	NA	NA	NA	NA
HannXRQ_Chr02g0048571	4	Chr2:131239374-131240494	gene	1.01167	4.453	2.30767	0.622	0.235	1.049	0.512	1.474	2.517	6.214	4.628	2.311	3.052	1.56	0.705	0.763	0.398	0.337	0.368	0	NA	NA	NA	NA	NA	NA
HannXRQ_Chr02g0048581	6	Chr2:131240651-131242957	gene	0.402333	1.92067	2.00133	0	0	0.29	0.283	0.634	1.791	2.947	1.024	2.164	2.881	0.959	0	0	0	0	0	0	NA	NA	NA	NA	NA	NA
HannXRQ_Chr02g0048641	1	Chr2:131331700-131334925	gene	0	8.296	11.856	0.138	0.0633333	0	0	0	7.301	8.61	8.977	7.219	17.009	11.34	0.199	0.215	0	0.19	0	0	NA	NA	NA	NA	NA	NA
HannXRQ_Chr02g0048691	2	Chr2:131711236-131721037	gene	2.82767	0.121333	0.424667	3.88533	11.7373	2.685	2.735	3.063	0.24	0	0.124	0	0	1.274	2.591	2.676	6.389	8.656	14.273	12.283	NA	NA	NA	NA	NA	NA
HannXRQ_Chr02g0048761	1	Chr2:132327627-132330161	gene	1.78933	64.3517	96.5937	2.03767	2.64867	1.084	2.38	1.904	65.52	71.709	55.826	96.486	98.271	95.024	2.324	1.627	2.162	3	2.57	2.376	O	GO:0005575,GO:0005622,GO:0005623,GO:0005737,GO:0044424,GO:0044464	2.3.2.27	-	zf-C3HC4_3	Zinc finger, C3HC4 type (RING finger)
HannXRQ_Chr02g0048881	2	Chr2:133220025-133228490	gene	0.228667	0.131	0.085	1.59667	2.432	0.319	0.187	0.18	0.263	0.13	0	0.065	0	0.19	1.741	1.883	1.166	2.092	2.963	2.241	O	GO:0000003,GO:0000280,GO:0001655,GO:0001822,GO:0003674,GO:0005488,GO:0005515,GO:0005575,GO:0005622,GO:0005623,GO:0005634,GO:0005737,GO:0005829,GO:0006464,GO:0006473,GO:0006475,GO:0006508,GO:0006511,GO:0006515,GO:0006807,GO:0006915,GO:0006950,GO:0006974,GO:0006996,GO:0007029,GO:0007049,GO:0007059,GO:0007127,GO:0007129,GO:0007130,GO:0007154,GO:0007165,GO:0007275,GO:0007276,GO:0007283,GO:0007399,GO:…	-	-	ubiquitin	Large proline-rich protein
HannXRQ_Chr02g0048971	4	Chr2:133417541-133422809	gene	1.195	17.6747	1.445	1.335	0.397667	0.618	1.809	1.158	17.169	18.835	17.02	0	1.27	3.065	1.247	1.349	1.409	0	0.651	0.542	J	GO:0003674,GO:0003676,GO:0003723,GO:0003729,GO:0003735,GO:0005198,GO:0005488,GO:0005575,GO:0005618,GO:0005622,GO:0005623,GO:0005737,GO:0005829,GO:0005840,GO:0005911,GO:0006412,GO:0006518,GO:0006807,GO:0008150,GO:0008152,GO:0009058,GO:0009059,GO:0009506,GO:0009987,GO:0010467,GO:0015935,GO:0016020,GO:0019538,GO:0022626,GO:0022627,GO:0030054,GO:0030312,GO:0032991,GO:0034641,GO:0034645,GO:0043043,GO:…	-	ko03010,map03010	Ribosomal_S5,Ribosomal_S5_C	Belongs to the universal ribosomal protein uS5 family
HannXRQ_Chr02g0049171	2	Chr2:134633835-134634227	gene	0	0	0	0.865667	4.527	0	0	0	0	0	0	0	0	0	1.509	1.088	0	8.16	1.051	4.37	T	GO:0002682,GO:0002684,GO:0003674,GO:0003824,GO:0004672,GO:0004674,GO:0004675,GO:0004888,GO:0005575,GO:0005622,GO:0005623,GO:0005634,GO:0005730,GO:0005737,GO:0005886,GO:0006464,GO:0006468,GO:0006793,GO:0006796,GO:0006807,GO:0006950,GO:0006952,GO:0007154,GO:0007165,GO:0007166,GO:0007167,GO:0007178,GO:0008150,GO:0008152,GO:0009605,GO:0009607,GO:0009620,GO:0009987,GO:0016020,GO:0016301,GO:0016310,GO:…	2.7.11.1	ko04010,ko04064,ko04620,ko04621,ko04624,ko04722,ko05133,ko05140,ko05142,ko05145,ko05152,ko05162,ko05164,map04010,map04064,map04620,map04621,map04624,map04722,map05133,map05140,map05142,map05145,map05152,map05162,map05164	Pkinase,Pkinase_Tyr	belongs to the protein kinase superfamily
HannXRQ_Chr02g0049181	2	Chr2:134634921-134640460	gene	0	0.0836667	0	3.81	5.47933	0	0	0	0.251	0	0	0	0	0	3.697	7.733	0	8.468	1.545	6.425	T	GO:0003674,GO:0003824,GO:0004672,GO:0004674,GO:0004675,GO:0004888,GO:0005575,GO:0005623,GO:0005886,GO:0006464,GO:0006468,GO:0006793,GO:0006796,GO:0006807,GO:0007154,GO:0007165,GO:0007166,GO:0007167,GO:0007178,GO:0008150,GO:0008152,GO:0009987,GO:0016020,GO:0016301,GO:0016310,GO:0016740,GO:0016772,GO:0016773,GO:0019199,GO:0019538,GO:0023052,GO:0036211,GO:0038023,GO:0043170,GO:0043412,GO:0044237,GO:…	2.7.11.1	ko04010,ko04064,ko04620,ko04621,ko04624,ko04722,ko05133,ko05140,ko05142,ko05145,ko05152,ko05162,ko05164,map04010,map04064,map04620,map04621,map04624,map04722,map05133,map05140,map05142,map05145,map05152,map05162,map05164	Pkinase,Pkinase_Tyr	belongs to the protein kinase superfamily
HannXRQ_Chr02g0049291	3	Chr2:134880293-134886284	gene	51.7997	57.8377	51.8143	0.0706667	0.0456667	50.599	48.736	56.064	54.892	55.307	63.314	50.131	51.271	54.041	0.067	0.145	0	0.032	0.105	0	NA	NA	NA	NA	NA	NA
HannXRQ_Chr02g0049331	5	Chr2:135287731-135287925	gene	70.06	37.1597	28.1077	19.2447	14.8877	65.302	68.634	76.244	38.248	29.599	43.632	28.619	25.804	29.9	17.231	16.451	24.052	14.511	16.94	13.212	S	-	-	-	-	BEST Arabidopsis thaliana protein match is
HannXRQ_Chr02g0049391	2	Chr2:135689355-135693353	gene	0.856333	1.25167	1.474	2.87733	5.41333	1.404	0.343	0.822	0.723	3.032	0	1.25	1.082	2.09	2.657	5.174	0.801	4.226	5.55	6.464	A	GO:0003674,GO:0003676,GO:0003723,GO:0005488,GO:0097159,GO:1901363	-	-	RRM_1	nucleic acid binding protein
HannXRQ_Chr02g0049451	2	Chr2:136165759-136167934	gene	14.3207	1.871	3.546	56.9367	104.283	8.134	5.216	29.612	0.956	0.472	4.185	0	0.955	9.683	68.93	92.342	9.538	114.124	91.352	107.372	F	GO:0003674,GO:0003824,GO:0003999,GO:0005575,GO:0005622,GO:0005623,GO:0005737,GO:0006139,GO:0006163,GO:0006164,GO:0006167,GO:0006725,GO:0006753,GO:0006793,GO:0006796,GO:0006807,GO:0008150,GO:0008152,GO:0009058,GO:0009117,GO:0009123,GO:0009124,GO:0009126,GO:0009127,GO:0009150,GO:0009152,GO:0009156,GO:0009161,GO:0009165,GO:0009167,GO:0009168,GO:0009259,GO:0009260,GO:0009308,GO:0009507,GO:0009536,GO:…	2.4.2.7	ko00230,ko01100,map00230,map01100	Pribosyltran	Adenine phosphoribosyltransferase
HannXRQ_Chr02g0049531	2	Chr2:136673646-136675744	gene	0.157	13.0103	5.39233	33.545	25.168	0.193	0.188	0.09	14.788	13.719	10.524	9.519	1.586	5.072	32.308	26.43	41.897	21.455	26.227	27.822	NA	NA	NA	NA	NA	NA
HannXRQ_Chr02g0049551	1	Chr2:136711517-136713738	gene	0.039	3.15667	5.13967	0.172	0	0	0.117	0	3.456	4.997	1.017	9.52	5.423	0.476	0.242	0	0.274	0	0	0	T	GO:0000003,GO:0001558,GO:0003674,GO:0003824,GO:0004672,GO:0005575,GO:0005618,GO:0005623,GO:0005886,GO:0005911,GO:0006464,GO:0006468,GO:0006793,GO:0006796,GO:0006807,GO:0006950,GO:0006952,GO:0007275,GO:0008150,GO:0008152,GO:0009506,GO:0009605,GO:0009607,GO:0009620,GO:0009719,GO:0009723,GO:0009725,GO:0009741,GO:0009787,GO:0009788,GO:0009791,GO:0009856,GO:0009966,GO:0009968,GO:0009987,GO:0010033,GO:…	-	-	Malectin_like,Pkinase_Tyr	Carbohydrate-binding protein of the ER
HannXRQ_Chr02g0049901	1	Chr2:138485208-138489664	gene	0.03	0.0606667	4.88633	0	0.351	0.09	0	0	0.046	0.136	0	8.652	2.943	3.064	0	0	0	0.259	0.519	0.275	O	-	-	-	DUF4219,RVT_2,Retrotran_gag_2,gag_pre-integrs,rve,zf-CCHC	Mitochondrial protein
HannXRQ_Chr02g0049911	1	Chr2:138489858-138490717	gene	0.319667	0.221	6.94867	0.124	0.381667	0.653	0	0.306	0	0.663	0	9.301	6.038	5.507	0	0	0.372	0	0	1.145	G	GO:0003674,GO:0003824,GO:0004462,GO:0005488,GO:0005575,GO:0005622,GO:0005623,GO:0005737,GO:0005773,GO:0005777,GO:0005829,GO:0005886,GO:0006081,GO:0006082,GO:0006089,GO:0006950,GO:0006970,GO:0006979,GO:0008150,GO:0008152,GO:0009056,GO:0009438,GO:0009507,GO:0009526,GO:0009536,GO:0009628,GO:0009651,GO:0009941,GO:0009987,GO:0010035,GO:0010038,GO:0016020,GO:0016151,GO:0016829,GO:0016846,GO:0019243,GO:…	4.4.1.5	ko00620,map00620	Glyoxalase	lactoylglutathione
HannXRQ_Chr02g0049931	2	Chr2:138543201-138543787	gene	4.51133	29.8267	6.92233	46.6787	54.2323	7.358	3.591	2.585	29.338	28.966	31.176	5.614	2.835	12.318	47.323	49.198	43.515	52.695	54.766	55.236	J	GO:0005575,GO:0005623,GO:0005886,GO:0016020,GO:0044464,GO:0071944	-	ko03013,map03013	eIF-5_eIF-2B	Eukaryotic translation initiation factor 2 subunit
HannXRQ_Chr02g0049991	2	Chr2:138921513-138924864	gene	0	0	0.0733333	0.272	1.19233	0	0	0	0	0	0	0.22	0	0	0.109	0.707	0	1.872	0.569	1.136	S	GO:0003674,GO:0003824,GO:0006950,GO:0006952,GO:0008150,GO:0008152,GO:0008168,GO:0008169,GO:0008171,GO:0008757,GO:0009605,GO:0009607,GO:0009611,GO:0016740,GO:0016741,GO:0032259,GO:0043207,GO:0050896,GO:0051704,GO:0051707,GO:0052624,GO:0080150	2.1.1.141,2.1.1.273,2.1.1.274,2.1.1.277	ko00592,ko01110,map00592,map01110	Methyltransf_7	carboxyl
HannXRQ_Chr02g0050011	1	Chr2:139215185-139215725	gene	6.778	9.03233	30.957	6.33733	1.54767	7.124	6.953	6.257	6.414	12.665	8.018	37.598	40.255	15.018	1.797	0.972	16.243	2.144	0.938	1.561	E	GO:0001736,GO:0001738,GO:0002009,GO:0003333,GO:0003674,GO:0005215,GO:0005342,GO:0005488,GO:0005575,GO:0005622,GO:0005623,GO:0005634,GO:0005737,GO:0005768,GO:0005794,GO:0005886,GO:0006355,GO:0006810,GO:0006811,GO:0006820,GO:0006865,GO:0007164,GO:0007275,GO:0008150,GO:0008509,GO:0008514,GO:0009605,GO:0009606,GO:0009607,GO:0009624,GO:0009628,GO:0009629,GO:0009630,GO:0009653,GO:0009791,GO:0009888,GO:…	-	ko04075,map04075	Aa_trans	Auxin transporter-like protein
HannXRQ_Chr02g0050061	3	Chr2:139503095-139505071	gene	4.50233	6.496	7.36867	0.607333	0.291333	5.125	2.779	5.603	5.86	5.786	7.842	4.925	6.729	10.452	0.862	0.311	0.649	0.274	0.6	0	NA	NA	NA	NA	NA	NA
HannXRQ_Chr02g0050071	3	Chr2:139505122-139510648	gene	7.099	10.9547	10.0477	0.262	0.225667	5.926	5.739	9.632	9.331	9.03	14.503	10.002	8.117	12.024	0.181	0.196	0.409	0.346	0.095	0.236	NA	NA	NA	NA	NA	NA
HannXRQ_Chr02g0050091	3	Chr2:139618028-139619131	gene	18.2843	13.3473	8.66233	4.139	5.42433	14.729	22.168	17.956	14.607	16.225	9.21	9.93	6.199	9.858	4.118	4.455	3.844	5.81	4.862	5.601	S	-	-	-	DUF868	Plant protein of unknown function (DUF868)
HannXRQ_Chr02g0050291	5	Chr2:141343436-141345903	gene	3.08	0	0	0	0	3.305	2.15	3.785	0	0	0	0	0	0	0	0	0	0	0	0	NA	NA	NA	NA	NA	NA
HannXRQ_Chr02g0050321	4	Chr2:141388753-141405705	gene	2.26767	6.96967	6.50733	0	0	0.837	2.177	3.789	6.456	3.966	10.487	6.1	8.166	5.256	0	0	0	0	0	0	NA	NA	NA	NA	NA	NA
HannXRQ_Chr02g0050361	2	Chr2:141595222-141595593	gene	1.16933	2.40967	4.35833	33.2123	102.079	0.527	0.514	2.467	0	0.535	6.694	0.536	0	12.539	19.127	79.91	0.6	110.547	65.49	130.201	S	-	-	-	Hydrophob_seed	14 kDa proline-rich protein DC2.15-like
HannXRQ_Chr02g0050381	4	Chr2:142035688-142047502	gene	16.1083	44.0333	28.564	0	0.171667	17.128	15.149	16.048	37.452	40.784	53.864	25.595	33.546	26.551	0	0	0	0.515	0	0	T	GO:0005575,GO:0005623,GO:0005886,GO:0016020,GO:0044464,GO:0071944	-	-	PP2C	protein phosphatase 2C 5
HannXRQ_Chr02g0050391	3	Chr2:142073930-142078489	gene	7.03967	10.769	10.6643	1.08933	1.51633	7.422	5.966	7.731	12.04	9.537	10.73	10.35	12.201	9.442	0.793	1.43	1.045	1.345	1.979	1.225	NA	NA	NA	NA	NA	NA
HannXRQ_Chr02g0050431	3	Chr2:142264047-142265547	gene	19.017	20.8897	14.7657	0	0	23.456	22.343	11.252	16.991	24.211	21.467	11.455	18.508	14.334	0	0	0	0	0	0	NA	NA	NA	NA	NA	NA
HannXRQ_Chr02g0050451	3	Chr2:142273036-142276839	gene	11.8957	20.4313	27.1023	0.121667	0.182667	12.829	11.054	11.804	19.028	22.31	19.956	29.515	25.649	26.143	0.233	0	0.132	0	0.244	0.304	NA	NA	NA	NA	NA	NA
HannXRQ_Chr02g0050471	5	Chr2:142559312-142566605	gene	11.395	2.48467	5.99267	0.62	0.841	9.076	7.158	17.951	2.547	3.353	1.554	8.394	6.31	3.274	0.092	0.2	1.568	0.706	0.29	1.527	G	-	-	-	Glyco_hydro_28	Polygalacturonase
HannXRQ_Chr02g0050491	2	Chr2:142611492-142612781	gene	0	0	0	0.59	1.82733	0	0	0	0	0	0	0	0	0	0.919	0.332	0.519	3.217	0.8	1.465	S	GO:0003674,GO:0003824,GO:0006807,GO:0008150,GO:0008152,GO:0009820,GO:0016740,GO:0016746,GO:0016747,GO:0050636,GO:0071704,GO:1901564	2.3.1.133,2.3.1.188	ko00073,ko00940,ko00941,ko00945,ko01100,ko01110,map00073,map00940,map00941,map00945,map01100,map01110	Transferase	BAHD acyltransferase At5g47980-like
HannXRQ_Chr02g0050561	4	Chr2:143502414-143503332	gene	6.63933	21.7107	1.891	0.941333	0.849333	7.817	5.006	7.095	24.632	21.094	19.406	2.237	1.255	2.181	1.479	1.067	0.278	1.176	0.515	0.857	NA	NA	NA	NA	NA	NA
HannXRQ_Chr02g0050681	3	Chr2:143898993-143905074	gene	7.17533	4.134	5.272	0	0	5.623	5.978	9.925	4.598	2.805	4.999	5.976	3.714	6.126	0	0	0	0	0	0	S	-	-	-	LRR_8,NB-ARC,TIR	TMV resistance protein
HannXRQ_Chr02g0050711	5	Chr2:143952961-143962622	gene	14.2773	3.46767	4.96067	0	0	11.979	13.737	17.116	1.9	1.471	7.032	4.012	5.077	5.793	0	0	0	0	0	0	E	GO:0001101,GO:0003674,GO:0005215,GO:0005451,GO:0005575,GO:0005623,GO:0005886,GO:0006810,GO:0006811,GO:0006812,GO:0006813,GO:0006820,GO:0007275,GO:0007568,GO:0008150,GO:0008324,GO:0008509,GO:0009987,GO:0010035,GO:0010038,GO:0010150,GO:0010167,GO:0015075,GO:0015077,GO:0015078,GO:0015079,GO:0015103,GO:0015112,GO:0015291,GO:0015297,GO:0015298,GO:0015299,GO:0015318,GO:0015386,GO:0015491,GO:0015672,GO:…	-	-	PTR2	POT family
HannXRQ_Chr02g0050771	4	Chr2:143998036-144001299	gene	1.82133	19.0443	19.134	1.09	2.81533	0.911	0	4.553	15.001	15.428	26.704	18.232	17.475	21.695	0.919	1.658	0.693	0.877	3.841	3.728	NA	NA	NA	NA	NA	NA
HannXRQ_Chr02g0050921	3	Chr2:144934920-144935416	gene	29.9493	33.9827	32.149	0	0	35.082	30.391	24.375	36.909	31.636	33.403	33.687	39.688	23.072	0	0	0	0	0	0	NA	NA	NA	NA	NA	NA
HannXRQ_Chr02g0050961	2	Chr2:145195081-145207139	gene	0.590667	0.0686667	1.42133	2.47067	4.39833	0	1.582	0.19	0	0.206	0	1.443	0.208	2.613	2.861	1.548	3.003	5.267	3.843	4.085	NA	NA	NA	NA	NA	NA
HannXRQ_Chr02g0050981	5	Chr2:145449360-145452687	gene	22.2003	0.164	0.489	12.025	14.274	21.05	18.209	27.342	0.492	0	0	0.73	0.737	0	11.101	14.884	10.09	14.28	12.604	15.938	U	-	-	ko04138,ko04721,map04138,map04721	SNAP	Alpha-soluble NSF attachment
HannXRQ_Chr02g0051141	5	Chr2:146950018-146951448	gene	8.381	0	0	0	0	8.581	7.149	9.413	0	0	0	0	0	0	0	0	0	0	0	0	S	GO:0000226,GO:0001101,GO:0002230,GO:0002252,GO:0002376,GO:0002682,GO:0002697,GO:0002831,GO:0003002,GO:0003674,GO:0003676,GO:0003723,GO:0005488,GO:0005575,GO:0005622,GO:0005623,GO:0005856,GO:0006810,GO:0006950,GO:0006952,GO:0006996,GO:0007010,GO:0007017,GO:0007275,GO:0007389,GO:0008150,GO:0009414,GO:0009415,GO:0009605,GO:0009607,GO:0009615,GO:0009628,GO:0009987,GO:0010035,GO:0010375,GO:0010496,GO:…	-	-	-	binding protein 2c
HannXRQ_Chr02g0051271	2	Chr2:148040465-148042156	gene	0	5.045	2.93333	8.57367	13.9117	0	0	0	5.985	3.891	5.259	1.01	5.538	2.252	9.303	12.698	3.72	15.026	10.914	15.795	NA	NA	NA	NA	NA	NA
HannXRQ_Chr02g0051461	3	Chr2:148789590-148794227	gene	15.8243	14.7357	4.66667	0.0623333	0.015	16.051	13.851	17.571	12.256	13.517	18.434	3.954	6.987	3.059	0.043	0	0.144	0	0.045	0	K	GO:0003674,GO:0003676,GO:0003677,GO:0003700,GO:0005488,GO:0005575,GO:0005622,GO:0005623,GO:0005634,GO:0006355,GO:0008150,GO:0009889,GO:0010035,GO:0010038,GO:0010043,GO:0010468,GO:0010556,GO:0019219,GO:0019222,GO:0031323,GO:0031326,GO:0042221,GO:0043226,GO:0043227,GO:0043229,GO:0043231,GO:0043565,GO:0044424,GO:0044464,GO:0050789,GO:0050794,GO:0050896,GO:0051171,GO:0051252,GO:0060255,GO:0065007,GO:…	-	-	bZIP_2	basic region leucin zipper
HannXRQ_Chr02g0051471	3	Chr2:148794278-148795033	gene	37.3427	39.2663	4.98567	2.895	4.70767	39.535	29.37	43.123	34.608	42.563	40.628	5.403	5.456	4.098	4.763	2.577	1.345	5.114	4.353	4.656	J	GO:0003674,GO:0003676,GO:0003723,GO:0003729,GO:0005488,GO:0005507,GO:0005575,GO:0005576,GO:0005622,GO:0005623,GO:0005634,GO:0005730,GO:0005737,GO:0005773,GO:0005774,GO:0005829,GO:0005886,GO:0005911,GO:0006950,GO:0008150,GO:0009266,GO:0009409,GO:0009506,GO:0009507,GO:0009536,GO:0009628,GO:0009631,GO:0009719,GO:0009725,GO:0009735,GO:0010033,GO:0016020,GO:0030054,GO:0031090,GO:0031974,GO:0031981,GO:…	-	ko04152,ko04921,map04152,map04921	EFG_C,EFG_II,EFG_IV,GTP_EFTU,GTP_EFTU_D2	Elongation factor
HannXRQ_Chr02g0051481	1	Chr2:148880284-148882578	gene	0.0633333	3.65167	7.09667	0.148	0.202	0	0	0.19	4.809	2.271	3.875	0	21.088	0.202	0	0.444	0	0	0.428	0.178	NA	NA	NA	NA	NA	NA
HannXRQ_Chr02g0051501	5	Chr2:149117830-149126763	gene	3.617	3.785	0	0	0	3.73	3.288	3.833	3.343	3.423	4.589	0	0	0	0	0	0	0	0	0	O	GO:0005575,GO:0005622,GO:0005623,GO:0005634,GO:0043226,GO:0043227,GO:0043229,GO:0043231,GO:0044424,GO:0044464	3.4.19.12	ko04139,map04139	UCH	Belongs to the peptidase C19 family
HannXRQ_Chr02g0051551	5	Chr2:149415005-149416534	gene	35.656	0.276333	2.82733	0.534333	0.206	35.385	36.651	34.932	0.14	0.689	0	0.552	7.661	0.269	0.547	0.592	0.464	0.261	0	0.357	NA	NA	NA	NA	NA	NA
HannXRQ_Chr02g0051561	5	Chr2:149416585-149419532	gene	30.3717	0.154	2.29567	0.484333	0.274667	29.123	30.718	31.274	0.115	0.228	0.119	0.57	5.984	0.333	0.565	0.122	0.766	0.431	0	0.393	NA	NA	NA	NA	NA	NA
HannXRQ_Chr02g0051571	5	Chr2:149433960-149435215	gene	11.88	5.23833	0.0573333	0	0.113667	12.181	11.888	11.571	5.048	6.187	4.48	0.172	0	0	0	0	0	0.163	0.178	0	S	-	-	-	Plant_tran	Ribosomal protein-like protein
HannXRQ_Chr02g0051641	5	Chr2:149480524-149484712	gene	13.0863	4.578	1.27833	0.884	0.879	8.491	9.585	21.183	3.789	3.118	6.827	1.353	1.366	1.116	0.826	0.893	0.933	0.591	0.97	1.076	M	-	2.4.1.32	-	Glyco_tranf_2_3,Glyco_trans_2_3	Glycosyl transferase family 21
HannXRQ_Chr02g0051651	5	Chr2:149484763-149485225	gene	5.435	2.77433	0.986667	0.926	1.21233	4.231	4.542	7.532	2.177	3.009	3.137	0.861	0	2.099	0.427	1.386	0.965	0.815	1.338	1.484	NA	NA	NA	NA	NA	NA
HannXRQ_Chr02g0051661	5	Chr2:149487866-149495144	gene	27.1097	15.436	1.749	3.025	2.45667	27.56	22.274	31.495	13.293	16.679	16.336	2.273	0.277	2.697	3.15	2.703	3.222	2.255	2.496	2.619	NA	NA	NA	NA	NA	NA
HannXRQ_Chr02g0051731	2	Chr2:149854961-149864443	gene	56.5357	38.7887	9.35933	72.1863	104.475	34.439	33.519	101.649	35.436	49.135	31.795	5.744	0.677	21.657	98.822	117.201	0.536	123.857	54.442	135.127	S	GO:0001101,GO:0003674,GO:0003824,GO:0005575,GO:0005622,GO:0005623,GO:0005737,GO:0005829,GO:0006629,GO:0006714,GO:0006720,GO:0006721,GO:0006950,GO:0008150,GO:0008152,GO:0008299,GO:0008610,GO:0009058,GO:0009507,GO:0009532,GO:0009536,GO:0009570,GO:0009605,GO:0009607,GO:0009611,GO:0009625,GO:0009719,GO:0009725,GO:0009753,GO:0009975,GO:0009987,GO:0010033,GO:0010333,GO:0010334,GO:0016098,GO:0016099,GO:…	4.2.3.105,4.2.3.106,4.2.3.108,4.2.3.111,4.2.3.117,4.2.3.15,4.2.3.16,4.2.3.27	ko00900,ko00902,ko01100,ko01110,map00900,map00902,map01100,map01110	Terpene_synth,Terpene_synth_C	synthase
HannXRQ_Chr02g0051841	1	Chr2:150813122-150816205	gene	36.1177	30.3833	136.219	8.139	4.255	58.853	44.061	5.439	19.245	64.048	7.857	187.337	128.385	92.936	6.344	2.816	15.257	3.881	4.078	4.806	J	GO:0003674,GO:0003824,GO:0005575,GO:0005622,GO:0005623,GO:0005737,GO:0005783,GO:0012505,GO:0016020,GO:0016787,GO:0016788,GO:0043226,GO:0043227,GO:0043229,GO:0043231,GO:0044424,GO:0044444,GO:0044464	-	-	Str_synth	Adipocyte plasma membrane-associated
HannXRQ_Chr02g0051951	5	Chr2:151067501-151072307	gene	14.3743	8.11133	0.216667	0.126667	1.589	14.232	10.556	18.335	6.956	7.88	9.498	0.217	0.292	0.141	0.144	0.155	0.081	1.507	1.95	1.31	T	-	2.7.11.1	ko04011,ko04392,map04011,map04392	Pkinase	Casein Kinase
HannXRQ_Chr02g0052071	4	Chr2:151901744-151903571	gene	5.71667	10.5533	2.44067	0	0	6.192	4.029	6.929	7.787	8.387	15.486	0.875	3.888	2.559	0	0	0	0	0	0	NA	NA	NA	NA	NA	NA
HannXRQ_Chr02g0052171	5	Chr2:152427777-152445717	gene	24.6423	6.70967	4.67167	0	0	25.831	19.544	28.552	7.764	5.602	6.763	0	14.015	0	0	0	0	0	0	0	TU	GO:0000003,GO:0000902,GO:0000904,GO:0000932,GO:0001101,GO:0003006,GO:0005575,GO:0005622,GO:0005623,GO:0005737,GO:0006950,GO:0006970,GO:0006996,GO:0007033,GO:0007275,GO:0008150,GO:0009507,GO:0009536,GO:0009628,GO:0009651,GO:0009653,GO:0009719,GO:0009725,GO:0009737,GO:0009791,GO:0009825,GO:0009845,GO:0009888,GO:0009987,GO:0010026,GO:0010033,GO:0010090,GO:0010154,GO:0016043,GO:0016049,GO:0022414,GO:…	-	-	Beach,Laminin_G_3,PH_BEACH,WD40	domain-containing protein
HannXRQ_Chr02g0052211	3	Chr2:152533678-152536598	gene	7.343	5.00367	5.71	0	0.0236667	7.176	6.873	7.98	4.624	4.633	5.754	6.073	6.133	4.924	0	0	0	0	0.071	0	NA	NA	NA	NA	NA	NA
HannXRQ_Chr02g0052221	1	Chr2:152552589-152556443	gene	58.2857	106.399	241.872	117.755	76.105	61.317	43.236	70.304	107.966	147.01	64.22	276.433	266.24	182.944	119.236	72.29	161.74	67.972	46.042	114.301	Q	GO:0001101,GO:0003674,GO:0003824,GO:0006464,GO:0006508,GO:0006511,GO:0006725,GO:0006807,GO:0008150,GO:0008152,GO:0009056,GO:0009057,GO:0009058,GO:0009636,GO:0009698,GO:0009699,GO:0009719,GO:0009725,GO:0009739,GO:0009987,GO:0010033,GO:0010243,GO:0014070,GO:0016598,GO:0016829,GO:0016840,GO:0016841,GO:0019438,GO:0019538,GO:0019748,GO:0019941,GO:0030163,GO:0033993,GO:0036211,GO:0042221,GO:0042493,GO:…	4.3.1.24,4.3.1.25	ko00360,ko00940,ko01100,ko01110,map00360,map00940,map01100,map01110	Lyase_aromatic	Phenylalanine ammonialyase
HannXRQ_Chr02g0052311	2	Chr2:152890276-152894933	gene	0.07	0.0733333	0.0723333	0.701667	1.10633	0.071	0.139	0	0	0.145	0.075	0	0.146	0.071	1.077	0.622	0.406	1.371	0.825	1.123	T	-	2.7.11.1	ko04626,ko05145,map04626,map05145	EF-hand_1,EF-hand_5,EF-hand_6,EF-hand_7,Pkinase	calcium-dependent protein kinase
HannXRQ_Chr02g0052451	5	Chr2:153672373-153674490	gene	15.2417	0.09	0	2.21267	2.625	12.228	9.339	24.158	0	0.27	0	0	0	0	4.291	1.741	0.606	3.071	2.241	2.563	NA	NA	NA	NA	NA	NA
HannXRQ_Chr02g0052461	5	Chr2:153688031-153699990	gene	36.4847	41.6107	0.593333	37.5333	36.446	36.17	36.922	36.362	33.898	43.301	47.633	0.696	0.502	0.582	40.634	40.872	31.094	30.028	38.428	40.882	S	-	-	-	Branch	Core-2/I-Branching enzyme
HannXRQ_Chr02g0052471	5	Chr2:153700041-153701487	gene	36.85	40.0677	1.04333	40.6343	36.3233	30.092	40.756	39.702	35.387	39.93	44.886	2.499	0.631	0	43.99	42.906	35.007	34.298	27.83	46.842	M	GO:0000003,GO:0003006,GO:0003674,GO:0003824,GO:0003977,GO:0005575,GO:0005622,GO:0005623,GO:0005737,GO:0005829,GO:0005886,GO:0006040,GO:0006047,GO:0006048,GO:0006139,GO:0006725,GO:0006793,GO:0006807,GO:0007275,GO:0008150,GO:0008152,GO:0009058,GO:0009225,GO:0009226,GO:0009553,GO:0009555,GO:0009790,GO:0009791,GO:0009793,GO:0009987,GO:0010154,GO:0016020,GO:0016740,GO:0016772,GO:0016779,GO:0018130,GO:…	2.7.7.23,2.7.7.83	ko00520,ko01100,ko01130,map00520,map01100,map01130	UDPGP	UDP-N-acetylglucosamine
HannXRQ_Chr02g0052721	3	Chr2:154672465-154686486	gene	35.245	22.8513	27.5773	0.318333	15.472	37.736	32.01	35.989	23.158	23.868	21.528	28.451	29.478	24.803	0.315	0.284	0.356	16.316	14.242	15.858	NA	NA	NA	NA	NA	NA
HannXRQ_Chr02g0052961	2	Chr2:155389449-155390732	gene	0.100667	0.107667	0.151333	91.8803	81.565	0.153	0.149	0	0	0	0.323	0	0	0.454	100.516	94.937	80.188	81.685	95.191	67.819	T	GO:0003674,GO:0005488,GO:0005515,GO:0005575,GO:0005622,GO:0005623,GO:0005634,GO:0005654,GO:0005737,GO:0005768,GO:0005769,GO:0005794,GO:0006810,GO:0006897,GO:0006898,GO:0008150,GO:0012505,GO:0016192,GO:0030135,GO:0030136,GO:0030276,GO:0031410,GO:0031974,GO:0031981,GO:0031982,GO:0032050,GO:0043226,GO:0043227,GO:0043229,GO:0043231,GO:0043233,GO:0044422,GO:0044424,GO:0044428,GO:0044444,GO:0044446,GO:…	-	-	Lung_7-TM_R	GPR107-like
HannXRQ_Chr02g0052981	6	Chr2:155452057-155452527	gene	0.13	0.141	1.11933	5.25067	1.751	0	0	0.39	0	0.423	0	1.693	0.427	1.238	5.875	1.816	8.061	1.602	2.192	1.459	T	GO:0003674,GO:0005488,GO:0005515,GO:0005575,GO:0005622,GO:0005623,GO:0005634,GO:0005654,GO:0005737,GO:0005768,GO:0005769,GO:0005794,GO:0006810,GO:0006897,GO:0006898,GO:0008150,GO:0012505,GO:0016192,GO:0030135,GO:0030136,GO:0030276,GO:0031410,GO:0031974,GO:0031981,GO:0031982,GO:0032050,GO:0043226,GO:0043227,GO:0043229,GO:0043231,GO:0043233,GO:0044422,GO:0044424,GO:0044428,GO:0044444,GO:0044446,GO:…	-	-	Lung_7-TM_R	Lung seven transmembrane receptor
HannXRQ_Chr02g0053131	4	Chr2:155840980-155846459	gene	0.0306667	7.23533	7.41667	0.171	1.667	0	0	0.092	6.578	6.794	8.334	8.205	5.557	8.488	0.298	0.215	0	1.515	1.762	1.724	U	GO:0005575,GO:0005622,GO:0005623,GO:0005737,GO:0005813,GO:0005815,GO:0005829,GO:0005856,GO:0005886,GO:0006810,GO:0006887,GO:0008150,GO:0009894,GO:0009987,GO:0010506,GO:0015630,GO:0016020,GO:0016192,GO:0016241,GO:0019222,GO:0031323,GO:0031329,GO:0032940,GO:0034451,GO:0043226,GO:0043228,GO:0043229,GO:0043232,GO:0043900,GO:0043903,GO:0044422,GO:0044424,GO:0044430,GO:0044444,GO:0044446,GO:0044450,GO:…	-	ko04910,map04910	Exo70	exocyst complex component
HannXRQ_Chr02g0053141	4	Chr2:155850849-155852749	gene	0.0906667	4.04333	1.47233	1.07	0.660333	0	0.272	0	3.446	7.797	0.887	1.278	2.724	0.415	1.971	0.762	0.477	0.806	0.441	0.734	NA	NA	NA	NA	NA	NA
HannXRQ_Chr02g0053211	4	Chr2:156273879-156274790	gene	0.552667	10.3733	6.46133	0	0	0.215	0.839	0.604	11.715	9.166	10.239	11.583	3.752	4.049	0	0	0	0	0	0	NA	NA	NA	NA	NA	NA
HannXRQ_Chr02g0053331	3	Chr2:156871984-156880672	gene	5.26667	8.16633	6.20833	2.023	1.06933	5.116	6.194	4.49	8.263	8.553	7.683	6.655	8.051	3.919	0.784	0.707	4.578	1.06	0.956	1.192	-	-	-	-	-	-
HannXRQ_Chr02g0053491	4	Chr2:157569960-157578129	gene	0.201667	29.8313	35.6013	0.0506667	0.075	0.192	0.211	0.202	27.757	27.625	34.112	38.472	35.599	32.733	0.073	0.079	0	0.069	0.051	0.105	NA	NA	NA	NA	NA	NA
HannXRQ_Chr02g0053571	4	Chr2:157771458-157773790	gene	3.50967	14.915	17.2193	4.41867	4.911	2.855	3.032	4.642	12.269	16.465	16.011	16.147	17.6	17.911	4.066	4.308	4.882	4.285	5.221	5.227	NA	NA	NA	NA	NA	NA
HannXRQ_Chr02g0053621	6	Chr2:157821888-157825349	gene	0	0.919	2.39633	0.033	0	0	0	0	1.116	0.701	0.94	3.21	1.925	2.054	0.099	0	0	0	0	0	S	GO:0000003,GO:0000932,GO:0000956,GO:0003006,GO:0003674,GO:0003676,GO:0003723,GO:0003729,GO:0005488,GO:0005515,GO:0005575,GO:0005622,GO:0005623,GO:0005634,GO:0005654,GO:0005737,GO:0005829,GO:0006139,GO:0006401,GO:0006402,GO:0006725,GO:0006807,GO:0007154,GO:0007165,GO:0007186,GO:0007275,GO:0008150,GO:0008152,GO:0009056,GO:0009057,GO:0009653,GO:0009719,GO:0009725,GO:0009733,GO:0009790,GO:0009791,GO:…	-	ko03018,map03018	Ge1_WD40	WD40 repeats
HannXRQ_Chr02g0053731	1	Chr2:158176432-158179212	gene	0.048	0.108	3.535	0	0	0	0	0.144	0.079	0	0.245	2.427	4.743	3.435	0	0	0	0	0	0	NA	NA	NA	NA	NA	NA
HannXRQ_Chr02g0053911	3	Chr2:159543919-159547829	gene	49.4133	58.7223	47.6707	1.65467	1.37567	50.47	43.728	54.042	50.712	62.993	62.462	41.235	59.525	42.252	1.455	1.63	1.879	1.289	1.303	1.535	NA	NA	NA	NA	NA	NA
HannXRQ_Chr02g0054031	5	Chr2:160307301-160332642	gene	117.396	19.64	14.5803	134.153	84.4683	111.026	115.335	125.827	14.657	14.769	29.494	8.469	12.708	22.564	120.468	142.252	139.739	83.708	88.651	81.046	Z	GO:0000166,GO:0000287,GO:0003674,GO:0003774,GO:0003777,GO:0003824,GO:0005488,GO:0005515,GO:0005575,GO:0005622,GO:0005623,GO:0005856,GO:0005871,GO:0005874,GO:0005875,GO:0006928,GO:0007017,GO:0007018,GO:0008150,GO:0009987,GO:0015630,GO:0016462,GO:0016787,GO:0016817,GO:0016818,GO:0016887,GO:0017076,GO:0017111,GO:0030554,GO:0032553,GO:0032555,GO:0032559,GO:0032991,GO:0035371,GO:0036094,GO:0042802,GO:…	-	-	Kinesin	Belongs to the TRAFAC class myosin-kinesin ATPase superfamily. Kinesin family
HannXRQ_Chr02g0054091	4	Chr2:160468473-160506255	gene	0	7.59667	3.18233	0	0	0	0	0	7.968	8.26	6.562	0	9.547	0	0	0	0	0	0	0	NA	NA	NA	NA	NA	NA
HannXRQ_Chr02g0054101	4	Chr2:160506306-160509929	gene	0	11.6753	7.84667	0.0646667	0	0	0	0	10.965	13.713	10.348	0	23.54	0	0	0.194	0	0	0	0	D	-	-	-	Helitron_like_N	Helitron helicase-like domain at N-terminus
HannXRQ_Chr02g0054181	4	Chr2:160583251-160584092	gene	0.703333	12.026	6.022	0	0.757	0	0	2.11	10.426	13.726	11.926	4.582	2.314	11.17	0	0	0	1.084	1.187	0	T	GO:0001101,GO:0003674,GO:0003824,GO:0004672,GO:0004674,GO:0005575,GO:0005622,GO:0005623,GO:0005634,GO:0005737,GO:0006464,GO:0006468,GO:0006793,GO:0006796,GO:0006807,GO:0007154,GO:0007165,GO:0008150,GO:0008152,GO:0008360,GO:0009719,GO:0009725,GO:0009739,GO:0009755,GO:0009987,GO:0010033,GO:0010476,GO:0016301,GO:0016310,GO:0016740,GO:0016772,GO:0016773,GO:0018105,GO:0018193,GO:0018209,GO:0019538,GO:…	-	-	Pkinase	Protein kinase domain
HannXRQ_Chr02g0054201	2	Chr2:160595448-160597099	gene	0.540667	0.187333	0.182333	4.53733	171.311	0.919	0.359	0.344	0.189	0.373	0	0	0	0.547	11.124	0.602	1.886	168.82	163.852	181.26	S	-	2.1.1.273,2.1.1.274	-	Methyltransf_7	Salicylate
HannXRQ_Chr02g0054211	2	Chr2:160679866-160681899	gene	0	0	0.0496667	0.114333	58.125	0	0	0	0	0	0	0	0	0.149	0	0	0.343	53.959	63.648	56.768	S	-	2.1.1.273,2.1.1.274	-	Methyltransf_7	Salicylate
HannXRQ_Chr02g0054221	2	Chr2:160694680-160706733	gene	0.171333	0	0.117667	0.501667	144.692	0	0.347	0.167	0	0	0	0	0	0.353	0.897	0	0.608	133.007	172.176	128.894	S	GO:0003674,GO:0003824,GO:0006950,GO:0006952,GO:0008150,GO:0008152,GO:0008168,GO:0008169,GO:0008171,GO:0008757,GO:0009605,GO:0009607,GO:0009611,GO:0016740,GO:0016741,GO:0032259,GO:0043207,GO:0050896,GO:0051704,GO:0051707,GO:0052624,GO:0080150	2.1.1.273,2.1.1.274,2.1.1.277	-	Methyltransf_7	carboxyl
HannXRQ_Chr02g0054241	6	Chr2:160794624-160798615	gene	7.72067	0	0.166	12.584	8.41067	6.961	9.058	7.143	0	0	0	0.169	0	0.329	13.879	7.056	16.817	6.703	9.956	8.573	O	-	-	-	DnaJ	dnaJ homolog subfamily
HannXRQ_Chr02g0054261	2	Chr2:160894511-160899879	gene	5.08833	1.15133	0.329333	6.73233	6.32467	5.396	3.159	6.71	1.817	0.598	1.039	0.299	0.202	0.487	6.928	8.46	4.809	5.101	4.756	9.117	F	-	3.6.1.5	ko00230,ko00240,map00230,map00240	GDA1_CD39	Belongs to the GDA1 CD39 NTPase family
HannXRQ_Chr02g0054281	5	Chr2:160985355-160988462	gene	3.70733	1.88333	0.815	0	0.109667	6.838	3.003	1.281	3.166	1.216	1.268	1.391	1.054	0	0	0	0	0.329	0	0	F	GO:0000003,GO:0003674,GO:0003824,GO:0004382,GO:0005575,GO:0005622,GO:0005623,GO:0005737,GO:0005768,GO:0005794,GO:0005802,GO:0008150,GO:0009846,GO:0009856,GO:0012505,GO:0016020,GO:0016021,GO:0016462,GO:0016787,GO:0016817,GO:0016818,GO:0017110,GO:0022414,GO:0031224,GO:0031410,GO:0031982,GO:0031984,GO:0032501,GO:0043226,GO:0043227,GO:0043229,GO:0043231,GO:0044422,GO:0044424,GO:0044425,GO:0044431,GO:…	3.6.1.5	ko00230,ko00240,map00230,map00240	GDA1_CD39	Belongs to the GDA1 CD39 NTPase family
HannXRQ_Chr02g0054291	4	Chr2:160991320-160992174	gene	0	10.9913	3.61	0	0	0	0	0	12.527	15.367	5.08	4.504	3.032	3.294	0	0	0	0	0	0	C	GO:0003674,GO:0005488,GO:0005507,GO:0043167,GO:0043169,GO:0046872,GO:0046914	1.18.1.2	ko00195,ko01100,map00195,map01100	NAD_binding_1	Ferredoxin-NADP reductase
HannXRQ_Chr02g0054301	4	Chr2:160992517-160993684	gene	0.0523333	7.17667	2.15333	0	0	0	0	0.157	7.249	10.905	3.376	1.706	2.757	1.997	0	0	0	0	0	0	NA	NA	NA	NA	NA	NA
HannXRQ_Chr02g0054321	4	Chr2:161033158-161044549	gene	2.038	13.565	6.415	0.04	0.0306667	4.197	1.229	0.688	16.303	17.056	7.336	3.736	15.093	0.416	0	0	0.12	0	0	0.092	F	GO:0000003,GO:0003674,GO:0003824,GO:0004382,GO:0005575,GO:0005622,GO:0005623,GO:0005737,GO:0005768,GO:0005794,GO:0005802,GO:0008150,GO:0009846,GO:0009856,GO:0012505,GO:0016020,GO:0016021,GO:0016462,GO:0016787,GO:0016817,GO:0016818,GO:0017110,GO:0022414,GO:0031224,GO:0031410,GO:0031982,GO:0031984,GO:0032501,GO:0043226,GO:0043227,GO:0043229,GO:0043231,GO:0044422,GO:0044424,GO:0044425,GO:0044431,GO:…	3.6.1.5	ko00230,ko00240,map00230,map00240	GDA1_CD39	Belongs to the GDA1 CD39 NTPase family
HannXRQ_Chr02g0054381	6	Chr2:161613696-161617053	gene	0.447333	1.23333	6.925	33.6933	0.382667	0.74	0.206	0.396	1.087	1.718	0.895	16.126	4.125	0.524	0.853	0	100.227	0.61	0.445	0.093	K	GO:0003674,GO:0003700,GO:0005575,GO:0005622,GO:0005623,GO:0005634,GO:0005737,GO:0006355,GO:0008150,GO:0009889,GO:0009893,GO:0009894,GO:0009896,GO:0010271,GO:0010468,GO:0010556,GO:0019219,GO:0019222,GO:0031323,GO:0031325,GO:0031326,GO:0031329,GO:0031331,GO:0043226,GO:0043227,GO:0043229,GO:0043231,GO:0044424,GO:0044464,GO:0048518,GO:0048522,GO:0048831,GO:0050789,GO:0050793,GO:0050794,GO:0051094,GO:…	-	-	NAM	(NAC) domain-containing protein
HannXRQ_Chr02g0054511	2	Chr2:161962316-161963047	gene	0.568333	0.613333	1.10233	0	4.359	0.3	0	1.405	0.926	0.914	0	0.916	0.308	2.083	0	0	0	3.178	5.691	4.208	S	-	-	-	Bet_v_1	S-norcoclaurine
HannXRQ_Chr02g0054591	1	Chr2:162045596-162067034	gene	0.0176667	0	17.203	0.0566667	0.0806667	0.053	0	0	0	0	0	14.094	22.14	15.375	0.054	0.116	0	0.102	0	0.14	NA	NA	NA	NA	NA	NA
HannXRQ_Chr02g0054601	6	Chr2:162067686-162069059	gene	0	0.0966667	1.11567	0	0.142	0	0	0	0	0.29	0	1.741	1.465	0.141	0	0	0	0	0.301	0.125	NA	NA	NA	NA	NA	NA
HannXRQ_Chr02g0054631	4	Chr2:162072271-162079040	gene	0	6.19333	6.68167	2.16467	2.12733	0	0	0	5.967	6.287	6.326	6.516	7.647	5.882	1.397	2.976	2.121	1.75	2.052	2.58	NA	NA	NA	NA	NA	NA
HannXRQ_Chr02g0054831	5	Chr2:162871829-162873723	gene	25.136	0	0	0.078	0	26.694	21.747	26.967	0	0	0	0	0	0	0.234	0	0	0	0	0	NA	NA	NA	NA	NA	NA
HannXRQ_Chr02g0054881	2	Chr2:163254589-163255992	gene	0.453667	0.804333	0.046	17.3197	14.5487	0.419	0.681	0.261	0.287	2.126	0	0	0	0.138	16.189	11.272	24.498	19.616	16.323	7.707	S	-	-	-	DUF247	UPF0481 protein At3g47200-like
HannXRQ_Chr02g0054921	1	Chr2:163401191-163404355	gene	0.754333	2.23767	12.1337	2.48	2.70867	0.922	1.125	0.216	2.136	1.523	3.054	9.385	17.178	9.838	0.931	4.406	2.103	3.109	1.58	3.437	NA	NA	NA	NA	NA	NA
HannXRQ_Chr02g0054981	1	Chr2:163457012-163459322	gene	0	13.1797	25.0323	0.0506667	0	0	0	0	14.48	14.58	10.479	32.179	26.054	16.864	0	0.152	0	0	0	0	NA	NA	NA	NA	NA	NA
HannXRQ_Chr02g0055001	2	Chr2:163536570-163538006	gene	14.4173	13.2713	1.49933	11.3017	30.431	12.279	9.533	21.44	11.486	15.026	13.302	1.987	0.573	1.938	14.077	19.192	0.636	35.471	22.058	33.764	-	-	-	-	-	-
HannXRQ_Chr02g0055091	4	Chr2:164009673-164011241	gene	0.117	4.23433	0.678333	0.066	0.0583333	0.181	0	0.17	4.293	5.528	2.882	0.923	0.932	0.18	0	0.198	0	0.175	0	0	L	GO:0003674,GO:0003824,GO:0004721,GO:0004722,GO:0005575,GO:0005622,GO:0005623,GO:0005634,GO:0006464,GO:0006470,GO:0006793,GO:0006796,GO:0006807,GO:0006950,GO:0007154,GO:0007165,GO:0008150,GO:0008152,GO:0009266,GO:0009314,GO:0009408,GO:0009416,GO:0009628,GO:0009637,GO:0009785,GO:0009987,GO:0016311,GO:0016787,GO:0016788,GO:0016791,GO:0019538,GO:0023052,GO:0030522,GO:0036211,GO:0042578,GO:0043170,GO:…	3.1.3.16	ko04010,ko04922,map04010,map04922	Metallophos,PMD	Serine threonine-protein phosphatase
HannXRQ_Chr02g0055151	1	Chr2:164125756-164129961	gene	2.734	7.92933	17.6763	0	0	2.65	2.752	2.8	8.123	9.453	6.212	21.744	16.628	14.657	0	0	0	0	0	0	NA	NA	NA	NA	NA	NA
HannXRQ_Chr02g0055161	1	Chr2:164130012-164132313	gene	6.99433	14.3893	37.772	0	0	6.749	7.167	7.067	15.113	17.543	10.512	42.003	40.989	30.324	0	0	0	0	0	0	NA	NA	NA	NA	NA	NA
HannXRQ_Chr02g0055171	2	Chr2:164138963-164140684	gene	0.0783333	4.37133	0.0406667	0	2.66567	0.119	0.116	0	5.009	4.584	3.521	0	0.122	0	0	0	0	2.058	3.128	2.811	NA	NA	NA	NA	NA	NA
HannXRQ_Chr02g0055201	4	Chr2:164163554-164164490	gene	0	20.7403	0	0.0863333	0.152333	0	0	0	5.613	9.879	46.729	0	0	0	0	0.259	0	0.457	0	0	NA	NA	NA	NA	NA	NA
HannXRQ_Chr02g0055241	1	Chr2:164300521-164301927	gene	0	0	26.655	0	0	0	0	0	0	0	0	28.916	20.336	30.713	0	0	0	0	0	0	NA	NA	NA	NA	NA	NA
HannXRQ_Chr02g0055271	4	Chr2:164344097-164348957	gene	2.62	41.6357	8.593	1.649	7.81633	2.809	2.002	3.049	37.159	40.946	46.802	10.524	2.428	12.827	1.08	2.19	1.677	7.427	6.954	9.068	NA	NA	NA	NA	NA	NA
HannXRQ_Chr02g0055301	2	Chr2:164506405-164506671	gene	9.26167	0	9.15067	8.45967	9.56533	9.539	9.309	8.937	0	0	0	10.451	7.538	9.463	7.402	9.612	8.365	7.065	10.052	11.579	T	-	2.7.11.22,2.7.11.23	-	Pkinase	serine threonine-protein kinase
HannXRQ_Chr02g0055451	6	Chr2:165180500-165183872	gene	9.70033	0.678667	0.282333	21.4423	3.69667	12.41	10.335	6.356	1.532	0.504	0	0.337	0.51	0	21.033	6.322	36.972	1.912	5.406	3.772	G	GO:0003674,GO:0003824,GO:0004553,GO:0008150,GO:0008152,GO:0009056,GO:0009987,GO:0016787,GO:0016798,GO:0016998,GO:0033946,GO:0043170,GO:0044036,GO:0044237,GO:0044248,GO:0044260,GO:0052736,GO:0071554,GO:0071704	2.4.1.207	-	Glyco_hydro_16,XET_C	Catalyzes xyloglucan endohydrolysis (XEH) and or endotransglycosylation (XET). Cleaves and religates xyloglucan polymers, an essential constituent of the primary cell wall, and thereby participates in cell wall construction of growing tissues
HannXRQ_Chr02g0055641	1	Chr2:166772427-166775869	gene	5.46633	23.5443	30.8047	9.97067	9.80033	5.337	5.369	5.693	19.938	24.69	26.005	29.822	27.078	35.514	8.946	10.576	10.39	8.539	8.913	11.949	E	GO:0000096,GO:0000097,GO:0003674,GO:0003824,GO:0003871,GO:0005575,GO:0005576,GO:0005622,GO:0005623,GO:0005737,GO:0005829,GO:0006082,GO:0006520,GO:0006555,GO:0006790,GO:0006807,GO:0008150,GO:0008152,GO:0008168,GO:0008172,GO:0008652,GO:0008705,GO:0009058,GO:0009066,GO:0009067,GO:0009086,GO:0009987,GO:0016053,GO:0016740,GO:0016741,GO:0019752,GO:0032259,GO:0042084,GO:0042085,GO:0043436,GO:0044237,GO:…	2.1.1.14	ko00270,ko00450,ko01100,ko01110,ko01230,map00270,map00450,map01100,map01110,map01230	Meth_synt_1,Meth_synt_2	methionine synthase activity
HannXRQ_Chr02g0055661	6	Chr2:167126353-167127693	gene	0	0.55	3.095	0.409667	0.187667	0	0	0	0.451	0.89	0.309	3.716	1.801	3.768	0.737	0.159	0.333	0.281	0.154	0.128	L	-	-	-	RVT_2,Retrotran_gag_3	Cysteine-rich RLK (RECEPTOR-like protein kinase) 8
HannXRQ_Chr02g0055671	1	Chr2:167129149-167131648	gene	0.0346667	7.88233	19.3807	4.943	4.19767	0.104	0	0	7.39	9.2	7.057	25.311	14.759	18.072	7.456	5	2.373	3.007	2.194	7.392	L	-	-	-	Retrotran_gag_2,Retrotran_gag_3,Retrotrans_gag	transposition, RNA-mediated
HannXRQ_Chr02g0055711	5	Chr2:167239791-167240785	gene	10.168	0	0.0843333	8.498	5.29767	12.911	9.451	8.142	0	0	0	0.253	0	0	8.768	12.197	4.529	4.782	5.233	5.878	A	GO:0000375,GO:0000377,GO:0000387,GO:0000398,GO:0000974,GO:0003674,GO:0003676,GO:0003723,GO:0003729,GO:0005488,GO:0005575,GO:0005622,GO:0005623,GO:0005634,GO:0005681,GO:0005684,GO:0006139,GO:0006396,GO:0006397,GO:0006725,GO:0006807,GO:0006950,GO:0006952,GO:0008150,GO:0008152,GO:0008380,GO:0009605,GO:0009607,GO:0009617,GO:0009987,GO:0010467,GO:0016043,GO:0016070,GO:0016071,GO:0017069,GO:0017070,GO:…	-	ko03040,map03040	RRM_1,Torus	zinc finger CCCH domain-containing protein
HannXRQ_Chr02g0055751	1	Chr2:167300073-167306650	gene	2.34133	4.20367	10.928	0.0126667	0.0993333	2.404	1.974	2.646	3.809	4.032	4.77	12.074	8.899	11.811	0.038	0	0	0.037	0.161	0.1	NA	NA	NA	NA	NA	NA
HannXRQ_Chr02g0055781	1	Chr2:167341250-167342665	gene	0	9.432	17.7913	0.0466667	0	0	0	0	10.819	9.417	8.06	17.454	18.763	17.157	0.14	0	0	0	0	0	NA	NA	NA	NA	NA	NA
HannXRQ_Chr02g0055791	3	Chr2:167366455-167367505	gene	8.86167	11.3667	10.18	2.89333	1.82333	13.814	10.418	2.353	17.229	15.097	1.774	11.712	10.107	8.721	2.745	0.685	5.25	1.209	2.426	1.835	S	-	-	-	Senescence_reg	Senescence regulator
HannXRQ_Chr02g0055841	1	Chr2:167608071-167610208	gene	0	0.0903333	8.94	4.96567	1.917	0	0	0	0.136	0.135	0	7.552	9.669	9.599	4.814	4.341	5.742	1.914	1.397	2.44	NA	NA	NA	NA	NA	NA
HannXRQ_Chr02g0056021	5	Chr2:168645884-168652054	gene	44.6713	16.6533	14.3793	26.22	6.85967	52.577	59.798	21.639	18.732	23.601	7.627	17.83	22.612	2.696	21.108	15.424	42.128	5.887	10.166	4.526	K	GO:0000003,GO:0003006,GO:0003674,GO:0003700,GO:0005575,GO:0005622,GO:0005623,GO:0005634,GO:0005667,GO:0006355,GO:0007275,GO:0008150,GO:0009555,GO:0009790,GO:0009791,GO:0009793,GO:0009889,GO:0009890,GO:0009892,GO:0010154,GO:0010262,GO:0010468,GO:0010556,GO:0010558,GO:0010605,GO:0010629,GO:0016602,GO:0019219,GO:0019222,GO:0022414,GO:0031323,GO:0031324,GO:0031326,GO:0031327,GO:0032501,GO:0032502,GO:…	-	ko04612,ko05152,map04612,map05152	CBFB_NFYA	CCAAT-Binding transcription Factor
HannXRQ_Chr02g0056041	6	Chr2:168770667-168799982	gene	20.558	3.38033	4.881	33.0723	14.2347	20.845	21.35	19.479	3.016	5.515	1.61	5.744	6.637	2.262	31.544	20.207	47.466	13.172	15.16	14.372	T	GO:0003674,GO:0003824,GO:0004672,GO:0004674,GO:0005575,GO:0005623,GO:0005886,GO:0006464,GO:0006468,GO:0006793,GO:0006796,GO:0006807,GO:0008150,GO:0008152,GO:0009987,GO:0016020,GO:0016301,GO:0016310,GO:0016740,GO:0016772,GO:0016773,GO:0019538,GO:0036211,GO:0043170,GO:0043412,GO:0044237,GO:0044238,GO:0044260,GO:0044267,GO:0044464,GO:0071704,GO:0071944,GO:0140096,GO:1901564	-	-	LRR_1,LRR_8,Malectin,Pkinase,Pkinase_Tyr	LRR receptor-like serine threonine-protein kinase
HannXRQ_Chr02g0056061	4	Chr2:168875140-168881514	gene	0.253667	65.97	59.4447	26.9893	20.1943	0.075	0.368	0.318	60.198	65.678	72.034	58.102	58.752	61.48	29.131	29.834	22.003	20.218	18.751	21.614	D	GO:0000139,GO:0003674,GO:0003756,GO:0003824,GO:0005575,GO:0005576,GO:0005615,GO:0005622,GO:0005623,GO:0005737,GO:0005768,GO:0005794,GO:0005802,GO:0006950,GO:0006970,GO:0008150,GO:0008152,GO:0009628,GO:0009651,GO:0010959,GO:0012505,GO:0016020,GO:0016021,GO:0016491,GO:0016667,GO:0016670,GO:0016853,GO:0016860,GO:0016864,GO:0016971,GO:0016972,GO:0030173,GO:0031090,GO:0031224,GO:0031228,GO:0031300,GO:…	1.8.3.2	-	Evr1_Alr,Thioredoxin	Sulfhydryl oxidase
HannXRQ_Chr02g0056111	4	Chr2:169079988-169084225	gene	0.0306667	12.0463	0.596667	0.031	0	0.092	0	0	11.141	13.237	11.761	0.093	1.697	0	0.093	0	0	0	0	0	Z	GO:0003674,GO:0003774,GO:0003777,GO:0003824,GO:0005575,GO:0005622,GO:0005623,GO:0005856,GO:0005871,GO:0005874,GO:0005875,GO:0005886,GO:0005911,GO:0006928,GO:0007017,GO:0007018,GO:0008150,GO:0009506,GO:0009987,GO:0015630,GO:0016020,GO:0016462,GO:0016787,GO:0016817,GO:0016818,GO:0016887,GO:0017111,GO:0030054,GO:0032991,GO:0035371,GO:0043226,GO:0043228,GO:0043229,GO:0043232,GO:0044422,GO:0044424,GO:…	-	-	DUF3490,Kinesin	microtubule motor activity
HannXRQ_Chr02g0056141	2	Chr2:169314905-169318482	gene	1.46133	0.51	0.527333	0.0826667	0.398	1.472	0.958	1.954	0.631	0.249	0.65	0	0	1.582	0.248	0	0	0.118	0.646	0.43	S	-	-	-	DUF547,Lzipper-MIP1	isoform X1
HannXRQ_Chr02g0056341	2	Chr2:170427186-170428169	gene	0.156333	0.442333	0.165667	0	2.496	0	0	0.469	0	0	1.327	0	0	0.497	0	0	0	2.654	1.32	3.514	C	GO:0003674,GO:0003824,GO:0004029,GO:0005575,GO:0005622,GO:0005623,GO:0005737,GO:0005783,GO:0008150,GO:0008152,GO:0012505,GO:0016020,GO:0016491,GO:0016620,GO:0016903,GO:0043226,GO:0043227,GO:0043229,GO:0043231,GO:0044424,GO:0044444,GO:0044464,GO:0055114	1.2.1.3	ko00010,ko00053,ko00071,ko00280,ko00310,ko00330,ko00340,ko00380,ko00410,ko00561,ko00620,ko00625,ko00903,ko00981,ko01100,ko01110,ko01120,ko01130,map00010,map00053,map00071,map00280,map00310,map00330,map00340,map00380,map00410,map00561,map00620,map00625,map00903,map00981,map01100,map01110,map01120,map01130	Aldedh	Belongs to the aldehyde dehydrogenase family
HannXRQ_Chr02g0056511	2	Chr2:170912283-170912664	gene	0	0	0.658667	38.2683	32.0463	0	0	0	0	0	0	0	0	1.976	34.839	40.597	39.369	28.776	33.594	33.769	NA	NA	NA	NA	NA	NA
HannXRQ_Chr02g0056521	3	Chr2:171036512-171043741	gene	22.636	40.2057	41.2677	1.41167	1.36433	23.565	21.176	23.167	38.676	38.566	43.375	42.252	41.133	40.418	1.507	1.404	1.324	1.159	1.443	1.491	Q	GO:0000302,GO:0003674,GO:0003824,GO:0005215,GO:0005575,GO:0005623,GO:0005886,GO:0006810,GO:0006855,GO:0006950,GO:0006979,GO:0008150,GO:0015399,GO:0015405,GO:0015893,GO:0016020,GO:0016021,GO:0016462,GO:0016787,GO:0016817,GO:0016818,GO:0016887,GO:0017111,GO:0022804,GO:0022857,GO:0031224,GO:0042221,GO:0042493,GO:0042623,GO:0042626,GO:0043492,GO:0044425,GO:0044464,GO:0050896,GO:0051179,GO:0051234,GO:…	-	-	ABC2_membrane,ABC_tran,ABC_trans_N,PDR_assoc	Belongs to the ABC transporter superfamily. ABCG family. PDR (TC 3.A.1.205) subfamily
HannXRQ_Chr02g0056541	6	Chr2:171063636-171064455	gene	0	0.112	0	36.4563	0.194333	0	0	0	0	0	0.336	0	0	0	38.378	45.332	25.659	0.305	0	0.278	NA	NA	NA	NA	NA	NA
HannXRQ_Chr02g0056601	6	Chr2:171405494-171406438	gene	4.02633	7.45167	47.6513	107.317	0.922	7.256	4.046	0.777	7.039	11.583	3.733	66.648	12.14	64.166	10.248	0.679	311.025	0.399	2.185	0.182	S	-	-	-	DUF716	Transmembrane protein 45A-like
HannXRQ_Chr02g0056771	1	Chr2:171632833-171648154	gene	33.613	70.7087	152.597	82.1423	31.9807	48.748	46.796	5.295	82.757	105.485	23.884	193.273	173.007	91.512	75.902	55.209	115.316	25.724	49.75	20.468	E	-	1.13.11.12	ko00591,ko00592,ko01100,ko01110,map00591,map00592,map01100,map01110	Lipoxygenase,PLAT	Plant lipoxygenase may be involved in a number of diverse aspects of plant physiology including growth and development, pest resistance, and senescence or responses to wounding
HannXRQ_Chr02g0056781	1	Chr2:171650072-171651316	gene	0	0.845667	15.0757	0	0	0	0	0	0	0.822	1.715	17.708	17.882	9.637	0	0	0	0	0	0	NA	NA	NA	NA	NA	NA
HannXRQ_Chr02g0056791	6	Chr2:171712731-171728497	gene	0.064	0.135	1.555	0.232	0.0376667	0.084	0.082	0.026	0.23	0.057	0.118	3.237	1.262	0.166	0.028	0	0.668	0.054	0.059	0	IQ	-	-	-	AMP-binding,Amino_oxidase,Catalase,Hexapep,NAD_binding_8,PP-binding	Phosphopantetheine attachment site
HannXRQ_Chr02g0056861	1	Chr2:171892029-171896424	gene	6.234	3.30467	27.544	2.31433	3.595	6.548	3.462	8.692	3.65	2.218	4.046	26.371	22.426	33.835	3.303	2.085	1.555	4.466	2.013	4.306	G	-	-	-	LRRNT_2,LRR_1,LRR_8	LRR receptor-like serine threonine-protein kinase
HannXRQ_Chr02g0056961	6	Chr2:172136308-172137329	gene	0.0676667	0	0	4.49167	2.2	0	0	0.203	0	0	0	0	0	0	4.799	4.485	4.191	1.249	2.507	2.844	NA	NA	NA	NA	NA	NA
HannXRQ_Chr02g0057011	5	Chr2:172558125-172560699	gene	2.60167	0.349	0.889667	0	0.025	2.249	2.649	2.907	0.239	0.315	0.493	0.947	0.876	0.846	0	0	0	0.075	0	0	T	-	-	-	B_lectin,PAN_3,Pkinase_Tyr,S_locus_glycop	G-type lectin S-receptor-like serine threonine-protein kinase SD3-1
HannXRQ_Chr02g0057101	1	Chr2:172789364-172790809	gene	0.0846667	10.2297	15.122	0	0	0	0	0.254	10.455	6.744	13.49	12.405	16.564	16.397	0	0	0	0	0	0	T	-	-	ko04626,map04626	LRR_8,NB-ARC	disease resistance
HannXRQ_Chr02g0057111	1	Chr2:172790860-172791656	gene	2.06233	27.667	41.7743	0	0	1.475	2.639	2.073	28.58	18.229	36.192	31.26	40.659	53.404	0	0	0	0	0	0	NA	NA	NA	NA	NA	NA
HannXRQ_Chr02g0057121	1	Chr2:172791707-172796895	gene	0.613333	44.947	65.7987	0	0	0.946	0.185	0.709	47.132	30.767	56.942	51.417	62.23	83.749	0	0	0	0	0	0	L	-	-	-	DUF4219,Retrotran_gag_2	Domain of unknown function (DUF4219)
HannXRQ_Chr02g0057131	3	Chr2:172796946-172802236	gene	14.0173	38.376	53.6797	0	0	17.558	17.135	7.359	41.837	25.817	47.474	43.717	52.692	64.63	0	0	0	0	0	0	NA	NA	NA	NA	NA	NA
HannXRQ_Chr02g0057141	1	Chr2:172821191-172837210	gene	2.55533	2.04267	7.45	0	0	1.363	3.749	2.554	2.933	2.014	1.181	9.707	6.62	6.023	0	0	0	0	0	0	NA	NA	NA	NA	NA	NA
HannXRQ_Chr02g0057151	1	Chr2:172837261-172852322	gene	3.71533	2.27633	7.31467	0.038	0	2.812	3.724	4.61	3.1	2.346	1.383	7.355	7.118	7.471	0	0	0.114	0	0	0	NA	NA	NA	NA	NA	NA
HannXRQ_Chr02g0057161	1	Chr2:172852443-172858061	gene	1.38067	40.976	52.3047	0	0	0.907	1.69	1.545	41.147	31.998	49.783	42.446	53.284	61.184	0	0	0	0	0	0	NA	NA	NA	NA	NA	NA
HannXRQ_Chr02g0057171	1	Chr2:172858112-172863484	gene	0.916667	47.3853	69.546	0	0	1.302	0.635	0.813	50.227	32.179	59.75	52.973	64.194	91.471	0	0	0	0	0	0	L	-	-	-	DUF4219,Retrotran_gag_2,zf-CCHC	Domain of unknown function (DUF4219)
HannXRQ_Chr02g0057181	3	Chr2:172863535-172868778	gene	17.2137	34.364	55.8393	0	0	19.591	22.232	9.818	38.909	22.68	41.503	45.425	54.297	67.796	0	0	0	0	0	0	NA	NA	NA	NA	NA	NA
HannXRQ_Chr02g0057191	6	Chr2:172884337-172889697	gene	0.0476667	0.177333	0.802667	0.0656667	0.0983333	0	0.143	0	0.263	0.037	0.232	1.115	0.713	0.58	0.037	0.16	0	0.141	0.154	0	L	-	-	-	RVT_2,Retrotran_gag_2,gag_pre-integrs,rve,zf-CCHC	GAG-pre-integrase domain
HannXRQ_Chr02g0057201	1	Chr2:172891372-172895456	gene	2.38933	2.55933	3.82533	0.0176667	0	1.847	2.134	3.187	2.8	2.716	2.162	4.153	4.044	3.279	0	0.053	0	0	0	0	NA	NA	NA	NA	NA	NA
HannXRQ_Chr02g0057221	4	Chr2:172987334-172991630	gene	4.306	11.0793	6.94233	0	0	3.831	4.042	5.045	13.531	13.675	6.032	8.849	7.766	4.212	0	0	0	0	0	0	NA	NA	NA	NA	NA	NA
HannXRQ_Chr02g0057231	4	Chr2:172992257-172994129	gene	5.70367	16.3393	10.6867	0	0	5.048	4.717	7.346	20.666	18.113	10.239	13.003	11.918	7.139	0	0	0	0	0	0	NA	NA	NA	NA	NA	NA
HannXRQ_Chr02g0057251	5	Chr2:173069971-173099180	gene	2.19867	0.282333	0.460333	0.29	0.202333	1.69	2.042	2.864	0.083	0.082	0.682	0.819	0.083	0.479	0.244	0.351	0.275	0.155	0.17	0.282	NA	NA	NA	NA	NA	NA
HannXRQ_Chr02g0057271	5	Chr2:173169932-173176573	gene	3.90733	2.70367	1.22467	0.137	0.460333	3.959	3.182	4.581	2.875	2.523	2.713	1.185	0.718	1.771	0.157	0.254	0	0.374	0.327	0.68	S	-	-	-	CK2S	Pentatricopeptide repeat (PPR) superfamily protein
HannXRQ_Chr02g0057441	3	Chr2:173742283-173743202	gene	13.4693	8.637	19.4677	0	0	11.428	14.34	14.64	9.839	5.449	10.623	15.898	18.211	24.294	0	0	0	0	0	0	NA	NA	NA	NA	NA	NA
HannXRQ_Chr02g0057451	1	Chr2:173743312-173747467	gene	5.783	8.26833	18.6967	0	0	4.788	6.807	5.754	7.819	7.614	9.372	11.967	21.817	22.306	0	0	0	0	0	0	NA	NA	NA	NA	NA	NA
HannXRQ_Chr02g0057461	5	Chr2:173767452-173773429	gene	53.078	27.2387	30.8107	26.5933	11.0623	50.88	53.549	54.805	27.98	27.748	25.988	31.969	25.454	35.009	26.336	25.199	28.245	10.706	10.826	11.655	NA	NA	NA	NA	NA	NA
HannXRQ_Chr02g0057531	1	Chr2:174049183-174051177	gene	0	0.0333333	5.048	0.0373333	0	0	0	0	0	0.1	0	9.591	2.825	2.728	0	0	0.112	0	0	0	P	-	-	-	LRRNT_2,LRR_1,LRR_4,LRR_6,LRR_8	LRR receptor-like serine threonine-protein kinase
HannXRQ_Chr02g0057561	5	Chr2:174083549-174088847	gene	20.5693	13.713	6.17433	3.052	5.313	20.788	19.673	21.247	11.667	20.798	8.674	8.972	5.177	4.374	2.86	3.782	2.514	3.943	7.302	4.694	S	GO:0002237,GO:0002831,GO:0002832,GO:0005575,GO:0005622,GO:0005623,GO:0005737,GO:0005739,GO:0005740,GO:0005743,GO:0005744,GO:0006605,GO:0006626,GO:0006810,GO:0006839,GO:0006886,GO:0006996,GO:0007005,GO:0008104,GO:0008150,GO:0009605,GO:0009607,GO:0009617,GO:0009892,GO:0009987,GO:0010033,GO:0010817,GO:0015031,GO:0015833,GO:0016020,GO:0016043,GO:0017038,GO:0019222,GO:0019866,GO:0030150,GO:0031090,GO:…	-	-	Pam16	Pam16
HannXRQ_Chr02g0057581	6	Chr2:174112960-174116136	gene	0.121333	0.107	0.890667	0.188333	0.0203333	0.126	0.061	0.177	0.129	0.192	0	1.407	0.517	0.748	0.063	0	0.502	0.061	0	0	P	GO:0000003,GO:0001704,GO:0001706,GO:0003006,GO:0005575,GO:0005618,GO:0005623,GO:0005886,GO:0006810,GO:0006833,GO:0006950,GO:0007275,GO:0007369,GO:0007389,GO:0007492,GO:0008104,GO:0008150,GO:0009505,GO:0009531,GO:0009611,GO:0009653,GO:0009790,GO:0009791,GO:0009793,GO:0009798,GO:0009888,GO:0009987,GO:0010154,GO:0010453,GO:0010470,GO:0016020,GO:0022414,GO:0022603,GO:0030104,GO:0030154,GO:0030312,GO:…	-	ko04014,map04014	LRRNT_2,LRR_1,LRR_4,LRR_6,LRR_8	LRR receptor-like serine threonine-protein kinase
HannXRQ_Chr02g0057651	1	Chr2:174241083-174265104	gene	0.915667	1.09333	8.58167	1.789	0.629667	0.633	0.927	1.187	1.141	0.965	1.174	13.373	7.973	4.399	1.598	0.519	3.25	0.61	1.001	0.278	U	-	2.7.11.1	ko05012,map05012	LRRNT_2,LRR_6,LRR_8	regulation of response to stimulus
HannXRQ_Chr02g0057671	1	Chr2:174438812-174441301	gene	0.409	3.15733	12.896	3.02233	3.07833	0.539	0.351	0.337	3.329	3.287	2.856	7.131	20.681	10.876	3.264	3.139	2.664	3.115	3.599	2.521	S	-	-	-	MOSC,MOSC_N	MOSC N-terminal beta barrel domain
HannXRQ_Chr02g0057921	6	Chr2:175206554-175233464	gene	0.718667	0.697	1.43233	0	0	0.515	0.837	0.804	0.618	0.61	0.863	1.44	1.41	1.447	0	0	0	0	0	0	NA	NA	NA	NA	NA	NA
HannXRQ_Chr02g0058061	5	Chr2:175439384-175443972	gene	15.1293	0.384	0.414667	0	0	17.821	16.668	10.899	0.382	0.377	0.393	0.63	0	0.614	0	0	0	0	0	0	C	GO:0005575,GO:0005622,GO:0005623,GO:0005737,GO:0005829,GO:0005886,GO:0008150,GO:0009507,GO:0009526,GO:0009536,GO:0009941,GO:0010035,GO:0010038,GO:0016020,GO:0031967,GO:0031975,GO:0042221,GO:0043226,GO:0043227,GO:0043229,GO:0043231,GO:0044422,GO:0044424,GO:0044434,GO:0044435,GO:0044444,GO:0044446,GO:0044464,GO:0046686,GO:0050896,GO:0071944	-	-	Aldo_ket_red	reductase 2
HannXRQ_Chr02g0058071	3	Chr2:175471245-175472438	gene	9.18667	6.37167	6.16567	0	2.53167	10.009	8.327	9.224	7.428	7.168	4.519	7.178	2.529	8.79	0	0	0	2.528	1.902	3.165	NA	NA	NA	NA	NA	NA
HannXRQ_Chr02g0058141	2	Chr2:175632872-175636625	gene	0	0	0	0	1.411	0	0	0	0	0	0	0	0	0	0	0	0	2.155	0	2.078	E	GO:0003333,GO:0003674,GO:0005215,GO:0005342,GO:0006810,GO:0006811,GO:0006820,GO:0006865,GO:0008150,GO:0008509,GO:0008514,GO:0015075,GO:0015171,GO:0015318,GO:0015711,GO:0015849,GO:0022857,GO:0034220,GO:0046942,GO:0046943,GO:0051179,GO:0051234,GO:0055085,GO:0071702,GO:0071705,GO:0098656,GO:1903825,GO:1905039	-	ko04721,ko04723,ko04727,ko05032,ko05033,map04721,map04723,map04727,map05032,map05033	Aa_trans	Amino acid transporter
HannXRQ_Chr02g0058221	1	Chr2:175865181-175868250	gene	1.16333	2.08	9.791	0.639667	0.541667	1.123	1.315	1.052	2.195	2.737	1.308	10.166	11.188	8.019	0.906	0.245	0.768	0.541	0.592	0.492	C	-	-	-	Aldo_ket_red	reductase
HannXRQ_Chr02g0058261	1	Chr2:175959234-175962333	gene	0	2.091	53.1463	0	0	0	0	0	2.109	4.164	0	92.151	41.266	26.022	0	0	0	0	0	0	U	-	-	-	LRRNT_2,LRR_1,LRR_4,LRR_6,LRR_8	regulation of response to stimulus
HannXRQ_Chr02g0058271	1	Chr2:175989489-175992020	gene	2.023	3.213	12.93	1.86833	1.02133	2.184	2.131	1.754	2.407	4.754	2.478	17.138	13.141	8.511	1.731	0.851	3.023	0.601	0.822	1.641	C	-	-	-	Aldo_ket_red	reductase
HannXRQ_Chr02g0058301	6	Chr2:176027377-176028530	gene	0.184333	1.466	2.123	0	0.054	0.553	0	0	2.468	0.562	1.368	3.003	2.085	1.281	0	0	0	0	0	0.162	NA	NA	NA	NA	NA	NA
HannXRQ_Chr02g0058401	1	Chr2:176183611-176186757	gene	0.0653333	1.45	3.26833	0	0	0.099	0.097	0	1.124	0.807	2.419	2.829	2.346	4.63	0	0	0	0	0	0	NA	NA	NA	NA	NA	NA
HannXRQ_Chr02g0058411	1	Chr2:176191321-176199608	gene	0.249667	6.05633	15.0787	0	0.0306667	0.383	0.187	0.179	6.598	6.806	4.765	18.11	12.979	14.147	0	0	0	0.092	0	0	NA	NA	NA	NA	NA	NA
HannXRQ_Chr02g0058431	4	Chr2:176223676-176226993	gene	0.265667	30.9217	29.981	0.141333	0.112	0.295	0.115	0.387	27.339	32.091	33.335	25.83	35.002	29.111	0.357	0	0.067	0.057	0.124	0.155	NA	NA	NA	NA	NA	NA
HannXRQ_Chr02g0058521	5	Chr2:176407134-176409072	gene	16.116	0	1.017	0	0	16.471	13.639	18.238	0	0	0	1.777	1.026	0.248	0	0	0	0	0	0	G	GO:0000003,GO:0003006,GO:0003674,GO:0003824,GO:0005575,GO:0005622,GO:0005623,GO:0005737,GO:0005794,GO:0005975,GO:0005996,GO:0007275,GO:0008150,GO:0008152,GO:0009058,GO:0009790,GO:0009791,GO:0009793,GO:0009832,GO:0009856,GO:0009987,GO:0010154,GO:0012505,GO:0016051,GO:0016853,GO:0016854,GO:0016857,GO:0019321,GO:0019322,GO:0019566,GO:0019567,GO:0022414,GO:0032501,GO:0032502,GO:0042546,GO:0043226,GO:…	5.1.3.5	ko00520,ko01100,map00520,map01100	GDP_Man_Dehyd	UDP-arabinose 4-epimerase
HannXRQ_Chr02g0058531	5	Chr2:176409123-176410541	gene	6.73167	0	0	0.103667	0.0926667	6.935	6.627	6.633	0	0	0	0	0	0	0.146	0	0.165	0.278	0	0	NA	NA	NA	NA	NA	NA
HannXRQ_Chr02g0058681	4	Chr2:176944046-176948610	gene	1.98333	8.026	5.303	2.15233	2.325	3.206	1.854	0.89	8.918	7.237	7.923	1.57	12.808	1.531	2.036	1.037	3.384	2.515	3.003	1.457	E	GO:0005575,GO:0005622,GO:0005623,GO:0005886,GO:0008150,GO:0010336,GO:0016020,GO:0031982,GO:0042592,GO:0043226,GO:0043227,GO:0043229,GO:0044424,GO:0044464,GO:0048878,GO:0050801,GO:0055081,GO:0055088,GO:0065007,GO:0065008,GO:0071944,GO:0097708	-	-	PTR2	Protein NRT1 PTR FAMILY
HannXRQ_Chr02g0058691	4	Chr2:176948661-176949252	gene	0.535	4.77433	4.05367	2.50933	0.880333	0.662	0.323	0.62	5.789	5.379	3.155	2.02	8.5	1.641	2.671	1.084	3.773	0.956	1.395	0.29	E	GO:0005575,GO:0005622,GO:0005623,GO:0005886,GO:0008150,GO:0010336,GO:0016020,GO:0031982,GO:0042592,GO:0043226,GO:0043227,GO:0043229,GO:0044424,GO:0044464,GO:0048878,GO:0050801,GO:0055081,GO:0055088,GO:0065007,GO:0065008,GO:0071944,GO:0097708	-	-	PTR2	Protein NRT1 PTR FAMILY
HannXRQ_Chr02g0058751	2	Chr2:177098351-177104083	gene	4.48267	12.52	18.3967	16.5947	24.9063	4.422	2.589	6.437	12.809	12.646	12.105	16.194	21.316	17.68	17.431	17.153	15.2	25.872	23.442	25.405	A	GO:0000166,GO:0000959,GO:0001101,GO:0003674,GO:0003676,GO:0003677,GO:0003690,GO:0003697,GO:0003723,GO:0005488,GO:0005507,GO:0005524,GO:0005575,GO:0005622,GO:0005623,GO:0005737,GO:0005739,GO:0006139,GO:0006355,GO:0006725,GO:0006807,GO:0006950,GO:0006970,GO:0007275,GO:0008144,GO:0008150,GO:0008152,GO:0009266,GO:0009409,GO:0009414,GO:0009415,GO:0009451,GO:0009628,GO:0009631,GO:0009651,GO:0009791,GO:…	-	-	RRM_1	RNA recognition motif
HannXRQ_Chr02g0058901	6	Chr2:177913962-177917580	gene	2.36267	0.248333	2.48867	5.66033	1.482	4.134	2.28	0.674	0.555	0	0.19	4.206	1.477	1.783	0	0.589	16.392	1.385	2.273	0.788	T	GO:0003674,GO:0005488,GO:0005509,GO:0043167,GO:0043169,GO:0046872	-	ko04626,map04626	EF-hand_1,EF-hand_5,EF-hand_6,EF-hand_7,EF-hand_8	calcium-binding protein CML22
HannXRQ_Chr02g0058931	5	Chr2:177958363-177977025	gene	6.69167	1.34867	0.545	0.0666667	0.028	7.068	7.458	5.549	2.064	0.97	1.012	0.972	0	0.663	0.096	0.104	0	0	0	0.084	S	GO:0000302,GO:0002791,GO:0002793,GO:0003008,GO:0003012,GO:0003674,GO:0004888,GO:0005034,GO:0005215,GO:0005216,GO:0005217,GO:0005244,GO:0005245,GO:0005261,GO:0005262,GO:0005488,GO:0005515,GO:0005575,GO:0005623,GO:0005886,GO:0005887,GO:0006810,GO:0006811,GO:0006812,GO:0006816,GO:0006873,GO:0006874,GO:0006875,GO:0006936,GO:0006939,GO:0006950,GO:0006979,GO:0007154,GO:0007165,GO:0007166,GO:0007204,GO:…	-	-	Ank_2,PGG	ankyrin repeat-containing protein
HannXRQ_Chr02g0058941	4	Chr2:177977100-177982190	gene	0	20.7163	1.95733	0.964	0.495333	0	0	0	26.714	23.154	12.281	2.319	0.407	3.146	1	0.649	1.243	0.286	0.418	0.782	S	GO:0000302,GO:0002791,GO:0002793,GO:0003008,GO:0003012,GO:0003674,GO:0004888,GO:0005034,GO:0005215,GO:0005216,GO:0005217,GO:0005244,GO:0005245,GO:0005261,GO:0005262,GO:0005488,GO:0005515,GO:0005575,GO:0005623,GO:0005886,GO:0005887,GO:0006810,GO:0006811,GO:0006812,GO:0006816,GO:0006873,GO:0006874,GO:0006875,GO:0006936,GO:0006939,GO:0006950,GO:0006979,GO:0007154,GO:0007165,GO:0007166,GO:0007204,GO:…	-	-	Ank_2,PGG	ankyrin repeat-containing protein
HannXRQ_Chr02g0058991	2	Chr2:178266566-178267991	gene	8.35333	7.28867	0.418667	8.04433	8.22933	8.194	8.724	8.142	8.942	5.297	7.627	0.253	0.51	0.493	8.016	6.776	9.341	7.651	8.112	8.925	S	-	-	-	Tetraspannin	Belongs to the tetraspanin (TM4SF) family
HannXRQ_Chr02g0059131	2	Chr2:178393398-178394150	gene	0	0	0	7.48333	6.207	0	0	0	0	0	0	0	0	0	12.733	6.589	3.128	4.756	5.205	8.66	NA	NA	NA	NA	NA	NA
HannXRQ_Chr02g0059191	6	Chr2:178429230-178435632	gene	1.69467	1.812	2.79933	7.01467	0.183667	3.309	1.648	0.127	1.32	4.116	0	4.809	3.053	0.536	0.273	0.369	20.402	0.065	0.427	0.059	U	GO:0000822,GO:0003674,GO:0005215,GO:0005488,GO:0005575,GO:0005622,GO:0005623,GO:0005737,GO:0005794,GO:0005802,GO:0005886,GO:0006082,GO:0006793,GO:0006797,GO:0006799,GO:0006810,GO:0006811,GO:0006817,GO:0006820,GO:0006950,GO:0007154,GO:0007165,GO:0008144,GO:0008150,GO:0008152,GO:0008509,GO:0009058,GO:0009267,GO:0009605,GO:0009987,GO:0009991,GO:0012505,GO:0015075,GO:0015103,GO:0015114,GO:0015318,GO:…	-	-	EXS,SPX	EXS family
HannXRQ_Chr02g0059211	2	Chr2:178474973-178479448	gene	0.0706667	0.08	0	13.275	14.344	0	0	0.212	0	0	0.24	0	0	0	11.196	12.362	16.267	13.303	13.844	15.885	-	-	-	-	-	-
HannXRQ_Chr02g0059291	1	Chr2:178619432-178622835	gene	8.121	0.138333	19.7367	0	0	9.496	7.695	7.172	0.296	0.058	0.061	22.367	17.088	19.755	0	0	0	0	0	0	NA	NA	NA	NA	NA	NA
HannXRQ_Chr02g0059331	5	Chr2:178702589-178703747	gene	39.2203	7.55433	16.175	4.515	4.59567	46.662	52.627	18.372	8.22	4.058	10.385	19.765	13.99	14.77	0.733	5.153	7.659	9.965	0.957	2.865	S	GO:0001101,GO:0003674,GO:0003824,GO:0005575,GO:0005622,GO:0005623,GO:0005737,GO:0006091,GO:0006950,GO:0008150,GO:0008152,GO:0009055,GO:0009314,GO:0009414,GO:0009415,GO:0009416,GO:0009507,GO:0009534,GO:0009535,GO:0009536,GO:0009579,GO:0009628,GO:0009642,GO:0009644,GO:0009767,GO:0009773,GO:0009987,GO:0010035,GO:0010117,GO:0015979,GO:0016020,GO:0016491,GO:0019684,GO:0022900,GO:0031976,GO:0031984,GO:…	-	-	-	proton gradient regulation 5
HannXRQ_Chr02g0059411	2	Chr2:178826240-178829295	gene	0	6.59333	0	11.043	12.718	0	0	0	6.496	7.015	6.269	0	0	0	10.947	12.061	10.121	12.918	10.188	15.048	NA	NA	NA	NA	NA	NA
HannXRQ_Chr02g0059461	6	Chr2:178876503-178877261	gene	0	0	0	44.8883	32.4057	0	0	0	0	0	0	0	0	0	51.299	37.756	45.61	32.807	30.466	33.944	S	-	-	-	Dirigent	Dirigent proteins impart stereoselectivity on the phenoxy radical-coupling reaction, yielding optically active lignans from two molecules of coniferyl alcohol in the biosynthesis of lignans, flavonolignans, and alkaloids and thus plays a central role in plant secondary metabolism
HannXRQ_Chr02g0059611	6	Chr2:179124302-179125119	gene	0	0	2.99533	2.063	1.83433	0	0	0	0	0	0	3.411	3.199	2.376	2.175	1.83	2.184	1.384	2.019	2.1	NA	NA	NA	NA	NA	NA
HannXRQ_Chr02g0059851	1	Chr2:179862616-179866230	gene	1.447	7.82367	15.911	7.951	5.595	2.78	1.018	0.543	5.483	12.711	5.277	14.498	20.592	12.643	8.065	7.335	8.453	4.685	7.326	4.774	S	-	-	-	SAP30_Sin3_bdg	Sin3 binding region of histone deacetylase complex subunit SAP30
HannXRQ_Chr02g0059941	6	Chr2:180600217-180601218	gene	1.895	0.470667	0.860667	0.429	0.469	2.151	1.336	2.198	0.402	0.596	0.414	1.591	0.603	0.388	0.395	0	0.892	0.377	1.03	0	T	-	-	-	Malectin_like,Pkinase_Tyr	receptor-like protein kinase
HannXRQ_Chr02g0059961	1	Chr2:180627897-180630464	gene	1.649	6.79667	8.26133	2.573	1.012	2.517	1.787	0.643	9.106	10.153	1.131	17.23	3.997	3.557	0.693	0.416	6.61	1.469	0.965	0.602	T	GO:0000003,GO:0001558,GO:0003674,GO:0003824,GO:0004672,GO:0005575,GO:0005618,GO:0005623,GO:0005886,GO:0005911,GO:0006464,GO:0006468,GO:0006793,GO:0006796,GO:0006807,GO:0006950,GO:0006952,GO:0007275,GO:0008150,GO:0008152,GO:0009506,GO:0009605,GO:0009607,GO:0009620,GO:0009719,GO:0009723,GO:0009725,GO:0009741,GO:0009787,GO:0009788,GO:0009791,GO:0009856,GO:0009966,GO:0009968,GO:0009987,GO:0010033,GO:…	-	-	Malectin_like,Pkinase_Tyr	receptor-like protein kinase
HannXRQ_Chr03g0060001	2	Chr3:513770-516918	gene	0.0556667	2.816	0.413	50.922	48.2457	0	0.085	0.082	3.24	1.688	3.52	0.979	0	0.26	49.323	52.892	50.551	48.171	44.426	52.14	NA	NA	NA	NA	NA	NA
HannXRQ_Chr03g0060011	3	Chr3:517461-527194	gene	101.134	97.8673	122.904	44.53	11.0287	84.84	101.557	117.005	99.399	87.105	107.098	164.227	109.842	94.642	17.27	13.551	102.769	11.663	10.233	11.19	E	GO:0003674,GO:0003824,GO:0004753,GO:0005575,GO:0005622,GO:0005623,GO:0005737,GO:0006082,GO:0006091,GO:0006520,GO:0006553,GO:0006807,GO:0008150,GO:0008152,GO:0008652,GO:0009058,GO:0009066,GO:0009067,GO:0009085,GO:0009987,GO:0016053,GO:0016491,GO:0016645,GO:0016646,GO:0019752,GO:0019878,GO:0043436,GO:0044237,GO:0044238,GO:0044249,GO:0044281,GO:0044283,GO:0044424,GO:0044464,GO:0046394,GO:0055114,GO:…	1.5.1.10,1.5.1.8,1.5.1.9	ko00300,ko00310,ko01100,ko01110,ko01130,ko01230,map00300,map00310,map01100,map01110,map01130,map01230	AlaDh_PNT_N,Saccharop_dh_N,Sacchrp_dh_C,Sacchrp_dh_NADP	Alpha-aminoadipic semialdehyde
HannXRQ_Chr03g0060131	1	Chr3:865175-868089	gene	2.13767	11.0987	13.281	0.536667	0.784667	2.676	1.808	1.929	9.037	12.339	11.92	10.821	18.471	10.551	0.692	0.449	0.469	0.463	0.868	1.023	NA	NA	NA	NA	NA	NA
HannXRQ_Chr03g0060291	2	Chr3:1724548-1730795	gene	4.09733	5.592	7.204	32.5117	26.5137	3	5.292	4	6.292	6.329	4.155	12.794	3.438	5.38	23.513	24.434	49.588	23.997	30.155	25.389	I	GO:0000003,GO:0001101,GO:0003006,GO:0003674,GO:0003824,GO:0004144,GO:0005575,GO:0005622,GO:0005623,GO:0005737,GO:0005783,GO:0005789,GO:0005811,GO:0005975,GO:0006629,GO:0006638,GO:0006639,GO:0006641,GO:0006950,GO:0006970,GO:0007275,GO:0007568,GO:0008150,GO:0008152,GO:0008374,GO:0008610,GO:0009058,GO:0009266,GO:0009409,GO:0009507,GO:0009526,GO:0009536,GO:0009628,GO:0009651,GO:0009719,GO:0009725,GO:…	2.3.1.20,2.3.1.75,2.3.1.76	ko00561,ko00830,ko01100,ko04975,map00561,map00830,map01100,map04975	MBOAT	O-acyltransferase
HannXRQ_Chr03g0060331	3	Chr3:1849453-1856116	gene	10.4203	6.249	12.4587	2.423	0.282667	10.407	9.726	11.128	5.808	4.749	8.19	10.199	14.316	12.861	1.928	1.99	3.351	0.311	0.279	0.258	NA	NA	NA	NA	NA	NA
HannXRQ_Chr03g0060341	6	Chr3:1913590-1918747	gene	0.203	0.035	1.53533	0.0393333	0.0966667	0.31	0.202	0.097	0	0.105	0	1.576	1.698	1.332	0	0	0.118	0.199	0	0.091	K	GO:0003674,GO:0003700,GO:0006355,GO:0008150,GO:0009889,GO:0010033,GO:0010200,GO:0010243,GO:0010468,GO:0010556,GO:0019219,GO:0019222,GO:0031323,GO:0031326,GO:0042221,GO:0042493,GO:0050789,GO:0050794,GO:0050896,GO:0051171,GO:0051252,GO:0060255,GO:0065007,GO:0080090,GO:0140110,GO:1901698,GO:1901700,GO:1903506,GO:2000112,GO:2001141	-	-	HLH	transcription factor bHLH041
HannXRQ_Chr03g0060371	1	Chr3:2491229-2494599	gene	6.77933	11.8777	32.6537	24.0583	12.98	6.16	7.317	6.861	11.541	8.148	15.944	29.622	35.765	32.574	21.635	24.171	26.369	13.262	10.902	14.776	NA	NA	NA	NA	NA	NA
HannXRQ_Chr03g0060491	6	Chr3:3183547-3198542	gene	6.27567	9.85733	29.01	38.1733	6.641	10.108	6.013	2.706	11.788	13.399	4.385	51.42	30.166	5.444	15.637	7.461	91.422	7.045	8.827	4.051	S	-	-	-	DUF4408,DUF761	Domain of unknown function (DUF4408)
HannXRQ_Chr03g0060501	1	Chr3:3214040-3218290	gene	0.137667	6.765	13.4697	0.223	1.23767	0.323	0.09	0	6.259	6.274	7.762	11.44	14.11	14.859	0.465	0.151	0.053	1.287	0.971	1.455	NA	NA	NA	NA	NA	NA
HannXRQ_Chr03g0060511	1	Chr3:3223844-3232416	gene	0	2.921	7.18133	0.172667	0.582667	0	0	0	2.583	3.521	2.659	6.324	8.105	7.115	0.121	0.261	0.136	1.496	0.252	0	NA	NA	NA	NA	NA	NA
HannXRQ_Chr03g0060531	4	Chr3:3257176-3257741	gene	0	7.33	5.68867	0	0	0	0	0	7.123	3.868	10.999	4.226	3.912	8.928	0	0	0	0	0	0	NA	NA	NA	NA	NA	NA
HannXRQ_Chr03g0060761	5	Chr3:3915415-3918553	gene	4.61367	2.908	0.0963333	0.931333	1.82233	3.373	4.938	5.53	3.326	2.57	2.828	0	0.289	0	1.56	1.074	0.16	2.436	0.444	2.587	Q	GO:0000302,GO:0001101,GO:0006950,GO:0006979,GO:0007154,GO:0008150,GO:0009267,GO:0009605,GO:0009987,GO:0009991,GO:0010033,GO:0010035,GO:0010038,GO:0010039,GO:0031667,GO:0031668,GO:0031669,GO:0033554,GO:0033993,GO:0034599,GO:0034614,GO:0035690,GO:0042221,GO:0042493,GO:0042594,GO:0050896,GO:0051365,GO:0051716,GO:0070542,GO:0070887,GO:0071229,GO:0071241,GO:0071248,GO:0071281,GO:0071310,GO:0071396,GO:…	1.14.17.4	ko00270,ko01100,ko01110,map00270,map01100,map01110	2OG-FeII_Oxy,DIOX_N	Belongs to the iron ascorbate-dependent oxidoreductase family
HannXRQ_Chr03g0060981	4	Chr3:4739203-4742835	gene	0.313333	7.00667	1.21533	1.88833	1.13667	0.242	0.472	0.226	6.462	6.626	7.932	0	1.489	2.157	1.95	3.164	0.551	0.698	1.018	1.694	NA	NA	NA	NA	NA	NA
HannXRQ_Chr03g0061071	5	Chr3:5254685-5259040	gene	10.5583	3.54267	2.876	1.66867	2.66933	5.353	6.108	20.214	3.305	4.183	3.14	2.178	2.284	4.166	2.742	1.888	0.376	2.3	2.17	3.538	G	GO:0001871,GO:0003674,GO:0003824,GO:0004553,GO:0005488,GO:0005575,GO:0005623,GO:0005886,GO:0016020,GO:0016787,GO:0016798,GO:0030246,GO:0030247,GO:0031224,GO:0031225,GO:0031226,GO:0044425,GO:0044459,GO:0044464,GO:0046658,GO:0071944	-	-	Glyco_hydro_17,X8	Belongs to the glycosyl hydrolase 17 family
HannXRQ_Chr03g0061161	6	Chr3:5913991-5920343	gene	0	0.661667	1.835	0.0786667	0	0	0	0	0.905	0.614	0.466	2.237	1.468	1.8	0.111	0	0.125	0	0	0	S	-	-	-	-	At1g01500-like
HannXRQ_Chr03g0061211	2	Chr3:6243644-6244775	gene	0	0	2.015	8.87167	8.00733	0	0	0	0	0	0	0	6.045	0	7.682	9.068	9.865	6.832	8.39	8.8	S	-	-	-	SHQ1,zf-HIT	Zinc finger HIT domain-containing protein
HannXRQ_Chr03g0061341	5	Chr3:7859222-7860030	gene	11.6273	5.05267	4.85133	5.34933	1.66467	12.534	9.839	12.509	4.486	6.92	3.752	7.207	1.4	5.947	6.048	5.651	4.349	1.312	2.01	1.672	S	-	-	-	Myb_DNA-bind_3	Myb/SANT-like DNA-binding domain
HannXRQ_Chr03g0061561	5	Chr3:8635376-8636409	gene	3.83067	3.107	2.124	0.868667	0.365667	5.116	4.068	2.308	3.314	5.004	1.003	1.928	3.504	0.94	1.338	0.62	0.648	0	0.599	0.498	NA	NA	NA	NA	NA	NA
HannXRQ_Chr03g0061601	2	Chr3:8910489-8914157	gene	0.0353333	0	0.0186667	16.2073	15.744	0	0.106	0	0	0	0	0	0.056	0	14.837	15.225	18.56	16.617	13.154	17.461	NA	NA	NA	NA	NA	NA
HannXRQ_Chr03g0061671	4	Chr3:9279571-9283355	gene	0	5.61833	6.194	0	0	0	0	0	3.814	6.825	6.216	7.778	4.522	6.282	0	0	0	0	0	0	NA	NA	NA	NA	NA	NA
HannXRQ_Chr03g0061691	4	Chr3:9474799-9479475	gene	12.981	56.1013	62.404	20.4793	14.8087	12.65	12.82	13.473	54.844	53.106	60.354	57.253	72.201	57.758	17.888	19.946	23.604	15.46	15.838	13.128	S	-	-	-	LTP_2	Non-specific lipid-transfer protein-like
HannXRQ_Chr03g0061701	4	Chr3:9483158-9486751	gene	0	10.1417	1.29133	0.065	0.124333	0	0	0	9.567	9.709	11.149	0.92	2.057	0.897	0.195	0	0	0.124	0.136	0.113	S	-	-	-	-	isoform X1
HannXRQ_Chr03g0061721	1	Chr3:9546604-9551171	gene	0	6.428	7.915	0.0143333	0	0	0	0	4.854	6.753	7.677	7.505	8.284	7.956	0.043	0	0	0	0	0	NA	NA	NA	NA	NA	NA
HannXRQ_Chr03g0061741	1	Chr3:9634747-9639655	gene	0.135667	6.20667	8.10133	0	0.0443333	0.138	0.269	0	6.25	8.275	4.095	8.006	7.943	8.355	0	0	0	0.133	0	0	S	-	-	-	Abhydrolase_1,Abhydrolase_5,Abhydrolase_6,DLH	KAT8 regulatory NSL complex subunit
HannXRQ_Chr03g0061751	6	Chr3:9641753-9643881	gene	0.507333	3.07567	2.88767	0.784333	0.874333	0.736	0.269	0.517	3.125	3.178	2.924	2.902	2.931	2.83	1.021	0.703	0.629	0.797	1.261	0.565	NA	NA	NA	NA	NA	NA
HannXRQ_Chr03g0061781	1	Chr3:10260784-10261441	gene	0	4.32233	18.6707	0	0	0	0	0	4.173	5.357	3.437	7.428	43.755	4.829	0	0	0	0	0	0	NA	NA	NA	NA	NA	NA
HannXRQ_Chr03g0061811	6	Chr3:10312473-10328193	gene	1.00567	0.023	0	0.0776667	0	1.021	0.465	1.531	0	0.069	0	0	0	0	0	0	0.233	0	0	0	S	GO:0000287,GO:0001101,GO:0003674,GO:0003824,GO:0005488,GO:0005575,GO:0005622,GO:0005623,GO:0005737,GO:0006082,GO:0006629,GO:0006720,GO:0006721,GO:0007154,GO:0007165,GO:0008150,GO:0008152,GO:0008299,GO:0008610,GO:0009058,GO:0009507,GO:0009536,GO:0009685,GO:0009686,GO:0009719,GO:0009725,GO:0009739,GO:0009740,GO:0009755,GO:0009905,GO:0009987,GO:0010033,GO:0010476,GO:0010817,GO:0016053,GO:0016101,GO:…	5.5.1.13,5.5.1.14	ko00904,ko01100,ko01110,map00904,map01100,map01110	Terpene_synth,Terpene_synth_C	Belongs to the terpene synthase family
HannXRQ_Chr03g0061931	5	Chr3:11220127-11224018	gene	54.9	35.396	0.125333	57.896	58.4677	58.355	53.623	52.722	39.185	38.304	28.699	0	0	0.376	57.535	54.809	61.344	58.562	58.704	58.137	NA	NA	NA	NA	NA	NA
HannXRQ_Chr03g0061941	6	Chr3:11383917-11398621	gene	0.406	0.591667	1.61667	0.494667	0.537	0.398	0.621	0.199	0.682	0.728	0.365	1.106	1.771	1.973	0.508	0.492	0.484	0.639	0.391	0.581	S	GO:0003333,GO:0003674,GO:0005215,GO:0005342,GO:0006810,GO:0006811,GO:0006812,GO:0006820,GO:0006865,GO:0008150,GO:0008324,GO:0008509,GO:0008514,GO:0015075,GO:0015171,GO:0015175,GO:0015179,GO:0015194,GO:0015318,GO:0015711,GO:0015804,GO:0015807,GO:0015825,GO:0015849,GO:0022857,GO:0022889,GO:0032329,GO:0034220,GO:0046942,GO:0046943,GO:0051179,GO:0051234,GO:0055085,GO:0071702,GO:0071705,GO:0098655,GO:…	-	-	Serinc	Serine incorporator (Serinc)
HannXRQ_Chr03g0061981	4	Chr3:11567005-11569434	gene	0	6.03367	0.0303333	0.031	0.0323333	0	0	0	6.905	6.911	4.285	0	0	0.091	0.093	0	0	0	0.097	0	O	-	-	ko04213,map04213	AAA,AAA_2,ClpB_D2-small,Clp_N	Clp amino terminal domain, pathogenicity island component
HannXRQ_Chr03g0061991	4	Chr3:11569485-11571195	gene	0	3.09067	0.111333	0.0606667	0.0973333	0	0	0	3.765	3.041	2.466	0.169	0	0.165	0	0.182	0	0	0	0.292	A	-	-	-	KH_1	KH domain-containing protein
HannXRQ_Chr03g0062021	6	Chr3:11659347-11665023	gene	2.99767	5.16733	6.168	14.189	10.097	2.149	3.321	3.523	4.606	6.913	3.983	7.287	5.887	5.33	14.814	14.075	13.678	9.139	11.889	9.263	Z	GO:0000003,GO:0000226,GO:0000278,GO:0000280,GO:0000923,GO:0000930,GO:0003674,GO:0005198,GO:0005200,GO:0005488,GO:0005515,GO:0005575,GO:0005622,GO:0005623,GO:0005634,GO:0005635,GO:0005654,GO:0005737,GO:0005813,GO:0005815,GO:0005856,GO:0005874,GO:0005881,GO:0005938,GO:0006996,GO:0007010,GO:0007017,GO:0007020,GO:0007049,GO:0007051,GO:0007052,GO:0007098,GO:0007275,GO:0008092,GO:0008104,GO:0008150,GO:…	-	-	Spc97_Spc98	Gamma-tubulin complex is necessary for microtubule nucleation at the centrosome
HannXRQ_Chr03g0062371	3	Chr3:13235928-13236438	gene	5.30633	13.298	12.957	0.315333	0	6.604	6.015	3.3	16.76	15.206	7.928	13.885	15.378	9.608	0.444	0	0.502	0	0	0	NA	NA	NA	NA	NA	NA
HannXRQ_Chr03g0062381	4	Chr3:13260078-13265208	gene	27.7427	70.9713	64.9523	7.88267	6.83467	28.105	26.878	28.245	62.574	70.784	79.556	61.385	68.014	65.458	7.275	9.341	7.032	5.563	7.096	7.845	NA	NA	NA	NA	NA	NA
HannXRQ_Chr03g0062511	2	Chr3:13879123-13882873	gene	5.87967	3.688	1.30433	6.52633	5.72967	4.757	8.425	4.457	4.351	4.474	2.239	0.717	1.448	1.748	7.643	7.116	4.82	6.616	5.013	5.56	DL	GO:0000003,GO:0000150,GO:0000217,GO:0000228,GO:0000280,GO:0000400,GO:0000724,GO:0000725,GO:0000730,GO:0000793,GO:0000794,GO:0003674,GO:0003676,GO:0003677,GO:0003690,GO:0003697,GO:0003824,GO:0005488,GO:0005575,GO:0005622,GO:0005623,GO:0005634,GO:0005654,GO:0005694,GO:0006139,GO:0006259,GO:0006281,GO:0006302,GO:0006310,GO:0006312,GO:0006725,GO:0006807,GO:0006950,GO:0006974,GO:0006996,GO:0007049,GO:…	-	ko04113,map04113	Rad51	Belongs to the RecA family
HannXRQ_Chr03g0062601	3	Chr3:14200571-14208888	gene	8.99233	14.3043	0.89	0.07	0.095	9.177	6.649	11.151	12.132	12.43	18.351	0.99	0.714	0.966	0.056	0.091	0.063	0.08	0.059	0.146	S	-	-	-	DFRP_C	DRG Family Regulatory Proteins, Tma46
HannXRQ_Chr03g0062631	4	Chr3:14504205-14505899	gene	1.15167	6.16767	1.759	0	0.037	0.693	1.354	1.408	6.898	6.341	5.264	1.411	2.375	1.491	0	0	0	0.111	0	0	NA	NA	NA	NA	NA	NA
HannXRQ_Chr03g0062701	1	Chr3:14846351-14849391	gene	2.22567	17.3927	32.1053	18.6423	10.8343	1.76	2.719	2.198	18.86	16.387	16.931	31.627	45.196	19.493	19.084	13.606	23.237	14.543	7.418	10.542	S	-	-	-	ADH_N_2,ADH_zinc_N	2-alkenal reductase (NADP( )-dependent)-like
HannXRQ_Chr03g0062771	5	Chr3:14991298-14993502	gene	2.95533	2.62733	0.143667	0	0	3.041	3.18	2.645	3.576	1.545	2.761	0	0	0.431	0	0	0	0	0	0	G	-	2.2.1.7	ko00730,ko00900,ko01100,ko01110,ko01130,map00730,map00900,map01100,map01110,map01130	DXP_synthase_N,Transket_pyr,Transketolase_C	cla,cla1,def,dxps2,dxs
HannXRQ_Chr03g0062791	4	Chr3:15284828-15286132	gene	0	5.71967	0.1	0	0.172333	0	0	0	4.857	11.989	0.313	0.3	0	0	0	0	0	0	0	0.517	NA	NA	NA	NA	NA	NA
HannXRQ_Chr03g0062871	1	Chr3:15603428-15604261	gene	0	55.215	70.904	37.9167	39.376	0	0	0	56.109	65.145	44.391	83.218	80.406	49.088	35.658	30.315	47.777	35.978	46.294	35.856	NA	NA	NA	NA	NA	NA
HannXRQ_Chr03g0062881	1	Chr3:15604312-15609588	gene	2.62367	38.1647	47.5877	24.1143	19.14	2.476	2.469	2.926	38.443	45.941	30.11	54.99	55.034	32.739	20.748	18.453	33.142	15.5	20.822	21.098	-	-	-	-	-	-
HannXRQ_Chr03g0062901	2	Chr3:15724360-15725705	gene	0	11.5183	15.331	43.0823	40.9593	0	0	0	11.232	13.456	9.867	18.065	10.168	17.76	38.472	37.179	53.596	38.821	40.034	44.023	NA	NA	NA	NA	NA	NA
HannXRQ_Chr03g0062961	4	Chr3:15909211-15913756	gene	0.753	25.3713	24.0997	8.31733	9.068	0.456	1.056	0.747	23.498	23.721	28.895	24.161	23.053	25.085	8.963	8.393	7.596	8.555	9.063	9.586	T	GO:0000003,GO:0001558,GO:0003674,GO:0003824,GO:0004672,GO:0005575,GO:0005618,GO:0005623,GO:0005886,GO:0005911,GO:0006464,GO:0006468,GO:0006793,GO:0006796,GO:0006807,GO:0006950,GO:0006952,GO:0007275,GO:0008150,GO:0008152,GO:0009506,GO:0009605,GO:0009607,GO:0009620,GO:0009719,GO:0009723,GO:0009725,GO:0009741,GO:0009787,GO:0009788,GO:0009791,GO:0009856,GO:0009966,GO:0009968,GO:0009987,GO:0010033,GO:…	-	-	Malectin_like,Pkinase_Tyr	receptor-like protein kinase
HannXRQ_Chr03g0063011	4	Chr3:16577972-16582411	gene	0.142	27.141	0.0446667	0.0943333	0.180667	0.176	0.043	0.207	22.382	27.119	31.922	0.09	0	0.044	0.134	0.048	0.101	0.17	0.14	0.232	NA	NA	NA	NA	NA	NA
HannXRQ_Chr03g0063091	2	Chr3:16973612-16974199	gene	0	0	0	9.095	9.47533	0	0	0	0	0	0	0	0	0	9.076	9.093	9.116	8.02	10.183	10.223	I	GO:0003674,GO:0003824,GO:0004379,GO:0005575,GO:0005622,GO:0005623,GO:0005737,GO:0005829,GO:0005840,GO:0006464,GO:0006497,GO:0006498,GO:0006499,GO:0006807,GO:0007275,GO:0008150,GO:0008152,GO:0009058,GO:0009059,GO:0009653,GO:0009790,GO:0009987,GO:0010016,GO:0010064,GO:0016410,GO:0016740,GO:0016746,GO:0016747,GO:0018008,GO:0018193,GO:0018201,GO:0018377,GO:0019107,GO:0019538,GO:0031365,GO:0032501,GO:…	2.3.1.97,2.7.11.1	ko04011,ko04392,map04011,map04392	NMT,NMT_C	Adds a myristoyl group to the N-terminal glycine residue of certain cellular proteins
HannXRQ_Chr03g0063401	1	Chr3:18305963-18315060	gene	3.41933	7.50433	15.831	9.09367	2.91067	6.078	2.563	1.617	6.485	8.08	7.948	20.382	17.807	9.304	5.223	4.095	17.963	2.673	4.349	1.71	T	-	2.7.11.1	ko04010,ko04064,ko04620,ko04621,ko04624,ko04722,ko05133,ko05140,ko05142,ko05145,ko05152,ko05162,ko05164,map04010,map04064,map04620,map04621,map04624,map04722,map05133,map05140,map05142,map05145,map05152,map05162,map05164	Pkinase,Pkinase_Tyr	Calmodulin-binding receptor-like cytoplasmic kinase
HannXRQ_Chr03g0063441	2	Chr3:18577223-18579875	gene	0.0576667	34.2637	35.52	59.2897	49.4237	0	0	0.173	33.565	38.382	30.844	41.625	38.059	26.876	58.382	44.059	75.428	45.252	55.354	47.665	S	-	-	-	DUF572	Family of unknown function (DUF572)
HannXRQ_Chr03g0063501	6	Chr3:18769210-18771996	gene	3.367	0.164667	0.16	2.69767	0.321	4.841	2.992	2.268	0.166	0.328	0	0	0	0.48	2.605	0.705	4.783	0	0.68	0.283	NA	NA	NA	NA	NA	NA
HannXRQ_Chr03g0063521	3	Chr3:18777202-18782460	gene	40.08	35.2743	32.1827	7.15433	7.72833	40.194	33.721	46.325	31.37	33.459	40.994	30.173	29.916	36.459	7.784	9.328	4.351	8.148	6.164	8.873	P	GO:0003674,GO:0005215,GO:0005575,GO:0005622,GO:0005623,GO:0005737,GO:0005768,GO:0005773,GO:0005886,GO:0005887,GO:0006810,GO:0006811,GO:0006820,GO:0006873,GO:0006885,GO:0007275,GO:0008150,GO:0008509,GO:0009987,GO:0010036,GO:0012505,GO:0015075,GO:0016020,GO:0016021,GO:0019725,GO:0022622,GO:0022857,GO:0030003,GO:0030004,GO:0030641,GO:0031224,GO:0031226,GO:0031410,GO:0031982,GO:0032501,GO:0032502,GO:…	-	-	HCO3_cotransp	Boron transporter
HannXRQ_Chr03g0063541	2	Chr3:18840076-18844779	gene	0.0176667	6.76367	4.57633	6.32167	8.21933	0.053	0	0	5.835	5.163	9.293	3.538	4.672	5.519	6.315	6.307	6.343	8.757	6.427	9.474	NA	NA	NA	NA	NA	NA
HannXRQ_Chr03g0063571	2	Chr3:18924554-18926484	gene	0	2.347	1.16567	2.867	3.104	0	0	0	1.67	2.577	2.794	1.032	1.459	1.006	3.992	2.99	1.619	3.224	2.352	3.736	NA	NA	NA	NA	NA	NA
HannXRQ_Chr03g0063671	5	Chr3:19596971-19597636	gene	6.74933	0.440667	0.440667	0.698333	0	9.698	6.31	4.24	0.665	0.657	0	0.658	0.664	0	0.652	0.706	0.737	0	0	0	O	GO:0003674,GO:0003824,GO:0004842,GO:0006464,GO:0006807,GO:0006950,GO:0006952,GO:0008150,GO:0008152,GO:0009605,GO:0009607,GO:0009617,GO:0009987,GO:0016567,GO:0016740,GO:0019538,GO:0019787,GO:0032446,GO:0036211,GO:0042742,GO:0043170,GO:0043207,GO:0043412,GO:0044237,GO:0044238,GO:0044260,GO:0044267,GO:0050896,GO:0051704,GO:0051707,GO:0051865,GO:0070647,GO:0071704,GO:0098542,GO:0140096,GO:1901564	2.3.2.27	-	Ank,Ank_2,Ank_3,Ank_4,Ank_5	E3 ubiquitin-protein ligase XBAT31
HannXRQ_Chr03g0063711	2	Chr3:19794622-19796574	gene	2.75333	17.5997	18.8873	19.7757	18.511	2.809	2.35	3.101	16.618	18.649	17.532	16.635	18.035	21.992	20.847	19.382	19.098	17.966	18.923	18.644	NA	NA	NA	NA	NA	NA
HannXRQ_Chr03g0063741	1	Chr3:19868917-19869590	gene	0	3.16267	37.2867	0.193667	0.724	0	0	0	1.779	5.268	2.441	42.207	30.783	38.87	0.581	0	0	0.555	0.607	1.01	O	-	-	-	AhpC-TSA,Redoxin	AhpC/TSA family
HannXRQ_Chr03g0063851	6	Chr3:20629845-20636321	gene	0	1.49533	0	4.02833	1.26433	0	0	0	1.58	2.674	0.232	0	0	0	2.656	1.676	7.753	0.634	2.774	0.385	L	GO:0000302,GO:0002791,GO:0002793,GO:0003008,GO:0003012,GO:0003674,GO:0004888,GO:0005034,GO:0005215,GO:0005216,GO:0005217,GO:0005244,GO:0005245,GO:0005261,GO:0005262,GO:0005488,GO:0005515,GO:0005575,GO:0005623,GO:0005886,GO:0005887,GO:0006810,GO:0006811,GO:0006812,GO:0006816,GO:0006873,GO:0006874,GO:0006875,GO:0006936,GO:0006939,GO:0006950,GO:0006979,GO:0007154,GO:0007165,GO:0007166,GO:0007204,GO:…	-	-	Ank_2,PGG	isoform X1
HannXRQ_Chr03g0063941	6	Chr3:20915391-20945639	gene	0	0	2.09767	3.95667	2.34367	0	0	0	0	0	0	2.387	0.803	3.103	3.551	3.415	4.904	1.13	2.473	3.428	NA	NA	NA	NA	NA	NA
HannXRQ_Chr03g0063981	1	Chr3:21424318-21425283	gene	0.664333	2.332	5.45367	0.487	0.508333	0.678	1.103	0.212	1.628	3.214	2.154	2.759	4.411	9.191	0.228	1.233	0	0.653	0.476	0.396	NA	NA	NA	NA	NA	NA
HannXRQ_Chr03g0064011	3	Chr3:21510218-21525269	gene	21.601	16.7593	17.1867	5.45767	3.38967	19.763	21.557	23.483	16.268	15.637	18.373	17.031	16.769	17.76	4.41	2.792	9.171	3.493	3.822	2.854	E	GO:0001101,GO:0003674,GO:0005215,GO:0005451,GO:0005575,GO:0005623,GO:0005886,GO:0006810,GO:0006811,GO:0006812,GO:0006813,GO:0006820,GO:0007275,GO:0007568,GO:0008150,GO:0008324,GO:0008509,GO:0009987,GO:0010035,GO:0010038,GO:0010150,GO:0010167,GO:0015075,GO:0015077,GO:0015078,GO:0015079,GO:0015103,GO:0015112,GO:0015291,GO:0015297,GO:0015298,GO:0015299,GO:0015318,GO:0015386,GO:0015491,GO:0015672,GO:…	-	-	PTR2	POT family
HannXRQ_Chr03g0064091	5	Chr3:21949405-21956763	gene	4.458	0.0506667	0	0	0	4.603	3.65	5.121	0	0	0.152	0	0	0	0	0	0	0	0	0	NA	NA	NA	NA	NA	NA
HannXRQ_Chr03g0064181	6	Chr3:22267250-22280138	gene	0.0293333	0.120667	0.295333	2.81233	1.79867	0.088	0	0	0.18	0.089	0.093	0.625	0	0.261	2.123	1.915	4.399	2.364	1.571	1.461	K	GO:0001101,GO:0003674,GO:0003676,GO:0003677,GO:0003700,GO:0005488,GO:0006355,GO:0006950,GO:0006970,GO:0007154,GO:0007165,GO:0007275,GO:0007623,GO:0008150,GO:0009628,GO:0009651,GO:0009719,GO:0009723,GO:0009725,GO:0009733,GO:0009734,GO:0009737,GO:0009739,GO:0009751,GO:0009753,GO:0009755,GO:0009791,GO:0009845,GO:0009889,GO:0009909,GO:0009987,GO:0010033,GO:0010468,GO:0010556,GO:0010600,GO:0010817,GO:…	-	-	Myb_DNA-binding	Protein REVEILLE 1-like isoform X1
HannXRQ_Chr03g0064211	2	Chr3:22292134-22296212	gene	2.03133	15.3077	10.4907	17.3713	14.609	1.636	2.322	2.136	16.679	14.856	14.388	9.078	13.395	8.999	15.804	14.665	21.645	12.363	14.732	16.732	S	GO:0000228,GO:0000785,GO:0000790,GO:0000819,GO:0003674,GO:0003682,GO:0005488,GO:0005575,GO:0005622,GO:0005623,GO:0005634,GO:0005694,GO:0005737,GO:0006139,GO:0006259,GO:0006260,GO:0006261,GO:0006281,GO:0006301,GO:0006725,GO:0006807,GO:0006950,GO:0006974,GO:0006996,GO:0007049,GO:0007059,GO:0007062,GO:0008150,GO:0008152,GO:0009058,GO:0009059,GO:0009507,GO:0009526,GO:0009536,GO:0009941,GO:0009987,GO:…	-	-	MCM_bind	Mini-chromosome maintenance complex-binding
HannXRQ_Chr03g0064361	6	Chr3:23489160-23492735	gene	0.074	0.304333	2.00867	0.104333	0	0.112	0.11	0	0	0.913	0	4.227	0.462	1.337	0.057	0	0.256	0	0	0	T	-	-	-	LRRNT_2,LRR_1,LRR_8,Pkinase,Pkinase_Tyr	LRR receptor-like serine threonine-protein kinase
HannXRQ_Chr03g0064391	2	Chr3:23527013-23528045	gene	11.0373	3.8	13.855	44.9083	40.838	10.62	7.033	15.459	2.927	3.853	4.62	16.979	9.158	15.428	45.919	45.132	43.674	33.053	43.571	45.89	NA	NA	NA	NA	NA	NA
HannXRQ_Chr03g0064471	2	Chr3:24647265-24649819	gene	0.332	0.507667	0.212	21.938	29.181	0	0	0.996	0.438	0.972	0.113	0.108	0	0.528	38.52	27.052	0.242	30.518	20.287	36.738	Q	-	1.14.14.19,1.14.14.32	ko00140,ko01100,ko04913,ko04917,ko04927,ko04934,map00140,map01100,map04913,map04917,map04927,map04934	p450	Cytochrome p450
HannXRQ_Chr03g0064571	2	Chr3:25550913-25551852	gene	0	7.183	3.67433	11.8893	9.88767	0	0	0	4.888	8.274	8.387	3.682	4.648	2.693	10.498	8.149	17.021	8.06	14.066	7.537	NA	NA	NA	NA	NA	NA
HannXRQ_Chr03g0064601	4	Chr3:25576789-25583508	gene	1.93633	26.3203	2.64467	4.366	5.03067	1.282	3.059	1.468	27.561	29.818	21.582	3.769	1.903	2.262	5.318	4.044	3.736	4.116	5.105	5.871	NA	NA	NA	NA	NA	NA
HannXRQ_Chr03g0064631	6	Chr3:25745574-25755467	gene	0.207333	2.08533	1.565	12.2257	7.46	0.418	0.204	0	2.364	2.122	1.77	1.062	3.219	0.414	13.696	7.98	15.001	6.033	7.924	8.423	S	-	-	-	Fer4_13,Lactamase_B	4Fe-4S single cluster domain of Ferredoxin I
HannXRQ_Chr03g0064671	2	Chr3:25850104-25854726	gene	6.792	73.2553	5.07567	104.982	118.3	6.883	6.884	6.609	63.037	70.445	86.284	4.919	4.383	5.925	105.02	122.702	87.223	116.229	110.305	128.367	G	GO:0000271,GO:0003674,GO:0003824,GO:0005488,GO:0005536,GO:0005575,GO:0005622,GO:0005623,GO:0005737,GO:0005768,GO:0005794,GO:0005802,GO:0005975,GO:0005976,GO:0005977,GO:0005978,GO:0006073,GO:0006091,GO:0006112,GO:0006629,GO:0006643,GO:0006665,GO:0006672,GO:0006807,GO:0008150,GO:0008152,GO:0008194,GO:0008466,GO:0008610,GO:0009058,GO:0009059,GO:0009250,GO:0009987,GO:0012505,GO:0015020,GO:0015980,GO:…	-	-	Glyco_transf_8	Belongs to the glycosyltransferase 8 family
HannXRQ_Chr03g0064721	6	Chr3:26212457-26212910	gene	0.913333	3.81467	0	51.4287	22.427	1.139	0	1.601	0.586	0	10.858	0	0	0	65.499	62.168	26.619	27.419	11.403	28.459	NA	NA	NA	NA	NA	NA
HannXRQ_Chr03g0064771	4	Chr3:26652709-26653906	gene	0	3.857	0	0	0.0656667	0	0	0	1.614	5.921	4.036	0	0	0	0	0	0	0	0	0.197	NA	NA	NA	NA	NA	NA
HannXRQ_Chr03g0064831	2	Chr3:27069725-27070999	gene	0	0	0	33.276	35.6777	0	0	0	0	0	0	0	0	0	36.88	37.185	25.763	30.72	38	38.313	L	-	-	-	Ank_2,PGG	ankyrin repeat-containing protein
HannXRQ_Chr03g0064841	5	Chr3:27145076-27146577	gene	66.66	13.589	0.127333	58.16	71.3313	72.808	49.813	77.359	14.288	12.963	13.516	0.382	0	0	56.795	57.357	60.328	60.35	68.425	85.219	A	GO:0000323,GO:0005575,GO:0005622,GO:0005623,GO:0005634,GO:0005654,GO:0005737,GO:0005764,GO:0005773,GO:0006355,GO:0006357,GO:0006915,GO:0006950,GO:0006952,GO:0007154,GO:0007165,GO:0007166,GO:0007167,GO:0007169,GO:0008150,GO:0008219,GO:0008543,GO:0009719,GO:0009889,GO:0009987,GO:0010033,GO:0010468,GO:0010494,GO:0010556,GO:0012501,GO:0019219,GO:0019222,GO:0023052,GO:0031323,GO:0031326,GO:0031974,GO:…	-	-	RRM_1	Oligouridylate-binding protein 1-like
HannXRQ_Chr03g0065001	6	Chr3:28085423-28097462	gene	0.307667	0.0393333	2.16333	0.265333	0.0373333	0.582	0.341	0	0	0.118	0	1.776	2.751	1.963	0	0	0.796	0.112	0	0	P	-	-	-	ANF_receptor,Lig_chan,SBP_bac_3	Glutamate-gated receptor that probably acts as non- selective cation channel
HannXRQ_Chr03g0065071	5	Chr3:28748316-28751653	gene	11.296	0.460667	1.732	1.41267	1.05033	9.791	10.558	13.539	0.325	0.722	0.335	2.169	1.46	1.567	1.434	1.724	1.08	0.684	1.082	1.385	NA	NA	NA	NA	NA	NA
HannXRQ_Chr03g0065151	2	Chr3:29541482-29545433	gene	47.1967	8.26067	8.774	58.1267	54.0153	44.155	43.546	53.889	9.445	9.798	5.539	5.438	7.282	13.602	56.035	64.563	53.782	50.461	56.575	55.01	E	GO:0003674,GO:0003824,GO:0003992,GO:0005488,GO:0005507,GO:0005515,GO:0005575,GO:0005622,GO:0005623,GO:0005737,GO:0006082,GO:0006520,GO:0006525,GO:0006526,GO:0006807,GO:0006950,GO:0006952,GO:0007275,GO:0008144,GO:0008150,GO:0008152,GO:0008483,GO:0008652,GO:0009058,GO:0009064,GO:0009084,GO:0009507,GO:0009532,GO:0009536,GO:0009570,GO:0009605,GO:0009607,GO:0009617,GO:0009987,GO:0016053,GO:0016740,GO:…	2.6.1.11	ko00220,ko01100,ko01110,ko01130,ko01210,ko01230,map00220,map01100,map01110,map01130,map01210,map01230	Aminotran_3	Belongs to the class-III pyridoxal-phosphate-dependent aminotransferase family
HannXRQ_Chr03g0065421	2	Chr3:31258884-31263795	gene	2.05467	0.0896667	0.045	2.60367	2.618	2.384	1.422	2.358	0	0.269	0	0.135	0	0	2.673	3.326	1.812	1.531	3.071	3.252	S	GO:0001708,GO:0005575,GO:0005622,GO:0005623,GO:0005737,GO:0005794,GO:0006810,GO:0007034,GO:0008150,GO:0008152,GO:0009058,GO:0009718,GO:0009812,GO:0009813,GO:0009987,GO:0010638,GO:0012505,GO:0016020,GO:0016192,GO:0019898,GO:0030154,GO:0032502,GO:0033043,GO:0042440,GO:0043226,GO:0043227,GO:0043229,GO:0043231,GO:0044088,GO:0044090,GO:0044424,GO:0044425,GO:0044444,GO:0044464,GO:0045165,GO:0046148,GO:…	-	-	FPL	Uncharacterised conserved protein
HannXRQ_Chr03g0065701	5	Chr3:33216992-33220479	gene	37.2403	31.727	0.399	1.41867	18.2407	40.777	33.108	37.836	28.78	29.158	37.243	0.514	0.404	0.279	1.247	1.472	1.537	18.658	17.106	18.958	NA	NA	NA	NA	NA	NA
HannXRQ_Chr03g0065751	2	Chr3:34014502-34029509	gene	36.697	0.714667	0	30.3423	53.6427	33.965	35.071	41.055	0.716	1.06	0.368	0	0	0	33.448	42.645	14.934	54.471	52.898	53.559	NA	NA	NA	NA	NA	NA
HannXRQ_Chr03g0065811	2	Chr3:34666673-34668502	gene	3.46533	61.6423	80.34	114.675	102.812	4.356	2.577	3.463	62.076	67.057	55.794	97.507	56.422	87.091	111.874	106.785	125.367	100.549	106.848	101.039	T	GO:0003674,GO:0003824,GO:0004721,GO:0004722,GO:0005575,GO:0005623,GO:0005886,GO:0006464,GO:0006470,GO:0006793,GO:0006796,GO:0006807,GO:0006950,GO:0006952,GO:0008150,GO:0008152,GO:0009605,GO:0009607,GO:0009617,GO:0009987,GO:0016020,GO:0016311,GO:0016787,GO:0016788,GO:0016791,GO:0019538,GO:0036211,GO:0042578,GO:0042742,GO:0043170,GO:0043207,GO:0043412,GO:0044237,GO:0044238,GO:0044260,GO:0044267,GO:…	3.1.3.16	-	PP2C	phosphatase 2C
HannXRQ_Chr03g0065891	1	Chr3:35539542-35542213	gene	2.92267	4.09567	29.302	4.33667	0	5.252	1.794	1.722	0.27	11.739	0.278	47.824	14.03	26.052	1.06	0.573	11.377	0	0	0	S	-	-	-	DPBB_1	EG45-like domain containing
HannXRQ_Chr03g0065911	1	Chr3:35888216-35889257	gene	86.8217	98.1453	181.117	100.794	21.8213	139.44	105.045	15.98	95.097	157.347	41.992	206.347	178.779	158.224	92.544	31.953	177.886	19.974	38.62	6.87	S	-	-	-	DPBB_1	EG45-like domain containing
HannXRQ_Chr03g0065931	1	Chr3:36155727-36156767	gene	74.6553	99.6277	174.477	78.229	12.8843	112.86	89.825	21.281	106.145	158.403	34.335	203.645	166.514	153.273	81.636	15.755	137.296	10.024	25.932	2.697	S	-	-	-	DPBB_1	EG45-like domain containing protein
HannXRQ_Chr03g0066171	2	Chr3:37739455-37742383	gene	0.709333	0.0943333	0.0676667	0.451	0.500333	0.535	0.653	0.94	0	0	0.283	0.068	0.069	0.066	0.607	0.365	0.381	0.515	0.282	0.704	NA	NA	NA	NA	NA	NA
HannXRQ_Chr03g0066241	1	Chr3:38062822-38063683	gene	0.08	2.38967	4.51933	0	0	0	0.24	0	2.021	1.247	3.901	1.998	3.279	8.281	0	0	0	0	0	0	L	GO:0000302,GO:0002791,GO:0002793,GO:0003008,GO:0003012,GO:0003674,GO:0004888,GO:0005034,GO:0005215,GO:0005216,GO:0005217,GO:0005244,GO:0005245,GO:0005261,GO:0005262,GO:0005488,GO:0005515,GO:0005575,GO:0005623,GO:0005886,GO:0005887,GO:0006810,GO:0006811,GO:0006812,GO:0006816,GO:0006873,GO:0006874,GO:0006875,GO:0006936,GO:0006939,GO:0006950,GO:0006979,GO:0007154,GO:0007165,GO:0007166,GO:0007204,GO:…	-	-	Ank_2,PGG,Retrotran_gag_3	isoform X1
HannXRQ_Chr03g0066311	2	Chr3:38427413-38428738	gene	2.85667	8.05233	0.450333	3.40767	14.0797	3.971	1.292	3.307	10.442	7.172	6.543	0.898	0.453	0	5.342	3.372	1.509	16.145	12.555	13.539	U	GO:0000070,GO:0000278,GO:0000280,GO:0000323,GO:0000819,GO:0005575,GO:0005622,GO:0005623,GO:0005634,GO:0005635,GO:0005643,GO:0005737,GO:0005764,GO:0005765,GO:0005773,GO:0005774,GO:0006996,GO:0006997,GO:0006999,GO:0007049,GO:0007059,GO:0007080,GO:0008150,GO:0008608,GO:0009987,GO:0012505,GO:0016020,GO:0016043,GO:0022402,GO:0031080,GO:0031090,GO:0031967,GO:0031975,GO:0032991,GO:0043226,GO:0043227,GO:…	-	ko03013,ko04150,map03013,map04150	WD40	Belongs to the WD repeat SEC13 family
HannXRQ_Chr03g0066601	2	Chr3:40171816-40186554	gene	1.82767	3.30167	1.49767	6.012	7.986	0.784	1.19	3.509	4.213	2.832	2.86	1.95	1.074	1.469	7.382	6.086	4.568	7.968	7.895	8.095	K	-	-	-	HLH	Transcription factor BIM1
HannXRQ_Chr03g0066631	4	Chr3:40282104-40284440	gene	0	5.737	0	0	0.027	0	0	0	5.175	5.11	6.926	0	0	0	0	0	0	0.081	0	0	NA	NA	NA	NA	NA	NA
HannXRQ_Chr03g0066671	5	Chr3:40563003-40563452	gene	109.459	11.3187	44.4057	4.079	4.33867	111.449	100.271	116.657	9.855	7.961	16.14	59.351	25.495	48.371	3.514	4.752	3.971	4.611	4.588	3.817	NA	NA	NA	NA	NA	NA
HannXRQ_Chr03g0066681	5	Chr3:40563694-40565795	gene	61.0513	19.4957	25.662	8.637	8.00467	59.578	55.591	67.985	17.669	20.743	20.075	27.591	22.699	26.696	7.923	8.916	9.072	8.671	7.173	8.17	NA	NA	NA	NA	NA	NA
HannXRQ_Chr03g0066741	5	Chr3:40886773-40891574	gene	47.4607	6.88667	5.877	33.3903	54.08	41.312	49.932	51.138	9.205	6.025	5.43	1.227	1.446	14.958	39.346	52.23	8.595	56.331	51.801	54.108	S	-	-	-	Transferase	Shikimate O-hydroxycinnamoyltransferase-like
HannXRQ_Chr03g0067011	1	Chr3:43050151-43055114	gene	4.103	9.06567	35.2537	7.424	3.46367	4.166	6.235	1.908	8.955	11.475	6.767	51.241	22.924	31.596	3.83	3.032	15.41	2.853	3.317	4.221	T	GO:0003674,GO:0003824,GO:0004672,GO:0004674,GO:0004675,GO:0004888,GO:0005102,GO:0005488,GO:0005515,GO:0005575,GO:0005622,GO:0005623,GO:0005737,GO:0005768,GO:0005886,GO:0006464,GO:0006468,GO:0006793,GO:0006796,GO:0006807,GO:0007154,GO:0007165,GO:0007166,GO:0007167,GO:0007178,GO:0008150,GO:0008152,GO:0008219,GO:0009719,GO:0009725,GO:0009741,GO:0009742,GO:0009755,GO:0009987,GO:0010008,GO:0010033,GO:…	2.7.10.1,2.7.11.1	ko04016,ko04075,ko04626,map04016,map04075,map04626	LRRNT_2,LRR_1,LRR_8,Pkinase,Pkinase_Tyr	Belongs to the protein kinase superfamily. Ser Thr protein kinase family
HannXRQ_Chr03g0067041	3	Chr3:43106855-43110469	gene	22.1043	21.157	46.0697	5.071	2.66133	26.762	21.851	17.7	20.698	35.362	7.411	53.743	54.272	30.194	3.706	1.337	10.17	4.884	1.106	1.994	T	-	2.7.10.1,2.7.11.1	-	LRRNT_2,LRR_1,LRR_4,LRR_8,Pkinase	Belongs to the protein kinase superfamily. Ser Thr protein kinase family
HannXRQ_Chr03g0067201	2	Chr3:44718083-44719700	gene	0.558667	0.394333	0.29	4.997	6.30467	0.72	0.281	0.675	0.445	0.585	0.153	0.293	0.148	0.429	5.232	5.818	3.941	3.468	7.742	7.704	BK	-	-	-	CRAL_TRIO_2	Divergent CRAL/TRIO domain
HannXRQ_Chr03g0067241	2	Chr3:44879670-44881803	gene	0	0.0633333	0	13.0097	14.0233	0	0	0	0	0.093	0.097	0	0	0	13.059	13.83	12.14	13.878	13.061	15.131	NA	NA	NA	NA	NA	NA
HannXRQ_Chr03g0067261	2	Chr3:45008753-45010205	gene	0	0	0	6.53333	5.71367	0	0	0	0	0	0	0	0	0	7.236	9.298	3.066	4.317	6.142	6.682	NA	NA	NA	NA	NA	NA
HannXRQ_Chr03g0067291	2	Chr3:45023323-45026439	gene	0.129	0.439	0.779333	0.634667	4.18367	0.314	0	0.073	0.161	0.159	0.997	0.16	0	2.178	0.791	1.113	0	3.7	5.207	3.644	T	GO:0000003,GO:0000902,GO:0000904,GO:0001558,GO:0003006,GO:0003674,GO:0003824,GO:0004672,GO:0004674,GO:0005575,GO:0005623,GO:0005886,GO:0006464,GO:0006468,GO:0006793,GO:0006796,GO:0006807,GO:0008150,GO:0008152,GO:0009653,GO:0009826,GO:0009846,GO:0009856,GO:0009860,GO:0009932,GO:0009987,GO:0010769,GO:0016020,GO:0016043,GO:0016049,GO:0016301,GO:0016310,GO:0016324,GO:0016740,GO:0016772,GO:0016773,GO:…	2.7.11.1	ko04010,ko04064,ko04620,ko04624,ko04722,ko05133,ko05140,ko05142,ko05145,ko05152,ko05162,ko05169,map04010,map04064,map04620,map04624,map04722,map05133,map05140,map05142,map05145,map05152,map05162,map05169	LRRNT_2,LRR_8,Pkinase,Pkinase_Tyr	LRR receptor-like serine threonine-protein kinase
HannXRQ_Chr03g0067391	5	Chr3:46423751-46450403	gene	11.077	4.03333	0.906667	0.156667	0.465	5.594	10.063	17.574	1.693	9.361	1.046	0	0	2.72	0.111	0.359	0	0.317	0.116	0.962	E	-	-	-	OKR_DC_1,OKR_DC_1_C	Arginine decarboxylase
HannXRQ_Chr03g0067411	6	Chr3:46461107-46462394	gene	0.958667	0.207667	0.201333	7.13667	3.57733	1.177	1.148	0.551	0	0	0.623	0	0.604	0	5.342	0.642	15.426	2.266	4.34	4.126	NA	NA	NA	NA	NA	NA
HannXRQ_Chr03g0067481	1	Chr3:47044695-47045999	gene	0.429667	0.346667	70.793	2.643	2.84733	0.338	0	0.951	0.696	0.344	0	96.386	44.496	71.497	3.414	2.586	1.929	2.606	1.783	4.153	NA	NA	NA	NA	NA	NA
HannXRQ_Chr03g0067501	1	Chr3:47050934-47052288	gene	0.298	0.318667	56.5017	2.28867	2.054	0.311	0	0.583	0.64	0.316	0	75.296	39.297	54.912	3.765	2.037	1.064	1.797	1.639	2.726	NA	NA	NA	NA	NA	NA
HannXRQ_Chr03g0067621	3	Chr3:48670528-48675142	gene	42.871	48.2063	49.7683	0.0966667	0.0143333	41.557	37.031	50.025	40.901	44.1	59.618	48.438	41.536	59.331	0.091	0.148	0.051	0.043	0	0	U	-	-	-	Rer1	Involved in the retrieval of endoplasmic reticulum membrane proteins from the early Golgi compartment
HannXRQ_Chr03g0067671	6	Chr3:49727004-49733435	gene	0	0	0	1.38167	0.993667	0	0	0	0	0	0	0	0	0	1.661	1.412	1.072	0.793	1.363	0.825	S	GO:0005575,GO:0005622,GO:0005623,GO:0005737,GO:0005886,GO:0005887,GO:0005938,GO:0007154,GO:0007165,GO:0008150,GO:0009719,GO:0009725,GO:0009733,GO:0009734,GO:0009755,GO:0009987,GO:0010033,GO:0016020,GO:0016021,GO:0023052,GO:0031224,GO:0031226,GO:0032870,GO:0042221,GO:0044424,GO:0044425,GO:0044444,GO:0044459,GO:0044464,GO:0050789,GO:0050794,GO:0050896,GO:0051716,GO:0065007,GO:0070887,GO:0071310,GO:…	-	-	EamA	WAT1-related protein
HannXRQ_Chr03g0067681	2	Chr3:50125716-50139751	gene	8.74633	0.455333	1.15833	3.33667	11.9897	6.668	3.811	15.76	0.433	0.488	0.445	0.489	0.185	2.801	5.515	3.673	0.822	14.925	4.875	16.169	S	-	-	ko04014,map04014	NB-ARC,RPW8	disease resistance
HannXRQ_Chr03g0067831	3	Chr3:51236360-51239215	gene	4.431	4.68633	3.83067	0.023	0	4.459	3.95	4.884	4.658	4.46	4.941	3.489	3.171	4.832	0.069	0	0	0	0	0	NA	NA	NA	NA	NA	NA
HannXRQ_Chr03g0067881	5	Chr3:51509804-51510901	gene	7.96433	1.511	1.13967	0.634	0	17.81	4.345	1.738	0.764	3.769	0	1.132	2.287	0	1.497	0.405	0	0	0	0	NA	NA	NA	NA	NA	NA
HannXRQ_Chr03g0067911	1	Chr3:52042209-52042682	gene	0	5.70667	10.4933	3.23467	3.528	0	0	0	7.23	4.199	5.691	7.569	15.711	8.2	4.17	2.707	2.827	2.388	3.485	4.711	NA	NA	NA	NA	NA	NA
HannXRQ_Chr03g0067921	6	Chr3:52418252-52421958	gene	0.143333	0.092	0.973667	0.137	0.0573333	0.271	0.159	0	0.056	0.22	0	1.38	1.003	0.538	0.109	0.178	0.124	0	0.172	0	T	-	-	-	LRRNT_2,LRR_1,LRR_8,Pkinase,Pkinase_Tyr	LRR receptor-like serine threonine-protein kinase
HannXRQ_Chr03g0067971	3	Chr3:52602922-52604815	gene	12.8153	10.9517	8.64267	0	0.057	13.523	10.419	14.504	9.154	9.942	13.759	8.327	3.656	13.945	0	0	0	0.171	0	0	NA	NA	NA	NA	NA	NA
HannXRQ_Chr03g0068021	1	Chr3:52771062-52774562	gene	5.86767	2.53433	27.438	0.24	0	10.729	6.283	0.591	2.078	5.258	0.267	35.702	40.852	5.76	0	0	0.72	0	0	0	J	GO:0003674,GO:0003676,GO:0003723,GO:0003746,GO:0003824,GO:0004364,GO:0005488,GO:0005507,GO:0005575,GO:0005618,GO:0005622,GO:0005623,GO:0005634,GO:0005737,GO:0005773,GO:0005829,GO:0005886,GO:0005911,GO:0006412,GO:0006414,GO:0006518,GO:0006575,GO:0006749,GO:0006790,GO:0006807,GO:0008135,GO:0008150,GO:0008152,GO:0009058,GO:0009059,GO:0009506,GO:0009987,GO:0010035,GO:0010038,GO:0010043,GO:0010467,GO:…	-	ko05134,map05134	EF1G,GST_C,GST_N	Elongation factor
HannXRQ_Chr03g0068031	4	Chr3:52896761-52897811	gene	0	3.41	0.125333	0.512667	0.257333	0	0	0	3.391	3.348	3.491	0	0.376	0	0.739	0.799	0	0	0.772	0	-	-	-	-	-	-
HannXRQ_Chr03g0068091	2	Chr3:53204379-53207776	gene	0.38	1.30233	1.94267	3.432	5.33667	0	0.695	0.445	1.222	1.93	0.755	0.242	4.879	0.707	5.031	3.37	1.895	5.716	5.506	4.788	C	-	-	ko00920,ko01100,ko01120,ko01524,ko02020,ko04115,ko04210,ko04214,ko04215,ko04932,ko05010,ko05012,ko05014,ko05016,ko05134,ko05145,ko05152,ko05161,ko05164,ko05167,ko05168,ko05200,ko05210,ko05222,ko05416,map00920,map01100,map01120,map01524,map02020,map04115,map04210,map04214,map04215,map04932,map05010,map05012,map05014,map05016,map05134,map05145,map05152,map05161,map05164,map05167,map05168,map05200,m…	Cytochrom_C	Electron carrier protein. The oxidized form of the cytochrome c heme group can accept an electron from the heme group of the cytochrome c1 subunit of cytochrome reductase. Cytochrome c then transfers this electron to the cytochrome oxidase complex, the final protein carrier in the mitochondrial electron-transport chain
HannXRQ_Chr03g0068411	2	Chr3:55305117-55307753	gene	0.0243333	34.6747	26.754	35.177	35.55	0	0.073	0	28.36	37.812	37.852	22.902	30.607	26.753	34.477	32.602	38.452	31.762	36.72	38.168	L	-	-	ko04142,ko04979,map04142,map04979	DDE_Tnp_4	Plant transposon protein
HannXRQ_Chr03g0068471	4	Chr3:55707485-55710816	gene	3.205	7.78667	5.43867	0.191	0.761667	3.337	2.729	3.549	7.053	7.422	8.885	5.231	4.911	6.174	0.273	0.197	0.103	0.955	0.856	0.474	S	-	-	-	DUF810	Plant family of unknown function (DUF810)
HannXRQ_Chr03g0068671	6	Chr3:56684011-56684682	gene	28.0897	0.331667	10.7953	65.2937	13.9893	35.707	38.616	9.946	0	0.654	0.341	0.327	32.059	0	46.734	27.391	121.756	8.363	25.426	8.179	S	-	-	-	BSP	Peptidase of plants and bacteria
HannXRQ_Chr03g0068821	2	Chr3:57322021-57323734	gene	3.14533	1.71167	2.455	1.61733	19.0313	1.472	0.898	7.066	2.65	1.121	1.364	0	1.89	5.475	2.041	2.811	0	23.026	4.071	29.997	NA	NA	NA	NA	NA	NA
HannXRQ_Chr03g0068861	6	Chr3:57486667-57490130	gene	0.0226667	3.202	2.56733	4.05733	3.086	0.068	0	0	3.231	3.121	3.254	2.986	1.262	3.454	4.27	4.322	3.58	3.352	2.734	3.172	D	GO:0001101,GO:0003674,GO:0003824,GO:0004843,GO:0005575,GO:0005622,GO:0005623,GO:0005634,GO:0005737,GO:0005829,GO:0005911,GO:0006508,GO:0006807,GO:0007154,GO:0007165,GO:0008150,GO:0008152,GO:0008233,GO:0008234,GO:0009506,GO:0009719,GO:0009725,GO:0009753,GO:0009755,GO:0009867,GO:0009987,GO:0010033,GO:0016787,GO:0019538,GO:0019783,GO:0023052,GO:0030054,GO:0032870,GO:0036459,GO:0042221,GO:0043170,GO:…	-	ko04340,ko04341,map04340,map04341	MATH	meprin and TRAF homology domain-containing protein MATH domain-containing protein
HannXRQ_Chr03g0068891	4	Chr3:57570140-57571359	gene	0	6.879	0.109	0	0	0	0	0	6.774	9.951	3.912	0.327	0	0	0	0	0	0	0	0	NA	NA	NA	NA	NA	NA
HannXRQ_Chr03g0069181	6	Chr3:59586156-59587776	gene	0.473333	0	0	9.32167	0	0.487	0.476	0.457	0	0	0	0	0	0	8.85	7.448	11.667	0	0	0	NA	NA	NA	NA	NA	NA
HannXRQ_Chr03g0069231	2	Chr3:59847794-59855108	gene	0	0	0	9.67267	7.83167	0	0	0	0	0	0	0	0	0	11.403	14.394	3.221	7.709	7.941	7.845	NA	NA	NA	NA	NA	NA
HannXRQ_Chr03g0069241	2	Chr3:59867068-59867691	gene	0	0	0	3.20167	2.89033	0	0	0	0	0	0	0	0	0	4.434	4.455	0.716	2.721	2.647	3.303	NA	NA	NA	NA	NA	NA
HannXRQ_Chr03g0069251	6	Chr3:59960294-59969192	gene	0	0.05	0.14	3.26233	2.15767	0	0	0	0	0	0.15	0	0	0.42	2.563	4.006	3.218	1.767	2.231	2.475	I	GO:0001666,GO:0002252,GO:0002376,GO:0003674,GO:0003824,GO:0004620,GO:0005575,GO:0005622,GO:0005623,GO:0005737,GO:0006082,GO:0006629,GO:0006631,GO:0006633,GO:0006950,GO:0006952,GO:0006955,GO:0008150,GO:0008152,GO:0008219,GO:0008610,GO:0009058,GO:0009605,GO:0009607,GO:0009615,GO:0009626,GO:0009628,GO:0009987,GO:0010035,GO:0010038,GO:0012501,GO:0016020,GO:0016053,GO:0016298,GO:0016787,GO:0016788,GO:…	-	-	Patatin	Lipolytic acyl hydrolase (LAH)
HannXRQ_Chr03g0069291	5	Chr3:60446796-60448469	gene	9.22667	0	0	7.324	7.38733	8.894	11.878	6.908	0	0	0	0	0	0	6.14	7.026	8.806	9.015	8.017	5.13	V	-	-	-	LRRNT_2,LRR_1,LRR_4,LRR_6,LRR_8	RECEPTOR-LIKE protein
HannXRQ_Chr03g0069831	5	Chr3:65671328-65672662	gene	19.012	4.86967	0.931667	3.34733	4.07067	13.647	19.191	24.198	1.661	9.839	3.109	1.194	0	1.601	4.293	2.403	3.346	2.685	3.866	5.661	NA	NA	NA	NA	NA	NA
HannXRQ_Chr03g0069851	4	Chr3:65998475-66005771	gene	0.129333	15.3243	15.7653	8.75367	8.887	0.081	0.131	0.176	15.028	15.929	15.016	15.733	16.302	15.261	8.613	8.558	9.09	8.092	9.507	9.062	NA	NA	NA	NA	NA	NA
HannXRQ_Chr03g0069881	4	Chr3:66312381-66314745	gene	0	4.87067	4.24967	0	0	0	0	0	4.435	4.926	5.251	4.056	4.096	4.597	0	0	0	0	0	0	NA	NA	NA	NA	NA	NA
HannXRQ_Chr03g0070051	6	Chr3:67139097-67143767	gene	0.269333	0.201667	15.2043	10.7197	7.35033	0.089	0.218	0.501	0.183	0.091	0.331	13.922	12.411	19.28	11.288	12.943	7.928	7.683	5.731	8.637	NA	NA	NA	NA	NA	NA
HannXRQ_Chr03g0070151	4	Chr3:67666744-67668943	gene	0.0756667	18.525	22.2857	0	0.146	0.227	0	0	16.136	23.55	15.889	23.353	25.918	17.586	0	0	0	0.438	0	0	NA	NA	NA	NA	NA	NA
HannXRQ_Chr03g0070251	4	Chr3:67951408-67954985	gene	1.552	66.3867	50.068	1.16567	0.685	2.386	0.847	1.423	74.559	58.187	66.414	57.829	38.784	53.591	1.313	0.947	1.237	0.418	0.686	0.951	NA	NA	NA	NA	NA	NA
HannXRQ_Chr03g0070261	2	Chr3:68025100-68025453	gene	0.864333	0	0	0	14.523	0	0	2.593	0	0	0	0	0	0	0	0	0	11.723	10.498	21.348	S	GO:0000166,GO:0003674,GO:0005488,GO:0005575,GO:0005622,GO:0005623,GO:0005737,GO:0009507,GO:0009536,GO:0036094,GO:0043226,GO:0043227,GO:0043229,GO:0043231,GO:0044424,GO:0044444,GO:0044464,GO:0097159,GO:1901265,GO:1901363	-	-	LRRNT_2,LRR_1,LRR_8	leucine-rich repeat family protein
HannXRQ_Chr03g0070351	3	Chr3:68353583-68354501	gene	12.0453	7.18967	6.56533	1.53467	0.724333	10.547	9.778	15.811	5.969	7.5	8.1	4.292	6.772	8.632	0.798	2.303	1.503	0.508	0.278	1.387	EF	GO:0005575,GO:0005622,GO:0005623,GO:0005737,GO:0005829,GO:0005886,GO:0005911,GO:0009506,GO:0016020,GO:0030054,GO:0044424,GO:0044444,GO:0044464,GO:0055044,GO:0071944	-	-	Pribosyltran,Pribosyltran_N	ribose-phosphate pyrophosphokinase
HannXRQ_Chr03g0070361	1	Chr3:68354572-68355239	gene	0	4.62233	6.32667	0.966333	0	0	0	0	3.222	5.907	4.738	3.64	7.353	7.987	0.902	0.977	1.02	0	0	0	NA	NA	NA	NA	NA	NA
HannXRQ_Chr03g0070371	1	Chr3:68356653-68362634	gene	0.13	7.55	10.1113	3.40133	2.23467	0.39	0	0	6.023	7.533	9.094	7.147	10.024	13.163	5.906	3.408	0.89	1.503	0.411	4.79	NA	NA	NA	NA	NA	NA
HannXRQ_Chr03g0070521	3	Chr3:69546743-69550211	gene	82.04	90.5227	59.0543	25.8103	3.08433	82.408	109.294	54.418	92.273	100.39	78.905	46.423	70.764	59.976	28.245	41.719	7.467	4.089	1.441	3.723	T	-	-	-	B_lectin,DUF3403,PAN_2,Pkinase_Tyr,S_locus_glycop	Serine threonine-protein kinase
HannXRQ_Chr03g0070731	3	Chr3:70905535-70906533	gene	4.07933	4.31333	3.215	0.381667	0.521333	5.312	3.94	2.986	5.247	4.317	3.376	2.162	3.056	4.427	0.429	0.232	0.484	0.409	0.224	0.931	S	-	-	-	DUF4371,Dimer_Tnp_hAT	hAT family C-terminal dimerisation region
HannXRQ_Chr03g0070921	1	Chr3:72453705-72454471	gene	8.09867	12.7693	38.9097	2.479	2.64233	8.173	8.226	7.897	13.666	12.196	12.446	39.239	28.079	49.411	2.319	2.788	2.33	2.951	2.961	2.015	NA	NA	NA	NA	NA	NA
HannXRQ_Chr03g0071081	5	Chr3:73202515-73205616	gene	3.37567	0.0916667	0.179333	1.23267	1.69167	3.444	4.152	2.531	0.069	0.206	0	0.069	0	0.469	1.226	1.548	0.924	1.626	2.206	1.243	NA	NA	NA	NA	NA	NA
HannXRQ_Chr03g0071091	2	Chr3:73212668-73214383	gene	3.22933	0.0843333	0.206	1.05833	1.738	3.116	3.77	2.802	0	0.253	0	0	0	0.618	1.383	1.224	0.568	1.32	2.364	1.53	NA	NA	NA	NA	NA	NA
HannXRQ_Chr03g0071161	5	Chr3:73752220-73754235	gene	27.245	0.169667	0.502667	16.9637	17.623	24.241	23.658	33.836	0.509	0	0	0	1.017	0.491	17.469	22.142	11.28	18.578	15.641	18.65	Q	GO:0000003,GO:0003006,GO:0003674,GO:0003824,GO:0005215,GO:0005575,GO:0005622,GO:0005623,GO:0005737,GO:0006810,GO:0006996,GO:0007275,GO:0008150,GO:0009507,GO:0009532,GO:0009536,GO:0009570,GO:0009657,GO:0009668,GO:0009790,GO:0009791,GO:0009793,GO:0009987,GO:0010027,GO:0010154,GO:0015399,GO:0015405,GO:0016043,GO:0016462,GO:0016787,GO:0016817,GO:0016818,GO:0016887,GO:0017111,GO:0022414,GO:0022804,GO:…	-	-	ABC_tran	ABC transporter I family member 6
HannXRQ_Chr03g0071211	1	Chr3:74463863-74467344	gene	0.369	16.1477	33.319	25.639	24.457	0.731	0.165	0.211	12.678	15.204	20.561	30.567	32.775	36.615	25.486	29.174	22.257	21.508	23.895	27.968	NA	NA	NA	NA	NA	NA
HannXRQ_Chr03g0071231	5	Chr3:74620164-74622093	gene	4.89367	0	0	0.842333	1.76967	5.205	4.156	5.32	0	0	0	0	0	0	0.955	1.033	0.539	1.823	0.997	2.489	NA	NA	NA	NA	NA	NA
HannXRQ_Chr03g0071341	5	Chr3:75760574-75763356	gene	51.3987	25.199	0	0.586667	0.525	57.684	48.33	48.182	21.838	23.496	30.263	0	0	0	0.275	1.485	0	0.524	0.574	0.477	NA	NA	NA	NA	NA	NA
HannXRQ_Chr03g0071641	4	Chr3:79714636-79715373	gene	0	13.338	12.955	4.571	4.10267	0	0	0	13.13	22.114	4.77	17.564	13.11	8.191	5.301	3.278	5.134	3.614	4.746	3.948	NA	NA	NA	NA	NA	NA
HannXRQ_Chr03g0071891	6	Chr3:82030224-82034288	gene	0	13.4037	11.8367	13.6177	10.8287	0	0	0	12.367	11.294	16.55	12.228	9.57	13.712	13.944	11.152	15.757	10.126	12.35	10.01	NA	NA	NA	NA	NA	NA
HannXRQ_Chr03g0071941	1	Chr3:82459989-82460629	gene	0	12.189	22.253	0.150667	1.414	0	0	0	12.65	10.475	13.442	25.015	12.631	29.113	0	0	0.452	1.527	1.672	1.043	Q	GO:0003674,GO:0003824,GO:0005215,GO:0005575,GO:0005623,GO:0005886,GO:0006810,GO:0008150,GO:0015399,GO:0015405,GO:0016020,GO:0016021,GO:0016462,GO:0016787,GO:0016817,GO:0016818,GO:0016887,GO:0017111,GO:0022804,GO:0022857,GO:0031224,GO:0042623,GO:0042626,GO:0043492,GO:0044425,GO:0044464,GO:0051179,GO:0051234,GO:0055085,GO:0071944	-	-	ABC2_membrane,ABC_tran	ABC transporter G family member
HannXRQ_Chr03g0071981	2	Chr3:82585374-82589141	gene	6.16733	0.466333	1.43033	5.09	4.99633	5.355	5.937	7.21	0.428	0.475	0.496	0.423	2.991	0.877	5.77	4.995	4.505	3.905	4.383	6.701	NA	NA	NA	NA	NA	NA
HannXRQ_Chr03g0072071	4	Chr3:82772517-82775915	gene	1.02367	13.055	1.01933	0.804667	1.032	0.848	1.429	0.794	13.243	12.371	13.551	0.47	1.9	0.688	0.855	0.505	1.054	1.039	1.381	0.676	C	GO:0003674,GO:0005215,GO:0005575,GO:0005622,GO:0005623,GO:0005737,GO:0005739,GO:0005740,GO:0005743,GO:0006810,GO:0006839,GO:0006950,GO:0008150,GO:0009266,GO:0009409,GO:0009628,GO:0016020,GO:0016021,GO:0019866,GO:0022857,GO:0031090,GO:0031224,GO:0031966,GO:0031967,GO:0031975,GO:0042391,GO:0043226,GO:0043227,GO:0043229,GO:0043231,GO:0044422,GO:0044424,GO:0044425,GO:0044429,GO:0044444,GO:0044446,GO:…	-	-	Mito_carr	Belongs to the mitochondrial carrier (TC 2.A.29) family
HannXRQ_Chr03g0072081	4	Chr3:82776108-82778005	gene	0	28.232	0.105	0.323333	0.206667	0	0	0	23.065	26.828	34.803	0	0.315	0	0.62	0	0.35	0.296	0.324	0	NA	NA	NA	NA	NA	NA
HannXRQ_Chr03g0072091	4	Chr3:82778056-82778996	gene	0.305	57.401	11.0393	0.527667	0.299333	0	0	0.915	60.323	46.158	65.722	0.994	32.124	0	0.493	0.533	0.557	0.47	0	0.428	NA	NA	NA	NA	NA	NA
HannXRQ_Chr03g0072201	2	Chr3:83290629-83291204	gene	12.959	0.214667	0.217	8.18	19.1003	15.216	12.375	11.286	0	0.644	0	0	0.651	0	8.315	8.997	7.228	18.925	13.363	25.013	S	-	-	-	NIF	FCP1 homology domain-containing protein C1271.03c-like
HannXRQ_Chr03g0072211	1	Chr3:83306784-83308657	gene	0.755	1.927	5.87467	0.564667	0	1.222	1.043	0	3.299	2.482	0	11.03	2.353	4.241	0.308	0.167	1.219	0	0	0	S	-	-	-	DUF1645	Calmodulin-binding protein
HannXRQ_Chr03g0072281	6	Chr3:83523242-83525734	gene	0.275333	0.0643333	0.353333	2.021	0.681333	0.188	0.55	0.088	0.193	0	0	0.191	0.869	0	1.896	2.667	1.5	0.362	1.188	0.494	O	-	-	-	Peptidase_S10	Belongs to the peptidase S10 family
HannXRQ_Chr03g0072481	2	Chr3:84527052-84527939	gene	0	0.366	0.238	19.4133	20.6183	0	0	0	0.364	0.359	0.375	0	0.363	0.351	15.341	23.548	19.351	20.771	21.242	19.842	U	GO:0003674,GO:0005215,GO:0005351,GO:0005355,GO:0005402,GO:0005575,GO:0005623,GO:0005886,GO:0006810,GO:0006811,GO:0006812,GO:0008150,GO:0008324,GO:0008643,GO:0008645,GO:0012505,GO:0015075,GO:0015077,GO:0015078,GO:0015144,GO:0015145,GO:0015146,GO:0015149,GO:0015291,GO:0015293,GO:0015294,GO:0015295,GO:0015318,GO:0015672,GO:0015749,GO:0015750,GO:0015751,GO:0016020,GO:0022804,GO:0022857,GO:0022890,GO:…	-	-	Sugar_tr	Belongs to the major facilitator superfamily. Sugar transporter (TC 2.A.1.1) family
HannXRQ_Chr03g0072541	5	Chr3:85049604-85051874	gene	2.03267	0.927333	0.415333	0.0466667	0	2.087	2.516	1.495	1.01	1.122	0.65	0.25	0.631	0.365	0	0	0.14	0	0	0	Q	GO:0003674,GO:0003824,GO:0004497,GO:0005575,GO:0006950,GO:0008150,GO:0008152,GO:0009058,GO:0009266,GO:0009408,GO:0009628,GO:0010286,GO:0016020,GO:0016491,GO:0016705,GO:0016709,GO:0019748,GO:0044550,GO:0050896,GO:0055114	1.14.14.19,1.14.14.32,1.14.14.37	ko00140,ko00460,ko01100,ko01110,ko04913,ko04917,ko04927,ko04934,map00140,map00460,map01100,map01110,map04913,map04917,map04927,map04934	p450	Belongs to the cytochrome P450 family
HannXRQ_Chr03g0072581	5	Chr3:86034798-86035363	gene	9.61167	0	0.211	0	0	8.707	7.891	12.237	0	0	0	0.633	0	0	0	0	0	0	0	0	L	GO:0003674,GO:0005488,GO:0005515,GO:0005575,GO:0005622,GO:0005623,GO:0005737,GO:0005783,GO:0005789,GO:0012505,GO:0016020,GO:0016021,GO:0030176,GO:0031224,GO:0031227,GO:0031984,GO:0042175,GO:0042802,GO:0043226,GO:0043227,GO:0043229,GO:0043231,GO:0044232,GO:0044422,GO:0044424,GO:0044425,GO:0044432,GO:0044444,GO:0044446,GO:0044464,GO:0098827	-	-	C2,SMP_LBD	ntmc2t4,ntmc2type4
HannXRQ_Chr03g0072631	4	Chr3:86908637-86919207	gene	0	33.1793	31.545	13.8967	17.6317	0	0	0	33.287	31.188	35.063	36.197	32.003	26.435	12.268	13.848	15.574	14.094	16.295	22.506	S	GO:0001101,GO:0003674,GO:0003824,GO:0005575,GO:0005622,GO:0005623,GO:0005737,GO:0005829,GO:0006629,GO:0006714,GO:0006720,GO:0006721,GO:0006950,GO:0008150,GO:0008152,GO:0008299,GO:0008610,GO:0009058,GO:0009507,GO:0009532,GO:0009536,GO:0009570,GO:0009605,GO:0009607,GO:0009611,GO:0009625,GO:0009719,GO:0009725,GO:0009753,GO:0009975,GO:0009987,GO:0010033,GO:0010333,GO:0010334,GO:0016098,GO:0016099,GO:…	4.2.3.105,4.2.3.106,4.2.3.108,4.2.3.111,4.2.3.117,4.2.3.15,4.2.3.16,4.2.3.27	ko00900,ko00902,ko01100,ko01110,map00900,map00902,map01100,map01110	Terpene_synth,Terpene_synth_C	synthase
HannXRQ_Chr03g0072781	2	Chr3:87673093-87679152	gene	0.461333	1.482	0	9.802	7.30633	0	0.935	0.449	1.971	1.46	1.015	0	0	0	9.665	10.458	9.283	8.302	6.058	7.559	NA	NA	NA	NA	NA	NA
HannXRQ_Chr03g0072861	6	Chr3:88482570-88485020	gene	0.041	0.314667	1.463	0.0883333	0.0886667	0	0	0.123	0.271	0.534	0.139	2.274	0.811	1.304	0.265	0	0	0.127	0.139	0	-	-	-	-	-	-
HannXRQ_Chr03g0072951	4	Chr3:89211571-89212518	gene	1.59967	9.36433	9.66033	1.765	1.89833	2.779	1.695	0.325	10.365	7.058	10.67	8.835	4.639	15.507	1.402	1.517	2.376	1.672	2.196	1.827	NA	NA	NA	NA	NA	NA
HannXRQ_Chr03g0072991	4	Chr3:89399844-89402076	gene	0	21.9197	1.273	0.0723333	0	0	0	0	21.931	36.021	7.807	1.013	1.126	1.68	0	0.217	0	0	0	0	NA	NA	NA	NA	NA	NA
HannXRQ_Chr03g0073241	1	Chr3:90346985-90361300	gene	10.0247	13.79	26.7903	0.258667	0.0356667	10.632	8.392	11.05	14.287	15.759	11.324	38.007	15.102	27.262	0.117	0.063	0.596	0.056	0	0.051	S	-	-	ko04014,map04014	NB-ARC,RPW8	disease resistance
HannXRQ_Chr03g0073251	1	Chr3:90361648-90364105	gene	0	3.99633	4.92533	0	0	0	0	0	3.578	4.318	4.093	2.359	4.367	8.05	0	0	0	0	0	0	S	-	-	-	DUF393	Protein of unknown function, DUF393
HannXRQ_Chr03g0073321	2	Chr3:91273643-91274165	gene	0.264333	120.741	0	224.584	222.968	0.793	0	0	97.933	126.506	137.784	0	0	0	246.456	253.687	173.61	223.771	219.835	225.297	NA	NA	NA	NA	NA	NA
HannXRQ_Chr03g0073401	2	Chr3:92128598-92130566	gene	2.246	1.09867	0	0.317333	0.963333	1.655	1.863	3.22	1.441	0.776	1.079	0	0	0	0.257	0.695	0	1.103	0.671	1.116	T	-	-	-	Pkinase,Stress-antifung	Cysteine-rich receptor-like protein kinase
HannXRQ_Chr03g0073411	4	Chr3:92130617-92134724	gene	5.12	30.657	27.7133	6.01567	14.7697	6.32	3.965	5.075	30.655	42.19	19.126	21.585	32	29.555	10.93	1.971	5.146	13.04	2.379	28.89	K	GO:0003674,GO:0003676,GO:0003677,GO:0003700,GO:0005488,GO:0005515,GO:0005575,GO:0005622,GO:0005623,GO:0005634,GO:0006355,GO:0006417,GO:0006950,GO:0008150,GO:0009743,GO:0009744,GO:0009889,GO:0009890,GO:0009891,GO:0009892,GO:0009893,GO:0009987,GO:0010033,GO:0010468,GO:0010556,GO:0010557,GO:0010558,GO:0010604,GO:0010605,GO:0010608,GO:0010628,GO:0010629,GO:0017148,GO:0019219,GO:0019222,GO:0031323,GO:…	-	-	bZIP_1	Ocs element-binding factor 1-like
HannXRQ_Chr03g0073561	5	Chr3:93779817-93780325	gene	54.102	2.99933	4.871	35.4923	5.144	72.249	49.268	40.789	1.43	6.587	0.981	12.251	1.903	0.459	15.886	5.056	85.535	4.46	4.881	6.091	S	-	-	-	Cupin_1	11S globulin seed storage protein
HannXRQ_Chr03g0073591	1	Chr3:93879006-93881825	gene	0.032	7.85133	10.5813	0.180333	0.332333	0	0.096	0	7.323	9.74	6.491	15.285	8.124	8.335	0.1	0.216	0.225	0.286	0.104	0.607	C	GO:0003674,GO:0003824,GO:0003973,GO:0005575,GO:0005622,GO:0005623,GO:0005737,GO:0005777,GO:0008150,GO:0008152,GO:0008891,GO:0009853,GO:0009987,GO:0010109,GO:0016032,GO:0016491,GO:0016614,GO:0016899,GO:0019048,GO:0019222,GO:0031323,GO:0035821,GO:0042579,GO:0043094,GO:0043226,GO:0043227,GO:0043229,GO:0043231,GO:0044003,GO:0044237,GO:0044403,GO:0044419,GO:0044424,GO:0044444,GO:0044464,GO:0050789,GO:…	1.1.3.15	ko00630,ko01100,ko01110,ko01120,ko01130,ko01200,ko04146,map00630,map01100,map01110,map01120,map01130,map01200,map04146	FMN_dh	IMP dehydrogenase / GMP reductase domain
HannXRQ_Chr03g0073621	5	Chr3:93950277-93954125	gene	27.0223	13.4673	0.228333	0.112667	0.089	30.196	24.2	26.671	12.568	14.007	13.827	0.213	0.108	0.364	0.106	0.172	0.06	0.101	0.166	0	NA	NA	NA	NA	NA	NA
HannXRQ_Chr03g0073661	4	Chr3:94051292-94060642	gene	1.23167	16.5273	14.9293	9.45333	11.3793	0.233	3.243	0.219	15.838	15.401	18.343	13.821	15.755	15.212	9.823	9.165	9.372	9.993	10.446	13.699	NA	NA	NA	NA	NA	NA
HannXRQ_Chr03g0073721	3	Chr3:95718906-95724169	gene	54.6247	57.833	63.0757	1.28367	1.31067	55.61	50.988	57.276	51.893	58.862	62.744	61.053	51.992	76.182	1.393	1.13	1.328	1.412	0.818	1.702	A	GO:0000244,GO:0000245,GO:0000375,GO:0000377,GO:0000381,GO:0000387,GO:0000395,GO:0000398,GO:0003674,GO:0003676,GO:0003723,GO:0003729,GO:0005488,GO:0005515,GO:0005575,GO:0005622,GO:0005623,GO:0005634,GO:0005654,GO:0005730,GO:0005737,GO:0005829,GO:0005886,GO:0006139,GO:0006355,GO:0006376,GO:0006396,GO:0006397,GO:0006725,GO:0006807,GO:0006810,GO:0008150,GO:0008152,GO:0008380,GO:0009889,GO:0009892,GO:…	-	ko03040,map03040	RRM_1	RNA recognition motif. (a.k.a. RRM, RBD, or RNP domain)
HannXRQ_Chr03g0073731	4	Chr3:95973343-95981002	gene	0	65.012	0	0	0	0	0	0	71.295	63.972	59.769	0	0	0	0	0	0	0	0	0	NA	NA	NA	NA	NA	NA
HannXRQ_Chr03g0073911	5	Chr3:96774089-96776447	gene	58.8427	0	5.738	50.5633	42.593	68.954	47.799	59.775	0	0	0	0	17.214	0	48.111	49.947	53.632	48.401	31.92	47.458	NA	NA	NA	NA	NA	NA
HannXRQ_Chr03g0074141	5	Chr3:98244190-98244907	gene	30.6307	0.231	0.696333	0.952	0	25.939	25.981	39.972	0	0.693	0	0.347	1.403	0.339	1.722	0.745	0.389	0	0	0	NA	NA	NA	NA	NA	NA
HannXRQ_Chr03g0074211	1	Chr3:98492793-98497446	gene	1.746	43.7913	61.7807	2.01	2.40733	2.229	1.425	1.584	71.173	44.896	15.305	94.144	71.145	20.053	2.714	2.265	1.051	2.516	1.539	3.167	M	GO:0000271,GO:0003674,GO:0003824,GO:0005575,GO:0005622,GO:0005623,GO:0005737,GO:0005975,GO:0005976,GO:0005982,GO:0006073,GO:0008150,GO:0008152,GO:0008878,GO:0009058,GO:0009059,GO:0009250,GO:0009501,GO:0009507,GO:0009536,GO:0009987,GO:0010170,GO:0016051,GO:0016740,GO:0016772,GO:0016779,GO:0019252,GO:0032991,GO:0033692,GO:0034637,GO:0034645,GO:0043170,GO:0043226,GO:0043227,GO:0043229,GO:0043231,GO:…	2.7.7.27	ko00500,ko00520,ko01100,ko01110,ko02026,map00500,map00520,map01100,map01110,map02026	NTP_transferase	This protein plays a role in synthesis of starch. It catalyzes the synthesis of the activated glycosyl donor, ADP- glucose from Glc-1-P and ATP
HannXRQ_Chr03g0074321	6	Chr3:99031496-99031975	gene	0	0	0	4.75833	1.53867	0	0	0	0	0	0	0	0	0	4.118	1.782	8.375	1.179	1.29	2.147	S	-	-	-	DPBB_1	EG45-like domain containing
HannXRQ_Chr03g0074381	4	Chr3:99280848-99284454	gene	0	7.43	3.64233	0.113667	0.315333	0	0	0	6.463	15.193	0.634	7.303	1.844	1.78	0	0	0.341	0	0.946	0	S	-	-	-	DUF4228	Domain of unknown function (DUF4228)
HannXRQ_Chr03g0074431	3	Chr3:99581492-99582007	gene	5.24533	5.63867	7.421	0.560667	1.17467	4.176	4.446	7.114	6.641	4.243	6.032	6.566	7.411	8.286	0.383	0	1.299	2.193	0	1.331	NA	NA	NA	NA	NA	NA
HannXRQ_Chr03g0074491	6	Chr3:99989181-99991523	gene	12.22	0.157	1.313	23.627	13.8427	13.491	14.742	8.427	0.237	0.234	0	1.994	0	1.945	22.801	18.503	29.577	10.992	15.676	14.86	C	-	2.3.1.12	ko00010,ko00020,ko00620,ko01100,ko01110,ko01120,ko01130,ko01200,map00010,map00020,map00620,map01100,map01110,map01120,map01130,map01200	2-oxoacid_dh,Biotin_lipoyl,E3_binding	acetyltransferase component of pyruvate dehydrogenase complex
HannXRQ_Chr03g0074531	4	Chr3:100143507-100145025	gene	0	52.3937	38.7933	0.13	0	0	0	0	59.896	72.498	24.787	54.304	36.559	25.517	0.39	0	0	0	0	0	S	GO:0005575,GO:0005623,GO:0005886,GO:0006950,GO:0006979,GO:0008150,GO:0010035,GO:0010038,GO:0016020,GO:0042221,GO:0044464,GO:0046686,GO:0050896,GO:0071944	-	-	NmrA	isoflavone
HannXRQ_Chr03g0074541	1	Chr3:100188417-100189906	gene	0	0.890667	60.1593	1.96433	2.28433	0	0	0	0.354	1.224	1.094	69.357	38.026	73.095	2.084	2.631	1.178	2.321	2.721	1.811	NA	NA	NA	NA	NA	NA
HannXRQ_Chr03g0074591	6	Chr3:100479734-100481407	gene	0	1.83133	0.681333	0.0393333	0	0	0	0	1.927	3.567	0	0	2.044	0	0.118	0	0	0	0	0	NA	NA	NA	NA	NA	NA
HannXRQ_Chr03g0074601	6	Chr3:100481458-100483889	gene	0.122	1.911	0.767333	0	0	0.249	0	0.117	1.283	4.054	0.396	0	2.178	0.124	0	0	0	0	0	0	T	GO:0003674,GO:0003824,GO:0004672,GO:0004674,GO:0004675,GO:0004888,GO:0005575,GO:0005623,GO:0005886,GO:0006464,GO:0006468,GO:0006793,GO:0006796,GO:0006807,GO:0007154,GO:0007165,GO:0007166,GO:0007167,GO:0007178,GO:0008150,GO:0008152,GO:0009987,GO:0016020,GO:0016301,GO:0016310,GO:0016740,GO:0016772,GO:0016773,GO:0019199,GO:0019538,GO:0023052,GO:0036211,GO:0038023,GO:0043170,GO:0043412,GO:0044237,GO:…	2.7.11.1	ko04010,ko04064,ko04620,ko04621,ko04624,ko04722,ko05133,ko05140,ko05142,ko05145,ko05152,ko05162,ko05164,map04010,map04064,map04620,map04621,map04624,map04722,map05133,map05140,map05142,map05145,map05152,map05162,map05164	Pkinase,Pkinase_Tyr	belongs to the protein kinase superfamily
HannXRQ_Chr03g0074621	4	Chr3:100670123-100672842	gene	18.339	73.454	64.3917	11.96	18.0997	19.772	13.589	21.656	67.909	77.234	75.219	67.996	77.248	47.931	8.569	21.279	6.032	24.133	8.071	22.095	S	-	-	-	NmrA	isoflavone
HannXRQ_Chr03g0074761	1	Chr3:102114076-102115665	gene	6.83633	2.28	20.9617	1.61767	0.163	6.695	9.334	4.48	1.64	0.81	4.39	12.001	31.117	19.767	1.447	1.044	2.362	0.153	0.336	0	S	-	-	-	DPBB_1,Pollen_allerg_1	Belongs to the expansin family
HannXRQ_Chr03g0074781	1	Chr3:102249966-102253362	gene	0.775333	1.11233	35.9627	2.06133	2.18633	1.003	0.196	1.127	0.619	1.019	1.699	41.413	24.104	42.371	2.225	3.502	0.457	1.352	1.691	3.516	G	GO:0003674,GO:0003824,GO:0004553,GO:0004565,GO:0005575,GO:0005618,GO:0005622,GO:0005623,GO:0005737,GO:0005773,GO:0015925,GO:0016787,GO:0016798,GO:0030312,GO:0043226,GO:0043227,GO:0043229,GO:0043231,GO:0044424,GO:0044444,GO:0044464,GO:0071944	-	-	Gal_Lectin,Glyco_hydro_35	Glycosyl hydrolases family 35
HannXRQ_Chr03g0074901	6	Chr3:103286295-103288092	gene	0.184667	0.390333	0.459	3.67367	2.31467	0.227	0.221	0.106	0.35	0.461	0.36	1.039	0	0.338	4.12	1.857	5.044	1.748	2.511	2.685	NA	NA	NA	NA	NA	NA
HannXRQ_Chr03g0074921	1	Chr3:103803519-103807371	gene	0.188667	11.2713	23.974	0.415667	0.0453333	0.148	0.072	0.346	9.809	11.637	12.368	26.314	21.562	24.046	0.671	0.323	0.253	0.071	0	0.065	NA	NA	NA	NA	NA	NA
HannXRQ_Chr03g0075131	1	Chr3:104782114-104785649	gene	9.69467	47.2647	65.5897	52.887	48.062	10.155	10.452	8.477	47.307	45.395	49.092	60.301	69.242	67.226	53.835	47.569	57.257	45.871	50.399	47.916	NA	NA	NA	NA	NA	NA
HannXRQ_Chr03g0075331	6	Chr3:105495469-105497113	gene	0	2.34467	1.748	0	0	0	0	0	2.084	4.664	0.286	1.786	3.19	0.268	0	0	0	0	0	0	P	GO:0003674,GO:0005215,GO:0005216,GO:0005244,GO:0005249,GO:0005261,GO:0005267,GO:0005575,GO:0005622,GO:0005623,GO:0005737,GO:0005783,GO:0005886,GO:0005887,GO:0006810,GO:0006811,GO:0006812,GO:0006813,GO:0008150,GO:0008324,GO:0009605,GO:0009607,GO:0009624,GO:0009987,GO:0012505,GO:0015075,GO:0015077,GO:0015079,GO:0015267,GO:0015318,GO:0015672,GO:0016020,GO:0016021,GO:0022803,GO:0022832,GO:0022836,GO:…	-	-	Ion_trans,KHA,cNMP_binding	Potassium channel
HannXRQ_Chr03g0075461	6	Chr3:106264958-106265535	gene	2.065	1.80033	1.38567	12.3757	1.01533	2.612	2.185	1.398	2.304	1.516	1.581	0.759	1.917	1.481	11.294	12.22	13.613	0.359	2.36	0.327	P	GO:0003674,GO:0005215,GO:0005216,GO:0005261,GO:0005262,GO:0005575,GO:0005622,GO:0005623,GO:0005737,GO:0005783,GO:0005789,GO:0006810,GO:0006811,GO:0006812,GO:0006816,GO:0006873,GO:0006874,GO:0006875,GO:0006950,GO:0006983,GO:0006984,GO:0007154,GO:0007165,GO:0008150,GO:0008324,GO:0009607,GO:0009987,GO:0012505,GO:0015075,GO:0015085,GO:0015267,GO:0015318,GO:0016020,GO:0016021,GO:0019725,GO:0022803,GO:…	-	-	DUF106	Calcium-selective channel required to prevent calcium stores from overfilling
HannXRQ_Chr03g0075521	3	Chr3:106461232-106463603	gene	9.575	8.49733	10.051	0.036	0	9.72	8.749	10.256	7.282	11.313	6.897	10.849	11.44	7.864	0	0	0.108	0	0	0	NA	NA	NA	NA	NA	NA
HannXRQ_Chr03g0075641	5	Chr3:107263052-107266373	gene	8.08967	6.56167	5.087	3.543	1.94467	8.117	7.139	9.013	5.155	7.737	6.793	4.486	4.015	6.76	2.629	2.516	5.484	1.351	1.584	2.899	O	GO:0000003,GO:0000280,GO:0005575,GO:0005622,GO:0005623,GO:0005634,GO:0005694,GO:0006139,GO:0006259,GO:0006310,GO:0006725,GO:0006807,GO:0006996,GO:0007049,GO:0007059,GO:0007127,GO:0007129,GO:0007131,GO:0008150,GO:0008152,GO:0009987,GO:0016043,GO:0022402,GO:0022414,GO:0034641,GO:0035825,GO:0042138,GO:0043170,GO:0043226,GO:0043227,GO:0043228,GO:0043229,GO:0043231,GO:0043232,GO:0044237,GO:0044238,GO:…	-	-	AAA	Belongs to the AAA ATPase family
HannXRQ_Chr03g0075671	5	Chr3:107323862-107325477	gene	3.06067	0.297	1.25567	0	0	2.372	3.534	3.276	0.257	0.634	0	2.033	0	1.734	0	0	0	0	0	0	L	-	3.4.22.68	-	DUF4413,Dimer_Tnp_hAT,GRAS,Peptidase_C48,zf-BED	Domain of unknown function (DUF4413)
HannXRQ_Chr03g0075691	4	Chr3:107561447-107565554	gene	0.046	11.4793	9.84333	6.33133	6.741	0	0.093	0.045	10.108	15.843	8.487	9.995	10.877	8.658	7.169	5.518	6.307	6.75	6.282	7.191	NA	NA	NA	NA	NA	NA
HannXRQ_Chr03g0075841	4	Chr3:108222868-108226376	gene	0.0216667	13.177	15.3933	5.33833	4.09067	0	0.065	0	14.169	13.313	12.049	20.168	13.737	12.275	5.101	3.558	7.356	3.971	4.627	3.674	NA	NA	NA	NA	NA	NA
HannXRQ_Chr03g0075931	3	Chr3:109161715-109164523	gene	49.1297	35.2227	44.5383	5.428	21.035	50.761	47.025	49.603	31.216	37.065	37.387	37.926	36.873	58.816	5.601	8.875	1.808	22.912	20.897	19.296	-	-	-	-	-	-
HannXRQ_Chr03g0075941	3	Chr3:109229437-109230635	gene	14.7833	17.0243	1.61767	0.069	4.597	18.071	12.426	13.853	16.693	15.021	19.359	0	4.853	0	0.207	0	0	3.955	3.895	5.941	S	-	-	-	-	phosphatidylinositol-3-phosphate binding
HannXRQ_Chr03g0075951	3	Chr3:109230799-109232372	gene	10.0317	10.5583	1.31133	0	3.229	9.473	10.425	10.197	11.821	10.033	9.821	0	3.934	0	0	0	0	1.553	3.186	4.948	NA	NA	NA	NA	NA	NA
HannXRQ_Chr03g0076081	5	Chr3:109865844-109870673	gene	15.6063	4.213	3.32933	9.99033	16.9917	16.761	14.677	15.381	4.666	4.082	3.891	3.329	3.185	3.474	11.466	10.652	7.853	16.526	16.333	18.116	NA	NA	NA	NA	NA	NA
HannXRQ_Chr03g0076191	6	Chr3:110281361-110283949	gene	0	0.97	4.41467	6.55567	3.32	0	0	0	1.196	0.236	1.478	4.14	3.106	5.998	7.859	5.711	6.097	2.799	3.186	3.975	NA	NA	NA	NA	NA	NA
HannXRQ_Chr03g0076221	2	Chr3:110311404-110315369	gene	4.50467	3.18	3.18333	9.483	19.923	2.012	3.02	8.482	2.388	1.415	5.737	1.496	2.067	5.987	6.245	20.44	1.764	24.511	6.768	28.49	T	-	2.7.11.1	ko04010,ko04064,ko04620,ko04621,ko04624,ko04722,ko05133,ko05140,ko05142,ko05145,ko05152,ko05162,ko05164,map04010,map04064,map04620,map04621,map04624,map04722,map05133,map05140,map05142,map05145,map05152,map05162,map05164	Pkinase_Tyr	Belongs to the protein kinase superfamily
HannXRQ_Chr03g0076361	4	Chr3:111112291-111115083	gene	0.263667	20.241	9.40567	3.74867	13.0643	0.137	0.268	0.386	20.356	19.121	21.246	5.311	16.091	6.815	3.881	3.449	3.916	12.699	11.438	15.056	A	-	-	ko03013,map03013	DEAD,Helicase_C	Belongs to the DEAD box helicase family
HannXRQ_Chr03g0076431	2	Chr3:111232991-111233615	gene	1.83667	0.257	0.505667	9.97267	48.842	2.26	1.838	1.412	0.388	0.383	0	0.383	0.387	0.747	3.041	4.113	22.764	46.434	45.263	54.829	NA	NA	NA	NA	NA	NA
HannXRQ_Chr03g0076441	2	Chr3:111233837-111234446	gene	0.432667	0	0	0	61.7653	0	1.298	0	0	0	0	0	0	0	0	0	0	55.482	60.257	69.557	NA	NA	NA	NA	NA	NA
HannXRQ_Chr03g0076451	2	Chr3:111298856-111299743	gene	2.28133	3.02933	1.90067	31.7667	36.5687	0.221	0.215	6.408	2.951	4.034	2.103	0.449	0	5.253	44.292	46.481	4.527	40.787	36.038	32.881	H	GO:0003674,GO:0003824,GO:0004659,GO:0005575,GO:0005622,GO:0005623,GO:0005737,GO:0006629,GO:0006720,GO:0008150,GO:0008152,GO:0008299,GO:0008610,GO:0009058,GO:0009507,GO:0009536,GO:0009579,GO:0009987,GO:0016020,GO:0016740,GO:0016765,GO:0034357,GO:0042214,GO:0042651,GO:0043226,GO:0043227,GO:0043229,GO:0043231,GO:0043692,GO:0043693,GO:0044237,GO:0044238,GO:0044249,GO:0044255,GO:0044424,GO:0044436,GO:…	2.5.1.1,2.5.1.10,2.5.1.29	ko00900,ko01100,ko01110,ko01130,map00900,map01100,map01110,map01130	polyprenyl_synt	Belongs to the FPP GGPP synthase family
HannXRQ_Chr03g0076641	4	Chr3:112553059-112584075	gene	0	24.5977	27.064	1.41567	0.0336667	0	0	0	25.627	33.896	14.27	37.238	17.381	26.573	1.475	0.57	2.202	0.101	0	0	NA	NA	NA	NA	NA	NA
HannXRQ_Chr03g0076711	2	Chr3:113150969-113151403	gene	1.00567	1.104	0.595667	3.985	60.4427	0.45	0.879	1.688	0.927	0	2.385	0	0	1.787	4.089	7.866	0	38.595	113.91	28.823	S	-	-	-	Stig1	Stigma-specific protein, Stig1
HannXRQ_Chr03g0076991	2	Chr3:113752929-113755812	gene	0.0366667	0.365	0.04	0.583667	2.15167	0	0	0.11	0.603	0.119	0.373	0	0.12	0	0.71	0.64	0.401	2.258	1.73	2.467	S	GO:0003002,GO:0006810,GO:0007275,GO:0007389,GO:0008150,GO:0009653,GO:0009825,GO:0009888,GO:0009914,GO:0009926,GO:0009933,GO:0009956,GO:0009965,GO:0009987,GO:0010016,GO:0010051,GO:0010305,GO:0010540,GO:0010817,GO:0016049,GO:0032501,GO:0032502,GO:0040007,GO:0048366,GO:0048367,GO:0048507,GO:0048532,GO:0048731,GO:0048827,GO:0048856,GO:0051179,GO:0051234,GO:0060918,GO:0065007,GO:0065008,GO:0099402,GO:…	-	-	COR,LRR_6,Roc	Tornado 1
HannXRQ_Chr03g0077061	6	Chr3:113917786-113920147	gene	0.635333	2.816	1.856	4.93267	2.821	1.07	0.38	0.456	2.903	2.866	2.679	0.792	4.197	0.579	4.612	2.867	7.319	2.061	3.588	2.814	S	-	-	ko04014,map04014	LRR_3,NB-ARC,TIR	TMV resistance protein N-like
HannXRQ_Chr03g0077111	6	Chr3:113950286-113951326	gene	1.84267	3.103	0.318	0.629333	0	2.258	2.388	0.882	3.292	3.824	2.193	0.574	0.193	0.187	0.19	0.411	1.287	0	0	0	NA	NA	NA	NA	NA	NA
HannXRQ_Chr03g0077121	4	Chr3:113951438-113952687	gene	0	4.84533	0.910333	1.78767	1.787	0	0	0	4.515	6.369	3.652	0	2.576	0.155	0.949	1.198	3.216	1.207	2.643	1.511	NA	NA	NA	NA	NA	NA
HannXRQ_Chr03g0077181	1	Chr3:114168890-114174323	gene	12.3653	5.39133	23.1193	4.19933	2.209	16.92	16.636	3.54	5.703	7.891	2.58	29.346	33.431	6.581	1.567	0.596	10.435	2.587	2.788	1.252	Q	-	-	ko01523,ko01524,ko02010,ko04976,map01523,map01524,map02010,map04976	ABC_membrane,ABC_tran	ABC transporter C family member 3-like
HannXRQ_Chr03g0077491	5	Chr3:116265748-116266179	gene	8.124	7.662	0	0	0.217	5.195	10.139	9.038	3.818	11.308	7.86	0	0	0	0	0	0	0	0	0.651	NA	NA	NA	NA	NA	NA
HannXRQ_Chr03g0077571	1	Chr3:116769836-116773257	gene	2.594	9.482	174.386	65.3993	2.59467	5.264	2.428	0.09	9.552	15.751	3.143	253.644	186.722	82.791	11.586	2.403	182.209	1.382	4.64	1.762	S	-	4.2.3.73,4.2.3.75,4.2.3.86	ko00909,map00909	Terpene_synth,Terpene_synth_C	synthase
HannXRQ_Chr03g0077651	2	Chr3:117509104-117511641	gene	0.588667	8.711	2.31533	12.7773	27.596	0.398	0.622	0.746	8.85	10.113	7.17	0	6.709	0.237	12.614	11.736	13.982	29.139	24.255	29.394	L	-	-	-	DDE_Tnp_4	DDE superfamily endonuclease
HannXRQ_Chr03g0077701	2	Chr3:117678193-117681297	gene	2.66867	0.318	0.312	0.0546667	1.58167	2.892	1.263	3.851	0.235	0.155	0.564	0.31	0.626	0	0.077	0	0.087	1.246	1.364	2.135	NA	NA	NA	NA	NA	NA
HannXRQ_Chr03g0077831	4	Chr3:118089199-118090490	gene	0	15.072	8.40867	0	0	0	0	0	13.996	14.01	17.21	7.496	8.734	8.996	0	0	0	0	0	0	A	GO:0000003,GO:0000578,GO:0000902,GO:0000904,GO:0001667,GO:0002064,GO:0002065,GO:0002066,GO:0003002,GO:0003006,GO:0003674,GO:0003676,GO:0003677,GO:0003697,GO:0003723,GO:0003729,GO:0003730,GO:0005488,GO:0005575,GO:0005622,GO:0005623,GO:0005634,GO:0005654,GO:0005737,GO:0006403,GO:0006417,GO:0006928,GO:0006935,GO:0007028,GO:0007275,GO:0007276,GO:0007281,GO:0007292,GO:0007297,GO:0007298,GO:0007308,GO:…	-	ko03040,map03040	RRM_1	heterogeneous nuclear ribonucleoprotein
HannXRQ_Chr03g0077851	4	Chr3:118121286-118122982	gene	0.191667	12.3987	11.274	0.042	0	0.462	0.113	0	11.522	11.611	14.063	10.218	13.64	9.964	0	0.126	0	0	0	0	NA	NA	NA	NA	NA	NA
HannXRQ_Chr03g0078281	4	Chr3:119284128-119285661	gene	75.086	335.283	261.065	3.827	25.261	57.214	105.943	62.101	334.825	328.637	342.388	254.533	275.146	253.516	4.638	6.552	0.291	26.931	20.189	28.663	Q	GO:0000038,GO:0005575,GO:0005622,GO:0005623,GO:0005737,GO:0005783,GO:0006082,GO:0006629,GO:0006631,GO:0006633,GO:0006725,GO:0008150,GO:0008152,GO:0008610,GO:0009058,GO:0009698,GO:0009699,GO:0009987,GO:0010345,GO:0012505,GO:0016053,GO:0019438,GO:0019748,GO:0019752,GO:0032787,GO:0042761,GO:0043226,GO:0043227,GO:0043229,GO:0043231,GO:0043436,GO:0044237,GO:0044238,GO:0044249,GO:0044255,GO:0044281,GO:…	-	-	p450	Cytochrome p450
HannXRQ_Chr03g0078301	6	Chr3:119409280-119411315	gene	3.79	8.00667	6.379	44.916	28.0707	3.628	2.36	5.382	5.91	3.379	14.731	3.691	4.349	11.097	52.156	49.504	33.088	26.491	26.445	31.276	NA	NA	NA	NA	NA	NA
HannXRQ_Chr03g0078361	6	Chr3:119657997-119660957	gene	8.15667	47.612	30.3483	94.081	35.129	9.42	8.527	6.523	46.637	50.068	46.131	33.612	15.99	41.443	85.394	95.528	101.321	34.31	30.502	40.575	NA	NA	NA	NA	NA	NA
HannXRQ_Chr03g0078371	4	Chr3:119670562-119672294	gene	0	4.35867	4.06933	0	0	0	0	0	5.563	4.982	2.531	5.245	2.971	3.992	0	0	0	0	0	0	L	-	-	-	RVT_2,Retrotran_gag_2,Retrotran_gag_3	gag-polypeptide of LTR copia-type
HannXRQ_Chr03g0078451	1	Chr3:120276304-120277766	gene	0.127333	0.0913333	8.98167	0.904333	0	0	0.131	0.251	0.138	0.136	0	16.484	2.889	7.572	0.27	0	2.443	0	0	0	NA	NA	NA	NA	NA	NA
HannXRQ_Chr03g0078461	6	Chr3:120282176-120283260	gene	0	0	0	4.06533	2.04667	0	0	0	0	0	0	0	0	0	3.52	2.993	5.683	2.16	1.576	2.404	NA	NA	NA	NA	NA	NA
HannXRQ_Chr03g0078481	1	Chr3:120413266-120417184	gene	1.61733	2.91	6.80733	2.84633	2.67	2.485	0.97	1.397	2.898	1.094	4.738	8.68	6.894	4.848	2.674	1.899	3.966	3.749	2.881	1.38	NA	NA	NA	NA	NA	NA
HannXRQ_Chr03g0078491	1	Chr3:120420150-120421246	gene	0.282667	5.049	63.4733	6.006	1.52967	0.179	0	0.669	3.308	10.704	1.135	89.027	32.476	68.917	0.721	0.195	17.102	1.548	2.258	0.783	NA	NA	NA	NA	NA	NA
HannXRQ_Chr03g0078591	4	Chr3:120904301-120906761	gene	0.127667	21.263	23.443	1.83467	2.72167	0.159	0	0.224	18.675	19.733	25.381	23.73	25.435	21.164	2.329	2.086	1.089	2.606	2.349	3.21	NA	NA	NA	NA	NA	NA
HannXRQ_Chr03g0078601	6	Chr3:120918600-120920450	gene	13.0447	0	0	26.5313	18.661	18.209	16.66	4.265	0	0	0	0	0	0	14.434	6.034	59.126	16.594	28.271	11.118	NA	NA	NA	NA	NA	NA
HannXRQ_Chr03g0078611	6	Chr3:120922579-120923111	gene	15.7253	0	0	27.4203	13.3737	24.165	19.372	3.639	0	0	0	0	0	0	19.155	8.008	55.098	12.465	22.738	4.918	NA	NA	NA	NA	NA	NA
HannXRQ_Chr03g0078661	4	Chr3:121637775-121654219	gene	0.0386667	11.961	12.677	0	7.90667	0	0.059	0.057	12.847	14.155	8.881	13.009	12.456	12.566	0	0	0	7.841	8.899	6.98	T	-	-	-	Malectin_like,Pkinase_Tyr	Carbohydrate-binding protein of the ER
HannXRQ_Chr03g0078851	1	Chr3:122669598-122672787	gene	0.242	0.629	9.89533	0.206667	0.022	0.189	0.123	0.414	0.714	0.705	0.468	16.497	4.927	8.262	0.191	0.069	0.36	0	0.066	0	T	-	2.7.11.1	ko04010,ko04064,ko04620,ko04621,ko04624,ko04722,ko05133,ko05140,ko05142,ko05145,ko05152,ko05162,ko05164,map04010,map04064,map04620,map04621,map04624,map04722,map05133,map05140,map05142,map05145,map05152,map05162,map05164	LRR_1,LRR_4,LRR_8,Pkinase,Pkinase_Tyr	Encoded by
HannXRQ_Chr03g0078901	4	Chr3:122822687-122825188	gene	0.0483333	23.1457	14.9563	0.162333	0.186333	0	0.145	0	19.96	20.459	29.018	12.504	9.889	22.476	0.149	0	0.338	0.143	0.156	0.26	NA	NA	NA	NA	NA	NA
HannXRQ_Chr03g0078911	4	Chr3:122826659-122828959	gene	0	10.9863	5.38167	3.461	1.34333	0	0	0	9.599	22.6	0.76	5.111	10.322	0.712	7.964	0.783	1.636	0	1.513	2.517	T	GO:0000003,GO:0003006,GO:0003674,GO:0003824,GO:0004672,GO:0005488,GO:0005515,GO:0005516,GO:0006464,GO:0006468,GO:0006793,GO:0006796,GO:0006807,GO:0006950,GO:0006970,GO:0007275,GO:0008150,GO:0008152,GO:0009605,GO:0009607,GO:0009625,GO:0009628,GO:0009719,GO:0009725,GO:0009733,GO:0009790,GO:0009791,GO:0009793,GO:0009987,GO:0010033,GO:0010154,GO:0016301,GO:0016310,GO:0016740,GO:0016772,GO:0016773,GO:…	-	-	LRR_1,LRR_6,LRR_8,Pkinase_Tyr	Leucine rich repeat
HannXRQ_Chr03g0078931	4	Chr3:122847181-122849497	gene	0	21.5537	12.9227	0	0	0	0	0	17.857	46.45	0.354	16.977	17.487	4.304	0	0	0	0	0	0	NA	NA	NA	NA	NA	NA
HannXRQ_Chr03g0078941	6	Chr3:122855878-122857903	gene	2.49667	0.0716667	0.101333	1.41133	0.255	2.839	2.276	2.375	0	0	0.215	0.103	0	0.201	1.841	0.775	1.618	0.195	0.214	0.356	T	-	2.7.11.1	ko04010,ko04064,ko04620,ko04621,ko04624,ko04722,ko05133,ko05140,ko05142,ko05145,ko05152,ko05162,ko05164,map04010,map04064,map04620,map04621,map04624,map04722,map05133,map05140,map05142,map05145,map05152,map05162,map05164	LRR_1,LRR_4,LRR_8,Pkinase,Pkinase_Tyr	Encoded by
HannXRQ_Chr03g0078951	5	Chr3:122863381-122867521	gene	8.36733	3.12867	1.681	3.44867	0	9.523	7.081	8.498	4.2	2.304	2.882	1.845	1.398	1.8	2.745	3.465	4.136	0	0	0	NA	NA	NA	NA	NA	NA
HannXRQ_Chr03g0078961	5	Chr3:122907064-122908185	gene	3.24833	0	0.140667	1.02533	0	2.875	3.407	3.463	0	0	0	0	0.422	0	1.243	0.897	0.936	0	0	0	T	-	2.7.11.1	ko04010,ko04064,ko04620,ko04621,ko04624,ko04722,ko05133,ko05140,ko05142,ko05145,ko05152,ko05162,ko05164,map04010,map04064,map04620,map04621,map04624,map04722,map05133,map05140,map05142,map05145,map05152,map05162,map05164	LRR_1,LRR_4,LRR_6,LRR_8,Pkinase,Pkinase_Tyr	LRR receptor-like kinase family protein
HannXRQ_Chr03g0078991	1	Chr3:122981190-122981850	gene	0.757	0.12	6.29567	1.08733	0.457667	0	0.996	1.275	0	0	0.36	5.536	5.591	7.76	1.373	1.114	0.775	0	1.075	0.298	T	-	-	-	LRR_1,LRR_4,LRR_6,LRR_8,Pkinase,Pkinase_Tyr	Encoded by
HannXRQ_Chr03g0079011	1	Chr3:122999961-123002507	gene	0.746333	0.436	4.86633	0.266	0.231333	0.559	0.857	0.823	0.493	0.73	0.085	6.173	3.199	5.227	0.161	0	0.637	0.077	0.337	0.28	T	-	2.7.11.1	ko04010,ko04064,ko04620,ko04621,ko04624,ko04722,ko05133,ko05140,ko05142,ko05145,ko05152,ko05162,ko05164,map04010,map04064,map04620,map04621,map04624,map04722,map05133,map05140,map05142,map05145,map05152,map05162,map05164	LRR_1,LRR_4,LRR_8,Pkinase,Pkinase_Tyr	LRR receptor-like kinase family protein
HannXRQ_Chr03g0079051	3	Chr3:123083029-123086842	gene	50.2237	63.3547	59.133	52.2743	0.183333	52.118	55.742	42.811	64.94	59.33	65.794	58.399	62.055	56.945	55.173	53.465	48.185	0.275	0.15	0.125	C	GO:0003674,GO:0005488,GO:0005575,GO:0005622,GO:0005623,GO:0005737,GO:0005739,GO:0005740,GO:0005743,GO:0005746,GO:0005747,GO:0008270,GO:0016020,GO:0019866,GO:0030964,GO:0031090,GO:0031966,GO:0031967,GO:0031975,GO:0032991,GO:0043167,GO:0043169,GO:0043226,GO:0043227,GO:0043229,GO:0043231,GO:0044422,GO:0044424,GO:0044425,GO:0044429,GO:0044444,GO:0044446,GO:0044455,GO:0044464,GO:0045271,GO:0046872,GO:…	1.6.5.3,1.6.99.3	ko00190,ko01100,ko04714,ko04723,ko04932,ko05010,ko05012,ko05016,map00190,map01100,map04714,map04723,map04932,map05010,map05012,map05016	Oxidored_q6	20 kDa subunit
HannXRQ_Chr03g0079091	3	Chr3:123192416-123201664	gene	45.7463	33.487	36.761	57.2483	0.022	47.443	47.28	42.516	36.516	30.331	33.614	42.855	35.947	31.481	46.854	49.468	75.423	0	0.066	0	T	GO:0001666,GO:0003674,GO:0003824,GO:0004672,GO:0004674,GO:0004712,GO:0005575,GO:0005622,GO:0005623,GO:0005737,GO:0005783,GO:0005789,GO:0006082,GO:0006464,GO:0006468,GO:0006629,GO:0006720,GO:0006721,GO:0006793,GO:0006796,GO:0006807,GO:0006950,GO:0007154,GO:0007165,GO:0008150,GO:0008152,GO:0008299,GO:0008610,GO:0009058,GO:0009628,GO:0009685,GO:0009686,GO:0009719,GO:0009723,GO:0009725,GO:0009743,GO:…	2.7.11.25	ko04010,map04010	EDR1,Pkinase_Tyr	serine threonine-protein kinase
HannXRQ_Chr03g0079101	4	Chr3:123205397-123208773	gene	6.546	22.1047	24.4157	7.193	0.205667	7.103	4.852	7.683	17.673	20.598	28.043	22.664	19.836	30.747	7.166	6.978	7.435	0.187	0.204	0.226	NA	NA	NA	NA	NA	NA
HannXRQ_Chr03g0079201	2	Chr3:123963530-123967496	gene	0	0	0.708667	1.89467	7.10233	0	0	0	0	0	0	0	2.126	0	2.262	2.636	0.786	5.812	7.633	7.862	G	GO:0005575,GO:0005622,GO:0005623,GO:0005737,GO:0005794,GO:0012505,GO:0043226,GO:0043227,GO:0043229,GO:0043231,GO:0044424,GO:0044444,GO:0044464	-	-	Galactosyl_T	Galactosyltransferase
HannXRQ_Chr03g0079441	4	Chr3:124951783-124953176	gene	0.295	12.9237	9.609	1.105	11.063	0.448	0.437	0	11.523	13.804	13.444	10.026	8.284	10.517	0.301	1.141	1.873	11.071	11.645	10.473	S	-	-	-	DUF659,Dimer_Tnp_hAT	hAT family C-terminal dimerisation region
HannXRQ_Chr03g0079521	6	Chr3:125158976-125160976	gene	2.98867	0.105	0.379667	2.59867	1.421	1.638	3.396	3.932	0.211	0.104	0	0.312	0.421	0.406	2.582	3.464	1.75	1.281	1.187	1.795	T	GO:0000003,GO:0001558,GO:0003674,GO:0003824,GO:0004672,GO:0005575,GO:0005618,GO:0005623,GO:0005886,GO:0005911,GO:0006464,GO:0006468,GO:0006793,GO:0006796,GO:0006807,GO:0006950,GO:0006952,GO:0007275,GO:0008150,GO:0008152,GO:0009506,GO:0009605,GO:0009607,GO:0009620,GO:0009719,GO:0009723,GO:0009725,GO:0009741,GO:0009787,GO:0009788,GO:0009791,GO:0009856,GO:0009966,GO:0009968,GO:0009987,GO:0010033,GO:…	2.7.11.1	ko04010,ko04064,ko04620,ko04624,ko04722,ko05133,ko05140,ko05142,ko05145,ko05152,ko05162,ko05169,map04010,map04064,map04620,map04624,map04722,map05133,map05140,map05142,map05145,map05152,map05162,map05169	Malectin_like,Pkinase_Tyr	Receptor-like protein kinase FERONIA
HannXRQ_Chr03g0079551	1	Chr3:125330889-125336070	gene	2.89467	5.01733	5.759	1.88033	0	2.158	1.699	4.827	5.444	2.971	6.637	5.312	6.509	5.456	1.615	2.28	1.746	0	0	0	L	-	-	-	RVT_2,Retrotran_gag_3,rve	Cysteine-rich RLK (RECEPTOR-like protein kinase) 8
HannXRQ_Chr03g0079571	5	Chr3:125350266-125353638	gene	37.1497	23.393	15.6597	38.0603	6.68867	33.373	38.566	39.51	20.689	18.725	30.765	13.354	15.063	18.562	36.204	47.253	30.724	6.05	6.916	7.1	I	-	-	ko03010,map03010	Hydrolase_4,Ribosomal_S10	BAAT / Acyl-CoA thioester hydrolase C terminal
HannXRQ_Chr03g0079651	5	Chr3:125839288-125839974	gene	13.0357	0.181	2.81	0	0.464333	10.257	12.513	16.337	0	0	0.543	0	8.43	0	0	0	0	0.494	0	0.899	NA	NA	NA	NA	NA	NA
HannXRQ_Chr03g0079671	5	Chr3:125923887-125925086	gene	4.00067	0	0	0	0	5.245	3.071	3.686	0	0	0	0	0	0	0	0	0	0	0	0	G	-	1.2.1.12	ko00010,ko00710,ko01100,ko01110,ko01120,ko01130,ko01200,ko01230,ko04066,ko05010,map00010,map00710,map01100,map01110,map01120,map01130,map01200,map01230,map04066,map05010	Gp_dh_C,Gp_dh_N	Belongs to the glyceraldehyde-3-phosphate dehydrogenase family
HannXRQ_Chr03g0079691	2	Chr3:126110634-126111749	gene	0	0	0	2.265	6.167	0	0	0	0	0	0	0	0	0	2.137	3.853	0.805	8.157	4.464	5.88	G	GO:0003674,GO:0003824,GO:0004553,GO:0008150,GO:0008152,GO:0008422,GO:0015926,GO:0016787,GO:0016798,GO:0071704,GO:1901135,GO:1901657	3.2.1.21	ko00460,ko00500,ko00940,ko01100,ko01110,map00460,map00500,map00940,map01100,map01110	Glyco_hydro_1	Belongs to the glycosyl hydrolase 1 family
HannXRQ_Chr03g0079711	2	Chr3:126126897-126128314	gene	0	0	0	2.61533	2.863	0	0	0	0	0	0	0	0	0	3.391	4.455	0	2.774	3.289	2.526	G	GO:0003674,GO:0003824,GO:0004553,GO:0008150,GO:0008152,GO:0008422,GO:0015926,GO:0016787,GO:0016798,GO:0071704,GO:1901135,GO:1901657	3.2.1.21	ko00460,ko00500,ko00940,ko01100,ko01110,map00460,map00500,map00940,map01100,map01110	Glyco_hydro_1	Belongs to the glycosyl hydrolase 1 family
HannXRQ_Chr03g0079721	6	Chr3:126154620-126166099	gene	20.6297	4.74033	0	30.9067	14.65	24.837	18.056	18.996	5.215	2.832	6.174	0	0	0	25.569	29.879	37.272	13.666	12.286	17.998	S	-	-	-	KIX_2	mediator of RNA polymerase II transcription subunit
HannXRQ_Chr03g0079751	2	Chr3:126200617-126210389	gene	0.175	0.743	1.153	0.05	3.596	0	0.202	0.323	0.283	0.56	1.386	0.28	1.061	2.118	0	0.15	0	4.177	3.411	3.2	L	GO:0000003,GO:0000228,GO:0000280,GO:0000710,GO:0000712,GO:0000793,GO:0000794,GO:0000795,GO:0003674,GO:0003676,GO:0003677,GO:0003690,GO:0003824,GO:0005488,GO:0005575,GO:0005622,GO:0005623,GO:0005634,GO:0005694,GO:0006139,GO:0006259,GO:0006281,GO:0006298,GO:0006310,GO:0006725,GO:0006807,GO:0006950,GO:0006974,GO:0006996,GO:0007049,GO:0007059,GO:0007127,GO:0007129,GO:0007131,GO:0008094,GO:0008150,GO:…	-	-	MutS_III,MutS_IV,MutS_V	DNA mismatch repair protein
HannXRQ_Chr03g0079761	2	Chr3:126210440-126228038	gene	13.6437	1.39567	2.69	15.9287	15.329	11.994	11.706	17.231	1.646	0	2.541	3.254	1.643	3.173	18.554	19.204	10.028	13.859	11.798	20.33	S	GO:0000003,GO:0003006,GO:0003674,GO:0003824,GO:0003924,GO:0005575,GO:0005622,GO:0005623,GO:0005737,GO:0006139,GO:0006364,GO:0006396,GO:0006725,GO:0006807,GO:0006996,GO:0007275,GO:0008150,GO:0008152,GO:0009314,GO:0009416,GO:0009507,GO:0009526,GO:0009528,GO:0009532,GO:0009536,GO:0009570,GO:0009628,GO:0009657,GO:0009658,GO:0009668,GO:0009706,GO:0009790,GO:0009791,GO:0009793,GO:0009941,GO:0009987,GO:…	-	-	DUF1967,GTP1_OBG,MMR_HSR1	Domain of unknown function (DUF1967)
HannXRQ_Chr03g0079771	2	Chr3:126228213-126237517	gene	0.383667	0.908667	1.83167	0.174	26.7263	0.12	0.583	0.448	0.615	0.971	1.14	0.608	0.737	4.15	0	0.522	0	27.508	25.949	26.722	L	GO:0000003,GO:0000228,GO:0000280,GO:0000710,GO:0000712,GO:0000793,GO:0000794,GO:0000795,GO:0003674,GO:0003676,GO:0003677,GO:0003690,GO:0003824,GO:0005488,GO:0005575,GO:0005622,GO:0005623,GO:0005634,GO:0005694,GO:0006139,GO:0006259,GO:0006281,GO:0006298,GO:0006310,GO:0006725,GO:0006807,GO:0006950,GO:0006974,GO:0006996,GO:0007049,GO:0007059,GO:0007127,GO:0007129,GO:0007131,GO:0008094,GO:0008150,GO:…	-	-	MutS_III,MutS_IV,MutS_V	DNA mismatch repair protein
HannXRQ_Chr03g0079801	2	Chr3:126284906-126291441	gene	0.258333	0.572333	1.37433	0.112333	14.9687	0	0.1	0.675	0.318	0.418	0.981	0.628	0.635	2.86	0	0.337	0	15.86	11.717	17.329	L	GO:0000003,GO:0000228,GO:0000280,GO:0000710,GO:0000712,GO:0000793,GO:0000794,GO:0000795,GO:0003674,GO:0003676,GO:0003677,GO:0003690,GO:0003824,GO:0005488,GO:0005575,GO:0005622,GO:0005623,GO:0005634,GO:0005694,GO:0006139,GO:0006259,GO:0006281,GO:0006298,GO:0006310,GO:0006725,GO:0006807,GO:0006950,GO:0006974,GO:0006996,GO:0007049,GO:0007059,GO:0007127,GO:0007129,GO:0007131,GO:0008094,GO:0008150,GO:…	-	-	MutS_III,MutS_IV,MutS_V	DNA mismatch repair protein
HannXRQ_Chr03g0079891	4	Chr3:126622893-126628618	gene	5.01933	41.265	40.3777	5.372	7.05	5.437	4.643	4.978	40.176	43.307	40.312	42.616	44.685	33.832	4.924	4.923	6.269	5.592	7.813	7.745	NA	NA	NA	NA	NA	NA
HannXRQ_Chr03g0079921	2	Chr3:126656485-126657144	gene	0	0	0	18.1587	17.4053	0	0	0	0	0	0	0	0	0	13.374	19.831	21.271	14.656	13.454	24.106	S	-	-	-	DUF212	Divergent PAP2 family
HannXRQ_Chr03g0079961	4	Chr3:126718977-126725532	gene	1.407	13.0717	10.4287	0.974667	1.21733	1.863	1.232	1.126	14.412	12.641	12.162	9.418	11.611	10.257	1.031	0.591	1.302	1.331	1.267	1.054	D	-	-	ko04110,ko04111,ko04114,ko04120,ko04141,ko04310,ko04340,ko04341,ko04350,ko04710,ko05168,ko05200,map04110,map04111,map04114,map04120,map04141,map04310,map04340,map04341,map04350,map04710,map05168,map05200	Cullin,Cullin_Nedd8	atcul1,axr6,cul1
HannXRQ_Chr03g0080031	1	Chr3:126799331-126800805	gene	0	7.029	17.1603	0	0	0	0	0	5.33	6.612	9.145	19.323	19.377	12.781	0	0	0	0	0	0	NA	NA	NA	NA	NA	NA
HannXRQ_Chr03g0080131	4	Chr3:126926452-126927192	gene	0	10.9713	10.2233	0	3.05567	0	0	0	11.076	14.997	6.841	9.074	15.799	5.797	0	0	0	3.554	2.917	2.696	NA	NA	NA	NA	NA	NA
HannXRQ_Chr03g0080141	1	Chr3:126945338-126947656	gene	0	2.797	16.187	0	0	0	0	0	4.841	1.738	1.812	20.889	14.942	12.73	0	0	0	0	0	0	NA	NA	NA	NA	NA	NA
HannXRQ_Chr03g0080191	4	Chr3:127161525-127162817	gene	4.542	158.39	44.129	2.509	0.478667	7.273	6.211	0.142	202.669	195.946	76.555	44.703	62.733	24.951	5.197	1.985	0.345	0	0.639	0.797	O	-	-	-	TAXi_C,TAXi_N	Belongs to the peptidase A1 family
HannXRQ_Chr03g0080301	6	Chr3:127577360-127579320	gene	2.17833	3.254	3.01567	27.3063	11.1287	0.859	1.117	4.559	1.62	1.018	7.124	0.874	2.352	5.821	25.843	37.804	18.272	9.232	9.35	14.804	DKT	GO:0000139,GO:0005575,GO:0005622,GO:0005623,GO:0005737,GO:0005768,GO:0005770,GO:0005783,GO:0005789,GO:0005794,GO:0005886,GO:0006810,GO:0006811,GO:0006820,GO:0006869,GO:0008150,GO:0010008,GO:0010876,GO:0012505,GO:0015711,GO:0015748,GO:0015914,GO:0016020,GO:0031090,GO:0031410,GO:0031902,GO:0031982,GO:0031984,GO:0033036,GO:0042175,GO:0043226,GO:0043227,GO:0043229,GO:0043231,GO:0044422,GO:0044424,GO:…	-	-	CDC50	ALA-interacting subunit 3-like
HannXRQ_Chr03g0080531	5	Chr3:128223445-128226555	gene	14.245	0.0703333	0	10.6863	0.064	13.737	16.127	12.871	0	0	0.211	0	0	0	7.231	8.259	16.569	0.192	0	0	S	-	-	-	KIX_2	Mediator of RNA polymerase II transcription subunit 15a-like
HannXRQ_Chr03g0080561	6	Chr3:128238747-128239094	gene	0	0	0	6.60867	0	0	0	0	0	0	0	0	0	0	8.519	5.531	5.776	0	0	0	K	-	-	-	HSF_DNA-bind	Heat stress transcription factor
HannXRQ_Chr03g0080641	3	Chr3:128481170-128482516	gene	3.38333	3.40933	4.23833	1.22033	0	5.257	3.946	0.947	4.577	3.081	2.57	5.759	3.947	3.009	0.204	0	3.457	0	0	0	T	GO:0003674,GO:0003824,GO:0004672,GO:0004674,GO:0005575,GO:0005623,GO:0005886,GO:0006464,GO:0006468,GO:0006793,GO:0006796,GO:0006807,GO:0008150,GO:0008152,GO:0009987,GO:0016020,GO:0016301,GO:0016310,GO:0016740,GO:0016772,GO:0016773,GO:0019538,GO:0036211,GO:0043170,GO:0043412,GO:0044237,GO:0044238,GO:0044260,GO:0044267,GO:0044464,GO:0071704,GO:0071944,GO:0140096,GO:1901564	-	-	Pkinase,Pkinase_Tyr,Stress-antifung	Salt stress response/antifungal
HannXRQ_Chr03g0080661	1	Chr3:128484706-128486249	gene	2.213	1.42233	9.44167	1.87467	0.736333	2.784	3.234	0.621	1.909	0.673	1.685	14.025	6.673	7.627	0.802	0.289	4.533	0.255	1.257	0.697	T	GO:0003674,GO:0003824,GO:0004672,GO:0004674,GO:0005575,GO:0005623,GO:0005886,GO:0006464,GO:0006468,GO:0006793,GO:0006796,GO:0006807,GO:0008150,GO:0008152,GO:0009987,GO:0016020,GO:0016301,GO:0016310,GO:0016740,GO:0016772,GO:0016773,GO:0019538,GO:0036211,GO:0043170,GO:0043412,GO:0044237,GO:0044238,GO:0044260,GO:0044267,GO:0044464,GO:0071704,GO:0071944,GO:0140096,GO:1901564	-	-	Pkinase,Pkinase_Tyr,Stress-antifung	Cysteine-rich receptor-like protein kinase
HannXRQ_Chr03g0080701	2	Chr3:128650857-128655002	gene	0.918	1.85567	2.44033	4.72933	7.04467	0.982	0.756	1.016	1.648	1.785	2.134	3.732	0.053	3.536	5.316	5.809	3.063	6.965	6.152	8.017	NA	NA	NA	NA	NA	NA
HannXRQ_Chr03g0080921	2	Chr3:129270062-129272253	gene	0.846	5.76433	3.24133	17.336	21.1	0.361	0.823	1.354	7.062	8.318	1.913	1.96	0	7.764	29.155	17.088	5.765	19.478	19.542	24.28	S	-	-	-	Exo_endo_phos	Endonuclease/Exonuclease/phosphatase family
HannXRQ_Chr03g0081001	6	Chr3:129517200-129519710	gene	2.93367	0.135	0.134667	8.994	0	4.983	3.327	0.491	0.405	0	0	0	0.404	0	8.467	3.865	14.65	0	0	0	M	-	3.1.1.98	ko04310,map04310	PAE	Hydrolyzes acetyl esters in homogalacturonan regions of pectin. In type I primary cell wall, galacturonic acid residues of pectin can be acetylated at the O-2 and O-3 positions. Decreasing the degree of acetylation of pectin gels in vitro alters their physical properties
HannXRQ_Chr03g0081081	1	Chr3:129641248-129645512	gene	3.31067	22.7453	27.0763	21.029	3.38733	2.592	4.217	3.123	22.355	21.821	24.06	23.109	34.117	24.003	20.425	24.93	17.732	3.685	3.122	3.355	CG	-	2.4.1.324	-	UDPGT	UDP-Glycosyltransferase
HannXRQ_Chr03g0081121	2	Chr3:129770746-129774793	gene	0	0	0	0.109333	53.854	0	0	0	0	0	0	0	0	0	0	0.328	0	46.799	49.007	65.756	NA	NA	NA	NA	NA	NA
HannXRQ_Chr03g0081311	2	Chr3:130192984-130193682	gene	8.81933	2.60367	2.17833	0.421667	25.7467	4.204	11.488	10.766	4.037	1.993	1.781	2.851	2.016	1.668	0	0.306	0.959	28.067	17.722	31.451	K	GO:0000428,GO:0001817,GO:0001819,GO:0002682,GO:0002684,GO:0003674,GO:0003676,GO:0003677,GO:0003690,GO:0005488,GO:0005575,GO:0005622,GO:0005623,GO:0005634,GO:0005654,GO:0005666,GO:0008150,GO:0030880,GO:0031347,GO:0031349,GO:0031974,GO:0031981,GO:0032479,GO:0032481,GO:0032648,GO:0032728,GO:0032991,GO:0043226,GO:0043227,GO:0043229,GO:0043231,GO:0043233,GO:0044422,GO:0044424,GO:0044428,GO:0044446,GO:…	-	ko00230,ko00240,ko01100,ko03020,ko04623,ko05169,map00230,map00240,map01100,map03020,map04623,map05169	RNA_pol_Rpc34	DNA-dependent RNA polymerase catalyzes the transcription of DNA into RNA using the four ribonucleoside triphosphates as substrates. Specific peripheric component of RNA polymerase III which synthesizes small RNAs, such as 5S rRNA and tRNAs
HannXRQ_Chr03g0081611	6	Chr3:130962675-130966675	gene	0	1.05267	2.643	1.26433	0.14	0	0	0	0.897	1.107	1.154	2.439	2.463	3.027	1.319	0.238	2.236	0.42	0	0	U	-	-	-	Stress-antifung	protein serine/threonine kinase activity
HannXRQ_Chr03g0081681	1	Chr3:131020686-131024812	gene	0.0733333	2.23	7.45933	2.71967	2.207	0	0.112	0.108	2.008	2.798	1.884	10.859	7.193	4.326	1.621	1.566	4.972	1.768	1.935	2.918	T	GO:0002376,GO:0003674,GO:0003824,GO:0004672,GO:0004674,GO:0005488,GO:0005515,GO:0005516,GO:0005575,GO:0005623,GO:0005886,GO:0006464,GO:0006468,GO:0006793,GO:0006796,GO:0006807,GO:0006950,GO:0006952,GO:0006955,GO:0008150,GO:0008152,GO:0009605,GO:0009607,GO:0009620,GO:0009987,GO:0016020,GO:0016301,GO:0016310,GO:0016740,GO:0016772,GO:0016773,GO:0019538,GO:0036211,GO:0043170,GO:0043207,GO:0043412,GO:…	-	-	B_lectin,DUF3403,PAN_2,Pkinase,Pkinase_Tyr	G-type lectin S-receptor-like serine threonine-protein kinase
HannXRQ_Chr03g0081711	2	Chr3:131252971-131257858	gene	1.05067	0.473667	2.04767	4.83633	6.96067	0.342	0.167	2.643	0.44	0.347	0.634	2.522	1.756	1.865	8.537	5.972	0	8.148	5.315	7.419	S	GO:0003674,GO:0003824,GO:0005575,GO:0005622,GO:0005623,GO:0005737,GO:0005768,GO:0005794,GO:0005802,GO:0008150,GO:0008152,GO:0008168,GO:0008757,GO:0012505,GO:0016740,GO:0016741,GO:0031410,GO:0031982,GO:0031984,GO:0032259,GO:0043226,GO:0043227,GO:0043229,GO:0043231,GO:0044422,GO:0044424,GO:0044431,GO:0044444,GO:0044446,GO:0044464,GO:0097708,GO:0098791	-	-	Methyltransf_29	Methyltransferase
HannXRQ_Chr03g0081721	1	Chr3:131342217-131359959	gene	0.325333	0.795333	36.2957	10.8867	0.546	0.676	0.3	0	0.948	1.373	0.065	43.5	47.652	17.735	1.363	0.201	31.096	0.355	0.583	0.7	F	-	-	ko03013,map03013	IU_nuc_hydro	inosine-uridine preferring nucleoside hydrolase
HannXRQ_Chr03g0081761	6	Chr3:131577535-131587963	gene	0.081	0.189333	4.85133	6.15933	0.562333	0.123	0.12	0	0.317	0.251	0	6.336	5.955	2.263	0.56	0.202	17.716	0.475	0.78	0.432	F	-	-	ko03013,map03013	IU_nuc_hydro	inosine-uridine preferring nucleoside hydrolase
HannXRQ_Chr03g0082191	1	Chr3:133418549-133421057	gene	0.0243333	0	13.3213	6.62867	0.0226667	0	0	0.073	0	0	0	14.696	7.22	18.048	5.672	6.648	7.566	0	0	0.068	NA	NA	NA	NA	NA	NA
HannXRQ_Chr03g0082271	2	Chr3:133565165-133573433	gene	9.67	1.67667	10.9377	16.9867	21.5257	8.783	7.929	12.298	1.707	1.462	1.861	11.368	6.367	15.078	16.196	18.243	16.521	21.307	20.106	23.164	NA	NA	NA	NA	NA	NA
HannXRQ_Chr03g0082321	2	Chr3:133647094-133723208	gene	9.59867	2.186	0.624	2.44233	40.1637	5.852	9.735	13.209	4.379	1.756	0.423	0.406	0.41	1.056	0.939	6.388	0	38.42	44.292	37.779	M	-	3.1.1.98	ko04310,map04310	PAE	Hydrolyzes acetyl esters in homogalacturonan regions of pectin. In type I primary cell wall, galacturonic acid residues of pectin can be acetylated at the O-2 and O-3 positions. Decreasing the degree of acetylation of pectin gels in vitro alters their physical properties
HannXRQ_Chr03g0082371	5	Chr3:133850403-133852133	gene	11.8647	2.17667	1.14567	1.95433	4.494	13.468	9.72	12.406	2.213	2.759	1.558	1.151	1.163	1.123	1.484	3.089	1.29	5.122	3.697	4.663	S	GO:0000959,GO:0003674,GO:0003676,GO:0003723,GO:0003824,GO:0004518,GO:0004519,GO:0005488,GO:0005575,GO:0005622,GO:0005623,GO:0005737,GO:0005739,GO:0006139,GO:0006725,GO:0006807,GO:0008150,GO:0008152,GO:0009451,GO:0009987,GO:0016070,GO:0016071,GO:0016556,GO:0016787,GO:0016788,GO:0034641,GO:0043170,GO:0043226,GO:0043227,GO:0043229,GO:0043231,GO:0043412,GO:0044237,GO:0044238,GO:0044424,GO:0044444,GO:…	-	-	DYW_deaminase,PPR,PPR_2,ThiC_Rad_SAM	DYW family of nucleic acid deaminases
HannXRQ_Chr03g0082421	2	Chr3:133906002-133906519	gene	0	2.86667	0.129667	0	28.3353	0	0	0	3.891	2.305	2.404	0	0.389	0	0	0	0	22.214	34.277	28.515	NA	NA	NA	NA	NA	NA
HannXRQ_Chr03g0082871	1	Chr3:135083841-135086316	gene	0	0.500667	4.61133	0	0.349333	0	0	0	0.568	0.934	0	5.427	5.67	2.737	0	0	0	0.531	0.194	0.323	S	-	-	-	ABC1,Beta-lactamase,WaaY	domain-containing protein
HannXRQ_Chr03g0082921	1	Chr3:135241870-135248714	gene	1.923	15.3367	20.9263	8.87633	1.04867	2.433	1.62	1.716	13.929	15.468	16.613	19.393	23.994	19.392	8.489	8.873	9.267	0.882	0.784	1.48	NA	NA	NA	NA	NA	NA
HannXRQ_Chr03g0082981	5	Chr3:135452809-135457313	gene	2.40033	0.0763333	0.495333	0.0326667	0.112667	2.475	2.2	2.526	0.045	0.09	0.094	0.45	0.817	0.219	0	0.048	0.05	0.043	0.14	0.155	S	GO:0005575,GO:0005622,GO:0005623,GO:0005737,GO:0006873,GO:0006885,GO:0007035,GO:0008150,GO:0009987,GO:0016043,GO:0019725,GO:0022607,GO:0030003,GO:0030004,GO:0030641,GO:0032991,GO:0034622,GO:0042592,GO:0043291,GO:0043933,GO:0044085,GO:0044424,GO:0044444,GO:0044464,GO:0045851,GO:0048878,GO:0050801,GO:0051452,GO:0051453,GO:0055067,GO:0055080,GO:0055082,GO:0065003,GO:0065007,GO:0065008,GO:0070070,GO:…	-	-	Rav1p_C,WD40	WD40 repeats
HannXRQ_Chr03g0083021	2	Chr3:135621607-135624295	gene	0	0.0436667	0	0	6.68333	0	0	0	0.131	0	0	0	0	0	0	0	0	9.047	3.211	7.792	S	-	-	-	DUF3537	Protein of unknown function (DUF3537)
HannXRQ_Chr03g0083111	4	Chr3:135967695-135969347	gene	0.171667	4.89667	2.344	0.977667	1.38967	0	0.515	0	5.433	5.901	3.356	2.149	4.883	0	0	1.729	1.204	1.017	2.226	0.926	NA	NA	NA	NA	NA	NA
HannXRQ_Chr03g0083311	4	Chr3:136982220-136982966	gene	0.833667	9.48367	6.80467	0.972667	7.03633	0.525	0.256	1.72	9.715	10.124	8.612	5.603	7.006	7.805	0.265	0.859	1.794	6.061	6.081	8.967	NA	NA	NA	NA	NA	NA
HannXRQ_Chr03g0083641	4	Chr3:137764032-137765027	gene	0.131	8.45167	9.05933	1.09533	0.115	0.393	0	0	8.905	9.991	6.459	12.607	9.498	5.073	0.595	0	2.691	0	0	0.345	O	GO:0003674,GO:0003824,GO:0004842,GO:0006464,GO:0006508,GO:0006511,GO:0006807,GO:0008150,GO:0008152,GO:0009056,GO:0009057,GO:0009628,GO:0009987,GO:0010498,GO:0016567,GO:0016740,GO:0019538,GO:0019787,GO:0019941,GO:0030163,GO:0032446,GO:0036211,GO:0043161,GO:0043170,GO:0043412,GO:0043632,GO:0044237,GO:0044238,GO:0044248,GO:0044257,GO:0044260,GO:0044265,GO:0044267,GO:0050896,GO:0051603,GO:0061630,GO:…	2.3.2.27	-	zf-RING_2	RING-H2 finger protein
HannXRQ_Chr03g0083821	6	Chr3:138374166-138374687	gene	1.825	0.78	0.620667	24.4803	2.92633	2.252	1.465	1.758	1.545	0	0.795	0	0	1.862	23.854	10.652	38.935	6.143	1.978	0.658	S	GO:0005575,GO:0005622,GO:0005623,GO:0005737,GO:0006810,GO:0006950,GO:0008150,GO:0009266,GO:0009314,GO:0009408,GO:0009409,GO:0009411,GO:0009416,GO:0009507,GO:0009534,GO:0009535,GO:0009536,GO:0009579,GO:0009628,GO:0009637,GO:0009639,GO:0009642,GO:0009644,GO:0009889,GO:0009987,GO:0010029,GO:0010030,GO:0010114,GO:0010117,GO:0010218,GO:0010224,GO:0010380,GO:0016020,GO:0019222,GO:0031323,GO:0031326,GO:…	-	-	Chloroa_b-bind	Early light-induced protein
HannXRQ_Chr03g0083841	5	Chr3:138386788-138387344	gene	78.495	5.83633	8.29867	19.4653	97.989	77.378	72.428	85.679	9.047	2.501	5.961	8.946	7.227	8.723	20.226	7.295	30.875	114.132	108.605	71.23	S	GO:0005575,GO:0005622,GO:0005623,GO:0005737,GO:0006810,GO:0006950,GO:0008150,GO:0009266,GO:0009314,GO:0009408,GO:0009409,GO:0009411,GO:0009416,GO:0009507,GO:0009534,GO:0009535,GO:0009536,GO:0009579,GO:0009628,GO:0009637,GO:0009639,GO:0009642,GO:0009644,GO:0009889,GO:0009987,GO:0010029,GO:0010030,GO:0010114,GO:0010117,GO:0010218,GO:0010224,GO:0010380,GO:0016020,GO:0019222,GO:0031323,GO:0031326,GO:…	-	-	Chloroa_b-bind	Early light-induced protein
HannXRQ_Chr03g0083901	4	Chr3:138486299-138486784	gene	98.6027	258.042	299.396	6.46633	118.663	99.969	90.09	105.749	334.719	139.235	300.173	317.834	305.225	275.129	8.947	2.64	7.812	129.641	139.765	86.584	S	GO:0005575,GO:0005622,GO:0005623,GO:0005737,GO:0006810,GO:0006950,GO:0008150,GO:0009266,GO:0009314,GO:0009408,GO:0009409,GO:0009411,GO:0009416,GO:0009507,GO:0009534,GO:0009535,GO:0009536,GO:0009579,GO:0009628,GO:0009637,GO:0009639,GO:0009642,GO:0009644,GO:0009889,GO:0009987,GO:0010029,GO:0010030,GO:0010114,GO:0010117,GO:0010218,GO:0010224,GO:0010380,GO:0016020,GO:0019222,GO:0031323,GO:0031326,GO:…	-	-	Chloroa_b-bind	Early light-induced protein
HannXRQ_Chr03g0083921	4	Chr3:138551292-138551857	gene	34.506	278.305	326.615	89.3213	45.6597	33.228	30.402	39.888	317.681	199.728	317.507	341.93	317.203	320.711	85.553	68.767	113.644	57.325	51.433	28.221	S	GO:0005575,GO:0005622,GO:0005623,GO:0005737,GO:0006810,GO:0006950,GO:0008150,GO:0009266,GO:0009314,GO:0009408,GO:0009409,GO:0009411,GO:0009416,GO:0009507,GO:0009534,GO:0009535,GO:0009536,GO:0009579,GO:0009628,GO:0009637,GO:0009639,GO:0009642,GO:0009644,GO:0009889,GO:0009987,GO:0010029,GO:0010030,GO:0010114,GO:0010117,GO:0010218,GO:0010224,GO:0010380,GO:0016020,GO:0019222,GO:0031323,GO:0031326,GO:…	-	-	Chloroa_b-bind	Early light-induced protein
HannXRQ_Chr03g0083931	1	Chr3:138581042-138581437	gene	0	4.773	14.33	0	0	0	0	0	2.545	6.534	5.24	14.596	12.198	16.196	0	0	0	0	0	0	S	-	-	-	PAR1	PAR1 protein
HannXRQ_Chr03g0083951	4	Chr3:138610833-138613782	gene	0	22.9437	17.8503	0	0	0	0	0	23.002	23.932	21.897	15.407	20.498	17.646	0	0	0	0	0	0	S	-	-	-	MRP-S34	Mitochondrial 28S ribosomal protein S34
HannXRQ_Chr03g0083991	2	Chr3:138633538-138638616	gene	0.334333	0.0296667	0	2.82667	2.71033	0.518	0	0.485	0.089	0	0	0	0	0	2.611	2.919	2.95	2.575	2.455	3.101	I	GO:0003674,GO:0003824,GO:0004144,GO:0005575,GO:0005622,GO:0005623,GO:0005737,GO:0006066,GO:0006629,GO:0006638,GO:0006639,GO:0006641,GO:0006720,GO:0006721,GO:0008150,GO:0008152,GO:0008374,GO:0008610,GO:0009058,GO:0009507,GO:0009532,GO:0009536,GO:0009570,GO:0009987,GO:0010287,GO:0016101,GO:0016411,GO:0016740,GO:0016746,GO:0016747,GO:0017144,GO:0019432,GO:0033306,GO:0034308,GO:0043226,GO:0043227,GO:…	-	-	DAGAT,Hydrolase_4	Acyltransferase-like protein At1g54570, chloroplastic
HannXRQ_Chr03g0084111	1	Chr3:138907259-138911871	gene	18.492	38.6833	79.4437	38.7557	17.459	28.154	18.128	9.194	43.994	48.421	23.635	111.363	89.535	37.433	50.207	29.968	36.092	18.785	23.145	10.447	S	GO:0003674,GO:0003824,GO:0005488,GO:0005515,GO:0005575,GO:0005622,GO:0005623,GO:0005737,GO:0006091,GO:0008150,GO:0008152,GO:0009507,GO:0009534,GO:0009535,GO:0009536,GO:0009579,GO:0009767,GO:0009773,GO:0009987,GO:0015979,GO:0016020,GO:0016491,GO:0016730,GO:0019684,GO:0019904,GO:0022900,GO:0031976,GO:0031984,GO:0034357,GO:0042651,GO:0042802,GO:0043226,GO:0043227,GO:0043229,GO:0043231,GO:0044237,GO:…	-	-	-	Pgr5-like
HannXRQ_Chr03g0084181	1	Chr3:139179499-139188527	gene	1.03	6.593	29.689	0	1.13867	1.836	1.254	0	6.234	6.155	7.39	38.667	24.9	25.5	0	0	0	0.354	1.935	1.127	K	GO:0000160,GO:0001101,GO:0003674,GO:0003676,GO:0003677,GO:0003700,GO:0005488,GO:0005575,GO:0005622,GO:0005623,GO:0005634,GO:0005737,GO:0005886,GO:0006355,GO:0006950,GO:0007154,GO:0007165,GO:0008150,GO:0008219,GO:0009266,GO:0009408,GO:0009605,GO:0009607,GO:0009628,GO:0009719,GO:0009723,GO:0009725,GO:0009735,GO:0009753,GO:0009755,GO:0009873,GO:0009889,GO:0009891,GO:0009893,GO:0009987,GO:0010033,GO:…	-	-	AP2	DNA-binding domain in plant proteins such as APETALA2 and EREBPs
HannXRQ_Chr03g0084231	1	Chr3:139336663-139338327	gene	0.155333	1.40633	10.9027	0.575	0.740333	0	0.16	0.306	2.356	0.997	0.866	10.814	9.24	12.654	0.825	0.714	0.186	1.102	0.689	0.43	NA	NA	NA	NA	NA	NA
HannXRQ_Chr03g0084241	1	Chr3:139343382-139343777	gene	0	0.854	7.30467	0	0	0	0	0	0.509	1.005	1.048	6.543	4.574	10.797	0	0	0	0	0	0	S	-	-	-	PAR1	PAR1 protein
HannXRQ_Chr03g0084361	6	Chr3:139729432-139731534	gene	9.38533	2.36767	81.2097	147.602	79.3017	8.605	11.757	7.794	1.771	3.205	2.127	93.674	57.76	92.195	79.579	53.23	309.998	62.972	122.124	52.809	Q	GO:0003674,GO:0003824,GO:0004497,GO:0006629,GO:0006694,GO:0007275,GO:0008150,GO:0008152,GO:0008202,GO:0008610,GO:0009058,GO:0010268,GO:0010817,GO:0016125,GO:0016128,GO:0016129,GO:0016131,GO:0016132,GO:0016491,GO:0032501,GO:0032502,GO:0042445,GO:0042446,GO:0042592,GO:0044238,GO:0048856,GO:0048878,GO:0055088,GO:0055114,GO:0065007,GO:0065008,GO:0071704,GO:1901360,GO:1901362,GO:1901576,GO:1901615,GO:…	-	ko00830,ko01100,map00830,map01100	p450	Cytochrome p450
HannXRQ_Chr03g0084501	5	Chr3:140094637-140099268	gene	9.81233	4.324	8.36667	10.6187	2.466	11.029	8.143	10.265	3.733	5.012	4.227	9.375	5.144	10.581	11.712	10.218	9.926	1.118	4.817	1.463	U	GO:0003674,GO:0005215,GO:0005351,GO:0005355,GO:0005402,GO:0005575,GO:0005623,GO:0005886,GO:0006810,GO:0006811,GO:0006812,GO:0008150,GO:0008324,GO:0008643,GO:0008645,GO:0015075,GO:0015077,GO:0015078,GO:0015144,GO:0015145,GO:0015149,GO:0015291,GO:0015293,GO:0015294,GO:0015295,GO:0015318,GO:0015672,GO:0015749,GO:0016020,GO:0022804,GO:0022857,GO:0022890,GO:0034219,GO:0034220,GO:0044464,GO:0046323,GO:…	-	-	Sugar_tr	Belongs to the major facilitator superfamily. Sugar transporter (TC 2.A.1.1) family
HannXRQ_Chr03g0084511	3	Chr3:140165868-140166473	gene	18.175	15.5473	14.7663	0	0	18.058	14.42	22.047	8.446	15.01	23.186	13.918	15.18	15.201	0	0	0	0	0	0	O	GO:0003674,GO:0003824,GO:0004175,GO:0004190,GO:0005575,GO:0006508,GO:0006807,GO:0008150,GO:0008152,GO:0008233,GO:0009056,GO:0009057,GO:0016020,GO:0016787,GO:0019538,GO:0030163,GO:0031224,GO:0031225,GO:0043170,GO:0044238,GO:0044425,GO:0070001,GO:0070011,GO:0071704,GO:0140096,GO:1901564,GO:1901565,GO:1901575	3.4.23.25	ko04138,map04138	TAXi_C,TAXi_N	Belongs to the peptidase A1 family
HannXRQ_Chr03g0084551	4	Chr3:140444719-140446577	gene	0.348333	23.4533	4.307	0.334333	0.206667	0.307	0.45	0.288	24.802	18.561	26.997	0.781	11.988	0.152	0.31	0.168	0.525	0.296	0.324	0	CG	GO:0003674,GO:0003824,GO:0005575,GO:0005622,GO:0005623,GO:0008194,GO:0016740,GO:0016757,GO:0016758,GO:0035251,GO:0043226,GO:0043227,GO:0043229,GO:0043231,GO:0044424,GO:0044464,GO:0046527,GO:0047254,GO:0080043,GO:0080044	1.14.14.1,2.4.1.202	ko00140,ko00380,ko00402,ko00830,ko00908,ko00980,ko01100,ko01110,ko04913,ko05204,map00140,map00380,map00402,map00830,map00908,map00980,map01100,map01110,map04913,map05204	UDPGT	UDP-Glycosyltransferase
HannXRQ_Chr03g0084591	4	Chr3:140616710-140617628	gene	0	4.165	0.656667	0	0	0	0	0	5.919	4.545	2.031	0	1.97	0	0	0	0	0	0	0	NA	NA	NA	NA	NA	NA
HannXRQ_Chr03g0084641	3	Chr3:140883821-140890467	gene	11.0647	8.379	7.25467	3.15067	2.20533	9.228	11.7	12.266	7.709	8.573	8.855	5.055	5.834	10.875	2.228	3.358	3.866	2.962	1.995	1.659	NA	NA	NA	NA	NA	NA
HannXRQ_Chr03g0084691	5	Chr3:141212918-141216177	gene	4.838	0.116667	0	2.81133	0.346	5.919	4.222	4.373	0.234	0.116	0	0	0	0	3.905	3.231	1.298	0.219	0.12	0.699	Q	GO:0001101,GO:0003674,GO:0003824,GO:0004497,GO:0006066,GO:0006082,GO:0006629,GO:0006694,GO:0006714,GO:0006720,GO:0006721,GO:0006950,GO:0007275,GO:0008150,GO:0008152,GO:0008202,GO:0008300,GO:0008610,GO:0009056,GO:0009058,GO:0009314,GO:0009414,GO:0009415,GO:0009416,GO:0009628,GO:0009639,GO:0009687,GO:0009987,GO:0010035,GO:0010268,GO:0010295,GO:0010817,GO:0016042,GO:0016054,GO:0016107,GO:0016115,GO:…	1.14.13.93	ko00906,map00906	p450	Belongs to the cytochrome P450 family
HannXRQ_Chr03g0084771	1	Chr3:141508823-141509413	gene	0	1.809	5.24867	0.252	1.42533	0	0	0	3.07	2.357	0	5.059	4.768	5.919	0	0	0.756	0.319	2.795	1.162	T	-	-	-	Malectin_like,Pkinase_Tyr	Carbohydrate-binding protein of the ER
HannXRQ_Chr03g0084801	4	Chr3:141548675-141553045	gene	0.484333	46.2317	11.7563	0	0	0.247	1.206	0	51.094	44.423	43.178	0.251	34.773	0.245	0	0	0	0	0	0	NA	NA	NA	NA	NA	NA
HannXRQ_Chr03g0084901	4	Chr3:142153173-142156070	gene	0.223667	14.924	12.451	9.54633	15.2383	0.14	0.137	0.394	13.429	17.964	13.379	11.136	13.409	12.808	11.043	10.877	6.719	13.378	16.712	15.625	S	-	-	-	-	mitotic sister chromatid cohesion
HannXRQ_Chr03g0084911	2	Chr3:142171529-142175242	gene	6.31	1.29333	1.286	3.17767	9.638	5.413	7.775	5.742	1.471	1.868	0.541	1.455	2.099	0.304	1.443	4.014	4.076	8.655	11.841	8.418	C	GO:0005575,GO:0005622,GO:0005623,GO:0005737,GO:0044424,GO:0044464	1.2.1.9	ko00010,ko00030,ko01100,ko01120,ko01200,map00010,map00030,map01100,map01120,map01200	Aldedh	Belongs to the aldehyde dehydrogenase family
HannXRQ_Chr03g0084931	1	Chr3:142295595-142307771	gene	0.123667	7.01833	10.0543	0	0.119	0.371	0	0	6.49	8.67	5.895	7.172	15.629	7.362	0	0	0	0.357	0	0	NA	NA	NA	NA	NA	NA
HannXRQ_Chr03g0084981	1	Chr3:142462051-142462554	gene	0	0	10.0863	0	0.203667	0	0	0	0	0	0	14.895	4.298	11.066	0	0	0	0	0	0.611	NA	NA	NA	NA	NA	NA
HannXRQ_Chr03g0085011	4	Chr3:142471392-142473306	gene	0.214	3.13367	2.667	0.294667	0.257667	0.167	0.163	0.312	2.4	1.354	5.647	1.356	5.819	0.826	0.504	0	0.38	0.481	0	0.292	G	-	5.1.3.15	ko00010,ko01100,ko01110,ko01120,ko01130,map00010,map01100,map01110,map01120,map01130	Aldose_epim	Belongs to the glucose-6-phosphate 1-epimerase family
HannXRQ_Chr03g0085041	2	Chr3:142488795-142490544	gene	0	1.22467	0.762	1.82833	3.058	0	0	0	1.355	1.721	0.598	0.766	0.773	0.747	2.088	0.822	2.575	3.262	2.777	3.135	C	GO:0005575,GO:0005622,GO:0005623,GO:0005737,GO:0005739,GO:0005740,GO:0005743,GO:0016020,GO:0019866,GO:0031090,GO:0031966,GO:0031967,GO:0031975,GO:0043226,GO:0043227,GO:0043229,GO:0043231,GO:0044422,GO:0044424,GO:0044429,GO:0044444,GO:0044446,GO:0044464	-	ko04020,ko04022,ko04217,ko04218,ko05012,ko05016,ko05166,map04020,map04022,map04217,map04218,map05012,map05016,map05166	Mito_carr	Belongs to the mitochondrial carrier (TC 2.A.29) family
HannXRQ_Chr03g0085181	4	Chr3:142744114-142747864	gene	1.37833	31.2813	31.1377	11.237	33.5623	1.793	1.273	1.069	28.677	30.466	34.701	30.345	23.778	39.29	12.168	12.81	8.733	32.957	33.151	34.579	CGUY	-	2.4.1.218	-	UDPGT	UDP-glucoronosyl and UDP-glucosyl transferase
HannXRQ_Chr03g0085351	5	Chr3:143235926-143236428	gene	321.65	51.1127	56.136	241.532	358.566	308.233	310.746	345.97	65.524	27.854	59.96	70.187	49.524	48.697	224.86	190.687	309.05	384.945	411.991	278.761	NA	NA	NA	NA	NA	NA
HannXRQ_Chr03g0085361	6	Chr3:143238711-143239220	gene	4.597	9.43433	13.4577	68.7393	6.32	5.378	3.374	5.039	14.229	3.902	10.172	17.196	9.077	14.1	62.006	36.482	107.73	9.247	7.692	2.021	S	GO:0005575,GO:0005622,GO:0005623,GO:0005737,GO:0006810,GO:0006950,GO:0008150,GO:0009266,GO:0009314,GO:0009408,GO:0009409,GO:0009411,GO:0009416,GO:0009507,GO:0009534,GO:0009535,GO:0009536,GO:0009579,GO:0009628,GO:0009637,GO:0009639,GO:0009642,GO:0009644,GO:0009889,GO:0009987,GO:0010029,GO:0010030,GO:0010114,GO:0010117,GO:0010218,GO:0010224,GO:0010380,GO:0016020,GO:0019222,GO:0031323,GO:0031326,GO:…	-	-	Chloroa_b-bind	Early light-induced protein
HannXRQ_Chr03g0085391	6	Chr3:143330562-143331140	gene	0.694333	3.04133	3.37433	11.1407	0.832	1.674	0.409	0	5.169	0.851	3.104	2.129	3.011	4.983	8.869	5.941	18.612	0.806	1.323	0.367	S	-	-	-	Bet_v_1	Major allergen Pru
HannXRQ_Chr03g0085421	1	Chr3:143360236-143360715	gene	42.8643	227.453	318.657	43.6783	58.74	46.936	33.857	47.8	305.307	150.513	226.539	364.991	277.591	313.389	43.647	12.475	74.913	79.779	67.1	29.341	S	GO:0005575,GO:0005622,GO:0005623,GO:0005737,GO:0006810,GO:0006950,GO:0008150,GO:0009266,GO:0009314,GO:0009408,GO:0009409,GO:0009411,GO:0009416,GO:0009507,GO:0009534,GO:0009535,GO:0009536,GO:0009579,GO:0009628,GO:0009637,GO:0009639,GO:0009642,GO:0009644,GO:0009889,GO:0009987,GO:0010029,GO:0010030,GO:0010114,GO:0010117,GO:0010218,GO:0010224,GO:0010380,GO:0016020,GO:0019222,GO:0031323,GO:0031326,GO:…	-	-	Chloroa_b-bind	Early light-induced protein
HannXRQ_Chr03g0085441	6	Chr3:143378958-143379395	gene	0.590667	0.210333	0.605	13.044	0.627667	1.191	0.581	0	0	0	0.631	0	1.224	0.591	11.414	2.6	25.118	0	1.883	0	NA	NA	NA	NA	NA	NA
HannXRQ_Chr03g0085541	6	Chr3:143644841-143649219	gene	0	0.473667	0.930667	0.121	0	0	0	0	0.765	0.431	0.225	0.648	1.091	1.053	0	0	0.363	0	0	0	T	-	-	-	EGF,EGF_CA,GUB_WAK_bind,Pkinase,Pkinase_Tyr,WAK	Wall-associated receptor kinase 2-like
HannXRQ_Chr03g0085581	4	Chr3:143703430-143704142	gene	0.540333	4.576	1.80367	1.88533	1.39833	0.669	0.326	0.626	5.504	6.453	1.771	3.741	0.343	1.327	3.036	1.095	1.525	0.322	2.114	1.759	NA	NA	NA	NA	NA	NA
HannXRQ_Chr03g0085591	6	Chr3:143794804-143797502	gene	0.0543333	0.0293333	1.14133	0.0953333	0	0	0	0.163	0	0.088	0	1.946	0.357	1.121	0.088	0	0.198	0	0	0	T	-	-	-	EGF_CA,GUB_WAK_bind,Pkinase,Pkinase_Tyr,WAK	Epidermal growth factor-like domain.
HannXRQ_Chr03g0085781	2	Chr3:144124424-144125069	gene	0.383333	0.410667	0	30.4563	29.307	0.594	0	0.556	0	0.603	0.629	0	0	0	32.342	27.218	31.809	26.867	31.908	29.146	S	GO:0003333,GO:0003674,GO:0005215,GO:0005342,GO:0005575,GO:0005622,GO:0005623,GO:0005737,GO:0005886,GO:0005887,GO:0005938,GO:0006810,GO:0006811,GO:0006820,GO:0006865,GO:0007154,GO:0007165,GO:0008150,GO:0008509,GO:0008514,GO:0009719,GO:0009725,GO:0009733,GO:0009734,GO:0009755,GO:0009987,GO:0010033,GO:0015075,GO:0015171,GO:0015318,GO:0015711,GO:0015849,GO:0016020,GO:0016021,GO:0022857,GO:0023052,GO:…	-	-	EamA	WAT1-related protein
HannXRQ_Chr03g0085811	2	Chr3:144136496-144138267	gene	0.115667	0.258667	0	8.347	9.32467	0	0	0.347	0	0.188	0.588	0	0	0	8.22	6.266	10.555	8.737	9.172	10.065	S	GO:0003333,GO:0003674,GO:0005215,GO:0005342,GO:0005575,GO:0005622,GO:0005623,GO:0005737,GO:0005886,GO:0005887,GO:0005938,GO:0006810,GO:0006811,GO:0006820,GO:0006865,GO:0007154,GO:0007165,GO:0008150,GO:0008509,GO:0008514,GO:0009719,GO:0009725,GO:0009733,GO:0009734,GO:0009755,GO:0009987,GO:0010033,GO:0015075,GO:0015171,GO:0015318,GO:0015711,GO:0015849,GO:0016020,GO:0016021,GO:0022857,GO:0023052,GO:…	-	-	EamA	WAT1-related protein
HannXRQ_Chr03g0086031	1	Chr3:144994271-144998400	gene	0	1.995	6.391	1.354	0.764333	0	0	0	1.411	3.484	1.09	5.495	9.425	4.253	0.951	0.374	2.737	0.743	0.723	0.827	T	-	-	-	EGF,EGF_CA,GUB_WAK_bind,Pkinase,Pkinase_Tyr,WAK	Wall-associated receptor kinase 2-like
HannXRQ_Chr03g0086041	1	Chr3:145205426-145223436	gene	11.7627	53.163	87.801	26.4	15.233	9.774	11.32	14.194	66.746	38.56	54.183	104.015	89.541	69.847	27.545	23.723	27.932	19.325	9.236	17.138	Q	-	-	ko01523,ko01524,ko02010,ko04976,map01523,map01524,map02010,map04976	ABC_membrane,ABC_tran	ABC transporter C family member 10-like
HannXRQ_Chr03g0086051	2	Chr3:145227399-145228712	gene	4.156	6.696	9.17767	38.2157	30.5077	4.949	4.428	3.091	7.214	5.447	7.427	10.071	8.051	9.411	37.032	31.066	46.549	29.785	29.557	32.181	E	GO:0005575,GO:0005622,GO:0005623,GO:0005886,GO:0008150,GO:0010336,GO:0016020,GO:0031982,GO:0042592,GO:0043226,GO:0043227,GO:0043229,GO:0044424,GO:0044464,GO:0048878,GO:0050801,GO:0055081,GO:0055088,GO:0065007,GO:0065008,GO:0071944,GO:0097708	-	-	PTR2	Protein NRT1 PTR FAMILY
HannXRQ_Chr03g0086081	6	Chr3:145374993-145379769	gene	2.649	3.92833	12.077	12.6203	1.192	5.15	1.748	1.049	4.492	6.937	0.356	17.198	10.926	8.107	4.179	0.244	33.438	0.647	2.242	0.687	K	GO:0003674,GO:0003700,GO:0006355,GO:0007275,GO:0008150,GO:0009653,GO:0009888,GO:0009889,GO:0009890,GO:0009892,GO:0009965,GO:0010016,GO:0010073,GO:0010358,GO:0010468,GO:0010556,GO:0010558,GO:0010605,GO:0010629,GO:0019219,GO:0019222,GO:0031323,GO:0031324,GO:0031326,GO:0031327,GO:0032501,GO:0032502,GO:0045892,GO:0045934,GO:0048366,GO:0048367,GO:0048507,GO:0048519,GO:0048523,GO:0048532,GO:0048731,GO:…	-	-	B3	B3 domain-containing protein
HannXRQ_Chr03g0086241	4	Chr3:146241957-146242634	gene	0	13.061	6.98933	0	0	0	0	0	12.076	14.675	12.432	4.592	7.42	8.956	0	0	0	0	0	0	NA	NA	NA	NA	NA	NA
HannXRQ_Chr03g0086281	6	Chr3:146298819-146303699	gene	0.323	6.51933	9.792	14.4157	9.15933	0.443	0.162	0.364	5.818	8.279	5.461	12.295	7.347	9.734	15.324	13.071	14.852	8.594	10.282	8.602	G	GO:0000325,GO:0003674,GO:0005215,GO:0005372,GO:0005575,GO:0005622,GO:0005623,GO:0005737,GO:0005773,GO:0005774,GO:0005886,GO:0005887,GO:0006810,GO:0006811,GO:0006833,GO:0008150,GO:0009705,GO:0015204,GO:0015250,GO:0015267,GO:0015318,GO:0015840,GO:0016020,GO:0016021,GO:0019755,GO:0022803,GO:0022838,GO:0022857,GO:0031090,GO:0031224,GO:0031226,GO:0034220,GO:0042044,GO:0042807,GO:0042886,GO:0042887,GO:…	-	-	MIP	Belongs to the MIP aquaporin (TC 1.A.8) family
HannXRQ_Chr03g0086291	1	Chr3:146310375-146311390	gene	0	1.97833	27.0563	1.28833	0.0706667	0	0	0	0.748	4.674	0.513	53.955	15.923	11.291	0	0	3.865	0	0	0.212	S	-	-	-	LRAT	Lecithin retinol acyltransferase
HannXRQ_Chr03g0086441	4	Chr3:146517944-146523703	gene	0	10.5567	2.49333	0	0	0	0	0	8.717	9.212	13.741	0	7.48	0	0	0	0	0	0	0	S	-	-	-	LRAT	NC domain-containing
HannXRQ_Chr03g0086531	4	Chr3:146632393-146637061	gene	0	20.153	8.505	0.249667	0	0	0	0	19.767	17.83	22.862	2.896	21.443	1.176	0.479	0	0.27	0	0	0	BD	GO:0000003,GO:0000070,GO:0000278,GO:0000280,GO:0000819,GO:0003006,GO:0005575,GO:0005622,GO:0005623,GO:0005634,GO:0006323,GO:0006996,GO:0007049,GO:0007059,GO:0007076,GO:0007275,GO:0008150,GO:0009790,GO:0009791,GO:0009793,GO:0009987,GO:0010154,GO:0016043,GO:0022402,GO:0022414,GO:0030261,GO:0032501,GO:0032502,GO:0043226,GO:0043227,GO:0043229,GO:0043231,GO:0044424,GO:0044464,GO:0048285,GO:0048316,GO:…	-	ko04111,map04111	SMC_N,SMC_hinge	Structural maintenance of chromosomes protein
HannXRQ_Chr03g0086541	4	Chr3:146643217-146644834	gene	0	10.8867	1.55133	0	0	0	0	0	9.322	9.664	13.674	0	4.654	0	0	0	0	0	0	0	G	-	-	-	MFS_5	Major Facilitator superfamily
HannXRQ_Chr03g0086611	4	Chr3:146722316-146724522	gene	2.15967	12.2337	5.99933	1.37033	4.66267	1.916	1.87	2.693	10.35	12.652	13.699	9.259	5.413	3.326	1.45	1.569	1.092	4.151	6.058	3.779	NA	NA	NA	NA	NA	NA
HannXRQ_Chr03g0086661	3	Chr3:146805754-146807297	gene	8.15933	6.181	9.287	4.47433	0.0453333	6.059	9.249	9.17	6.554	4.419	7.57	7.903	11.173	8.785	5.016	6.105	2.302	0	0	0.136	E	GO:0000166,GO:0000287,GO:0003674,GO:0005488,GO:0005507,GO:0005515,GO:0005575,GO:0005576,GO:0005618,GO:0005622,GO:0005623,GO:0005737,GO:0005739,GO:0008150,GO:0009507,GO:0009526,GO:0009532,GO:0009536,GO:0009570,GO:0009941,GO:0010035,GO:0010038,GO:0030312,GO:0031967,GO:0031975,GO:0036094,GO:0042221,GO:0042802,GO:0042803,GO:0043167,GO:0043168,GO:0043169,GO:0043226,GO:0043227,GO:0043229,GO:0043231,GO:…	1.1.1.86	ko00290,ko00770,ko01100,ko01110,ko01130,ko01210,ko01230,map00290,map00770,map01100,map01110,map01130,map01210,map01230	IlvC,IlvN	Acetohydroxy acid isomeroreductase, catalytic domain
HannXRQ_Chr03g0086741	2	Chr3:146909327-146912766	gene	0.178	4.28067	3.569	3.6	15.2183	0.158	0.154	0.222	2.683	3.211	6.948	2.573	1.705	6.429	1.993	8.627	0.18	16.665	8.828	20.162	S	-	-	-	DUF3527	Domain of unknown function (DUF3527)
HannXRQ_Chr03g0086951	1	Chr3:147731755-147733959	gene	0	3.617	7.80967	0	3.59133	0	0	0	5.071	2.191	3.589	10.028	7.595	5.806	0	0	0	3.856	2.597	4.321	NA	NA	NA	NA	NA	NA
HannXRQ_Chr03g0087041	6	Chr3:148383392-148388827	gene	0.877667	0.132667	0.233	0.061	0.0286667	0.862	0.883	0.888	0.133	0.219	0.046	0.175	0.31	0.214	0.087	0.047	0.049	0.041	0.045	0	S	-	-	-	TPX2	isoform X1
HannXRQ_Chr03g0087291	4	Chr3:149888249-149889570	gene	7.63033	48.0933	31.9423	12.576	29.8227	12.833	7.927	2.131	29.083	50.499	64.698	28.922	28.873	38.032	17.372	8.689	11.667	26.122	32.869	30.477	S	-	-	-	LOR	LURP-one-related
HannXRQ_Chr03g0087351	1	Chr3:150094329-150094927	gene	0	15.4367	19.0917	1.81933	4.06133	0	0	0	23.22	10.965	12.125	17.635	20.497	19.143	3.3	1.785	0.373	5.354	3.102	3.728	NA	NA	NA	NA	NA	NA
HannXRQ_Chr03g0087681	2	Chr3:151101483-151103660	gene	6.103	6.45333	0	7.12533	6.04867	6.135	4.989	7.185	5.997	6.648	6.715	0	0	0	7.427	6.139	7.81	5.71	6.789	5.647	A	GO:0005575,GO:0005622,GO:0005623,GO:0005634,GO:0005654,GO:0005737,GO:0006139,GO:0006351,GO:0006352,GO:0006355,GO:0006366,GO:0006367,GO:0006725,GO:0006807,GO:0008150,GO:0008152,GO:0009058,GO:0009059,GO:0009889,GO:0009891,GO:0009893,GO:0009966,GO:0009987,GO:0010467,GO:0010468,GO:0010556,GO:0010557,GO:0010604,GO:0010628,GO:0010646,GO:0016070,GO:0018130,GO:0019219,GO:0019222,GO:0019438,GO:0023051,GO:…	-	ko03022,ko05202,map03022,map05202	RRM_1,zf-RanBP	Transcription initiation factor TFIID subunit
HannXRQ_Chr03g0088041	1	Chr3:151866298-151871206	gene	0	0	4.84767	0	0	0	0	0	0	0	0	7.816	5.638	1.089	0	0	0	0	0	0	NA	NA	NA	NA	NA	NA
HannXRQ_Chr03g0088081	2	Chr3:151970245-151974840	gene	12.263	0.743333	0.476333	1.79033	38.255	5.817	7.325	23.647	1.352	0.381	0.497	0.286	0.771	0.372	1.231	0.717	3.423	46.166	25.907	42.692	J	-	-	ko03013,map03013	RRM_1,eIF2A	Component of the eukaryotic translation initiation factor 3 (eIF-3) complex, which is involved in protein synthesis and, together with other initiation factors, stimulates binding of mRNA and methionyl-tRNAi to the 40S ribosome
HannXRQ_Chr03g0088151	1	Chr3:152340621-152341511	gene	0.945667	0.149667	7.425	0.0836667	0	1.979	0.858	0	0.226	0.223	0	6.711	8.584	6.98	0	0	0.251	0	0	0	K	-	-	ko04075,map04075	AP2	DNA-binding domain in plant proteins such as APETALA2 and EREBPs
HannXRQ_Chr03g0088181	1	Chr3:152495778-152519790	gene	0	2.283	3.00967	0	0	0	0	0	2.279	2.864	1.706	1.639	5.792	1.598	0	0	0	0	0	0	NA	NA	NA	NA	NA	NA
HannXRQ_Chr03g0088301	5	Chr3:153700471-153703428	gene	18.0883	12.4417	0	18.5587	14.5503	12.552	24.282	17.431	8.534	15.257	13.534	0	0	0	19.448	18.596	17.632	14.893	15.591	13.167	G	GO:0005575,GO:0005622,GO:0005623,GO:0005737,GO:0044424,GO:0044464	5.4.2.12	ko00010,ko00260,ko00680,ko01100,ko01110,ko01120,ko01130,ko01200,ko01230,map00010,map00260,map00680,map01100,map01110,map01120,map01130,map01200,map01230	Metalloenzyme,iPGM_N	23-bisphosphoglycerate-independent phosphoglycerate mutase
HannXRQ_Chr03g0088631	4	Chr3:155349519-155352266	gene	1.88767	13.953	7.971	1.273	5.838	0.84	2.461	2.362	14.22	17.55	10.089	8.265	7.867	7.781	1.225	1.529	1.065	5.305	6.397	5.812	NA	NA	NA	NA	NA	NA
HannXRQ_Chr03g0089021	4	Chr3:156854853-156857100	gene	0	34.9847	7.59433	7.55833	7.14367	0	0	0	40.693	36.765	27.496	7.457	5.177	10.149	9.859	9.334	3.482	8.087	6.115	7.229	J	GO:0003674,GO:0003824,GO:0005575,GO:0005622,GO:0005623,GO:0005634,GO:0005737,GO:0005739,GO:0006139,GO:0006396,GO:0006399,GO:0006400,GO:0006725,GO:0006807,GO:0008033,GO:0008150,GO:0008152,GO:0009058,GO:0009308,GO:0009451,GO:0009536,GO:0009690,GO:0009691,GO:0009824,GO:0009987,GO:0010467,GO:0010817,GO:0016070,GO:0016740,GO:0016765,GO:0034470,GO:0034641,GO:0034660,GO:0034754,GO:0042445,GO:0042446,GO:…	2.5.1.112,2.5.1.27	ko00908,ko01100,ko01110,map00908,map01100,map01110	IPPT	Adenylate isopentenyltransferase 3
HannXRQ_Chr03g0089091	6	Chr3:156925915-156938364	gene	26.427	1.63267	22.6413	126.674	19.0167	25.055	30.144	24.082	1.889	1.865	1.144	30.545	12.094	25.285	74.199	55.764	250.06	11.543	34.145	11.362	Q	GO:0003674,GO:0003824,GO:0004497,GO:0006629,GO:0006694,GO:0007275,GO:0008150,GO:0008152,GO:0008202,GO:0008610,GO:0009058,GO:0010268,GO:0010817,GO:0016125,GO:0016128,GO:0016129,GO:0016131,GO:0016132,GO:0016491,GO:0032501,GO:0032502,GO:0042445,GO:0042446,GO:0042592,GO:0044238,GO:0048856,GO:0048878,GO:0055088,GO:0055114,GO:0065007,GO:0065008,GO:0071704,GO:1901360,GO:1901362,GO:1901576,GO:1901615,GO:…	-	ko00830,ko01100,map00830,map01100	p450	Cytochrome p450
HannXRQ_Chr03g0089101	1	Chr3:156938415-156958330	gene	0	14.5077	18.341	0	1.459	0	0	0	13.452	20.703	9.368	24.743	15.308	14.972	0	0	0	1.203	2.837	0.337	NA	NA	NA	NA	NA	NA
HannXRQ_Chr03g0089221	4	Chr3:157168808-157169440	gene	10.7063	84.76	32.0583	21.179	33.8833	13.308	13.592	5.219	128.972	98.098	27.21	45.341	22.894	27.94	44.025	13.514	5.998	48.874	16.96	35.816	T	GO:0003674,GO:0005488,GO:0005509,GO:0005575,GO:0005622,GO:0005623,GO:0005737,GO:0005768,GO:0010008,GO:0012505,GO:0016020,GO:0016021,GO:0031090,GO:0031224,GO:0031300,GO:0031301,GO:0031302,GO:0031303,GO:0031410,GO:0031982,GO:0043167,GO:0043169,GO:0043226,GO:0043227,GO:0043229,GO:0044422,GO:0044424,GO:0044425,GO:0044433,GO:0044440,GO:0044444,GO:0044446,GO:0044464,GO:0046872,GO:0097708,GO:0098588,GO:…	-	ko04626,map04626	EF-hand_1,EF-hand_5	Calmodulin-like protein
HannXRQ_Chr03g0089421	5	Chr3:157475342-157477919	gene	63.974	0.531333	3.27467	84.4307	0.549	79.087	76.512	36.323	0.886	0.525	0.183	5.96	3.009	0.855	88.827	65.267	99.198	0.498	0.545	0.604	I	GO:0003674,GO:0003824,GO:0003857,GO:0004165,GO:0004300,GO:0005575,GO:0005618,GO:0005622,GO:0005623,GO:0005634,GO:0005730,GO:0005737,GO:0005777,GO:0005911,GO:0006082,GO:0006629,GO:0006631,GO:0006635,GO:0008150,GO:0008152,GO:0008692,GO:0009056,GO:0009062,GO:0009506,GO:0009514,GO:0009987,GO:0016042,GO:0016054,GO:0016491,GO:0016508,GO:0016614,GO:0016616,GO:0016829,GO:0016835,GO:0016836,GO:0016853,GO:…	1.1.1.211,1.1.1.35,4.2.1.17	ko00071,ko00592,ko01100,ko01110,ko01212,map00071,map00592,map01100,map01110,map01212	3HCDH,3HCDH_N,ECH_1	Glyoxysomal fatty acid beta-oxidation multifunctional protein
HannXRQ_Chr03g0089441	1	Chr3:157480114-157481241	gene	33.7027	76.3027	101.175	0.147667	72.0403	30.319	30.728	40.061	75.992	73.45	79.466	98.47	109.423	95.632	0	0	0.443	63.254	74.146	78.721	NA	NA	NA	NA	NA	NA
HannXRQ_Chr03g0089661	1	Chr3:157786028-157791773	gene	0	2.78333	6.45933	2.08767	0.501	0	0	0	1.792	5.99	0.568	6.407	6.058	6.913	3.38	0.439	2.444	0.516	0.282	0.705	T	GO:0003674,GO:0003824,GO:0004672,GO:0004674,GO:0005575,GO:0005622,GO:0005623,GO:0005634,GO:0005737,GO:0006464,GO:0006468,GO:0006793,GO:0006796,GO:0006807,GO:0007154,GO:0007165,GO:0008150,GO:0008152,GO:0009987,GO:0016301,GO:0016310,GO:0016740,GO:0016772,GO:0016773,GO:0019538,GO:0023052,GO:0035556,GO:0036211,GO:0043170,GO:0043226,GO:0043227,GO:0043229,GO:0043231,GO:0043412,GO:0044237,GO:0044238,GO:…	2.7.11.1	ko04016,ko04075,map04016,map04075	Pkinase,Pkinase_Tyr	belongs to the protein kinase superfamily
HannXRQ_Chr03g0089841	4	Chr3:158019905-158022549	gene	1.28367	33.3043	17.0107	1.29567	1.88133	1.646	1.125	1.08	34.387	29.603	35.923	14.572	15.392	21.068	1.495	1.078	1.314	1.744	1.735	2.165	NA	NA	NA	NA	NA	NA
HannXRQ_Chr03g0090041	6	Chr3:158905885-158907735	gene	0	0	1.514	0.0566667	0	0	0	0	0	0	0	2.575	1.376	0.591	0	0	0.17	0	0	0	S	GO:0005575,GO:0005618,GO:0005622,GO:0005623,GO:0005737,GO:0005773,GO:0030312,GO:0043226,GO:0043227,GO:0043229,GO:0043231,GO:0044424,GO:0044444,GO:0044464,GO:0071944	3.1.1.80	ko00901,ko01110,map00901,map01110	Lipase_GDSL	GDSL-like Lipase/Acylhydrolase
HannXRQ_Chr03g0090251	2	Chr3:159564571-159565596	gene	0.794667	0.852333	0.648333	1.566	3.73267	0.573	0.559	1.252	0.786	1.164	0.607	0.389	1.177	0.379	1.734	1.876	1.088	4.596	3.421	3.181	NA	NA	NA	NA	NA	NA
HannXRQ_Chr03g0090361	4	Chr3:159903935-159905880	gene	1.909	19.6133	18.2783	16.2467	13.4567	4.1	0.667	0.96	18.4	22.101	18.339	18.888	16.851	19.096	18.5	12.061	18.179	13.709	11.283	15.378	V	-	-	-	MatE	MatE
HannXRQ_Chr03g0090391	4	Chr3:159948885-159953819	gene	0.860333	11.76	8.92833	2.236	1.44967	1.151	0.586	0.844	11.533	12.404	11.343	8.197	9.305	9.283	2.524	2.13	2.054	1.301	1.688	1.36	NA	NA	NA	NA	NA	NA
HannXRQ_Chr03g0090441	3	Chr3:160034472-160035857	gene	37.5853	73.299	54.348	7.347	4.29367	43.42	42.376	26.96	80.135	82.271	57.491	63.457	67.623	31.964	12.516	2.257	7.268	2.323	7.99	2.568	S	-	-	-	Bet_v_1	S-norcoclaurine synthase-like
HannXRQ_Chr03g0090651	2	Chr3:160445839-160452665	gene	0.029	1.23133	2.072	1.41567	2.471	0.059	0	0.028	1.435	0.844	1.415	2.204	1.951	2.061	1.228	1.361	1.658	2.486	2.377	2.55	NA	NA	NA	NA	NA	NA
HannXRQ_Chr03g0090851	2	Chr3:160860058-160864336	gene	0.338333	0.454	0.800333	0.871333	1.372	0.394	0.128	0.493	0.271	0.534	0.557	0.803	0.946	0.652	1.459	1.005	0.15	1.393	1.109	1.614	S	GO:0005575,GO:0005623,GO:0005886,GO:0005911,GO:0009506,GO:0016020,GO:0030054,GO:0031224,GO:0031225,GO:0031226,GO:0044425,GO:0044459,GO:0044464,GO:0046658,GO:0055044,GO:0071944	-	-	-	GPI-anchored protein
HannXRQ_Chr03g0090981	5	Chr3:161051463-161053301	gene	3.057	0.593	0.106333	0.525333	1.283	2.45	3.327	3.394	0.438	0.325	1.016	0.108	0	0.211	0.752	0.581	0.243	1.026	1.235	1.588	S	GO:0000959,GO:0000963,GO:0000966,GO:0003674,GO:0003676,GO:0003723,GO:0003824,GO:0004016,GO:0004518,GO:0004519,GO:0005488,GO:0005575,GO:0005622,GO:0005623,GO:0005737,GO:0005739,GO:0006139,GO:0006396,GO:0006397,GO:0006725,GO:0006807,GO:0007275,GO:0008150,GO:0008152,GO:0009451,GO:0009791,GO:0009845,GO:0009975,GO:0009987,GO:0010467,GO:0016070,GO:0016071,GO:0016556,GO:0016787,GO:0016788,GO:0016829,GO:…	-	-	PPR,PPR_1,PPR_2,PPR_3	PPR repeat
HannXRQ_Chr03g0091181	2	Chr3:161296274-161296744	gene	0	0	0.137667	3.24167	5.32367	0	0	0	0	0	0	0	0	0.413	4.196	3.632	1.897	4.806	3.507	7.658	NA	NA	NA	NA	NA	NA
HannXRQ_Chr03g0091321	2	Chr3:161459589-161461364	gene	1.49367	0.192667	0.073	0.476667	1.525	1.324	1.4	1.757	0.227	0	0.351	0	0	0.219	0.445	0.482	0.503	1.168	1.86	1.547	S	GO:0000959,GO:0000963,GO:0000966,GO:0003674,GO:0003676,GO:0003723,GO:0003824,GO:0004016,GO:0004518,GO:0004519,GO:0005488,GO:0005575,GO:0005622,GO:0005623,GO:0005737,GO:0005739,GO:0006139,GO:0006396,GO:0006397,GO:0006725,GO:0006807,GO:0007275,GO:0008150,GO:0008152,GO:0009451,GO:0009791,GO:0009845,GO:0009975,GO:0009987,GO:0010467,GO:0016070,GO:0016071,GO:0016556,GO:0016787,GO:0016788,GO:0016829,GO:…	-	-	PPR,PPR_1,PPR_2,PPR_3	PPR repeat
HannXRQ_Chr03g0091331	2	Chr3:161475991-161477790	gene	0.246	0.148	0	0.854667	1.82533	0.109	0.425	0.204	0.112	0.332	0	0	0	0	0.988	0.832	0.744	2.096	1.376	2.004	AT	GO:0000959,GO:0000963,GO:0000966,GO:0003674,GO:0003676,GO:0003723,GO:0003824,GO:0004016,GO:0004518,GO:0004519,GO:0005488,GO:0005575,GO:0005622,GO:0005623,GO:0005737,GO:0005739,GO:0006139,GO:0006396,GO:0006397,GO:0006725,GO:0006807,GO:0007275,GO:0008150,GO:0008152,GO:0009451,GO:0009791,GO:0009845,GO:0009975,GO:0009987,GO:0010467,GO:0016070,GO:0016071,GO:0016556,GO:0016787,GO:0016788,GO:0016829,GO:…	-	-	PPR,PPR_1,PPR_2,PPR_3	Pentatricopeptide repeat-containing protein
HannXRQ_Chr03g0091341	2	Chr3:161487857-161489632	gene	0.250333	0.0753333	0	0.0743333	3.545	0.221	0.323	0.207	0.114	0.112	0	0	0	0	0.223	0	0	4.461	2.209	3.965	S	GO:0000959,GO:0000963,GO:0000966,GO:0003674,GO:0003676,GO:0003723,GO:0003824,GO:0004016,GO:0004518,GO:0004519,GO:0005488,GO:0005575,GO:0005622,GO:0005623,GO:0005737,GO:0005739,GO:0006139,GO:0006396,GO:0006397,GO:0006725,GO:0006807,GO:0007275,GO:0008150,GO:0008152,GO:0009451,GO:0009791,GO:0009845,GO:0009975,GO:0009987,GO:0010467,GO:0016070,GO:0016071,GO:0016556,GO:0016787,GO:0016788,GO:0016829,GO:…	-	-	PPR,PPR_1,PPR_2,PPR_3	pentatricopeptide repeat-containing protein At1g12700, mitochondrial
HannXRQ_Chr03g0091391	6	Chr3:162064713-162068891	gene	5.019	4.64133	20.6543	21.7503	11.9717	2.827	5.071	7.159	5.425	5.666	2.833	31.249	18.055	12.659	1.079	0.584	63.588	16.039	12.24	7.636	P	-	-	-	Sugar_tr	Inorganic phosphate transporter
HannXRQ_Chr03g0091481	1	Chr3:162243380-162249251	gene	0.790333	4.451	9.379	3.575	0.161333	0.838	0.682	0.851	4.601	4.756	3.996	9.951	8.829	9.357	4.3	4.195	2.23	0.202	0.221	0.061	E	GO:0005575,GO:0005623,GO:0005886,GO:0016020,GO:0044464,GO:0071944	3.5.5.1,3.5.5.4,4.2.1.65	ko00380,ko00460,ko00627,ko00643,ko00910,ko01100,ko01110,ko01120,map00380,map00460,map00627,map00643,map00910,map01100,map01110,map01120	CN_hydrolase	Bifunctional nitrilase nitrile hydratase
HannXRQ_Chr03g0091591	5	Chr3:162487663-162488752	gene	12.13	5.762	0.077	0	0	14.586	8.979	12.825	4.849	9.347	3.09	0	0.231	0	0	0	0	0	0	0	NA	NA	NA	NA	NA	NA
HannXRQ_Chr03g0091741	2	Chr3:162804754-162806529	gene	0.176	0.112667	0	0.665	2.35967	0.11	0.108	0.31	0.114	0.224	0	0	0	0	0.89	0.602	0.503	2.337	1.744	2.998	S	GO:0000959,GO:0000963,GO:0000966,GO:0003674,GO:0003676,GO:0003723,GO:0003824,GO:0004016,GO:0004518,GO:0004519,GO:0005488,GO:0005575,GO:0005622,GO:0005623,GO:0005737,GO:0005739,GO:0006139,GO:0006396,GO:0006397,GO:0006725,GO:0006807,GO:0007275,GO:0008150,GO:0008152,GO:0009451,GO:0009791,GO:0009845,GO:0009975,GO:0009987,GO:0010467,GO:0016070,GO:0016071,GO:0016556,GO:0016787,GO:0016788,GO:0016829,GO:…	-	-	PPR,PPR_1,PPR_2,PPR_3	PPR repeat
HannXRQ_Chr03g0091751	4	Chr3:162860683-162861186	gene	1.255	6.90533	0.163667	0	0	1.448	1.413	0.904	8.44	11.765	0.511	0.491	0	0	0	0	0	0	0	0	NA	NA	NA	NA	NA	NA
HannXRQ_Chr03g0091761	3	Chr3:162864982-162865507	gene	21.149	29.6973	5.34467	0.298667	0.142667	15.548	21.677	26.222	28.797	31.591	28.704	6.779	0	9.255	0.896	0	0	0.428	0	0	NA	NA	NA	NA	NA	NA
HannXRQ_Chr03g0091781	4	Chr3:162883432-162884990	gene	0.525	4.121	0.462333	0	0	0	1.104	0.471	3.879	3.958	4.526	0.639	0	0.748	0	0	0	0	0	0	NA	NA	NA	NA	NA	NA
HannXRQ_Chr03g0091811	4	Chr3:163083171-163084670	gene	0.087	21.265	20.4773	0.615	8.84833	0.261	0	0	27.28	19.637	16.878	21.791	26.166	13.475	0.264	1.283	0.298	9.558	9.773	7.214	CG	GO:0001101,GO:0003674,GO:0003824,GO:0005575,GO:0005622,GO:0005623,GO:0005737,GO:0005829,GO:0006066,GO:0006082,GO:0006629,GO:0006714,GO:0006720,GO:0006721,GO:0006950,GO:0006970,GO:0008150,GO:0008152,GO:0008194,GO:0008300,GO:0009056,GO:0009628,GO:0009651,GO:0009687,GO:0009719,GO:0009725,GO:0009737,GO:0009987,GO:0010033,GO:0016020,GO:0016042,GO:0016054,GO:0016107,GO:0016115,GO:0016740,GO:0016757,GO:…	2.4.1.218	-	UDPGT	Belongs to the UDP-glycosyltransferase family
HannXRQ_Chr03g0091851	6	Chr3:163115986-163117097	gene	0	0.258	0	8.66933	0.342	0	0	0	0.191	0.189	0.394	0	0	0	9.197	8.327	8.484	0.537	0	0.489	CG	GO:0001101,GO:0003674,GO:0003824,GO:0005575,GO:0005622,GO:0005623,GO:0005737,GO:0005829,GO:0006066,GO:0006082,GO:0006629,GO:0006714,GO:0006720,GO:0006721,GO:0006950,GO:0006970,GO:0008150,GO:0008152,GO:0008194,GO:0008300,GO:0009056,GO:0009628,GO:0009651,GO:0009687,GO:0009719,GO:0009725,GO:0009737,GO:0009987,GO:0010033,GO:0016020,GO:0016042,GO:0016054,GO:0016107,GO:0016115,GO:0016740,GO:0016757,GO:…	2.4.1.218	-	UDPGT	Belongs to the UDP-glycosyltransferase family
HannXRQ_Chr03g0091891	4	Chr3:163173002-163175905	gene	0.863333	23.9793	7.644	4.31767	27.6007	1.484	0.79	0.316	25.822	21.177	24.939	6.246	6.446	10.24	3.539	4.492	4.922	26.828	27.23	28.744	NA	NA	NA	NA	NA	NA
HannXRQ_Chr03g0091901	4	Chr3:163179296-163182888	gene	1.37533	26.8667	7.44533	3.65033	29.2193	2.072	1.543	0.511	28.613	24.206	27.781	6.046	6.554	9.736	3.521	3.452	3.978	28.141	29.306	30.211	NA	NA	NA	NA	NA	NA
HannXRQ_Chr03g0091931	1	Chr3:163216338-163241914	gene	7.81333	53.8633	113.994	34.0927	15.4737	10.322	8.931	4.187	79.164	54.81	27.616	124.286	147.704	69.991	26.625	9.293	66.36	11.681	30.728	4.012	NA	NA	NA	NA	NA	NA
HannXRQ_Chr03g0092021	2	Chr3:163326700-163327727	gene	1.741	0	2.16833	4.51633	16.156	2.141	1.828	1.254	0	0	0	1.906	2.475	2.124	4.59	4.382	4.577	21.647	14.385	12.436	NA	NA	NA	NA	NA	NA
HannXRQ_Chr03g0092081	6	Chr3:163383921-163386271	gene	0.492667	5.22267	4.447	51.034	1.537	0.548	0.802	0.128	5.494	6.259	3.915	5.153	5.064	3.124	13.259	7.024	132.819	1.318	2.453	0.84	Q	-	-	-	2OG-FeII_Oxy,DIOX_N	Belongs to the iron ascorbate-dependent oxidoreductase family
HannXRQ_Chr03g0092091	5	Chr3:163386590-163387438	gene	53.9147	0.269333	0.439	40.7677	0.076	55.416	56.114	50.214	0.268	0.264	0.276	1.059	0	0.258	41.996	41.749	38.558	0	0	0.228	Q	-	-	-	2OG-FeII_Oxy,DIOX_N	Belongs to the iron ascorbate-dependent oxidoreductase family
HannXRQ_Chr03g0092101	2	Chr3:163682909-163687374	gene	0.442667	1.28433	0.179	5.53933	5.31967	0.483	0.557	0.288	1.038	1.56	1.255	0.223	0.27	0.044	5.443	5.124	6.051	4.351	5.224	6.384	K	GO:0000003,GO:0001067,GO:0003006,GO:0003674,GO:0003676,GO:0003677,GO:0003700,GO:0005488,GO:0005575,GO:0005622,GO:0005623,GO:0005634,GO:0006355,GO:0007275,GO:0008150,GO:0009791,GO:0009889,GO:0010154,GO:0010214,GO:0010468,GO:0010556,GO:0019219,GO:0019222,GO:0022414,GO:0031323,GO:0031326,GO:0032501,GO:0032502,GO:0043226,GO:0043227,GO:0043229,GO:0043231,GO:0044212,GO:0044424,GO:0044464,GO:0048316,GO:…	-	-	zf-Dof	Dof zinc finger protein
HannXRQ_Chr03g0092111	5	Chr3:163780784-163781387	gene	13.398	0	0.244667	0.669667	0	13.349	11.972	14.873	0	0	0	0.734	0	0	0.364	0	1.645	0	0	0	Q	-	-	-	2OG-FeII_Oxy,DIOX_N	Belongs to the iron ascorbate-dependent oxidoreductase family
HannXRQ_Chr03g0092121	6	Chr3:163783262-163787210	gene	3.347	3.41767	10.2567	26.514	2.73667	3.145	3.43	3.466	2.475	6.014	1.764	14.68	8.933	7.157	25.569	9.895	44.078	2.494	4.094	1.622	Q	-	-	-	2OG-FeII_Oxy,DIOX_N	Belongs to the iron ascorbate-dependent oxidoreductase family
HannXRQ_Chr03g0092141	5	Chr3:163795603-163796659	gene	2.27333	0	0.939333	0	0	2.595	1.447	2.778	0	0	0	0.566	1.333	0.919	0	0	0	0	0	0	NA	NA	NA	NA	NA	NA
HannXRQ_Chr03g0092151	1	Chr3:163797462-163799274	gene	0.367667	41.2767	52.9733	22.528	16.9843	0.162	0.789	0.152	52.101	37.8	33.929	63.859	66.815	28.246	20.075	14.128	33.381	18.07	20.118	12.765	Q	-	-	-	2OG-FeII_Oxy,DIOX_N	Belongs to the iron ascorbate-dependent oxidoreductase family
HannXRQ_Chr03g0092171	5	Chr3:163816870-163817332	gene	41.9673	12.7363	11.9277	4.862	0	42.821	45.97	37.111	12.117	13.051	13.041	13.614	11.549	10.62	2.16	8.765	3.661	0	0	0	Q	-	-	-	2OG-FeII_Oxy,DIOX_N	Belongs to the iron ascorbate-dependent oxidoreductase family
HannXRQ_Chr03g0092181	5	Chr3:163827812-163829252	gene	26.1687	0.898333	0.576	18.03	0.055	27.022	25.639	25.845	0.193	1.906	0.596	0.764	0.964	0	15.713	17.412	20.965	0	0	0.165	Q	GO:0003674,GO:0003824,GO:0005575,GO:0005911,GO:0006082,GO:0006109,GO:0006790,GO:0006807,GO:0008150,GO:0008152,GO:0009058,GO:0009506,GO:0009815,GO:0009889,GO:0009987,GO:0010439,GO:0010675,GO:0016143,GO:0016144,GO:0016491,GO:0016638,GO:0016641,GO:0019222,GO:0019748,GO:0019757,GO:0019758,GO:0019760,GO:0019761,GO:0030054,GO:0031323,GO:0031326,GO:0042762,GO:0043255,GO:0043436,GO:0043455,GO:0044237,GO:…	-	-	2OG-FeII_Oxy,DIOX_N	Belongs to the iron ascorbate-dependent oxidoreductase family
HannXRQ_Chr03g0092201	1	Chr3:163877983-163881352	gene	2.65367	9.01367	28.0077	17.76	3.56067	4.361	2.995	0.605	10.636	12.47	3.935	40.914	23.562	19.547	13.524	8.639	31.117	1.555	4.596	4.531	Q	-	-	-	2OG-FeII_Oxy,DIOX_N	Belongs to the iron ascorbate-dependent oxidoreductase family
HannXRQ_Chr03g0092221	5	Chr3:163894456-163899092	gene	13.8677	7.81367	3.289	4.68267	7.92933	12.378	11.383	17.842	7.593	6.771	9.077	3.39	2.935	3.542	4.803	5.717	3.528	8.252	5.519	10.017	S	-	-	-	HR_lesion	HR-like lesion-inducing
HannXRQ_Chr03g0092311	6	Chr3:164096340-164135630	gene	0.898333	0.161333	2.513	0	0.0356667	1.231	0.915	0.549	0.181	0.179	0.124	4.591	1.204	1.744	0	0	0	0.056	0	0.051	G	GO:0000271,GO:0000278,GO:0000281,GO:0000910,GO:0003674,GO:0003824,GO:0005575,GO:0005622,GO:0005623,GO:0005737,GO:0005794,GO:0005886,GO:0005975,GO:0005976,GO:0006073,GO:0007049,GO:0008150,GO:0008152,GO:0009058,GO:0009059,GO:0009250,GO:0009832,GO:0009833,GO:0009987,GO:0012505,GO:0016020,GO:0016051,GO:0016740,GO:0016757,GO:0016758,GO:0016759,GO:0022402,GO:0030243,GO:0030244,GO:0033692,GO:0034637,GO:…	-	-	Cellulose_synt	Belongs to the glycosyltransferase 2 family
HannXRQ_Chr03g0092411	2	Chr3:164367788-164375401	gene	0	3.71167	4.84067	2.00067	17.7063	0	0	0	2.328	1.758	7.049	0.542	3.418	10.562	1.208	4.794	0	17.044	11.922	24.153	S	GO:0000226,GO:0000902,GO:0001558,GO:0003674,GO:0005488,GO:0005515,GO:0005575,GO:0005622,GO:0005623,GO:0005737,GO:0005856,GO:0005874,GO:0005881,GO:0005938,GO:0006996,GO:0007010,GO:0007017,GO:0008017,GO:0008092,GO:0008150,GO:0009653,GO:0009826,GO:0009987,GO:0015630,GO:0015631,GO:0016043,GO:0016049,GO:0022603,GO:0022604,GO:0030308,GO:0030863,GO:0030865,GO:0030981,GO:0031122,GO:0032502,GO:0032989,GO:…	-	-	TPX2	WVD2-like 1
HannXRQ_Chr03g0092421	4	Chr3:164394597-164396266	gene	0	17.0627	0	0	0	0	0	0	15.633	20.309	15.246	0	0	0	0	0	0	0	0	0	NA	NA	NA	NA	NA	NA
HannXRQ_Chr03g0092501	4	Chr3:164561344-164564499	gene	6.198	112.203	78.3917	52.415	16.682	7.364	6.408	4.822	111.836	119.793	104.98	71.041	65.815	98.319	55.588	61.601	40.056	15.037	20.852	14.157	T	GO:0003674,GO:0003824,GO:0004672,GO:0004674,GO:0004675,GO:0004888,GO:0005488,GO:0005515,GO:0005575,GO:0005623,GO:0005886,GO:0006464,GO:0006468,GO:0006793,GO:0006796,GO:0006807,GO:0007154,GO:0007165,GO:0007166,GO:0007167,GO:0007178,GO:0008150,GO:0008152,GO:0009987,GO:0016020,GO:0016301,GO:0016310,GO:0016740,GO:0016772,GO:0016773,GO:0019199,GO:0019538,GO:0019899,GO:0019900,GO:0019901,GO:0023052,GO:…	-	-	LysM,Pkinase	lysM domain receptor-like kinase
HannXRQ_Chr03g0092531	2	Chr3:164576824-164581144	gene	6.364	3.28233	0.824667	3.85667	8.95833	5.612	4.78	8.7	3.36	2.488	3.999	0.519	0.943	1.012	4.838	5.569	1.163	10.316	5.914	10.645	S	GO:0000003,GO:0003006,GO:0003674,GO:0005488,GO:0005515,GO:0005575,GO:0005623,GO:0005886,GO:0005887,GO:0007275,GO:0008150,GO:0009553,GO:0009555,GO:0009790,GO:0009791,GO:0009793,GO:0010154,GO:0016020,GO:0016021,GO:0022414,GO:0031224,GO:0031226,GO:0032501,GO:0032502,GO:0042802,GO:0044425,GO:0044459,GO:0044464,GO:0048229,GO:0048316,GO:0048608,GO:0048731,GO:0048856,GO:0061458,GO:0071944	-	-	-	Protein GAMETE EXPRESSED
HannXRQ_Chr03g0092661	5	Chr3:165097234-165099656	gene	124.585	13.391	4.18967	39.616	69.907	136.612	148.314	88.828	24.69	7.801	7.682	5.099	1.863	5.607	29.695	37.603	51.55	73.115	80.134	56.472	I	GO:0003674,GO:0003824,GO:0004312,GO:0006725,GO:0006950,GO:0006970,GO:0008150,GO:0008152,GO:0009058,GO:0009266,GO:0009314,GO:0009409,GO:0009416,GO:0009611,GO:0009628,GO:0009698,GO:0009699,GO:0009922,GO:0009987,GO:0010345,GO:0016740,GO:0016746,GO:0016747,GO:0019438,GO:0019748,GO:0044237,GO:0044249,GO:0044550,GO:0050896,GO:0071704,GO:1901360,GO:1901362,GO:1901576	2.3.1.199	ko00062,ko01110,map00062,map01110	ACP_syn_III_C,FAE1_CUT1_RppA	3-ketoacyl-coa synthase
HannXRQ_Chr03g0092671	5	Chr3:165134767-165137802	gene	4.29367	0.151333	0	0.483667	0	4.854	4.306	3.721	0.454	0	0	0	0	0	0.445	0	1.006	0	0	0	J	GO:0000028,GO:0003674,GO:0003735,GO:0005198,GO:0005575,GO:0005622,GO:0005623,GO:0005737,GO:0005829,GO:0005840,GO:0006996,GO:0008150,GO:0009987,GO:0015935,GO:0016043,GO:0022607,GO:0022613,GO:0022618,GO:0022626,GO:0022627,GO:0032991,GO:0034622,GO:0042254,GO:0042255,GO:0042274,GO:0043226,GO:0043228,GO:0043229,GO:0043232,GO:0043933,GO:0044085,GO:0044391,GO:0044422,GO:0044424,GO:0044444,GO:0044445,GO:…	-	ko03010,map03010	Ribosomal_S19	RIBOSOMAL protein
HannXRQ_Chr03g0092731	5	Chr3:165272691-165276254	gene	3.88933	0	0.161333	2.52867	0.411	4.172	3.314	4.182	0	0	0	0.099	0	0.385	3.818	2.33	1.438	0.28	0.102	0.851	J	GO:0000028,GO:0003674,GO:0003735,GO:0005198,GO:0005575,GO:0005622,GO:0005623,GO:0005737,GO:0005829,GO:0005840,GO:0006996,GO:0008150,GO:0009987,GO:0015935,GO:0016043,GO:0022607,GO:0022613,GO:0022618,GO:0022626,GO:0022627,GO:0032991,GO:0034622,GO:0042254,GO:0042255,GO:0042274,GO:0043226,GO:0043228,GO:0043229,GO:0043232,GO:0043933,GO:0044085,GO:0044391,GO:0044422,GO:0044424,GO:0044444,GO:0044445,GO:…	-	ko03010,map03010	Ribosomal_S19	Belongs to the universal ribosomal protein uS19 family
HannXRQ_Chr03g0092891	1	Chr3:165774811-165776369	gene	8.04767	0.711	19.8587	0.0636667	0	12.746	6.816	4.581	0.359	1.774	0	25.225	26.729	7.622	0	0.191	0	0	0	0	L	-	3.2.1.14	ko00520,ko01100,map00520,map01100	Chitin_bind_1,Glyco_hydro_19	Endochitinase
HannXRQ_Chr03g0093021	2	Chr3:165978584-165979211	gene	6.89367	46.1627	47.9737	49.7847	53.4003	9.539	3.58	7.562	45.298	47.334	45.856	60.839	34.677	48.405	68.843	42.451	38.06	57.228	65.341	37.632	NA	NA	NA	NA	NA	NA
HannXRQ_Chr03g0093031	2	Chr3:165979484-165980280	gene	4.75833	25.4313	26.4567	41.9167	42.7633	7.256	5.508	1.511	27.375	21.022	27.897	38.277	16.566	24.527	33.347	37.257	55.146	43.731	41.915	42.644	NA	NA	NA	NA	NA	NA
HannXRQ_Chr03g0093141	6	Chr3:166481533-166485945	gene	1.15867	0.0216667	0	0.047	0.0183333	0.882	1.414	1.18	0.065	0	0	0	0	0	0	0.069	0.072	0	0	0.055	S	GO:0003674,GO:0005488,GO:0005515,GO:0005575,GO:0005622,GO:0005623,GO:0005634,GO:0005737,GO:0007275,GO:0008134,GO:0008150,GO:0009791,GO:0022622,GO:0032501,GO:0032502,GO:0043226,GO:0043227,GO:0043229,GO:0043231,GO:0044424,GO:0044464,GO:0048364,GO:0048527,GO:0048528,GO:0048731,GO:0048856,GO:0090696,GO:0099402	-	-	Arm,F-box-like	ARABIDILLO 1-like
HannXRQ_Chr03g0093221	5	Chr3:166695473-166700308	gene	3.95867	0	0	0.177	0	3.787	4.742	3.347	0	0	0	0	0	0	0.216	0.234	0.081	0	0	0	S	GO:0003674,GO:0005488,GO:0005515,GO:0005575,GO:0005622,GO:0005623,GO:0005634,GO:0005737,GO:0007275,GO:0008134,GO:0008150,GO:0009791,GO:0022622,GO:0032501,GO:0032502,GO:0043226,GO:0043227,GO:0043229,GO:0043231,GO:0044424,GO:0044464,GO:0048364,GO:0048527,GO:0048528,GO:0048731,GO:0048856,GO:0090696,GO:0099402	-	-	Arm,F-box-like	arabidillo
HannXRQ_Chr03g0093391	4	Chr3:167443977-167449004	gene	0.0546667	87.8573	73.5027	40.3487	47.018	0.085	0	0.079	87.658	86.032	89.882	70.335	70.941	79.232	40.586	45.484	34.976	47.689	45.425	47.94	U	-	-	-	Dynamin_M,Dynamin_N,GED	Belongs to the TRAFAC class dynamin-like GTPase superfamily. Dynamin Fzo YdjA family
HannXRQ_Chr03g0093521	4	Chr3:167558621-167559282	gene	1.09333	6.20533	1.533	1.45467	1.449	1.126	1.099	1.055	7.53	5.719	5.367	2.864	1.735	0	0.568	1.229	2.567	0	2.373	1.974	NA	NA	NA	NA	NA	NA
HannXRQ_Chr03g0093611	1	Chr3:167595040-167596082	gene	1.633	16.6693	31.273	0	0	0.939	2.2	1.76	14.688	16.22	19.1	28.664	30.683	34.472	0	0	0	0	0	0	NA	NA	NA	NA	NA	NA
HannXRQ_Chr03g0093771	1	Chr3:167843679-167845443	gene	0	20.5437	26.6707	5.45633	6.218	0	0	0	14.507	23.943	23.181	21.623	28.537	29.852	6.369	7.121	2.879	5.471	5.988	7.195	NA	NA	NA	NA	NA	NA
HannXRQ_Chr03g0093891	5	Chr3:168035303-168037126	gene	9.58667	2.61333	0	0	0.0343333	8.378	8.91	11.472	3.647	3.055	1.138	0	0	0	0	0	0	0.103	0	0	NA	NA	NA	NA	NA	NA
HannXRQ_Chr03g0093961	1	Chr3:168091522-168092944	gene	1.13433	3.94433	16.8213	4.761	1.68667	2.065	1.209	0.129	3.825	7.133	0.875	24.511	19.944	6.009	3.056	1.653	9.574	1.458	2.757	0.845	S	GO:0003674,GO:0005215,GO:0005575,GO:0005622,GO:0005623,GO:0005737,GO:0005739,GO:0005740,GO:0005773,GO:0006810,GO:0006811,GO:0006820,GO:0008150,GO:0008509,GO:0015075,GO:0015098,GO:0015103,GO:0015318,GO:0015689,GO:0015698,GO:0016020,GO:0022857,GO:0031090,GO:0031966,GO:0031967,GO:0031975,GO:0034220,GO:0043226,GO:0043227,GO:0043229,GO:0043231,GO:0044422,GO:0044424,GO:0044429,GO:0044444,GO:0044446,GO:…	-	-	MFS_MOT1	Molybdate transporter of MFS superfamily
HannXRQ_Chr04g0094121	1	Chr4:285067-286960	gene	0	4.27567	7.54533	0.166667	0.0763333	0	0	0	3.188	4.842	4.797	7.032	6.856	8.748	0.24	0.26	0	0.229	0	0	NA	NA	NA	NA	NA	NA
HannXRQ_Chr04g0094251	2	Chr4:567456-575890	gene	0.26	0	0.0336667	1.08533	1.56167	0.397	0.29	0.093	0	0	0	0.101	0	0	0.6	1.299	1.357	2.77	1.045	0.87	G	-	3.1.1.11	ko00040,ko01100,map00040,map01100	PMEI,Pectinesterase	Acts in the modification of cell walls via demethylesterification of cell wall pectin
[truncated: 6,569 more rows]
