# Supplementary material for: Integrated transcriptome and metabolome analysis revealed that HaMYB1 modulates anthocyanin accumulation to deepen sunflower flower color
Source: Plant Cell Rep. 2024 Feb 21;43(3):74. doi: 10.1007/s00299-023-03098-3 (PMC10879246; doi:10.1007/s00299-023-03098-3)
Supplement: Supplementary file 8 — Supplementary file8 (XLSX 38 KB) [file 299_2023_3098_MOESM8_ESM.xlsx]

## Sheet: TableS8
Table S7 Summary of Co-expression of different metabolite contentse cluster
metabolites	Formula	Class1	Class2	DE cpd cluster	Han1	Han2	Han3	Han4	Han5	Han1 rep1	Han1 rep2	Han1 rep3	Han2 rep1	Han2 rep2	Han2 rep3	Han3 rep1	Han3 rep2	Han3 rep3	Han4 rep1	Han4 rep2	Han4 rep3	Han5 rep1	Han5 rep2	Han5 rep3	cpd ID	kegg map
Kaempferol (3,5,7,4'-Tetrahydroxyflavone)	C15H10O6	Flavonoids	Flavonols	5	9374.13	7145.07	2101.8	3832.2	4497.8	9494.4	9628.6	8999.4	5221.4	10242	5971.8	2789.1	3507.3	9	3602.5	4221.9	3672.2	6867.2	2897.1	3729.1	C05903	ko00941,ko00944,ko01061,ko01100,ko01110
6-Hydroxykaempferol-3,7,6-O-triglycoside	C33H40O22	Flavonoids	Flavonols	4	224833	580743	293963	238970	365427	221240	202440	250820	643990	597230	501010	343690	290480	247720	171660	236250	309000	278430	445390	372460	--	--
Hispidulin-8-C-(2''-O-glucosyl)glucoside	C28H32O16	Flavonoids	Flavonoid carbonoside	5	337287	161632	173140	120717	80270.7	193040	271640	547180	211490	183480	89927	154880	199310	165230	118570	131720	111860	118310	83994	38508	--	--
Ellagic acid-4-O-glucoside	C20H16O13	Tannins	Tannin	5	176140	123240	128391	85185.7	121533	157730	173680	197010	120270	111800	137650	126630	82682	175860	92762	84297	78498	112740	105390	146470	--	--
Quercetin-3-O-rhamnoside(Quercitrin)	C21H20O11	Flavonoids	Flavonols	6	67112	33017	52233.3	224194	39030.7	83821	67062	50453	39159	37025	22867	74065	51801	30834	72998	64954	534630	35925	43807	37360	C01750	ko00944
Carthamone	C21H20O11	Flavonoids	Chalcones	1	8172.83	85288.3	160553	15939.9	15265.3	8581.6	7845.2	8091.7	102050	58579	95236	123110	216280	142270	22096	19268	6455.8	17214	10378	18204	C08598	--
Kaempferol-3,7-di-O-glucoside	C27H30O16	Flavonoids	Flavonoid	5	122770	26694	74258.7	101475	79887.7	148130	106430	113750	34911	45162	9	96820	46387	79569	93531	85153	125740	79084	90868	69711	--	--
Ellagic acid	C14H6O8	Tannins	Tannin	6	8690.37	9	9	115788	21325.7	9459.2	11789	4822.9	9	9	9	9	9	9	97245	116290	133830	24907	19899	19171	C10788	--
Quercetin-3-O-sophoroside (Baimaside)	C27H30O17	Flavonoids	Flavonols	4	1.44453e+06	4.33067e+06	2.42633e+06	1.42667e+06	2574400	1500600	1302700	1530300	4750200	5214500	3027300	2967000	2266400	2045600	1064900	1275900	1939200	1914100	3159700	2649400	C12667	ko00944
Kaempferol-3-O-(6''-malonyl)glucoside	C24H22O14	Flavonoids	Flavonols	2	1.10032e+06	1.08359e+06	813207	1241760	2.04537e+06	932990	906860	1461100	969720	1296300	984760	619940	1001500	818180	937580	1113000	1674700	1927700	2353800	1854600	--	--
Taxifolin-3'-O-glucoside	C21H22O12	Flavonoids	Flavonoid	4	209657	439850	437697	184037	321920	242720	208180	178070	506390	407420	405740	529290	361510	422290	192530	207240	152340	278830	352910	334020	--	--
Isorhamnetin-3-O-arabinoside	C21H20O11	Flavonoids	Flavonols	5	10572.2	11015.9	8915.27	10989.6	6566.6	10489	11330	9897.6	13283	12942	6822.7	10839	8596.3	7310.5	8055.5	9997.3	14916	5535.4	8210.9	5953.5	--	--
6-O-Galloyl-D-glucose	C13H16O10	Tannins	Tannin	3	2.14413e+07	26617000	25211000	4.81673e+06	3243200	26436000	26696000	11192000	28311000	32583000	18957000	30928000	32729000	11976000	2865200	2534800	9050200	1871900	6062700	1795000	--	--
6-Hydroxykaempferol-3,6-O-Diglucoside	C27H30O17	Flavonoids	Flavonols	4	1.41453e+06	4068700	2.19873e+06	1331100	2.30417e+06	1421800	1497000	1324800	4645800	4955400	2604900	2712400	2033100	1850700	1086200	1249500	1657600	1848100	2709000	2355400	--	--
2-O-Galloyl-D-glucose	C13H16O10	Tannins	Tannin	3	2.19317e+07	27064000	25314000	5.51817e+06	3.35723e+06	26020000	28062000	11713000	29176000	32873000	19143000	31785000	32062000	12095000	3278100	2470400	10806000	2264700	5999300	1807700	--	--
Hispidulin (5,7,4'-Trihydroxy-6-methoxyflavone)*	C16H12O6	Flavonoids	Flavonoid	3	75801	122027	126570	9093.7	9246.33	80901	64492	82010	113750	150170	102160	121940	146700	111070	4236.7	17626	5418.4	2387	10256	15096	C10058	--
Kaempferol-3-O-(6''-malonyl)galactoside	C24H22O14	Flavonoids	Flavonols	2	1.10597e+06	1.07333e+06	827210	1.2457e+06	2.00807e+06	1048400	893520	1376000	1038900	1180100	1001000	595160	996780	889690	997910	1076400	1662800	1924500	2262600	1837100	--	--
Dihydroquercetin(Taxifolin)	C15H12O7	Flavonoids	Dihydroflavonol	2	23847.3	11993.1	40592.7	28898.1	69796	30823	20993	19726	8846.1	20298	6835.1	66613	35646	19519	7477.3	19041	60176	66672	95556	47160	C01617	ko00941,ko01061,ko01100,ko01110
Taxifolin-3-O-rhamnoside (Astilbin)	C21H22O11	Flavonoids	Dihydroflavonol	2	190447	223910	362293	458150	716223	167950	126230	277160	195120	363630	112980	211920	583280	291680	270390	402200	701860	927540	717590	503540	C17449	--
Cirsilineol (4',5-Dihydroxy-3',6,7-trimethoxyflavone)	C18H16O7	Flavonoids	Flavonoid	1	648977	2171500	7017900	186773	86044	832350	513650	600930	1856300	2384300	2273900	6179500	10702000	4172200	110260	207500	242560	31322	110110	116700	C10032	--
Rhamnocitrin (7-Methylkaempferol)*	C16H12O6	Flavonoids	Flavonoid	3	76194.7	125134	130873	8803.77	9012.17	78698	67683	82203	115870	164020	95513	131070	143660	117890	5409.1	15613	5389.2	2861.5	11913	12262	C17059	--
4',5,7-Trihydroxy-3',3,6-Trimethoxyflavone (Jaceidin)	C18H16O8	Flavonoids	Flavonoid	1	19564.7	137996	400683	2993.07	2550.88	21195	17166	20333	99147	147660	167180	284610	662520	254920	2944.2	3949.7	2085.3	894.54	2480.2	4277.9	--	--
Penduletin (5,4'-Dihydroxy-3,6,7-trimethoxyflavone)	C18H16O7	Flavonoids	Flavonoid	1	212997	747403	2.24157e+06	58103.7	27845	270350	164800	203840	617780	819240	805190	2002700	3354900	1367100	34763	64317	75231	10605	35311	37619	--	--
Acacetin-7-O-glucuronide	C26H20O8	Flavonoids	Flavonoid	3	44137.7	50363.3	45129.3	11968.7	21741	47504	41364	43545	43674	80638	26778	38043	71172	26173	16870	9682.9	9353.2	20746	27069	17408	--	--
Chrysoeriol-7-O-glucoside*	C22H22O11	Flavonoids	Flavonoid	5	6.60263e+06	4499800	2.32923e+06	2.36867e+06	4.11543e+06	6221100	5879100	7707700	4971200	5575400	2952800	2118900	2712800	2156000	2319600	1769700	3016700	3898700	4044000	4403600	--	--
Avicularin(Quercetin-3-O-α-L-arabinofuranoside)	C20H18O11	Flavonoids	Flavonols	6	909720	1658300	1223900	4.35837e+06	2443300	983750	821370	924040	1611400	1988000	1375500	1165700	1491100	1014900	3300800	3118400	6655900	1850200	3265700	2214000	--	--
Ellagic acid-4-O-rhamnoside	C20H16O12	Tannins	Tannin	2	2365.73	821.7	1320.83	2149.6	8489.5	3516.5	2010.2	1570.5	2447.1	9	9	9	1911.9	2041.6	2223.6	2025.1	2200.1	8985	8081.5	8402	--	--
Quercetin-3-O-(6''-malonyl)galactoside	C24H22O15	Flavonoids	Flavonols	2	2.08177e+06	2890400	1.60454e+06	3378300	7872800	3176900	1449700	1618700	2999800	2654600	3016800	1872500	840210	2100900	3641000	3140300	3353600	8015700	7883100	7719600	--	--
Isohyperoside*	C21H20O12	Flavonoids	Flavonols	4	645333	2.79043e+06	2.49597e+06	606737	1.73333e+06	714480	554880	666640	2913700	3224700	2232900	2450700	2880000	2157200	483100	478240	858870	1416800	2291900	1491300	--	--
Patuletin-3-O-glucoside	C22H22O13	Flavonoids	Flavonoid	3	1382900	1.77137e+06	2.78193e+06	119955	221473	1180000	1139700	1829000	2101900	2291100	921120	3188900	3448400	1708500	50288	69396	240180	153330	352200	158890	--	--
Isorhamnetin-3-O-(6''-acetylglucoside)	C24H24O13	Flavonoids	Flavonols	5	181077	100899	62023	35308.3	19305.3	307670	120390	115170	122330	82332	98035	54491	43473	88105	33266	48237	24422	16717	21405	19794	--	--
Gallocatechin-(4α→8)-gallocatechin	C30H26O14	Flavonoids	Flavanols	5	103318	28343.7	62981	89360.7	67372	99682	99211	111060	30573	25805	28653	93921	33323	61699	84584	79018	104480	60132	69826	72158	--	--
Sudachitin	C18H16O8	Flavonoids	Flavonoid	1	147347	1071830	3.02973e+06	17741.3	17975.8	168050	115400	158590	781890	1160600	1273000	2409300	4829000	1850900	14595	24696	13933	9252.5	16680	27995	--	--
Quercetin-3-O-xyloside (Reynoutrin)	C20H18O11	Flavonoids	Flavonols	6	978153	2.05247e+06	1.41183e+06	4.57933e+06	2.67333e+06	986670	905690	1042100	2010000	2540500	1606900	1527300	1631400	1076800	3111700	3426200	7200100	2239700	3476400	2303900	--	--
Quercetin-3-O-(6''-acetyl)glucosyl-(1→3)-Galactoside	C29H32O18	Flavonoids	Flavonols	2	2941.07	2523.93	2278.8	8276.3	11634.3	3224.8	2196.3	3402.1	2123.3	3651.2	1797.3	2893.9	1189.4	2753.1	7809.8	8301.8	8717.3	8672	13547	12684	--	--
Quercetin-5-O-glucuronide	C21H18O13	Flavonoids	Flavonols	6	2899700	2.72307e+06	9	4.17453e+06	4.45903e+06	2948200	2707600	3043300	2399400	4011000	1758800	9	9	9	3383200	4197700	4942700	4181400	4892500	4303200	--	--
Quercetin-7-O-(6''-malonyl)glucoside	C24H22O15	Flavonoids	Flavonols	2	4355500	5.85887e+06	2.42013e+06	6.00847e+06	2.03393e+07	6304400	3696200	3065900	6514500	5798800	5263300	3208000	1268400	2784000	6618100	3584600	7822700	21387000	21515000	18116000	--	--
Ethyl gallate	C9H10O5	Tannins	Tannin	3	134248	359147	385487	78647.3	30208.7	92925	130400	179420	314950	191990	570500	282910	401290	472260	69287	118310	48345	33157	29212	28257	--	--
Peonidin-3-O-glucoside	C22H23O11+	Flavonoids	Anthocyanins	5	1.15907e+06	920890	462240	670937	705010	1153100	1039900	1284200	913030	1032900	816740	444420	541840	400460	655280	601690	755840	669940	738540	706550	C12141	ko00942
5,7-Dihydroxy-3',4',5'-trimethoxyflavone	C18H16O7	Flavonoids	Flavonoid	4	73295.7	477663	276340	2597.97	3942.43	84863	56947	78077	369200	479000	584790	224640	345950	258430	1620.2	3478.9	2694.8	1578.7	5187.4	5061.2	C19807	--
Eupatilin (5,7-Dihydroxy-3',4',6-Trimethoxyflavone)*	C18H16O7	Flavonoids	Flavonoid	4	43700.7	297037	169700	9	2885.63	48371	37306	45425	228290	294790	368030	136450	219670	152980	9	9	9	1307.8	3481.6	3867.5	C10040	--
6-Hydroxykaempferol-7,6-O-Diglucoside	C27H30O17	Flavonoids	Flavonols	5	21034000	9.96383e+06	12689000	1.00643e+07	11505000	20648000	19669000	22785000	11057000	11357000	7477500	15729000	10913000	11425000	7827300	7830500	14535000	10788000	12950000	10777000	--	--
Eupatorin (5,3'-Dihydroxy-6,7,4'-trimethoxyflavone)*	C18H16O7	Flavonoids	Flavonoid	4	28418.3	187017	108668	1138.56	1317.9	32481	22431	30343	148070	186000	226980	88804	135970	101230	687.69	1213.7	1514.3	562.41	1550.4	1840.9	--	--
Galloyl Methyl gallate	C15H12O9	Tannins	Tannin	3	11858.7	14731.3	15009.3	9559.73	3040.8	11156	10485	13935	19448	13250	11496	9029	17215	18784	10235	13469	4975.2	3648.5	2267.9	3206	--	--
Quercetin-3-O-(6''-acetyl)galactoside	C23H22O13	Flavonoids	Flavonols	2	855790	1368500	805547	2.67117e+06	3.59607e+06	1079100	779920	708350	1457500	1530100	1117900	1290900	412750	712990	2356100	2831400	2826000	3093800	4439700	3254700	--	--
Isorhamnetin-3-O-rutinoside (Narcissin)	C28H32O16	Flavonoids	Flavonoid	3	124060	187363	199863	30472	14208.8	135830	87470	148880	231890	239860	90340	344650	140690	114250	24295	23532	43589	13306	9830.3	19490	--	--
Luteolin-7,3'-di-O-glucoside	C27H30O16	Flavonoids	Flavonoid	4	16395	130630	87994.3	17261.7	78828.3	12574	19123	17488	115680	122920	153290	57147	135300	71536	19486	13915	18384	67756	99243	69486	--	--
Quercetin-3-O-(6''-sinapoyl)glucoside-7-O-(6''-malonyl)glucoside	C41H42O24	Flavonoids	Flavonols	3	8225.73	6043.97	10689.2	9	9	1419.2	9375	13883	7227.3	7949.4	2955.2	9299.7	16597	6170.8	9	9	9	9	9	9	--	--
Kaempferol-3-O-glucoside (Astragalin)	C21H20O11	Flavonoids	Flavonols	1	211657	2830500	4.12333e+06	277963	950880	194540	172190	268240	3232000	2500900	2758600	3282800	6383500	2703700	345560	291130	197200	942650	817190	1092800	C12249	ko00944,ko01110
Quercetin-3-O-rutinoside (Rutin)	C27H30O16	Flavonoids	Flavonols	3	230950	454490	426697	155583	101707	226440	220050	246360	581520	611460	170490	532560	508040	239490	138890	132030	195830	90281	116160	98679	C05625	ko00944,ko01100,ko01110
Quercetin-3-O-glucuronide	C21H18O13	Flavonoids	Flavonols	6	261293	9	50945.3	675640	479070	245140	257170	281570	9	9	9	48810	62590	41436	438190	428530	1160200	443120	494330	499760	--	--
Quercetin-3-O-glucoside (Isoquercitrin)	C21H20O12	Flavonoids	Flavonols	1	3.41383e+06	1.98363e+07	22478000	4.49147e+06	9.25037e+06	3544300	3412400	3284800	20389000	21172000	17948000	24770000	21246000	21418000	3844100	4363500	5266800	7847400	10758000	9145700	C05623	ko00944,ko01100,ko01110
Acerosin	C18H16O8	Flavonoids	Flavonoid	1	127170	186240	370317	10662.3	13296	111910	134290	135310	152020	238480	168220	385010	422790	303150	5782.6	17751	8453.2	10195	10611	19082	C09982	--
5-Hydroxy-6,7,8,3',4'-pentamethoxyflavone	C20H20O8	Flavonoids	Flavonoid	4	49427.3	190677	82013.7	17059	14870.3	59293	45723	43266	158560	181480	231990	59589	110250	76202	16705	20039	14433	15643	13962	15006	--	--
Nevadensin	C18H16O7	Flavonoids	Flavonols	3	3940700	3612200	3650800	439320	388000	3271300	5009400	3541400	3186300	4347200	3303100	3603400	5281500	2067500	177170	720780	420010	341420	310810	511770	C10111	--
Quercetin-3-O-xylosyl(1→2)glucosyl(1→2)glucoside	C32H38O21	Flavonoids	Flavonols	4	9815.53	123019	56027.9	42295.3	50508	7646.6	11200	10600	135790	159370	73898	21363	137090	9630.7	35834	40017	51035	45603	58162	47759	--	--
Quercetin-3-O-galactoside (Hyperin)	C21H20O12	Flavonoids	Flavonols	4	5468600	27996000	3.00927e+07	6.91457e+06	13868000	5721400	5324500	5359900	30232000	29550000	24206000	36262000	25534000	28482000	6138600	6481500	8123600	12045000	15594000	13965000	C10073	--
Naringenin-4'-O-glucoside	C21H22O10	Flavonoids	Flavonoid	2	20840.3	37875.3	34313.7	179937	304083	18524	14450	29547	29600	32432	51594	34646	28841	39454	148330	222510	168970	338300	312110	261840	--	--
Penduletin 4'-Methyl Ether (5-Hydroxy-3,6,7,4'-Tetramethoxyflavone)	C19H18O7	Flavonoids	Flavonoid	4	434067	2.91583e+06	1.77953e+06	58971.7	18410	577940	390700	333560	2485300	3042900	3219300	1458000	2630100	1250500	42705	72287	61923	12187	23476	19567	--	--
Chrysosplenol D	C18H16O8	Flavonoids	Flavonols	1	383910	517147	1.08816e+06	38981.3	32986.7	342840	435240	373650	412310	708260	430870	1142700	1303400	818390	20504	57590	38850	26133	26440	46387	C04552	--
Dihydromyricetin-3-O-glucoside	C21H22O13	Flavonoids	Dihydroflavonol	5	148810	20694	9	37782.7	33595	168660	137220	140550	24251	19853	17978	9	9	9	40756	29089	43503	30817	40148	29820	--	--
Isorhamnetin-3,7-O-diglucoside	C28H32O17	Flavonoids	Flavonols	5	728390	362933	396270	182163	145477	769610	712600	702960	395590	397970	295240	473300	328880	386630	146350	145630	254510	114380	174280	147770	--	--
Kaempferide-3-O-glucuronide	C22H20O12	Flavonoids	Flavonols	6	65920.3	35895.3	22678.3	1.76369e+06	1.14079e+06	60104	66355	71302	33450	49759	24477	37789	16388	13858	1286100	772080	3232900	1103900	1575700	742760	--	--
3,7-Di-O-methylquercetin	C17H14O7	Flavonoids	Flavonols	3	5248.37	7095.97	2350.1	711.943	9	8627.1	5116.7	2001.3	8892.9	8724	3671	3426.3	3615	9	9	1370.6	756.23	9	9	9	C01265	ko00944
Quercetin-3-O-neohesperidoside	C27H30O16	Flavonoids	Flavonols	5	89325	40662	45702.3	29996.3	42905.7	97998	86331	83646	44134	39606	38246	48802	49226	39079	20910	31540	37539	41529	43421	43767	--	--
Quercetin-3-O-(6''-malonyl)glucoside	C24H22O15	Flavonoids	Flavonols	2	3455400	1496500	1.36104e+06	6731900	1.40407e+07	3434200	2956500	3975500	1558200	1826500	1104800	2078300	623710	1381100	5426800	6762400	8006500	13491000	14495000	14136000	C12638	ko00944
4'-Hydroxy-5,6,7-trimethoxyflavone	C18H16O6	Flavonoids	Flavonoid	3	93258.7	78731.7	163156	9	9	174540	56839	48397	80443	69207	86545	181140	257930	50397	9	9	9	9	9	9	C14986	--
Kaempferol-3-O-(2''-O-acetyl)glucuronide	C23H20O13	Flavonoids	Flavonols	5	2.89297e+06	1.40897e+06	1.00696e+06	1.11414e+06	787120	3075700	2813200	2790000	1376800	1899600	950500	1119400	1184300	717170	811960	954550	1575900	729840	860900	770620	--	--
5-Hydroxy-6,7,3',4'-tetramethoxyflavone	C19H18O7	Flavonoids	Flavonoid	4	2126.77	7172.07	2578.67	9	9	2744.7	1282.3	2353.3	5709.6	5217.6	10589	2187.5	2341.4	3207.1	9	9	9	9	9	9	--	--
Quercetin-3-O-(2''-acetyl)glucuronide	C23H20O14	Flavonoids	Flavonols	6	90859	33618	41344	2230600	2.61887e+06	96197	75120	101260	42666	43094	15094	55772	37416	30844	2678900	1962900	2050000	3083700	2465800	2307100	--	--
Dihydrokaempferol-7-O-glucoside	C21H22O11	Flavonoids	Flavonoid	6	170047	80428	146622	6.77573e+06	3813200	160760	144940	204440	102850	83335	55099	92167	213560	134140	5460700	8330200	6536300	3755200	4161600	3522800	--	--
Quercetin-3-O-sambubioside	C26H28O16	Flavonoids	Flavonols	4	86321.3	2.0374e+06	489888	500297	568933	90974	80762	87228	2071500	3117200	923510	165320	1204700	99645	402600	546430	551860	554230	629740	522830	C12637	ko00944
Cyanidin-3-O-(6''-O-malonyl)arabinoside	C23H21O13+	Flavonoids	Anthocyanins	2	24516.3	43153.7	44024.3	2.52597e+07	1.23197e+08	20629	16346	36574	84661	27638	17162	96611	23362	12100	30206000	20895000	24678000	131320000	117060000	121210000	--	--
Isorhamnetin-3-O-rhamnoside	C22H22O11	Flavonoids	Flavonols	5	47342.7	9	1554.43	18001.8	9	68786	42096	31146	9	9	9	4645.3	9	9	10326	9870.3	33809	9	9	9	--	--
5,6,7,4'-Tetramethoxyflavanone	C19H20O6	Flavonoids	Flavonoid	4	8324.3	61689.3	35529.3	9	9	10275	6689.6	8008.3	48253	60728	76087	27094	43718	35776	9	9	9	9	9	9	C15118	--
Nepetin (5,7,3',4'-Tetrahydroxy-6-methoxyflavone)	C16H12O7	Flavonoids	Flavonoid	4	8846.8	34327.7	28532	9	9	9082.2	6705.2	10753	28593	33916	40474	26943	40050	18603	9	9	9	9	9	9	--	--
Hymenoxin	C19H18O8	Flavonoids	Flavonols	4	7389.33	25429.3	9358.27	9	9	6537.8	8930.1	6700.1	20417	32609	23262	9689.3	13033	5352.5	9	9	9	9	9	9	--	--
Isorhamnetin-3-O-(6''-malonylglucoside)	C25H24O15	Flavonoids	Flavonoid	1	230030	172763	432790	9	9	292500	224990	172600	185880	177170	155240	423180	632840	242350	9	9	9	9	9	9	--	--
Eupatilin-7-O-glucoside	C24H26O12	Flavonoids	Flavonoid	4	37481.7	192477	129128	9	9	30532	32510	49403	186620	134710	256100	75804	143000	168580	9	9	9	9	9	9	--	--
5,7,4',5'-Tetrahydro-3',6-dimethoxyflavone	C17H14O8	Flavonoids	Flavonoid	4	1307	10041	5466.7	9	9	1499.2	1204.4	1217.4	7532	10278	12313	3685.3	7096.9	5617.9	9	9	9	9	9	9	--	--
Peonidin-3,5-O-diglucoside	C28H33O16+	Flavonoids	Anthocyanins	2	9	9	9	6325.73	53016.7	9	9	9	9	9	9	9	9	9	5683.6	5649	7644.6	50488	45430	63132	--	--
Pelargonidin-3-O-(6''-O-malonyl)glucoside	C24H23O13+	Flavonoids	Anthocyanins	2	9	9	9	32785.3	253470	9	9	9	9	9	9	9	9	9	45500	27452	25404	293070	199580	267760	C12642	ko00942
3-O-Methylgallic Acid	C8H8O5	Tannins	Tannin	2	9	9	1624.2	7453	15800	9	9	9	9	9	9	9	4854.6	9	12309	10041	9	17697	13683	16020	C05616	ko00627,ko01120
Epigallocatechin	C15H14O7	Flavonoids	Flavanols	6	9	9	28911.7	80003.7	40895.7	9	9	9	9	9	9	86717	9	9	71173	71231	97607	35451	47457	39779	C12136	ko00941,ko01110
Quercetin-3',4'-dimethyl ether	C17H14O7	Flavonoids	Flavonols	5	43131.3	22372.3	27964.3	45468.3	9	41225	36067	52102	27774	17735	21608	33215	24741	25937	45116	51997	39292	9	9	9	--	--
1-O-Galloyl-rhamnose	C13H16O9	Tannins	Tannin	2	9	9	9	9	37690.7	9	9	9	9	9	9	9	9	9	9	9	9	36558	44923	31591	--	--
Quercetin-3-O-(2'',3''-digalloyl)-glucoside	C35H28O20	Flavonoids	Flavonols	2	9	9	9	127760	234380	9	9	9	9	9	9	9	9	9	136800	141700	104780	229640	216390	257110	--	--
Kaempferol-3-O-(6''''-malonyl)sophorotrioside	C36H42O24	Flavonoids	Flavonols	5	17296.3	18029	4127.3	9	9	18912	15455	17522	19696	22552	11839	4771.8	7601.1	9	9	9	9	9	9	9	--	--
Quercetin-3-O-(2''-malonyl)glucoside-7-O-arabinoside	C29H30O19	Flavonoids	Flavonols	6	9	9	7714.33	132750	138630	9	9	9	9	9	9	12298	9	10836	122110	134940	141200	129780	156270	129840	--	--
Cyanidin-3,5-O-diglucoside (Cyanin)	C27H31O16+	Flavonoids	Anthocyanins	2	9	9	9	135371	480523	9	9	9	9	9	9	9	9	9	97591	81272	227250	496130	534820	410620	C08639	ko00942
Isorhamnetin-3-O-(2''-O-xylosyl)glucoside	C27H30O16	Flavonoids	Flavonols	2	9	13538.3	30005	24412.7	33607	9	9	9	15637	10760	14218	28482	31123	30410	22296	23704	27238	32564	34415	33842	--	--
Cyanidin-3-O-arabinoside	C20H19O10+	Flavonoids	Anthocyanins	2	9	9	9	1.60285e+07	7.62477e+07	9	9	9	9	9	9	9	9	9	15963000	9644400	22478000	79093000	74619000	75031000	--	--
Cyanidin-3-O-glucoside (Kuromanin)	C21H21O11+	Flavonoids	Anthocyanins	2	9	9	9	3.84743e+06	29471000	9	9	9	9	9	9	9	9	9	4070300	2586900	4885100	31976000	28283000	28154000	C08604	ko00942
Cyanidin-3-O-(3'',6''-O-dimalonyl)glucoside	C27H25O17+	Flavonoids	Anthocyanins	2	9	9	9	135812	1628000	9	9	9	9	9	9	9	9	9	211150	93625	102660	1774700	1670400	1438900	C16289	ko00942
Cyanidin-3-O-(6''-O-malonyl)glucoside	C24H23O14+	Flavonoids	Anthocyanins	2	9	9	9	2.70377e+07	182680000	9	9	9	9	9	9	9	9	9	31541000	26067000	23505000	190130000	184940000	172970000	C12643	ko00942
Eriodictyol-7-O-glucoside	C21H22O11	Flavonoids	Dihydroflavone	1	36431	167717	348673	101469	101763	32415	19985	56893	128090	267020	108040	249600	518780	277640	58486	107720	138200	148090	84386	72812	--	--
Dihydrocharcone-4'-O-glucoside	C21H24O10	Flavonoids	Chalcones	6	262913	284283	285797	391367	196103	288840	234130	265770	299500	325750	227600	251430	391540	214420	312690	416400	445010	171230	245690	171390	--	--
Eriodictyol (5,7,3',4'-Tetrahydroxyflavanone)	C15H12O6	Flavonoids	Dihydroflavone	4	22193	168407	145494	765.667	1569.3	22171	24113	20295	124250	168850	212120	38901	282510	115070	9	9	2279	2157.8	9	2541.1	C05631	ko00941,ko01100,ko01110
Quercetin-3-O-(2''-Galloyl)Arabinoside	C27H22O15	Flavonoids	Flavonols	6	13060.9	8985.93	8824	50657	9974.97	13283	19517	6382.8	9385.8	11230	6342	9882.9	9509.3	7079.8	68574	53022	30375	11481	9700.8	8743.1	--	--
4',5,7-Trihydroxy-3',6-dimethoxyflavone (Jaceosidin)	C17H14O7	Flavonoids	Flavonoid	1	96641	326490	890960	20399.7	26137.5	89016	56367	144540	158900	675200	145370	811010	1131500	730370	15223	32430	13546	9347.5	14630	54435	--	--
Cirsiliol (3',4',5-Trihydroxy-6,7-Dimethoxyflavone)	C17H14O7	Flavonoids	Flavonoid	1	66057	207427	620927	15108.8	18390.3	63538	39109	95524	109280	402840	110160	572000	799650	491130	9913.4	22705	12708	5278.9	11592	38300	C10033	--
Chrysoeriol-7-O-(6''-malonyl)glucoside	C25H24O14	Flavonoids	Flavonoid	5	387093	247117	96605.7	64153	242447	436880	233580	490820	222320	271980	247050	72073	129140	88604	54148	35881	102430	186190	295100	246050	--	--
Quercetin-3-O-(6''-malonyl)glucosyl-5-O-glucoside	C30H32O20	Flavonoids	Flavonols	2	527660	345537	143105	351717	775167	576110	478560	528310	397470	393080	246060	225980	24466	178870	303520	382880	368750	587210	921290	817000	--	--
Chrysoeriol-6-C-glucoside-4'-O-glucoside	C28H32O16	Flavonoids	Flavonoid	3	229120	206543	145275	43871	42079	209480	227320	250560	195760	220000	203870	73605	232280	129940	23238	54238	54137	9	49233	76995	--	--
Quercetagetin-3-Methyl Ether	C16H12O8	Flavonoids	Flavonoid	5	11831.6	7006.5	8070.77	1840.37	5160.07	8246.9	10492	16756	5159.4	12779	3081.1	6259	16133	1820.3	1806.9	2014.8	1699.4	4184.5	7345	3950.7	--	--
Kaempferol-3-O-glucuronide-7-O-glucoside	C27H28O17	Flavonoids	Flavonols	5	50381.7	44667.3	9	22240.3	38476	56688	44403	50054	47205	58181	28616	9	9	9	21040	25644	20037	34115	39613	41700	--	--
5,6,7,4'-Tetramethoxyflavone	C19H18O6	Flavonoids	Flavonoid	5	5762.73	5496.4	4983.93	3651.77	5301.43	5774.2	5818.1	5695.9	6334	5565.1	4590.1	3882.9	5314.6	5754.3	3299.7	3834	3821.6	6219	5063.2	4622.1	C14472	--
Calycosin	C16H12O5	Flavonoids	Isoflavones	1	36422.3	86362.3	415987	9	4189.83	53762	36906	18599	98223	87480	73384	616480	467950	163530	9	9	9	9	4476	8084.5	C01562	ko00943,ko01110
Isorhamnetin-3-O-Glucoside	C22H22O12	Flavonoids	Flavonols	1	210603	683183	1.59908e+06	9	20043	225120	220610	186080	652970	814430	582150	1755800	2372800	668630	9	9	9	9	9	60111	--	--
Isoliquiritigenin	C15H12O4	Flavonoids	Chalcones	1	6284.43	27597	86539.7	9	1921.6	6738.7	6378.4	5736.2	32945	24065	25781	141450	76022	42147	9	9	9	9	5746.8	9	C08650	ko00941,ko01061,ko01110
Quercetin-7-O-(2''-malonyl)glucosyl-5-O-glucoside	C30H32O20	Flavonoids	Flavonols	2	900967	254280	359563	1.0093e+06	1.31713e+06	834770	721230	1146900	296510	260600	205730	492050	139920	446720	828710	1179400	1019800	1279700	1327900	1343800	--	--
Isorhamnetin	C16H12O7	Flavonoids	Flavonols	5	6175.5	3296.1	2176.3	1231.3	525.4	5301.9	3977.6	9247	3983.5	1801.6	4103.2	2768	2300.2	1460.7	1707.9	1977	9	1558.2	9	9	C10084	--
Quercetin-3-O-(2''-O-galactosyl)glucoside	C27H30O17	Flavonoids	Flavonols	2	388573	214307	90860.7	283637	702110	299370	192860	673490	175610	139390	327920	72739	80353	119490	217130	523700	110080	868760	466790	770780	--	--
Kaempferol-3-O-galactoside (Trifolin)	C21H20O11	Flavonoids	Flavonols	1	54921.7	68477.7	128103	66672.7	59113.7	48244	37274	79247	72806	66874	65753	100450	148440	135420	68205	65535	66278	65092	67159	45090	C12626	ko00944
Phloretin-2'-O-glucoside (Phlorizin)	C21H24O10	Flavonoids	Chalcones	6	726490	221533	326937	642827	727233	691710	499170	988590	220750	216810	227040	304540	340500	335770	602110	664990	661380	806470	734170	641060	C01604	ko00941,ko01110
Quercetin-7-O-(6''-malonyl)glucosyl-5-O-glucoside	C30H32O20	Flavonoids	Flavonols	6	346437	176523	218393	336110	349620	340140	363340	335830	185440	190730	153400	267300	176410	211470	348030	312150	348150	343170	402380	303310	--	--
Eriodictyol-3'-O-glucoside	C21H22O11	Flavonoids	Dihydroflavone	1	323217	448853	1871100	202483	212833	248990	164230	556430	451870	561920	332770	1361600	1978100	2273600	131350	154340	321760	243900	267500	127100	--	--
Diosmetin (5,7,3'-Trihydroxy-4'-methoxyflavone)	C16H12O6	Flavonoids	Flavonoid	1	1337.14	6102.3	16154.7	1221.4	1051.83	1978.1	972.63	1060.7	3536.1	9167.9	5602.9	14443	27825	6196.1	477.29	1889.7	1297.2	858.88	424.92	1871.7	C10038	--
Quercetin-4'-O-glucoside (Spiraeoside)*	C21H20O12	Flavonoids	Flavonols	4	9117900	1.62153e+07	1.70003e+07	7.49767e+06	1.26017e+07	7858800	8760900	10734000	18365000	16060000	14221000	16177000	18865000	15959000	8682900	7040300	6769800	13050000	11030000	13725000	--	--
Tricin-7-O-Glucoside	C23H24O12	Flavonoids	Flavonoid	1	27529.7	236563	584703	39369.3	41059.6	26433	33774	22382	221970	292390	195330	559690	911960	282460	30804	20556	66748	6756.9	18195	98227	--	--
Casticin (5,3'-Dihydroxy-3,6,7,4'-Tetramethoxyflavone)	C19H18O8	Flavonoids	Dihydroflavone	1	9	9189.6	13727.2	9	9	9	9	9	6053.4	13924	7591.4	11711	21373	8097.5	9	9	9	9	9	9	--	--
Quercetin-3-O-(2'''-Caffeoyl)sophoroside	C36H36O20	Flavonoids	Flavonols	5	25797.3	1853.93	9	4885.33	22118.3	37531	19932	19929	5543.8	9	9	9	9	9	9	9	14638	15520	30367	20468	--	--
Isorhamnetin-3-O-(6''-acetylglucosyl)(1→3)-glucoside	C30H34O18	Flavonoids	Flavonols	6	70880	9	9	138657	68231.3	94703	54907	63030	9	9	9	9	9	9	133960	76661	205350	50641	83300	70753	--	--
Apigenin-6-C-glucoside (Isovitexin)	C21H20O10	Flavonoids	Flavonoid carbonoside	1	9	8473.23	22465.7	6899.83	3349.33	9	9	9	7819.8	7111.9	10488	27800	20823	18774	6472.5	9	14218	9	10030	9	C01714	ko00944
Isorhamnetin-3-O-(6''-malonylglucoside)-7-O-glucoside	C31H34O20	Flavonoids	Flavonols	6	431563	386770	9	501110	552127	377980	500420	416290	352760	406970	400580	9	9	9	454090	564540	484700	476960	574790	604630	--	--
Silibinin	C25H22O10	Flavonoids	Dihydroflavonol	1	9	6692.47	9199.13	9	9	9	9	9	6029.9	3785.5	10262	9101.8	8766.5	9729.1	9	9	9	9	9	9	C07610	--
Kaempferol-3-O-neohesperidoside	C27H30O15	Flavonoids	Flavonols	4	5943	34978	31730	9	9	17811	9	9	33876	43758	27300	36786	58395	9	9	9	9	9	9	9	--	--
Dihydrokaempferide	C16H14O6	Flavonoids	Flavonols	4	144873	224897	163810	143297	192633	184210	124610	125800	232520	272180	169990	161070	157300	173060	130230	143460	156200	174820	235490	167590	--	--
3,4',5,6,7-Pentamethoxyflavone	C20H20O7	Flavonoids	Flavonoid	4	2892.63	6325.53	2935.7	2595.97	2484.47	1963.9	3006	3708	6215.6	4697.5	8063.5	2127.3	2599.6	4080.2	3414.2	4364.7	9	2534.8	2343.7	2574.9	--	--
Kaempferol-3-O-(6''-p-Coumaroyl)glucoside (Tiliroside)	C30H26O13	Flavonoids	Flavonols	4	11481.8	26751.7	20275.7	6511.3	5148.93	9288.1	8154.2	17003	24676	22191	33388	14225	29028	17574	5280	8431.6	5822.3	4788.3	3918.2	6740.3	C17140	--
1-O-Galloyl-D-glucose	C13H16O10	Tannins	Tannin	2	2581300	1.58047e+06	1.51537e+06	2262100	2.98987e+06	3002700	2591000	2150200	1510300	1851100	1380000	1598600	2124000	823500	2082900	2103100	2600300	3991900	2207500	2770200	C01158	ko01061
