# Supplementary material for: Integrated transcriptome and metabolome analysis revealed that HaMYB1 modulates anthocyanin accumulation to deepen sunflower flower color
Source: Plant Cell Rep. 2024 Feb 21;43(3):74. doi: 10.1007/s00299-023-03098-3 (PMC10879246; doi:10.1007/s00299-023-03098-3)
Supplement: Supplementary file 9 — Supplementary file9 (XLSX 13 KB) [file 299_2023_3098_MOESM9_ESM.xlsx]

## Sheet: cor
Table S7. The PCCs between TFs and DAFs
geneName	metaName	PCC	PCCP
HannXRQ_Chr01g0013481	4-Hydroxy-5,6,7-trimethoxyflavone	-0.803	1.99e-05
HannXRQ_Chr01g0013481	Cyanidin-3,5-O-diglucoside_(Cyanin)	0.805	1.88e-05
HannXRQ_Chr01g0013481	Cyanidin-3-O-(3,6-O-dimalonyl)glucoside	0.801	2.21e-05
HannXRQ_Chr01g0013481	Cyanidin-3-O-(6-O-malonyl)arabinoside	0.82	9.46e-06
HannXRQ_Chr01g0013481	Cyanidin-3-O-(6-O-malonyl)glucoside	0.805	1.9e-05
HannXRQ_Chr01g0013481	Cyanidin-3-O-arabinoside	0.805	1.85e-05
HannXRQ_Chr01g0013481	Cyanidin-3-O-glucoside_(Kuromanin)	0.804	1.9e-05
HannXRQ_Chr01g0013481	Naringenin-4-O-glucoside	0.9	6.48e-08
HannXRQ_Chr01g0013481	Pelargonidin-3-O-(6-O-malonyl)glucoside	0.801	2.17e-05
HannXRQ_Chr01g0013481	Quercetin-3-O-(2,3-digalloyl)-glucoside	0.805	1.9e-05
HannXRQ_Chr02g0040791	2-O-Galloyl-D-glucose	0.899	6.88e-08
HannXRQ_Chr02g0040791	4-Hydroxy-5,6,7-trimethoxyflavone	0.996	0
HannXRQ_Chr02g0040791	6-O-Galloyl-D-glucose	0.908	3.08e-08
HannXRQ_Chr02g0040791	Acacetin-7-O-glucuronide	0.835	4.69e-06
HannXRQ_Chr02g0040791	Avicularin(Quercetin-3-O-伪-L-arabinofuranoside)	-0.827	6.8e-06
HannXRQ_Chr02g0040791	Cyanidin-3,5-O-diglucoside_(Cyanin)	-0.996	0
HannXRQ_Chr02g0040791	Cyanidin-3-O-(3,6-O-dimalonyl)glucoside	-0.988	0
HannXRQ_Chr02g0040791	Cyanidin-3-O-(6-O-malonyl)arabinoside	-0.982	0
HannXRQ_Chr02g0040791	Cyanidin-3-O-(6-O-malonyl)glucoside	-0.997	0
HannXRQ_Chr02g0040791	Cyanidin-3-O-arabinoside	-0.997	0
HannXRQ_Chr02g0040791	Cyanidin-3-O-glucoside_(Kuromanin)	-0.995	0
HannXRQ_Chr02g0040791	Dihydrokaempferol-7-O-glucoside	-0.981	0
HannXRQ_Chr02g0040791	Epigallocatechin	-0.82	9.48e-06
HannXRQ_Chr02g0040791	Ethyl_gallate	0.835	4.61e-06
HannXRQ_Chr02g0040791	Hispidulin_(5,7,4-Trihydroxy-6-methoxyflavone)*	0.944	4e-10
HannXRQ_Chr02g0040791	Isorhamnetin-3-O-rutinoside_(Narcissin)	0.922	7.6e-09
HannXRQ_Chr02g0040791	Kaempferide-3-O-glucuronide	-0.959	0
HannXRQ_Chr02g0040791	Naringenin-4-O-glucoside	-0.954	1e-10
HannXRQ_Chr02g0040791	Nevadensin	0.966	0
HannXRQ_Chr02g0040791	Patuletin-3-O-glucoside	0.928	3.8e-09
HannXRQ_Chr02g0040791	Pelargonidin-3-O-(6-O-malonyl)glucoside	-0.989	0
HannXRQ_Chr02g0040791	Peonidin-3,5-O-diglucoside	-0.984	0
HannXRQ_Chr02g0040791	Quercetin-3-O-(2,3-digalloyl)-glucoside	-0.999	0
HannXRQ_Chr02g0040791	Quercetin-3-O-(2-acetyl)glucuronide	-0.975	0
HannXRQ_Chr02g0040791	Quercetin-3-O-(2-malonyl)glucoside-7-O-arabinoside	-0.858	1.33e-06
HannXRQ_Chr02g0040791	Quercetin-3-O-(6-acetyl)galactoside	-0.882	2.77e-07
HannXRQ_Chr02g0040791	Quercetin-3-O-(6-acetyl)glucosyl-(1鈫?)-Galactoside	-0.93	2.9e-09
HannXRQ_Chr02g0040791	Quercetin-3-O-(6-malonyl)glucoside	-0.862	1.05e-06
HannXRQ_Chr02g0040791	Quercetin-3-O-(6-sinapoyl)glucoside-7-O-(6-malonyl)glucoside	0.987	0
HannXRQ_Chr02g0040791	Rhamnocitrin_(7-Methylkaempferol)*	0.955	1e-10
HannXRQ_Chr04g0114891	Cyanidin-3-O-(6-O-malonyl)arabinoside	0.802	2.07e-05
HannXRQ_Chr04g0114891	Epigallocatechin	0.83	5.84e-06
HannXRQ_Chr04g0114891	Naringenin-4-O-glucoside	0.817	1.1e-05
HannXRQ_Chr09g0256181	2-O-Galloyl-D-glucose	0.88	3.2e-07
HannXRQ_Chr09g0256181	4-Hydroxy-5,6,7-trimethoxyflavone	0.94	8e-10
HannXRQ_Chr09g0256181	6-O-Galloyl-D-glucose	0.887	1.81e-07
HannXRQ_Chr09g0256181	Cyanidin-3,5-O-diglucoside_(Cyanin)	-0.96	0
HannXRQ_Chr09g0256181	Cyanidin-3-O-(3,6-O-dimalonyl)glucoside	-0.966	0
HannXRQ_Chr09g0256181	Cyanidin-3-O-(6-O-malonyl)arabinoside	-0.949	2e-10
HannXRQ_Chr09g0256181	Cyanidin-3-O-(6-O-malonyl)glucoside	-0.958	0
HannXRQ_Chr09g0256181	Cyanidin-3-O-arabinoside	-0.958	0
HannXRQ_Chr09g0256181	Cyanidin-3-O-glucoside_(Kuromanin)	-0.962	0
HannXRQ_Chr09g0256181	Dihydrokaempferol-7-O-glucoside	-0.903	4.94e-08
HannXRQ_Chr09g0256181	Ethyl_gallate	0.92	9.8e-09
HannXRQ_Chr09g0256181	Galloyl_Methyl_gallate	0.847	2.42e-06
HannXRQ_Chr09g0256181	Hispidulin_(5,7,4-Trihydroxy-6-methoxyflavone)*	0.929	3.4e-09
HannXRQ_Chr09g0256181	Isorhamnetin-3-O-rutinoside_(Narcissin)	0.944	4e-10
HannXRQ_Chr09g0256181	Kaempferide-3-O-glucuronide	-0.923	6.9e-09
HannXRQ_Chr09g0256181	Naringenin-4-O-glucoside	-0.899	7.12e-08
HannXRQ_Chr09g0256181	Nevadensin	0.902	5.68e-08
HannXRQ_Chr09g0256181	Patuletin-3-O-glucoside	0.879	3.44e-07
HannXRQ_Chr09g0256181	Pelargonidin-3-O-(6-O-malonyl)glucoside	-0.967	0
HannXRQ_Chr09g0256181	Peonidin-3,5-O-diglucoside	-0.97	0
HannXRQ_Chr09g0256181	Quercetin-3-O-(2,3-digalloyl)-glucoside	-0.952	1e-10
HannXRQ_Chr09g0256181	Quercetin-3-O-(2-acetyl)glucuronide	-0.942	6e-10
HannXRQ_Chr09g0256181	Quercetin-3-O-(6-acetyl)galactoside	-0.856	1.44e-06
HannXRQ_Chr09g0256181	Quercetin-3-O-(6-acetyl)glucosyl-(1鈫?)-Galactoside	-0.9	6.48e-08
HannXRQ_Chr09g0256181	Quercetin-3-O-(6-malonyl)galactoside	-0.831	5.68e-06
HannXRQ_Chr09g0256181	Quercetin-3-O-(6-malonyl)glucoside	-0.911	2.41e-08
HannXRQ_Chr09g0256181	Quercetin-3-O-(6-sinapoyl)glucoside-7-O-(6-malonyl)glucoside	0.949	2e-10
HannXRQ_Chr09g0256181	Quercetin-3-O-rutinoside_(Rutin)	0.866	7.96e-07
HannXRQ_Chr09g0256181	Quercetin-7-O-(6-malonyl)glucoside	-0.808	1.63e-05
HannXRQ_Chr09g0256181	Rhamnocitrin_(7-Methylkaempferol)*	0.944	4e-10
